# Supplementary material for: High glucose alters the DNA methylation pattern of neurodevelopment associated genes in human neural progenitor cells in vitro
Source: Sci Rep. 2020 Sep 24;10:15676. doi: 10.1038/s41598-020-72485-7 (PMC7518427; doi:10.1038/s41598-020-72485-7)
Supplement: Supplementary file 2 — Supplementary Dataset S1. [file 41598_2020_72485_MOESM2_ESM.xlsx]

## Sheet: Sheet1
Supplementary Dataset S1: List of differentially methylated genes in hNPCs exposed to HG
Column #	Column ID	Gene Symbol	UCSC_CpG_Islands_Name	Relation_to_UCSC_CpG_Island	p-value(Attribute)	p-value(HG vs. PG)	Estimate(HG vs. PG)	Difference(HG vs. PG)	Difference(HG vs. PG) (Description)	Beta Difference(HG vs. PG)	Beta Difference(HG vs. PG) (Description)	F(Attribute)	SS(Attribute)	SS(Error)	F(Error)
593739	cg12735852	SLC13A3	chr20:45317691-45318458	N_Shelf	1.14012e-07	1.14012e-07	-0.551313	-0.551313	HG down vs PG	-0.0337459	HG down vs PG	834.438	0.607893	0.00437103	1
107135	cg20464535	RBM47			6.52729e-07	6.52729e-07	-0.535756	-0.535756	HG down vs PG	-0.0264159	HG down vs PG	464.132	0.57407	0.0074212	1
317682	cg10300282	NSMCE2			6.98914e-07	6.98914e-07	-0.714199	-0.714199	HG down vs PG	-0.0322383	HG down vs PG	453.557	1.02016	0.0134955	1
709081	cg25643208				8.05739e-07	8.05739e-07	-0.722156	-0.722156	HG down vs PG	-0.0387181	HG down vs PG	432.312	1.04302	0.0144759	1
55354	cg26092192	TBCD			1.6993e-06	1.6993e-06	-1.34186	-1.34186	HG down vs PG	-0.0359297	HG down vs PG	335.957	3.60116	0.0643147	1
279170	cg08905447	ARMC2	chr6:109169468-109170103	N_Shore	1.79106e-06	1.79106e-06	-0.507695	-0.507695	HG down vs PG	-0.0568179	HG down vs PG	330.027	0.515509	0.00937211	1
314544	cg02326032	GABPB1	chr15:50646437-50647742	N_Shore	3.30411e-06	3.30411e-06	1.05021	1.05021	HG up vs PG	0.0364553	HG up vs PG	268.125	2.2059	0.0493627	1
410230	cg16051475	EFHC2	chrX:44169510-44169765	Island	3.52082e-06	3.52082e-06	-1.17727	-1.17727	HG down vs PG	-0.0745146	HG down vs PG	262.397	2.77191	0.0633827	1
227925	cg00237390	FAM69A	chr1:93426512-93427754	N_Shelf	4.76316e-06	4.76316e-06	-0.595745	-0.595745	HG down vs PG	-0.0360962	HG down vs PG	236.75	0.709824	0.0179892	1
224071	cg16010948	MYO1E			5.96561e-06	5.96561e-06	-0.633647	-0.633647	HG down vs PG	-0.0318414	HG down vs PG	219.257	0.803016	0.0219747	1
828343	cg17808354	ATXN7			6.71356e-06	6.71356e-06	0.71954	0.71954	HG up vs PG	0.0694153	HG up vs PG	210.59	1.03548	0.0295021	1
217749	cg08475134				9.09464e-06	9.09464e-06	-0.53218	-0.53218	HG down vs PG	-0.0744077	HG down vs PG	189.82	0.566431	0.0179042	1
573669	cg03294149				9.09668e-06	9.09668e-06	0.867424	0.867424	HG up vs PG	0.0386357	HG up vs PG	189.806	1.50485	0.0475702	1
341250	cg12760064				9.17678e-06	9.17678e-06	-0.535744	-0.535744	HG down vs PG	-0.049401	HG down vs PG	189.237	0.574042	0.0182008	1
613679	cg24145486	ABCA7	chr19:1050976-1051234	S_Shelf	9.39935e-06	9.39935e-06	-0.541702	-0.541702	HG down vs PG	-0.0426914	HG down vs PG	187.689	0.586883	0.0187613	1
27941	cg10784273				1.02578e-05	1.02578e-05	0.854885	0.854885	HG up vs PG	0.0323334	HG up vs PG	182.15	1.46166	0.0481469	1
630480	cg24651824	CENPE	chr4:104119319-104119663	N_Shelf	1.0403e-05	1.0403e-05	-0.672515	-0.672515	HG down vs PG	-0.0329921	HG down vs PG	181.274	0.904553	0.0299398	1
195845	cg19791221	RUNX1	chr21:36164144-36164934	S_Shelf	1.09367e-05	1.09367e-05	-0.718983	-0.718983	HG down vs PG	-0.0408549	HG down vs PG	178.19	1.03387	0.0348125	1
36422	cg21012788		chr4:8645832-8646063	N_Shelf	1.12041e-05	1.12041e-05	-0.585315	-0.585315	HG down vs PG	-0.0223051	HG down vs PG	176.719	0.685188	0.0232637	1
652209	cg05012551	ZNF227	chr19:44716461-44716908	Island	1.1441e-05	1.1441e-05	1.31969	1.31969	HG up vs PG	0.0536016	HG up vs PG	175.454	3.48316	0.119114	1
497336	cg24616761				1.29253e-05	1.29253e-05	-0.750846	-0.750846	HG down vs PG	-0.0405206	HG down vs PG	168.255	1.12754	0.0402083	1
238356	cg21742048	NEURL1B	chr5:172096731-172097386	S_Shelf	1.33522e-05	1.33522e-05	-0.570634	-0.570634	HG down vs PG	-0.0554853	HG down vs PG	166.385	0.651247	0.0234845	1
470053	cg08102826	NAA15			1.45216e-05	1.45216e-05	-0.929261	-0.929261	HG down vs PG	-0.0288907	HG down vs PG	161.649	1.72705	0.0641036	1
430422	cg14817702	CTPS1			1.46817e-05	1.46817e-05	-0.691331	-0.691331	HG down vs PG	-0.0356919	HG down vs PG	161.041	0.955878	0.0356138	1
647402	cg11705167	LRIT1	chr10:85997109-85997427	S_Shelf	1.47718e-05	1.47718e-05	-0.854621	-0.854621	HG down vs PG	-0.045626	HG down vs PG	160.702	1.46075	0.0545391	1
388481	cg04616730				1.48481e-05	1.48481e-05	-0.651877	-0.651877	HG down vs PG	-0.0322957	HG down vs PG	160.417	0.849887	0.0317879	1
149870	cg17539810	CWF19L1			1.55101e-05	1.55101e-05	-0.530932	-0.530932	HG down vs PG	-0.0438797	HG down vs PG	158.026	0.563777	0.0214057	1
436362	cg27478468	BNIPL	chr1:151020162-151020627	N_Shelf	1.57426e-05	1.57426e-05	-0.564246	-0.564246	HG down vs PG	-0.0298889	HG down vs PG	157.218	0.636747	0.0243005	1
23150	cg00641174	MDM4	chr1:204485473-204485831	N_Shore	1.60225e-05	1.60225e-05	0.688167	0.688167	HG up vs PG	0.018223	HG up vs PG	156.267	0.947147	0.0363665	1
725816	cg16379999	SEL1L			1.78678e-05	1.78678e-05	-0.601443	-0.601443	HG down vs PG	-0.0359693	HG down vs PG	150.504	0.723466	0.0288417	1
336114	cg06070817				1.8345e-05	1.8345e-05	-0.661508	-0.661508	HG down vs PG	-0.0339419	HG down vs PG	149.142	0.875187	0.0352089	1
433532	cg13319772	GAB2			1.88385e-05	1.88385e-05	-0.592981	-0.592981	HG down vs PG	-0.0396859	HG down vs PG	147.782	0.703254	0.0285524	1
47334	cg27244585	C10orf114	chr10:21783198-21786420	Island	1.90603e-05	1.90603e-05	1.0286	1.0286	HG up vs PG	0.013087	HG up vs PG	147.186	2.11605	0.0862602	1
53676	cg03147324				2.0552e-05	2.0552e-05	-0.63611	-0.63611	HG down vs PG	-0.0199403	HG down vs PG	143.406	0.809272	0.0338594	1
357465	cg20474403				2.05815e-05	2.05815e-05	-0.644662	-0.644662	HG down vs PG	-0.0490415	HG down vs PG	143.335	0.831178	0.0347932	1
723286	cg18082332	LOC101928651			2.12626e-05	2.12626e-05	-0.511205	-0.511205	HG down vs PG	-0.0334478	HG down vs PG	141.731	0.522661	0.0221262	1
580678	cg20768271	AFF3			2.19949e-05	2.19949e-05	-0.613824	-0.613824	HG down vs PG	-0.0375002	HG down vs PG	140.082	0.753559	0.0322766	1
32635	cg01871867	HS1BP3			2.30167e-05	2.30167e-05	-0.754229	-0.754229	HG down vs PG	-0.0613217	HG down vs PG	137.899	1.13772	0.0495026	1
447058	cg22760037				2.34395e-05	2.34395e-05	-0.700048	-0.700048	HG down vs PG	-0.0402386	HG down vs PG	137.033	0.980135	0.0429153	1
768526	cg15599805	ABCC1			2.34792e-05	2.34792e-05	-0.598367	-0.598367	HG down vs PG	-0.0229228	HG down vs PG	136.953	0.716086	0.0313722	1
379860	cg02115488	ARMC8			2.37412e-05	2.37412e-05	-0.625736	-0.625736	HG down vs PG	-0.0457139	HG down vs PG	136.428	0.78309	0.0344398	1
291133	cg16793063	TMEM45A			2.53759e-05	2.53759e-05	-1.4504	-1.4504	HG down vs PG	-0.0830157	HG down vs PG	133.318	4.2073	0.18935	1
167954	cg08826264	TRDMT1	chr10:17243304-17243787	S_Shore	2.56572e-05	2.56572e-05	0.770785	0.770785	HG up vs PG	0.0166418	HG up vs PG	132.81	1.18822	0.0536805	1
507355	cg25574603	GSG1	chr12:13254049-13254631	S_Shelf	2.56765e-05	2.56765e-05	-0.521095	-0.521095	HG down vs PG	-0.0355102	HG down vs PG	132.776	0.54308	0.0245413	1
390180	cg20818756	FOXJ2			2.5893e-05	2.5893e-05	-0.586866	-0.586866	HG down vs PG	-0.0339163	HG down vs PG	132.39	0.688823	0.0312179	1
293650	cg14137698	POMT2	chr14:77736733-77737772	S_Shelf	2.64384e-05	2.64384e-05	-0.590074	-0.590074	HG down vs PG	-0.03737	HG down vs PG	131.437	0.696374	0.031789	1
791198	cg20240796	LNX1-AS1			2.65775e-05	2.65775e-05	-0.878613	-0.878613	HG down vs PG	-0.0326482	HG down vs PG	131.198	1.54392	0.0706073	1
622453	cg16003075	ATF6			2.66666e-05	2.66666e-05	-0.976304	-0.976304	HG down vs PG	-0.0453895	HG down vs PG	131.046	1.90634	0.0872825	1
792055	cg19123846	CAMKMT			2.71557e-05	2.71557e-05	-1.65494	-1.65494	HG down vs PG	-0.0889529	HG down vs PG	130.223	5.47766	0.252383	1
80224	cg16257375	SARS			3.01958e-05	3.01958e-05	-1.21949	-1.21949	HG down vs PG	-0.0378038	HG down vs PG	125.516	2.97433	0.142181	1
531643	cg18243542	TAX1BP1			3.06258e-05	3.06258e-05	-1.15258	-1.15258	HG down vs PG	-0.0413851	HG down vs PG	124.901	2.65688	0.127632	1
249517	cg13400443	EXOC6			3.07347e-05	3.07347e-05	-0.639491	-0.639491	HG down vs PG	-0.0390182	HG down vs PG	124.747	0.817899	0.0393388	1
717548	cg23202349	CLK4	chr5:178053432-178054411	Island	3.19068e-05	3.19068e-05	0.715023	0.715023	HG up vs PG	0.0367432	HG up vs PG	123.135	1.02252	0.049824	1
390563	cg15116814	TMEM130			3.24212e-05	3.24212e-05	-0.555663	-0.555663	HG down vs PG	-0.0252366	HG down vs PG	122.453	0.617524	0.0302576	1
564910	cg00550824	TMEM117			3.28509e-05	3.28509e-05	-0.533893	-0.533893	HG down vs PG	-0.0269975	HG down vs PG	121.894	0.570083	0.0280613	1
525594	cg19065549	NEDD9			3.49173e-05	3.49173e-05	-0.589354	-0.589354	HG down vs PG	-0.0373745	HG down vs PG	119.335	0.694676	0.0349273	1
729030	cg13776822				3.50574e-05	3.50574e-05	-0.581146	-0.581146	HG down vs PG	-0.0242204	HG down vs PG	119.169	0.675461	0.0340086	1
840500	cg23111655	CAPZB			3.79439e-05	3.79439e-05	-0.883607	-0.883607	HG down vs PG	-0.0385199	HG down vs PG	115.931	1.56152	0.0808165	1
395113	cg27462475	DOCK9	chr13:99738331-99740225	N_Shelf	3.80204e-05	3.80204e-05	-0.663562	-0.663562	HG down vs PG	-0.0299926	HG down vs PG	115.85	0.880628	0.0456088	1
491456	cg21673782	LINC01122			3.9169e-05	3.9169e-05	-1.59918	-1.59918	HG down vs PG	-0.115952	HG down vs PG	114.655	5.11473	0.26766	1
181207	cg12422351				3.95677e-05	3.95677e-05	-0.585201	-0.585201	HG down vs PG	-0.0288013	HG down vs PG	114.251	0.68492	0.0359693	1
749363	cg06121332	RORB			4.02637e-05	4.02637e-05	-0.650993	-0.650993	HG down vs PG	-0.034308	HG down vs PG	113.558	0.847585	0.0447833	1
64219	cg04480708	CACNA1H	chr16:1227260-1227476	N_Shore	4.07337e-05	4.07337e-05	-0.662926	-0.662926	HG down vs PG	-0.020138	HG down vs PG	113.1	0.878941	0.0466284	1
129509	cg15108534	C1orf204	chr1:159824006-159825011	N_Shore	4.07635e-05	4.07635e-05	-0.788216	-0.788216	HG down vs PG	-0.021431	HG down vs PG	113.071	1.24257	0.0659359	1
336094	cg05696892				4.28094e-05	4.28094e-05	-0.752012	-0.752012	HG down vs PG	-0.0448876	HG down vs PG	111.155	1.13105	0.0610521	1
336301	cg23920442		chr4:149363212-149367056	Island	4.2811e-05	4.2811e-05	0.73063	0.73063	HG up vs PG	0.0255683	HG up vs PG	111.154	1.06764	0.0576304	1
179823	cg01582797				4.3385e-05	4.3385e-05	-0.618819	-0.618819	HG down vs PG	-0.048147	HG down vs PG	110.638	0.765874	0.0415339	1
391988	cg19814946	HS3ST3B1	chr17:14204168-14207702	Island	4.34844e-05	4.34844e-05	0.544531	0.544531	HG up vs PG	0.0358826	HG up vs PG	110.55	0.593028	0.032186	1
614110	cg04512899	ANKRD6			4.39783e-05	4.39783e-05	-0.7425	-0.7425	HG down vs PG	-0.0339269	HG down vs PG	110.115	1.10261	0.0600797	1
99999	cg15816012	LILRB3			4.42377e-05	4.42377e-05	-0.769227	-0.769227	HG down vs PG	-0.0320873	HG down vs PG	109.889	1.18342	0.0646153	1
544283	cg09423560	ZNF219	chr14:21558547-21561443	S_Shore	4.45158e-05	4.45158e-05	1.12975	1.12975	HG up vs PG	0.0792793	HG up vs PG	109.649	2.55267	0.139682	1
832175	cg00507757	CS			4.54619e-05	4.54619e-05	-0.515454	-0.515454	HG down vs PG	-0.0317872	HG down vs PG	108.847	0.531385	0.0292918	1
698185	cg07309513	EXO5			4.58652e-05	4.58652e-05	-0.563753	-0.563753	HG down vs PG	-0.0430187	HG down vs PG	108.511	0.635636	0.0351467	1
72265	cg10197432	C6orf103	chr6:146920034-146920245	Island	4.76629e-05	4.76629e-05	0.763423	0.763423	HG up vs PG	0.0485513	HG up vs PG	107.063	1.16563	0.065324	1
596808	cg21781546	BCS1L	chr2:219523901-219524577	S_Shore	4.77377e-05	4.77377e-05	-0.665994	-0.665994	HG down vs PG	-0.0527847	HG down vs PG	107.004	0.887095	0.0497416	1
463862	cg06831201	C10orf99			4.8087e-05	4.8087e-05	-0.696013	-0.696013	HG down vs PG	-0.0390633	HG down vs PG	106.732	0.968868	0.0544655	1
741850	cg22174072	CERS6			5.1167e-05	5.1167e-05	-0.637717	-0.637717	HG down vs PG	-0.0339755	HG down vs PG	104.439	0.813365	0.0467277	1
295455	cg22914057	MAEA	chr4:1333378-1333676	N_Shore	5.16608e-05	5.16608e-05	-0.61121	-0.61121	HG down vs PG	-0.0401327	HG down vs PG	104.088	0.747155	0.0430685	1
478666	cg06592347				5.44648e-05	5.44648e-05	-0.753176	-0.753176	HG down vs PG	-0.0396889	HG down vs PG	102.179	1.13455	0.0666209	1
438472	cg13561081	DNAJC15	chr13:43597504-43597856	N_Shore	5.47447e-05	5.47447e-05	-0.70653	-0.70653	HG down vs PG	-0.0359582	HG down vs PG	101.996	0.998369	0.0587298	1
475550	cg23960192	GARNL3			5.55058e-05	5.55058e-05	-0.558864	-0.558864	HG down vs PG	-0.0383693	HG down vs PG	101.504	0.624658	0.0369242	1
319772	cg20742075	TTC39C			5.58673e-05	5.58673e-05	-0.829623	-0.829623	HG down vs PG	-0.0389108	HG down vs PG	101.273	1.37655	0.0815546	1
835958	cg23952859	CLN8	chr8:1711234-1712654	S_Shelf	5.59066e-05	5.59066e-05	-0.908159	-0.908159	HG down vs PG	-0.042019	HG down vs PG	101.248	1.64951	0.0977503	1
712548	cg20432367				5.6137e-05	5.6137e-05	-0.581748	-0.581748	HG down vs PG	-0.0444019	HG down vs PG	101.102	0.676861	0.0401689	1
422192	cg07149535	COL5A2			5.68763e-05	5.68763e-05	-1.42712	-1.42712	HG down vs PG	-0.0814298	HG down vs PG	100.64	4.07333	0.242847	1
786954	cg20883306	ITSN1			5.69573e-05	5.69573e-05	-0.554657	-0.554657	HG down vs PG	-0.0393911	HG down vs PG	100.589	0.615288	0.0367009	1
430763	cg02331649	TMEM110			5.71701e-05	5.71701e-05	-0.913621	-0.913621	HG down vs PG	-0.0492441	HG down vs PG	100.458	1.66941	0.0997078	1
496610	cg07912501	HCG18	chr6:30294169-30295071	S_Shore	5.79021e-05	5.79021e-05	-0.945208	-0.945208	HG down vs PG	-0.0445269	HG down vs PG	100.011	1.78683	0.107199	1
519012	cg02812878				5.93464e-05	5.93464e-05	-0.589939	-0.589939	HG down vs PG	-0.049441	HG down vs PG	99.15	0.696057	0.0421214	1
631127	cg04535597				5.96696e-05	5.96696e-05	-0.838546	-0.838546	HG down vs PG	-0.0433282	HG down vs PG	98.9613	1.40632	0.0852647	1
797649	cg00454787		chr7:99214144-99214885	N_Shore	6.02871e-05	6.02871e-05	-0.524443	-0.524443	HG down vs PG	-0.0452535	HG down vs PG	98.6044	0.550081	0.033472	1
466869	cg11693429				6.05348e-05	6.05348e-05	-0.856681	-0.856681	HG down vs PG	-0.060051	HG down vs PG	98.4626	1.4678	0.0894434	1
302920	cg23128866	IMMP1L			6.13953e-05	6.13953e-05	-0.907247	-0.907247	HG down vs PG	-0.0458256	HG down vs PG	97.9759	1.64619	0.100812	1
278634	cg03943162				6.40229e-05	6.40229e-05	-0.546581	-0.546581	HG down vs PG	-0.0460961	HG down vs PG	96.5444	0.597502	0.0371333	1
26959	cg15342404	HPS1			6.43533e-05	6.43533e-05	-0.810791	-0.810791	HG down vs PG	-0.0107948	HG down vs PG	96.3699	1.31476	0.0818573	1
535246	cg18468616				6.50826e-05	6.50826e-05	-0.679955	-0.679955	HG down vs PG	-0.0397218	HG down vs PG	95.9891	0.924678	0.057799	1
583189	cg08653990	ABLIM1			6.53346e-05	6.53346e-05	1.07652	1.07652	HG up vs PG	0.0421625	HG up vs PG	95.8588	2.31778	0.145075	1
676091	cg07729794	CUBN			6.54472e-05	6.54472e-05	0.503507	0.503507	HG up vs PG	0.0492964	HG up vs PG	95.8008	0.507039	0.0317558	1
683929	cg25604316				6.5454e-05	6.5454e-05	-0.637294	-0.637294	HG down vs PG	-0.0461284	HG down vs PG	95.7973	0.812287	0.0508754	1
838193	cg03431482	RAPGEF2			6.73459e-05	6.73459e-05	-0.532014	-0.532014	HG down vs PG	-0.0294573	HG down vs PG	94.8424	0.566078	0.0358117	1
640773	cg07828233	WWC2			6.81617e-05	6.81617e-05	-0.927985	-0.927985	HG down vs PG	-0.109653	HG down vs PG	94.4416	1.72231	0.109421	1
531721	cg02512920		chr10:23461300-23461610	N_Shore	6.82776e-05	6.82776e-05	0.849821	0.849821	HG up vs PG	0.0997174	HG up vs PG	94.3851	1.44439	0.0918189	1
603275	cg26284855	BSCL2			6.97641e-05	6.97641e-05	-0.561784	-0.561784	HG down vs PG	-0.0383222	HG down vs PG	93.6726	0.631202	0.0404303	1
173087	cg07412611		chr12:100593253-100593814	N_Shore	7.24524e-05	7.24524e-05	-0.922315	-0.922315	HG down vs PG	-0.0580647	HG down vs PG	92.4341	1.70133	0.110435	1
582842	cg23090283	CSNK2B	chr6:31632815-31634093	S_Shelf	7.4103e-05	7.4103e-05	-0.602034	-0.602034	HG down vs PG	-0.0338129	HG down vs PG	91.7036	0.724891	0.0474283	1
626175	cg13585267				7.46099e-05	7.46099e-05	-0.695849	-0.695849	HG down vs PG	-0.037176	HG down vs PG	91.4836	0.968412	0.0635138	1
529020	cg02046572				7.48054e-05	7.48054e-05	-0.72123	-0.72123	HG down vs PG	-0.0845412	HG down vs PG	91.3993	1.04035	0.0682945	1
62730	cg21120478	COPS7A	chr12:6833058-6833491	Island	7.50319e-05	7.50319e-05	0.611098	0.611098	HG up vs PG	0.0127565	HG up vs PG	91.302	0.746882	0.0490821	1
689817	cg16218558	GRIK5			7.56552e-05	7.56552e-05	-0.552433	-0.552433	HG down vs PG	-0.032146	HG down vs PG	91.0362	0.610365	0.0402278	1
447176	cg05517447	ASCC3			7.6979e-05	7.6979e-05	-0.719997	-0.719997	HG down vs PG	-0.0323253	HG down vs PG	90.4813	1.03679	0.0687517	1
367363	cg09903879	EMP1			7.86704e-05	7.86704e-05	-0.60139	-0.60139	HG down vs PG	-0.0993502	HG down vs PG	89.7905	0.72334	0.0483352	1
640564	cg26475518	MKL1			7.898e-05	7.898e-05	-0.74089	-0.74089	HG down vs PG	-0.0437146	HG down vs PG	89.6662	1.09784	0.0734615	1
43078	cg00424545	SNX13	chr7:17979774-17980542	Island	7.97008e-05	7.97008e-05	-1.15011	-1.15011	HG down vs PG	-0.0103628	HG down vs PG	89.3793	2.64552	0.177593	1
178127	cg15205743	PKNOX2			8.01747e-05	8.01747e-05	0.743769	0.743769	HG up vs PG	0.118253	HG up vs PG	89.1925	1.10639	0.0744268	1
394581	cg20158204				8.0178e-05	8.0178e-05	-0.526988	-0.526988	HG down vs PG	-0.0193242	HG down vs PG	89.1912	0.555433	0.0373646	1
844004	cg23402337	CASP2			8.22348e-05	8.22348e-05	-1.14218	-1.14218	HG down vs PG	-0.038161	HG down vs PG	88.3975	2.60914	0.177096	1
630591	cg17758905	SKINTL			8.26642e-05	8.26642e-05	-0.557109	-0.557109	HG down vs PG	-0.0294673	HG down vs PG	88.2351	0.620741	0.0422104	1
501321	cg23205551	NTRK2			8.36335e-05	8.36335e-05	-0.623349	-0.623349	HG down vs PG	-0.0316164	HG down vs PG	87.8727	0.777127	0.0530627	1
93118	cg22802773	YY1AP1	chr1:155657832-155659125	Island	8.37422e-05	8.37422e-05	1.72112	1.72112	HG up vs PG	0.0176098	HG up vs PG	87.8324	5.92448	0.404712	1
340133	cg14931387				8.4556e-05	8.4556e-05	-0.681654	-0.681654	HG down vs PG	-0.024695	HG down vs PG	87.533	0.929303	0.0636997	1
635455	cg24722886	PLEKHA7			8.54693e-05	8.54693e-05	-0.631152	-0.631152	HG down vs PG	-0.0363228	HG down vs PG	87.2014	0.796706	0.0548183	1
255031	cg27094470	SLC22A4			8.5938e-05	8.5938e-05	-0.596218	-0.596218	HG down vs PG	-0.0439173	HG down vs PG	87.0331	0.710951	0.0490125	1
640595	cg08673945	MLLT3			8.62778e-05	8.62778e-05	-0.548299	-0.548299	HG down vs PG	-0.0459235	HG down vs PG	86.9118	0.601264	0.0415086	1
100940	cg14362312	ADAMTS13	chr9:136293566-136294160	Island	9.12419e-05	9.12419e-05	0.905119	0.905119	HG up vs PG	0.00701302	HG up vs PG	85.2098	1.63848	0.115373	1
380126	cg13461016	SNTG1			9.16993e-05	9.16993e-05	-0.557001	-0.557001	HG down vs PG	-0.0212684	HG down vs PG	85.0592	0.620499	0.0437694	1
450079	cg17547898	FGF2			9.44718e-05	9.44718e-05	-0.569537	-0.569537	HG down vs PG	-0.0345165	HG down vs PG	84.1674	0.648746	0.0462468	1
431120	cg05129802		chr16:85519109-85519357	N_Shore	9.51114e-05	9.51114e-05	-0.568493	-0.568493	HG down vs PG	-0.0320527	HG down vs PG	83.9666	0.646368	0.0461876	1
226258	cg06813706	INO80D			9.53862e-05	9.53862e-05	-0.683484	-0.683484	HG down vs PG	-0.0270369	HG down vs PG	83.8808	0.934301	0.0668306	1
273015	cg05710676				9.63852e-05	9.63852e-05	-1.02552	-1.02552	HG down vs PG	-0.0609862	HG down vs PG	83.572	2.10339	0.151011	1
254298	cg09974329	KRTAP4-1			9.83722e-05	9.83722e-05	0.896187	0.896187	HG up vs PG	0.0435881	HG up vs PG	82.9701	1.6063	0.11616	1
819436	cg13185177	GP5	chr3:194117601-194118988	S_Shore	9.84723e-05	9.84723e-05	-0.665651	-0.665651	HG down vs PG	-0.0296633	HG down vs PG	82.9402	0.886183	0.0641076	1
623433	cg03916450	EEF1DP3			9.92012e-05	9.92012e-05	-0.523004	-0.523004	HG down vs PG	-0.0323224	HG down vs PG	82.7238	0.547067	0.0396791	1
201048	cg12716207				0.000100794	0.000100794	-0.815168	-0.815168	HG down vs PG	-0.0445429	HG down vs PG	82.258	1.329	0.0969387	1
247947	cg20217160	LACTB			0.000101073	0.000101073	-0.643729	-0.643729	HG down vs PG	-0.0437141	HG down vs PG	82.1775	0.828774	0.060511	1
5807	cg11575350				0.00010175	0.00010175	-0.723626	-0.723626	HG down vs PG	-0.0263108	HG down vs PG	81.9834	1.04727	0.076645	1
643146	cg06838422	USP1	chr1:62901651-62903667	Island	0.00010186	0.00010186	1.44494	1.44494	HG up vs PG	0.0349851	HG up vs PG	81.952	4.17568	0.305717	1
727243	cg24949344	ANO6	chr12:45609713-45610752	N_Shore	0.000102877	0.000102877	1.26019	1.26019	HG up vs PG	0.0465083	HG up vs PG	81.6636	3.17616	0.233359	1
112529	cg26933736	RWDD2A	chr6:83902606-83903777	Island	0.000103108	0.000103108	1.38249	1.38249	HG up vs PG	0.0140317	HG up vs PG	81.5989	3.82255	0.281074	1
789430	cg14015917	TRAF2			0.000103653	0.000103653	-0.512887	-0.512887	HG down vs PG	-0.0313077	HG down vs PG	81.4463	0.526107	0.0387573	1
362056	cg24613043	PRSS23			0.000103717	0.000103717	-0.681869	-0.681869	HG down vs PG	-0.0315744	HG down vs PG	81.4284	0.929891	0.0685184	1
700239	cg19897729				0.000104091	0.000104091	-1.11259	-1.11259	HG down vs PG	-0.0860512	HG down vs PG	81.3248	2.47573	0.182655	1
499953	cg18181492	PEX10	chr1:2339876-2340246	Island	0.000105441	0.000105441	-0.511408	-0.511408	HG down vs PG	-0.0425944	HG down vs PG	80.9539	0.523075	0.0387684	1
79554	cg01912578	AMFR	chr16:56397824-56398026	S_Shore	0.000106279	0.000106279	-0.500577	-0.500577	HG down vs PG	-0.0301239	HG down vs PG	80.7266	0.501154	0.0372483	1
214319	cg00328759	SDK2			0.000106711	0.000106711	-0.532961	-0.532961	HG down vs PG	-0.0360711	HG down vs PG	80.6106	0.568095	0.0422844	1
619596	cg03021377	RPRD1B	chr20:36661834-36662495	Island	0.000107958	0.000107958	0.752639	0.752639	HG up vs PG	0.0584788	HG up vs PG	80.2788	1.13293	0.0846746	1
402568	cg15895925	PHC2	chr1:33814783-33815770	N_Shelf	0.000108261	0.000108261	-0.70038	-0.70038	HG down vs PG	-0.0371479	HG down vs PG	80.199	0.981065	0.0733973	1
17537	cg16224727	FBRSL1	chr12:133125659-133126011	S_Shore	0.00010883	0.00010883	-0.54852	-0.54852	HG down vs PG	-0.0166632	HG down vs PG	80.0499	0.601748	0.0451029	1
107779	cg09471659		chr15:28753439-28753940	Island	0.000109223	0.000109223	-0.51783	-0.51783	HG down vs PG	-0.0195096	HG down vs PG	79.9474	0.536295	0.0402486	1
719246	cg09360931				0.000110062	0.000110062	-0.714558	-0.714558	HG down vs PG	-0.0380658	HG down vs PG	79.7307	1.02119	0.0768476	1
783456	cg21203245				0.000110606	0.000110606	-0.537822	-0.537822	HG down vs PG	-0.0295229	HG down vs PG	79.591	0.578505	0.0436108	1
509050	cg11162839	PPP2R3A	chr3:135684570-135685367	S_Shelf	0.000111839	0.000111839	-0.620489	-0.620489	HG down vs PG	-0.0560296	HG down vs PG	79.2782	0.770013	0.0582768	1
764976	cg16517367	KCNJ16			0.000112362	0.000112362	-0.719817	-0.719817	HG down vs PG	-0.0425377	HG down vs PG	79.1469	1.03627	0.0785582	1
61550	cg24033067	TSSK4			0.000112678	0.000112678	-0.502939	-0.502939	HG down vs PG	-0.0221941	HG down vs PG	79.0681	0.505895	0.0383893	1
80427	cg24453123				0.000115489	0.000115489	-0.567359	-0.567359	HG down vs PG	-0.0486694	HG down vs PG	78.3787	0.643793	0.0492833	1
380130	cg01931940	AKT3			0.000115678	0.000115678	-0.7167	-0.7167	HG down vs PG	-0.0332363	HG down vs PG	78.3331	1.02732	0.0786885	1
476081	cg15967169	TRIM26			0.00011601	0.00011601	-0.541108	-0.541108	HG down vs PG	-0.0700891	HG down vs PG	78.2532	0.585596	0.0449001	1
710716	cg19006841	SHF	chr15:45490945-45491252	Island	0.000116619	0.000116619	0.582172	0.582172	HG up vs PG	0.0234972	HG up vs PG	78.1078	0.677849	0.0520702	1
103051	cg10495392	NSUN4	chr1:46806339-46806836	Island	0.000117006	0.000117006	0.911263	0.911263	HG up vs PG	0.00626826	HG up vs PG	78.0158	1.6608	0.127728	1
68730	cg07429748	UNG	chr12:109535264-109536431	Island	0.000117757	0.000117757	0.938779	0.938779	HG up vs PG	0.0310133	HG up vs PG	77.8386	1.76261	0.135867	1
857209	cg25578728	CHD7			0.000117766	0.000117766	-0.673651	-0.673651	HG down vs PG	-0.0424892	HG down vs PG	77.8363	0.90761	0.069963	1
552118	cg14537124				0.000118358	0.000118358	-0.690502	-0.690502	HG down vs PG	-0.0354556	HG down vs PG	77.6976	0.953586	0.0736382	1
281822	cg00969165		chr8:94712366-94713345	N_Shore	0.000120768	0.000120768	-0.5906	-0.5906	HG down vs PG	-0.0305964	HG down vs PG	77.1426	0.697618	0.0542593	1
539832	cg04129885				0.000121326	0.000121326	-0.658893	-0.658893	HG down vs PG	-0.0250605	HG down vs PG	77.0161	0.868279	0.0676439	1
402957	cg22201095	CAMKK1			0.00012215	0.00012215	-0.586903	-0.586903	HG down vs PG	-0.0391121	HG down vs PG	76.8308	0.688911	0.0537996	1
363102	cg21121609	FCER2			0.000122945	0.000122945	-0.501267	-0.501267	HG down vs PG	-0.0393816	HG down vs PG	76.6537	0.502537	0.0393357	1
398671	cg21548152	C3orf62			0.00012327	0.00012327	-0.622326	-0.622326	HG down vs PG	-0.0528436	HG down vs PG	76.5815	0.774578	0.0606866	1
171191	cg09965499	EBAG9			0.000123923	0.000123923	-1.46543	-1.46543	HG down vs PG	-0.0482327	HG down vs PG	76.4376	4.29499	0.337137	1
223972	cg17035419	NMU			0.000125506	0.000125506	-0.827553	-0.827553	HG down vs PG	-0.0379747	HG down vs PG	76.0929	1.36969	0.108001	1
70055	cg21401951	CITED1	chrX:71524832-71527299	Island	0.000125788	0.000125788	1.09361	1.09361	HG up vs PG	0.0130392	HG up vs PG	76.0322	2.39199	0.188761	1
523672	cg16666745	GALNT10			0.00012906	0.00012906	-0.847237	-0.847237	HG down vs PG	-0.0358938	HG down vs PG	75.3397	1.43562	0.114332	1
241214	cg12880685	C10orf46			0.000129424	0.000129424	-0.599167	-0.599167	HG down vs PG	-0.0381704	HG down vs PG	75.2641	0.718002	0.0572385	1
633570	cg00174514	PALM2			0.000130436	0.000130436	-0.559505	-0.559505	HG down vs PG	-0.0329417	HG down vs PG	75.0554	0.626091	0.0500503	1
413271	cg05345925	KLK7			0.000131175	0.000131175	-0.574754	-0.574754	HG down vs PG	-0.0440752	HG down vs PG	74.9045	0.660683	0.0529221	1
650618	cg09411728				0.000131324	0.000131324	-0.917208	-0.917208	HG down vs PG	-0.0352216	HG down vs PG	74.8741	1.68254	0.134829	1
385509	cg13388568	GNRHR2	chr1:145516038-145516637	N_Shore	0.000131613	0.000131613	0.945577	0.945577	HG up vs PG	0.0178468	HG up vs PG	74.8154	1.78823	0.143412	1
396298	cg01489660	HIF3A	chr19:46806998-46807617	S_Shore	0.000134071	0.000134071	-0.854456	-0.854456	HG down vs PG	-0.0493226	HG down vs PG	74.3234	1.46019	0.117879	1
297307	cg24378730				0.000136836	0.000136836	-0.622095	-0.622095	HG down vs PG	-0.033882	HG down vs PG	73.784	0.774003	0.0629407	1
470778	cg06642677	SNRPE	chr1:203830507-203830901	N_Shore	0.000138607	0.000138607	0.750781	0.750781	HG up vs PG	0.0298829	HG up vs PG	73.4461	1.12734	0.0920956	1
259028	cg17342128	TBC1D22A			0.000138724	0.000138724	-0.649349	-0.649349	HG down vs PG	-0.0460883	HG down vs PG	73.4241	0.843309	0.0689127	1
634267	cg07849237				0.000138831	0.000138831	-0.522261	-0.522261	HG down vs PG	-0.0289362	HG down vs PG	73.4039	0.545513	0.04459	1
396191	cg04840761	NSUN6	chr10:18940528-18940765	N_Shore	0.000139777	0.000139777	1.01901	1.01901	HG up vs PG	0.0483467	HG up vs PG	73.2261	2.07677	0.170166	1
676223	cg05233690	IQGAP2			0.000140961	0.000140961	-0.837055	-0.837055	HG down vs PG	-0.0500236	HG down vs PG	73.0059	1.40132	0.115168	1
865507	cg07355776	HLCS			0.000145276	0.000145276	-0.965221	-0.965221	HG down vs PG	-0.0452796	HG down vs PG	72.2237	1.8633	0.154794	1
11584	cg11332026	C4orf48	chr4:2042115-2044581	Island	0.00014565	0.00014565	1.29624	1.29624	HG up vs PG	0.00943168	HG up vs PG	72.1574	3.36049	0.27943	1
61719	cg02378006	UNC5B			0.000145926	0.000145926	1.49919	1.49919	HG up vs PG	0.20134	HG up vs PG	72.1086	4.49514	0.374031	1
157195	cg14366939	INO80B	chr2:74681969-74682201	Island	0.000147868	0.000147868	1.14007	1.14007	HG up vs PG	0.0313396	HG up vs PG	71.7686	2.59952	0.217325	1
463808	cg16627180	MYH15			0.000150938	0.000150938	-0.857905	-0.857905	HG down vs PG	-0.0427071	HG down vs PG	71.2432	1.472	0.12397	1
739532	cg12251403	WBSCR17			0.000151119	0.000151119	-0.537973	-0.537973	HG down vs PG	-0.0325222	HG down vs PG	71.2126	0.57883	0.0487692	1
369406	cg04816152	LINC01397			0.000152422	0.000152422	-0.607081	-0.607081	HG down vs PG	-0.0400606	HG down vs PG	70.9942	0.737094	0.0622947	1
417824	cg22636722	RPTOR	chr17:78863569-78863813	S_Shore	0.000152624	0.000152624	-0.569447	-0.569447	HG down vs PG	-0.0810064	HG down vs PG	70.9606	0.648541	0.0548367	1
668484	ch.11.2339138R				0.000153256	0.000153256	0.870973	0.870973	HG up vs PG	0.0246415	HG up vs PG	70.8557	1.51719	0.128474	1
548985	cg07353798				0.00015334	0.00015334	-0.509552	-0.509552	HG down vs PG	-0.0284878	HG down vs PG	70.8419	0.519287	0.0439814	1
785553	cg12990639				0.000153822	0.000153822	-0.583405	-0.583405	HG down vs PG	-0.0292413	HG down vs PG	70.7624	0.680724	0.057719	1
625748	cg08053523	NHEJ1	chr2:220024750-220025510	S_Shore	0.000154794	0.000154794	-0.578524	-0.578524	HG down vs PG	-0.0505864	HG down vs PG	70.603	0.669381	0.0568855	1
690126	cg10139634				0.000158049	0.000158049	-1.03626	-1.03626	HG down vs PG	-0.0714189	HG down vs PG	70.079	2.14766	0.183877	1
336087	cg01174441	C18orf26			0.000158091	0.000158091	-0.629369	-0.629369	HG down vs PG	-0.0366463	HG down vs PG	70.0723	0.792211	0.0678338	1
474421	cg08617492	CDKAL1			0.000158128	0.000158128	-0.732361	-0.732361	HG down vs PG	-0.0438385	HG down vs PG	70.0665	1.07271	0.0918589	1
670566	cg00682712	USP6NL			0.000158915	0.000158915	-1.06277	-1.06277	HG down vs PG	-0.0441991	HG down vs PG	69.942	2.25896	0.193786	1
359010	cg02481982	ITPR2			0.000158956	0.000158956	-0.736631	-0.736631	HG down vs PG	-0.0396878	HG down vs PG	69.9355	1.08525	0.0931073	1
785342	cg00827380	DDX18	chr2:118572112-118572627	N_Shore	0.000159326	0.000159326	0.944223	0.944223	HG up vs PG	0.0361445	HG up vs PG	69.8774	1.78311	0.153107	1
504473	cg02540304	BAI1	chr8:143580769-143580975	N_Shore	0.000160759	0.000160759	-0.53959	-0.53959	HG down vs PG	-0.0493994	HG down vs PG	69.6535	0.582314	0.0501609	1
854550	cg05619872	C19orf75			0.00016086	0.00016086	0.607391	0.607391	HG up vs PG	0.0462798	HG up vs PG	69.6378	0.737848	0.0635731	1
545036	cg11685773				0.000161186	0.000161186	-0.578967	-0.578967	HG down vs PG	-0.031039	HG down vs PG	69.5874	0.670406	0.0578041	1
420811	cg13210571	EYA3			0.000161301	0.000161301	-0.627428	-0.627428	HG down vs PG	-0.0236193	HG down vs PG	69.5696	0.787333	0.0679031	1
226372	cg27422223				0.000161875	0.000161875	-0.550228	-0.550228	HG down vs PG	-0.0310815	HG down vs PG	69.4811	0.605502	0.0522878	1
488949	cg05549970				0.000164887	0.000164887	-0.551486	-0.551486	HG down vs PG	-0.050874	HG down vs PG	69.0235	0.608275	0.0528754	1
267612	cg21843317				0.000166923	0.000166923	-0.529118	-0.529118	HG down vs PG	-0.0431672	HG down vs PG	68.7205	0.559933	0.0488878	1
503115	cg08865829				0.000167089	0.000167089	-0.608739	-0.608739	HG down vs PG	-0.0291936	HG down vs PG	68.696	0.741127	0.064731	1
18456	cg20382233	CNIH2	chr11:66045211-66045708	S_Shore	0.000167699	0.000167699	0.893343	0.893343	HG up vs PG	0.00926483	HG up vs PG	68.6063	1.59612	0.13959	1
825655	cg25482100	ISPD			0.00016812	0.00016812	-0.506977	-0.506977	HG down vs PG	-0.0313251	HG down vs PG	68.5446	0.514051	0.0449971	1
407054	cg08535112	SLC16A9			0.000168163	0.000168163	-0.607852	-0.607852	HG down vs PG	-0.0400535	HG down vs PG	68.5384	0.738969	0.064691	1
481859	cg02634916	THOC2	chrX:122866199-122867097	Island	0.000170876	0.000170876	0.610649	0.610649	HG up vs PG	0.0245982	HG up vs PG	68.146	0.745783	0.0656634	1
547249	cg02881541	SH3RF1			0.000171699	0.000171699	-0.622603	-0.622603	HG down vs PG	-0.031626	HG down vs PG	68.0286	0.77527	0.0683774	1
511657	cg26799196	MICB			0.00017183	0.00017183	-0.554131	-0.554131	HG down vs PG	-0.0428408	HG down vs PG	68.0101	0.614122	0.0541792	1
719789	cg15772801	KDM1B	chr6:18155534-18156354	N_Shore	0.000171888	0.000171888	0.855404	0.855404	HG up vs PG	0.0394559	HG up vs PG	68.0018	1.46343	0.129123	1
328033	cg06900984	PTPRG			0.000172201	0.000172201	-1.34715	-1.34715	HG down vs PG	-0.0649034	HG down vs PG	67.9574	3.62961	0.32046	1
99298	cg26947450	LRIG3	chr12:59313559-59314452	Island	0.000172568	0.000172568	0.557282	0.557282	HG up vs PG	0.0142942	HG up vs PG	67.9054	0.621127	0.0548817	1
692688	cg07435537		chr2:227662082-227664912	S_Shelf	0.000175361	0.000175361	0.79871	0.79871	HG up vs PG	0.0355185	HG up vs PG	67.5152	1.27588	0.113386	1
247617	cg05118587	ETV3L			0.000175931	0.000175931	-0.758351	-0.758351	HG down vs PG	-0.0585714	HG down vs PG	67.4367	1.15019	0.102335	1
643782	cg03722404				0.000177932	0.000177932	-0.50872	-0.50872	HG down vs PG	-0.0331111	HG down vs PG	67.1633	0.517592	0.0462388	1
31045	cg05460370	LIMD1	chr3:45635090-45635932	Island	0.000177936	0.000177936	1.81915	1.81915	HG up vs PG	0.0158107	HG up vs PG	67.1628	6.61861	0.591275	1
387781	cg20176220				0.000178088	0.000178088	-0.641388	-0.641388	HG down vs PG	-0.0408554	HG down vs PG	67.1422	0.822758	0.0735238	1
391862	cg10024094	ABR	chr17:909981-910442	Island	0.000179813	0.000179813	-0.502079	-0.502079	HG down vs PG	-0.0357562	HG down vs PG	66.9101	0.504167	0.0452099	1
169343	cg25590724	RAD51B			0.000180496	0.000180496	-0.620591	-0.620591	HG down vs PG	-0.0264711	HG down vs PG	66.819	0.770265	0.0691658	1
461957	cg01966553				0.000180785	0.000180785	-0.828663	-0.828663	HG down vs PG	-0.0311443	HG down vs PG	66.7806	1.37337	0.123392	1
225534	cg25952512	CCSER2			0.00018083	0.00018083	0.53005	0.53005	HG up vs PG	0.0432619	HG up vs PG	66.7746	0.561905	0.0504897	1
585253	cg25162270	MIXL1	chr1:226411007-226411880	N_Shore	0.000182788	0.000182788	-0.90471	-0.90471	HG down vs PG	-0.0623054	HG down vs PG	66.5167	1.637	0.147662	1
409732	cg17460200	PRR24	chr19:47776370-47778740	Island	0.000183266	0.000183266	0.529894	0.529894	HG up vs PG	0.0181592	HG up vs PG	66.4542	0.561575	0.0507033	1
823287	cg19159466	FBXO32			0.000183662	0.000183662	-0.805634	-0.805634	HG down vs PG	-0.0407114	HG down vs PG	66.4028	1.29809	0.117293	1
367725	cg22916109	IREB2	chr15:78730095-78731105	Island	0.000183958	0.000183958	0.512765	0.512765	HG up vs PG	0.0197812	HG up vs PG	66.3643	0.525855	0.0475426	1
174634	cg22021882	PCMTD1			0.000184302	0.000184302	-1.46915	-1.46915	HG down vs PG	-0.124824	HG down vs PG	66.3197	4.31678	0.390542	1
494727	cg25059165	SLC39A7	chr6:33172289-33172823	N_Shore	0.000184305	0.000184305	-0.613878	-0.613878	HG down vs PG	-0.0359751	HG down vs PG	66.3194	0.753693	0.0681876	1
374928	cg04862105	EPHB2			0.000184403	0.000184403	-0.787867	-0.787867	HG down vs PG	-0.0633144	HG down vs PG	66.3067	1.24147	0.112339	1
705782	cg09300312				0.00018533	0.00018533	-0.567712	-0.567712	HG down vs PG	-0.0383253	HG down vs PG	66.1873	0.644593	0.0584335	1
479371	cg00748861				0.000185441	0.000185441	-0.88649	-0.88649	HG down vs PG	-0.0372011	HG down vs PG	66.1731	1.57173	0.142511	1
748614	cg05590130				0.000187661	0.000187661	-0.510409	-0.510409	HG down vs PG	-0.0321897	HG down vs PG	65.8905	0.521034	0.0474455	1
198706	cg09388397	LOC101929541			0.000187839	0.000187839	-0.883413	-0.883413	HG down vs PG	-0.0661709	HG down vs PG	65.868	1.56084	0.142179	1
585383	cg06385087	CTSZ	chr20:57581902-57582595	Island	0.000188625	0.000188625	-0.578125	-0.578125	HG down vs PG	-0.0262175	HG down vs PG	65.7692	0.668457	0.060982	1
124708	cg07042007	ZFYVE28	chr4:2305514-2305793	N_Shore	0.000188869	0.000188869	-0.736197	-0.736197	HG down vs PG	-0.0205023	HG down vs PG	65.7386	1.08397	0.0989349	1
99767	cg21810188	VCAN	chr5:82768387-82769268	N_Shore	0.00019011	0.00019011	1.17574	1.17574	HG up vs PG	0.0121841	HG up vs PG	65.5839	2.76472	0.252933	1
539364	cg03851835	SLC35F2			0.000190791	0.000190791	-0.516619	-0.516619	HG down vs PG	-0.0442605	HG down vs PG	65.4995	0.533791	0.0488972	1
206897	cg15083051				0.000191737	0.000191737	-0.578416	-0.578416	HG down vs PG	-0.0573995	HG down vs PG	65.3831	0.669131	0.061404	1
644524	cg27388763	ARL17A			0.000193117	0.000193117	-0.730371	-0.730371	HG down vs PG	-0.0408289	HG down vs PG	65.2145	1.06688	0.0981576	1
422242	cg03543603		chr5:172670829-172671824	S_Shelf	0.00019421	0.00019421	-0.763778	-0.763778	HG down vs PG	-0.0548909	HG down vs PG	65.0822	1.16671	0.107561	1
112476	cg20468325				0.000196267	0.000196267	-0.664372	-0.664372	HG down vs PG	-0.0177484	HG down vs PG	64.8358	0.882781	0.0816938	1
686880	cg07316978	ARID1B			0.000198461	0.000198461	-0.733042	-0.733042	HG down vs PG	-0.0306934	HG down vs PG	64.5768	1.0747	0.0998534	1
231541	cg10885985				0.000198985	0.000198985	0.564488	0.564488	HG up vs PG	0.0249784	HG up vs PG	64.5155	0.637293	0.0592689	1
303738	cg04722605		chr1:116710157-116710546	N_Shore	0.000199489	0.000199489	-0.583685	-0.583685	HG down vs PG	-0.0322395	HG down vs PG	64.4567	0.681376	0.0634264	1
299497	cg24484378				0.000202716	0.000202716	-0.90196	-0.90196	HG down vs PG	-0.126099	HG down vs PG	64.085	1.62706	0.152335	1
341752	cg06881695	TRIM26			0.00020275	0.00020275	-0.837462	-0.837462	HG down vs PG	-0.0541994	HG down vs PG	64.0812	1.40268	0.131335	1
172802	cg00835612		chr16:72698543-72699131	N_Shore	0.000203303	0.000203303	0.649271	0.649271	HG up vs PG	0.026566	HG up vs PG	64.0183	0.843104	0.0790185	1
796391	cg25029689	CERKL			0.000203734	0.000203734	-0.879521	-0.879521	HG down vs PG	-0.0652582	HG down vs PG	63.9694	1.54711	0.145111	1
142611	cg09417539				0.000205733	0.000205733	0.517024	0.517024	HG up vs PG	0.0231226	HG up vs PG	63.7448	0.534628	0.050322	1
549261	cg06230971	LOC101927156			0.000206308	0.000206308	-0.698515	-0.698515	HG down vs PG	-0.056966	HG down vs PG	63.6806	0.975846	0.0919444	1
150940	cg08944421		chr4:3310005-3310235	Island	0.000208046	0.000208046	0.51304	0.51304	HG up vs PG	0.0254741	HG up vs PG	63.4882	0.526419	0.0497496	1
291152	cg11411838				0.000209824	0.000209824	-1.44774	-1.44774	HG down vs PG	-0.13871	HG down vs PG	63.2936	4.1919	0.397377	1
293422	cg26606574				0.000210104	0.000210104	0.60496	0.60496	HG up vs PG	0.0317053	HG up vs PG	63.2632	0.731953	0.0694197	1
116189	cg15174092	P2RY1	chr3:152552602-152553712	Island	0.000210132	0.000210132	2.81935	2.81935	HG up vs PG	0.0211849	HG up vs PG	63.2602	15.8974	1.50781	1
241008	cg12420892	HIPK2			0.000211438	0.000211438	-0.54962	-0.54962	HG down vs PG	-0.0263874	HG down vs PG	63.1189	0.604164	0.057431	1
630533	cg11584936	BNIPL			0.000211985	0.000211985	-0.665236	-0.665236	HG down vs PG	-0.0364129	HG down vs PG	63.0602	0.885078	0.0842127	1
475303	cg12995376	DLEU1-AS1			0.000213693	0.000213693	-0.637738	-0.637738	HG down vs PG	-0.0489378	HG down vs PG	62.8777	0.813419	0.0776191	1
90077	cg13219625	IP6K1	chr3:49823482-49824346	Island	0.000213713	0.000213713	0.608687	0.608687	HG up vs PG	0.0150985	HG up vs PG	62.8756	0.741	0.070711	1
298468	cg18934090	BDNF-AS			0.000213804	0.000213804	-0.868437	-0.868437	HG down vs PG	-0.0538246	HG down vs PG	62.866	1.50837	0.14396	1
672221	cg05863040				0.000214336	0.000214336	-0.786758	-0.786758	HG down vs PG	-0.0475159	HG down vs PG	62.8097	1.23798	0.11826	1
736376	cg09319050		chr18:43355318-43355698	S_Shore	0.000215073	0.000215073	-0.88044	-0.88044	HG down vs PG	-0.0695676	HG down vs PG	62.7318	1.55035	0.148284	1
165618	cg05162900	GOSR1	chr17:28804336-28804693	S_Shelf	0.000218823	0.000218823	-0.756829	-0.756829	HG down vs PG	-0.0399275	HG down vs PG	62.3415	1.14558	0.110255	1
501397	cg05274664	PTPN2			0.000218982	0.000218982	-0.677846	-0.677846	HG down vs PG	-0.0378617	HG down vs PG	62.3252	0.91895	0.0884667	1
357940	cg01868022	LOC102724784			0.00021917	0.00021917	-0.645716	-0.645716	HG down vs PG	-0.0302629	HG down vs PG	62.3059	0.833898	0.0803035	1
219905	cg18303303	SNTB1			0.00022042	0.00022042	-0.624569	-0.624569	HG down vs PG	-0.0361324	HG down vs PG	62.178	0.780172	0.0752843	1
685347	cg24039394				0.000221922	0.000221922	0.803262	0.803262	HG up vs PG	0.0408622	HG up vs PG	62.0257	1.29046	0.124831	1
197294	cg07834695	C2CD3			0.000222675	0.000222675	-0.823636	-0.823636	HG down vs PG	-0.0351413	HG down vs PG	61.9498	1.35675	0.131405	1
31551	cg11849422	PALM2	chr9:112542131-112542667	Island	0.00022269	0.00022269	-0.513062	-0.513062	HG down vs PG	-0.032144	HG down vs PG	61.9483	0.526466	0.0509909	1
186240	cg13530673	SLC4A4			0.000222728	0.000222728	-0.634513	-0.634513	HG down vs PG	-0.0375174	HG down vs PG	61.9445	0.805213	0.0779936	1
183026	cg04616255	CLVS2			0.000226266	0.000226266	-0.828781	-0.828781	HG down vs PG	-0.0340151	HG down vs PG	61.5927	1.37375	0.133823	1
99819	cg00880290	PKN1	chr19:14551998-14552255	N_Shore	0.000228178	0.000228178	-0.778826	-0.778826	HG down vs PG	-0.0212737	HG down vs PG	61.4056	1.21314	0.118537	1
529485	cg01428120				0.000228788	0.000228788	-0.633814	-0.633814	HG down vs PG	-0.0364772	HG down vs PG	61.3463	0.803441	0.0785808	1
497975	cg14212951	DGKI			0.000230584	0.000230584	-0.508262	-0.508262	HG down vs PG	-0.0390797	HG down vs PG	61.1732	0.51666	0.0506751	1
547293	cg17940198		chr18:74203538-74205017	Island	0.000231181	0.000231181	1.14286	1.14286	HG up vs PG	0.0357791	HG up vs PG	61.116	2.61227	0.256457	1
302441	cg04660885				0.000232095	0.000232095	0.837298	0.837298	HG up vs PG	0.098028	HG up vs PG	61.0288	1.40214	0.13785	1
488240	cg00556715	AKAP13			0.000232378	0.000232378	-0.626426	-0.626426	HG down vs PG	-0.0457461	HG down vs PG	61.0019	0.78482	0.0771931	1
12210	cg11228876	NID1	chr1:236227682-236228817	N_Shore	0.00023244	0.00023244	0.561701	0.561701	HG up vs PG	0.0142109	HG up vs PG	60.996	0.631015	0.0620711	1
737092	cg18964140	KCTD4			0.000232875	0.000232875	-1.45204	-1.45204	HG down vs PG	-0.0605111	HG down vs PG	60.9548	4.21685	0.415079	1
202479	cg07061217				0.000233586	0.000233586	-0.646008	-0.646008	HG down vs PG	-0.032784	HG down vs PG	60.8876	0.834654	0.0822486	1
607638	cg08856161	ARMC9			0.000236065	0.000236065	-0.650105	-0.650105	HG down vs PG	-0.0469246	HG down vs PG	60.6554	0.845272	0.0836138	1
591190	cg15426316	F7	chr13:113771854-113772088	N_Shore	0.000237425	0.000237425	-0.686096	-0.686096	HG down vs PG	-0.0417935	HG down vs PG	60.5294	0.941456	0.0933221	1
741509	cg15275748	CFAP70			0.00023839	0.00023839	-0.623085	-0.623085	HG down vs PG	-0.027632	HG down vs PG	60.4406	0.776471	0.077081	1
48946	cg12796841	GUK1	chr1:228327508-228328560	S_Shelf	0.000238517	0.000238517	-0.778328	-0.778328	HG down vs PG	-0.015264	HG down vs PG	60.429	1.21159	0.120299	1
778179	cg14348170				0.000238925	0.000238925	-0.874288	-0.874288	HG down vs PG	-0.0293755	HG down vs PG	60.3916	1.52876	0.151885	1
119289	cg19397320	BTBD3	chr20:11871374-11872207	Island	0.000239441	0.000239441	1.2177	1.2177	HG up vs PG	0.0121693	HG up vs PG	60.3445	2.9656	0.294867	1
51975	cg12041848	EYA2	chr20:45523250-45524020	Island	0.000240729	0.000240729	0.981068	0.981068	HG up vs PG	0.0178033	HG up vs PG	60.2273	1.92499	0.191772	1
757894	cg27439292	DNAH2	chr17:7671134-7671403	N_Shore	0.00024194	0.00024194	-0.530107	-0.530107	HG down vs PG	-0.0309034	HG down vs PG	60.118	0.562028	0.0560924	1
645067	cg23689925	EBF1			0.000243683	0.000243683	-0.541855	-0.541855	HG down vs PG	-0.0250265	HG down vs PG	59.9619	0.587213	0.0587586	1
800321	cg26236972				0.000244333	0.000244333	-0.519821	-0.519821	HG down vs PG	-0.0344329	HG down vs PG	59.9041	0.540428	0.0541294	1
580391	cg20270231	DIRC3			0.000245724	0.000245724	-0.759399	-0.759399	HG down vs PG	-0.0389057	HG down vs PG	59.781	1.15337	0.11576	1
617509	cg22540878	SCARA5			0.000247632	0.000247632	-0.574068	-0.574068	HG down vs PG	-0.0316115	HG down vs PG	59.6137	0.659107	0.0663379	1
103525	cg18361031	DTYMK	chr2:242625961-242626720	Island	0.00024858	0.00024858	1.46471	1.46471	HG up vs PG	0.009684	HG up vs PG	59.5312	4.29073	0.432452	1
740038	cg03323998		chr9:138852639-138853439	S_Shelf	0.000249051	0.000249051	-0.523495	-0.523495	HG down vs PG	-0.0519785	HG down vs PG	59.4904	0.548094	0.0552789	1
853927	cg17604758	ANLN			0.000249557	0.000249557	-0.98271	-0.98271	HG down vs PG	-0.0470299	HG down vs PG	59.4466	1.93144	0.194942	1
652707	cg04131508				0.000249906	0.000249906	-0.749755	-0.749755	HG down vs PG	-0.0454913	HG down vs PG	59.4165	1.12426	0.113531	1
432955	cg23982809				0.00025088	0.00025088	-1.38763	-1.38763	HG down vs PG	-0.0698475	HG down vs PG	59.3328	3.85106	0.389436	1
172599	cg25849143				0.000251868	0.000251868	-0.504983	-0.504983	HG down vs PG	-0.0235603	HG down vs PG	59.2482	0.510016	0.0516488	1
243675	cg06460022				0.000251889	0.000251889	-0.500871	-0.500871	HG down vs PG	-0.0208232	HG down vs PG	59.2464	0.501743	0.0508125	1
464877	cg15337731	C9orf129	chr9:96108466-96108992	N_Shelf	0.000252553	0.000252553	-1.44591	-1.44591	HG down vs PG	-0.0507582	HG down vs PG	59.19	4.18133	0.423855	1
494540	cg04683436	HDGFRP3			0.000254149	0.000254149	-0.633873	-0.633873	HG down vs PG	-0.0452796	HG down vs PG	59.0549	0.80359	0.0816451	1
401556	cg15927863	RORA			0.000256209	0.000256209	-0.756057	-0.756057	HG down vs PG	-0.0365494	HG down vs PG	58.8823	1.14325	0.116495	1
238458	cg11027879	HSD17B4			0.000256605	0.000256605	-0.535213	-0.535213	HG down vs PG	-0.026256	HG down vs PG	58.8493	0.572906	0.0584108	1
798536	cg16319140				0.00025664	0.00025664	-0.664433	-0.664433	HG down vs PG	-0.043142	HG down vs PG	58.8463	0.882942	0.0900251	1
500041	cg10770230	UNC84A			0.000257798	0.000257798	-0.564142	-0.564142	HG down vs PG	-0.035752	HG down vs PG	58.7503	0.636513	0.0650053	1
35774	cg02261047				0.0002581	0.0002581	-0.851595	-0.851595	HG down vs PG	-0.0265611	HG down vs PG	58.7254	1.45043	0.148191	1
301180	cg00956451				0.000258642	0.000258642	-0.509726	-0.509726	HG down vs PG	-0.0406189	HG down vs PG	58.6807	0.51964	0.0531323	1
608844	cg00303919	REG4			0.000259438	0.000259438	-0.51941	-0.51941	HG down vs PG	-0.0447538	HG down vs PG	58.6152	0.539574	0.0552321	1
695427	cg18224492	PHF19	chr9:123638820-123639936	N_Shore	0.00025965	0.00025965	-0.608406	-0.608406	HG down vs PG	-0.0341346	HG down vs PG	58.5979	0.740317	0.0758031	1
647959	cg07505014	BAT3	chr6:31619856-31620525	N_Shelf	0.000260864	0.000260864	-0.896967	-0.896967	HG down vs PG	-0.0518655	HG down vs PG	58.4988	1.6091	0.165039	1
263382	cg15220530	AAK1			0.000261765	0.000261765	-0.570275	-0.570275	HG down vs PG	-0.0372556	HG down vs PG	58.4256	0.650428	0.0667955	1
134644	cg02812408				0.000261772	0.000261772	-0.7597	-0.7597	HG down vs PG	-0.0134651	HG down vs PG	58.4251	1.15429	0.11854	1
616023	cg02534072				0.000261842	0.000261842	-0.665285	-0.665285	HG down vs PG	-0.0433616	HG down vs PG	58.4194	0.885208	0.0909158	1
760270	cg17739501	SEMA6A			0.000262264	0.000262264	0.624206	0.624206	HG up vs PG	0.0209374	HG up vs PG	58.3852	0.779266	0.0800819	1
789547	cg07493821				0.000262619	0.000262619	-0.559705	-0.559705	HG down vs PG	-0.0345822	HG down vs PG	58.3566	0.62654	0.0644185	1
729289	cg08903389	AUTS2			0.000264308	0.000264308	-0.667206	-0.667206	HG down vs PG	-0.031963	HG down vs PG	58.2209	0.890327	0.0917534	1
661119	cg23279578	TMEM43			0.000264828	0.000264828	-0.951681	-0.951681	HG down vs PG	-0.051713	HG down vs PG	58.1794	1.81139	0.186808	1
456236	cg04624693				0.00026611	0.00026611	-0.551608	-0.551608	HG down vs PG	-0.0283601	HG down vs PG	58.0775	0.608543	0.0628688	1
748549	cg17370665				0.000269077	0.000269077	-0.532101	-0.532101	HG down vs PG	-0.079889	HG down vs PG	57.844	0.566263	0.058737	1
223869	cg03825552	COX5A	chr15:75229782-75230660	N_Shore	0.00027106	0.00027106	-0.513541	-0.513541	HG down vs PG	-0.0282963	HG down vs PG	57.6899	0.527449	0.054857	1
305425	cg13430929	DNAAF5	chr7:791984-792238	S_Shore	0.00027121	0.00027121	-0.604482	-0.604482	HG down vs PG	-0.030319	HG down vs PG	57.6783	0.730797	0.0760213	1
817426	cg04779144	ALPK1	chr4:113332941-113333323	N_Shore	0.000271581	0.000271581	-0.69863	-0.69863	HG down vs PG	-0.0307609	HG down vs PG	57.6497	0.976167	0.101596	1
160883	cg03518176	PHF6			0.000272345	0.000272345	-0.948517	-0.948517	HG down vs PG	-0.0549185	HG down vs PG	57.5908	1.79937	0.187464	1
458040	cg18451144	PARPBP	chr12:102513668-102514076	S_Shelf	0.000272456	0.000272456	-0.53457	-0.53457	HG down vs PG	-0.0236186	HG down vs PG	57.5823	0.57153	0.0595526	1
521625	cg00613552	SVOP			0.000273008	0.000273008	-0.510432	-0.510432	HG down vs PG	-0.033673	HG down vs PG	57.5399	0.521081	0.054336	1
95185	cg19537741				0.00027336	0.00027336	-1.38972	-1.38972	HG down vs PG	-0.0873169	HG down vs PG	57.5131	3.86266	0.402969	1
17947	cg20648939	RNMT	chr18:13725979-13727370	Island	0.000273411	0.000273411	0.873109	0.873109	HG up vs PG	0.0168381	HG up vs PG	57.5091	1.52464	0.159067	1
583788	cg20632143	SLC11A2	chr12:51419640-51420347	N_Shelf	0.000273831	0.000273831	-0.534885	-0.534885	HG down vs PG	-0.0282864	HG down vs PG	57.4771	0.572205	0.0597321	1
727218	cg15626828	PTPRC			0.000274307	0.000274307	0.877453	0.877453	HG up vs PG	0.0387736	HG up vs PG	57.4408	1.53985	0.160846	1
822895	cg03746015	CLEC16A			0.000275163	0.000275163	0.900198	0.900198	HG up vs PG	0.051471	HG up vs PG	57.3758	1.62071	0.169484	1
251557	cg18395623	SCRN1			0.000278718	0.000278718	-0.647258	-0.647258	HG down vs PG	-0.0367742	HG down vs PG	57.1086	0.837886	0.0880309	1
634182	cg23712485	SLIT2-IT1			0.000278923	0.000278923	-0.840619	-0.840619	HG down vs PG	-0.0291693	HG down vs PG	57.0934	1.41328	0.148523	1
136648	cg05331807				0.000279298	0.000279298	-0.894757	-0.894757	HG down vs PG	-0.0128739	HG down vs PG	57.0654	1.60118	0.168352	1
733355	cg24396875	PMS1			0.000279698	0.000279698	-0.613129	-0.613129	HG down vs PG	-0.0498378	HG down vs PG	57.0357	0.751855	0.079093	1
773130	cg03354668				0.000282508	0.000282508	-0.544013	-0.544013	HG down vs PG	-0.0286447	HG down vs PG	56.8287	0.591901	0.0624932	1
266826	cg15488457	IKZF2			0.000282829	0.000282829	-0.761502	-0.761502	HG down vs PG	-0.0416165	HG down vs PG	56.8053	1.15977	0.1225	1
779369	cg07771656				0.000282862	0.000282862	-0.797375	-0.797375	HG down vs PG	-0.0344442	HG down vs PG	56.8028	1.27161	0.134319	1
405274	cg00837690	MTF1			0.000283036	0.000283036	-0.854527	-0.854527	HG down vs PG	-0.0444403	HG down vs PG	56.7901	1.46043	0.154298	1
473251	cg09163652				0.000284583	0.000284583	-1.21542	-1.21542	HG down vs PG	-0.0502304	HG down vs PG	56.6776	2.9545	0.312769	1
638244	cg06283076	SRGAP3			0.000285693	0.000285693	-0.56475	-0.56475	HG down vs PG	-0.0413096	HG down vs PG	56.5973	0.637885	0.0676235	1
622978	cg15441613		chr9:128985399-128985605	N_Shore	0.00028577	0.00028577	-0.509399	-0.509399	HG down vs PG	-0.0268303	HG down vs PG	56.5918	0.518974	0.0550229	1
148761	cg25788533	TNFRSF19			0.000289579	0.000289579	-0.501814	-0.501814	HG down vs PG	-0.0262904	HG down vs PG	56.3197	0.503635	0.0536546	1
256338	cg03151622	ULK4			0.000290005	0.000290005	-0.856493	-0.856493	HG down vs PG	-0.0568516	HG down vs PG	56.2896	1.46716	0.156387	1
249702	cg15336067	OPN5			0.000291402	0.000291402	-0.75476	-0.75476	HG down vs PG	-0.0299961	HG down vs PG	56.1912	1.13933	0.121655	1
35570	cg04744755	BTN1A1	chr6:26501725-26502107	Island	0.00029196	0.00029196	1.17405	1.17405	HG up vs PG	0.0178964	HG up vs PG	56.152	2.75677	0.294568	1
787299	cg15369890	MYOF			0.000292016	0.000292016	-0.572229	-0.572229	HG down vs PG	-0.029503	HG down vs PG	56.1481	0.654892	0.0699819	1
660904	cg00813440	DMAP1	chr1:44679003-44679465	N_Shore	0.000292432	0.000292432	-0.585552	-0.585552	HG down vs PG	-0.0326284	HG down vs PG	56.119	0.685742	0.0733165	1
97735	cg00014380	VASN	chr16:4421642-4422240	S_Shelf	0.000293263	0.000293263	0.799187	0.799187	HG up vs PG	0.0210991	HG up vs PG	56.061	1.2774	0.136715	1
35578	cg23263911				0.00029579	0.00029579	-0.504828	-0.504828	HG down vs PG	-0.0146599	HG down vs PG	55.8861	0.509704	0.0547224	1
541924	cg00819417	NF1			0.000295943	0.000295943	-0.564851	-0.564851	HG down vs PG	-0.0354384	HG down vs PG	55.8756	0.638114	0.0685216	1
30203	cg23838308	PTRH2	chr17:57784754-57785108	Island	0.00029674	0.00029674	1.32131	1.32131	HG up vs PG	0.015662	HG up vs PG	55.8208	3.49174	0.375315	1
854317	cg05909955	TEAD1			0.000297392	0.000297392	0.593981	0.593981	HG up vs PG	0.0270053	HG up vs PG	55.7762	0.705628	0.0759063	1
436790	cg09671466	ASB4			0.000300788	0.000300788	-0.58581	-0.58581	HG down vs PG	-0.0218955	HG down vs PG	55.5459	0.686347	0.0741384	1
356182	cg11209878	TBC1D16	chr17:77951845-77952291	S_Shore	0.000301101	0.000301101	-0.665889	-0.665889	HG down vs PG	-0.0233122	HG down vs PG	55.5248	0.886817	0.0958292	1
129763	cg25301364	TMEM262			0.000305838	0.000305838	-1.68923	-1.68923	HG down vs PG	-0.0420949	HG down vs PG	55.2097	5.70701	0.620218	1
682063	cg03443357	TRIO			0.000307959	0.000307959	-0.778656	-0.778656	HG down vs PG	-0.032886	HG down vs PG	55.0707	1.21261	0.132115	1
430949	cg25461417	JMY	chr5:78531531-78533495	S_Shelf	0.000308131	0.000308131	-0.559944	-0.559944	HG down vs PG	-0.0445639	HG down vs PG	55.0595	0.627074	0.0683342	1
435299	cg11392545	LDLRAD1			0.000308136	0.000308136	-0.529459	-0.529459	HG down vs PG	-0.0450401	HG down vs PG	55.0592	0.560654	0.0610965	1
297863	cg25052625	PTPRD			0.000310412	0.000310412	-0.771973	-0.771973	HG down vs PG	-0.0457322	HG down vs PG	54.9116	1.19189	0.130233	1
51625	cg01221207	TRPC4AP	chr20:33680438-33681029	Island	0.000311182	0.000311182	0.854941	0.854941	HG up vs PG	0.00880783	HG up vs PG	54.862	1.46185	0.159876	1
241056	cg00076057	PDE1C			0.000313557	0.000313557	-0.53203	-0.53203	HG down vs PG	-0.0211415	HG down vs PG	54.7099	0.566111	0.062085	1
774495	cg13917578	YIPF5	chr5:143549939-143550333	N_Shelf	0.000314666	0.000314666	-0.544807	-0.544807	HG down vs PG	-0.0361722	HG down vs PG	54.6395	0.593629	0.0651868	1
238596	cg12843627				0.000314785	0.000314785	-0.569261	-0.569261	HG down vs PG	-0.0373383	HG down vs PG	54.6319	0.648116	0.07118	1
87621	cg10611760	ACHE	chr7:100492217-100494941	N_Shore	0.000316359	0.000316359	-0.60347	-0.60347	HG down vs PG	-0.02031	HG down vs PG	54.5326	0.728353	0.0801377	1
199388	cg13461786				0.000318201	0.000318201	0.665968	0.665968	HG up vs PG	0.0886698	HG up vs PG	54.4171	0.887026	0.097803	1
488044	cg13832237				0.000318311	0.000318311	-0.666008	-0.666008	HG down vs PG	-0.0274506	HG down vs PG	54.4102	0.887132	0.0978271	1
254713	cg09893703	PCDHB3	chr5:140481546-140482460	N_Shelf	0.000321224	0.000321224	-0.778171	-0.778171	HG down vs PG	-0.0446482	HG down vs PG	54.2295	1.2111	0.133997	1
406360	cg12069304	TNRC6A			0.000321344	0.000321344	-0.653381	-0.653381	HG down vs PG	-0.0418282	HG down vs PG	54.2221	0.853814	0.0944796	1
707679	cg04522625	MIR548A2			0.000322239	0.000322239	-0.649796	-0.649796	HG down vs PG	-0.0372724	HG down vs PG	54.1671	0.844469	0.0935405	1
640712	cg01945673				0.000322724	0.000322724	0.792723	0.792723	HG up vs PG	0.136102	HG up vs PG	54.1373	1.25682	0.139292	1
821262	cg08891829	SRD5A3			0.00032554	0.00032554	-0.74836	-0.74836	HG down vs PG	-0.0293277	HG down vs PG	53.9657	1.12008	0.124533	1
222566	cg10364641	KCNE1	chr21:35831697-35832365	S_Shore	0.000327079	0.000327079	-0.657791	-0.657791	HG down vs PG	-0.0431466	HG down vs PG	53.8728	0.865378	0.0963802	1
8802	cg06745695	MTL5	chr11:68517667-68518179	S_Shore	0.000327162	0.000327162	1.59016	1.59016	HG up vs PG	0.0206563	HG up vs PG	53.8678	5.05722	0.563292	1
623200	cg19841113	NFIA-AS2			0.000331971	0.000331971	-0.750496	-0.750496	HG down vs PG	-0.0435887	HG down vs PG	53.5812	1.12649	0.126144	1
325245	cg07435359	FAM189A1	chr15:29862035-29863649	Island	0.00033375	0.00033375	0.521637	0.521637	HG up vs PG	0.0250876	HG up vs PG	53.4766	0.54421	0.0610597	1
773762	cg15383204	NGDN			0.000333831	0.000333831	-0.717911	-0.717911	HG down vs PG	-0.0485492	HG down vs PG	53.4719	1.03079	0.115664	1
107472	cg14058027	GALNT9	chr12:132837411-132837680	S_Shore	0.000334072	0.000334072	-1.2233	-1.2233	HG down vs PG	-0.0153108	HG down vs PG	53.4578	2.99294	0.335922	1
663812	cg24828042	LINC01090	chr2:189156416-189157719	N_Shelf	0.000334203	0.000334203	-1.0521	-1.0521	HG down vs PG	-0.0458978	HG down vs PG	53.4501	2.21383	0.248512	1
730323	cg00735091				0.00033451	0.00033451	-0.517265	-0.517265	HG down vs PG	-0.030762	HG down vs PG	53.4321	0.535127	0.0600905	1
8300	cg23938731	NRBP2	chr8:144922744-144923112	Island	0.000334639	0.000334639	1.16441	1.16441	HG up vs PG	0.0179163	HG up vs PG	53.4246	2.71171	0.304546	1
559157	cg25455659	KCNG3			0.000336081	0.000336081	-0.824649	-0.824649	HG down vs PG	-0.0598495	HG down vs PG	53.3407	1.36009	0.152989	1
149469	cg00175999	CEPT1	chr1:111682227-111683303	S_Shelf	0.000336565	0.000336565	-0.57375	-0.57375	HG down vs PG	-0.0361465	HG down vs PG	53.3126	0.658379	0.0740964	1
686178	cg17312501	SLC51B			0.000336754	0.000336754	-0.529409	-0.529409	HG down vs PG	-0.0310938	HG down vs PG	53.3016	0.560548	0.0630992	1
115215	cg26928195	TCF3	chr19:1625317-1625612	N_Shore	0.000337585	0.000337585	-0.815174	-0.815174	HG down vs PG	-0.015142	HG down vs PG	53.2536	1.32902	0.149738	1
638558	cg20649008	LINC00970			0.000338515	0.000338515	-0.546958	-0.546958	HG down vs PG	-0.037036	HG down vs PG	53.2	0.598326	0.0674803	1
234810	cg20877861	PPP2R5E	chr14:64009645-64010525	Island	0.000339009	0.000339009	0.548264	0.548264	HG up vs PG	0.0266378	HG up vs PG	53.1716	0.601187	0.0678392	1
495414	cg08762253	PLP1			0.000341115	0.000341115	-0.549782	-0.549782	HG down vs PG	-0.0563921	HG down vs PG	53.0513	0.604521	0.0683702	1
76333	cg14692709	COL11A2			0.000341164	0.000341164	-0.776124	-0.776124	HG down vs PG	-0.022586	HG down vs PG	53.0485	1.20474	0.136261	1
813199	cg14579602	CYP2G1P			0.000342446	0.000342446	-0.612895	-0.612895	HG down vs PG	-0.0584527	HG down vs PG	52.9757	0.75128	0.0850895	1
374371	cg02655227	GINS3	chr16:58426183-58426865	Island	0.000343351	0.000343351	0.674845	0.674845	HG up vs PG	0.025065	HG up vs PG	52.9245	0.91083	0.10326	1
201386	cg01071440	CAPZB			0.000343705	0.000343705	-0.961551	-0.961551	HG down vs PG	-0.0381399	HG down vs PG	52.9046	1.84916	0.209716	1
502530	cg12517061	SAMHD1			0.000344163	0.000344163	-0.539334	-0.539334	HG down vs PG	-0.0225076	HG down vs PG	52.8788	0.581762	0.0660108	1
656231	cg05233207				0.000346198	0.000346198	-0.904313	-0.904313	HG down vs PG	-0.0412695	HG down vs PG	52.7648	1.63556	0.185983	1
83487	cg19979738	TMPRSS6	chr22:37493704-37494174	S_Shelf	0.000348033	0.000348033	-0.704655	-0.704655	HG down vs PG	-0.0516712	HG down vs PG	52.6628	0.993078	0.113144	1
308073	cg11504739	SCGB1A1			0.000349307	0.000349307	-0.581273	-0.581273	HG down vs PG	-0.0435995	HG down vs PG	52.5923	0.675756	0.0770937	1
640474	cg22476176	ZNF267	chr16:31885042-31885600	N_Shore	0.000349742	0.000349742	0.748905	0.748905	HG up vs PG	0.0337102	HG up vs PG	52.5684	1.12172	0.128029	1
49834	cg07162097	ZFAND1	chr8:82632973-82633672	S_Shore	0.000350155	0.000350155	-3.39358	-3.39358	HG down vs PG	-0.050357	HG down vs PG	52.5457	23.0328	2.63004	1
104057	cg04044021	PLA2G6	chr22:38577678-38578071	Island	0.000350796	0.000350796	1.02963	1.02963	HG up vs PG	0.0449724	HG up vs PG	52.5105	2.12027	0.242268	1
91539	cg20005934	YY1	chr14:100704362-100707067	Island	0.000352007	0.000352007	1.43743	1.43743	HG up vs PG	0.0219508	HG up vs PG	52.4442	4.13243	0.47278	1
611296	cg02299124	SCARA3	chr8:27490959-27491775	N_Shore	0.000352889	0.000352889	-0.50546	-0.50546	HG down vs PG	-0.0288884	HG down vs PG	52.3962	0.510979	0.0585134	1
610304	cg22843723				0.000353622	0.000353622	-0.568209	-0.568209	HG down vs PG	-0.0365739	HG down vs PG	52.3564	0.645724	0.0739994	1
575309	cg06587796				0.000354015	0.000354015	-0.50271	-0.50271	HG down vs PG	-0.0226422	HG down vs PG	52.3351	0.505435	0.0579461	1
147311	cg17008861	PLAC8L1			0.000354949	0.000354949	-0.538306	-0.538306	HG down vs PG	-0.0187353	HG down vs PG	52.2846	0.579547	0.0665069	1
777110	cg23244817		chr1:228657327-228657561	N_Shore	0.000356167	0.000356167	-0.561807	-0.561807	HG down vs PG	-0.0370502	HG down vs PG	52.219	0.631255	0.0725317	1
129067	cg23453420	ESCO1	chr18:19180049-19181026	Island	0.000358615	0.000358615	0.636227	0.636227	HG up vs PG	0.00653465	HG up vs PG	52.088	0.809569	0.093254	1
551467	cg06129596	HTR2C			0.000359124	0.000359124	-0.561303	-0.561303	HG down vs PG	-0.0255803	HG down vs PG	52.061	0.630121	0.0726212	1
721789	cg16462245				0.0003598	0.0003598	-0.540311	-0.540311	HG down vs PG	-0.0346751	HG down vs PG	52.0251	0.583872	0.0673373	1
662733	cg03082275	KDM5B			0.000361427	0.000361427	-0.701115	-0.701115	HG down vs PG	-0.0452505	HG down vs PG	51.9391	0.983125	0.113571	1
732686	cg21235415		chr5:72511720-72512442	S_Shore	0.000362751	0.000362751	-0.646285	-0.646285	HG down vs PG	-0.0440758	HG down vs PG	51.8695	0.835369	0.0966312	1
356400	cg12437908	TDP2	chr6:24666538-24667395	N_Shelf	0.000364252	0.000364252	-0.837338	-0.837338	HG down vs PG	-0.066189	HG down vs PG	51.791	1.40227	0.162453	1
792359	cg04458053	SLC22A23			0.000367275	0.000367275	0.501897	0.501897	HG up vs PG	0.0431575	HG up vs PG	51.6343	0.503801	0.0585426	1
640388	cg00679763	UBE2Z			0.000367349	0.000367349	-0.536864	-0.536864	HG down vs PG	-0.0217049	HG down vs PG	51.6305	0.576446	0.066989	1
796787	cg13025705	ARFGEF1			0.000369028	0.000369028	-0.538479	-0.538479	HG down vs PG	-0.0276896	HG down vs PG	51.5441	0.579918	0.0675055	1
861026	cg07356123	IPCEF1			0.000369219	0.000369219	-0.636148	-0.636148	HG down vs PG	-0.0625424	HG down vs PG	51.5344	0.809368	0.0942324	1
506837	cg14897995	FOXM1			0.000371174	0.000371174	-0.55455	-0.55455	HG down vs PG	-0.0191092	HG down vs PG	51.4346	0.615052	0.0717477	1
160327	cg12786023	NCALD			0.000371354	0.000371354	-0.739334	-0.739334	HG down vs PG	-0.0470748	HG down vs PG	51.4254	1.09323	0.127551	1
664517	cg10149452	CLRN1-AS1			0.00037446	0.00037446	-0.579748	-0.579748	HG down vs PG	-0.0289454	HG down vs PG	51.2685	0.672216	0.0786701	1
35592	cg27416863		chr7:1370386-1370863	Island	0.000374876	0.000374876	-0.795747	-0.795747	HG down vs PG	-0.0169316	HG down vs PG	51.2476	1.26643	0.148271	1
850830	cg06681597	COX10	chr17:13972630-13973085	Island	0.000376647	0.000376647	0.637221	0.637221	HG up vs PG	0.0249979	HG up vs PG	51.159	0.812101	0.0952444	1
76955	cg15318176	PTPRN2	chr7:157346613-157347069	N_Shore	0.000378003	0.000378003	-0.56093	-0.56093	HG down vs PG	-0.0310671	HG down vs PG	51.0915	0.629284	0.0739008	1
325068	cg26950022	GALNT2			0.000379479	0.000379479	-0.769046	-0.769046	HG down vs PG	-0.0375205	HG down vs PG	51.0185	1.18286	0.13911	1
131788	cg22333016	FIP1L1	chr4:54243642-54244397	Island	0.000380062	0.000380062	-0.540239	-0.540239	HG down vs PG	-0.0236576	HG down vs PG	50.9897	0.583717	0.0686864	1
193526	cg09146695	LEF1	chr4:109087747-109090407	Island	0.000380409	0.000380409	0.529642	0.529642	HG up vs PG	0.0138713	HG up vs PG	50.9726	0.561041	0.0660402	1
276063	cg14321539				0.000380718	0.000380718	-0.657611	-0.657611	HG down vs PG	-0.0339995	HG down vs PG	50.9574	0.864904	0.101839	1
313145	cg02855340	PPP2R5C			0.000382067	0.000382067	-0.6271	-0.6271	HG down vs PG	-0.0360045	HG down vs PG	50.8913	0.786509	0.0927282	1
694589	cg10445361	INPP5A	chr10:134460274-134460479	S_Shore	0.00038251	0.00038251	-0.660062	-0.660062	HG down vs PG	-0.0378269	HG down vs PG	50.8696	0.871364	0.102776	1
610351	cg09972339				0.000383266	0.000383266	-0.565247	-0.565247	HG down vs PG	-0.0358685	HG down vs PG	50.8327	0.639009	0.075425	1
167025	cg09333367				0.000384067	0.000384067	-0.903091	-0.903091	HG down vs PG	-0.0370773	HG down vs PG	50.7937	1.63115	0.192679	1
724159	cg13844930	ERC1			0.000384375	0.000384375	-0.622792	-0.622792	HG down vs PG	-0.0255462	HG down vs PG	50.7788	0.775739	0.091661	1
714626	cg18331004		chr20:1783824-1784552	Island	0.000384916	0.000384916	0.945427	0.945427	HG up vs PG	0.0255132	HG up vs PG	50.7525	1.78766	0.211339	1
406288	cg08321824	PDE10A			0.000385845	0.000385845	-0.653824	-0.653824	HG down vs PG	-0.0256585	HG down vs PG	50.7076	0.854972	0.101165	1
350314	cg03623130				0.00038625	0.00038625	-0.600582	-0.600582	HG down vs PG	-0.0387505	HG down vs PG	50.6881	0.721398	0.0853926	1
440634	cg25666161	SRP14-AS1			0.000388048	0.000388048	-0.555152	-0.555152	HG down vs PG	-0.0363687	HG down vs PG	50.6016	0.616388	0.0730872	1
808881	cg17539402				0.000388049	0.000388049	-0.812537	-0.812537	HG down vs PG	-0.0586187	HG down vs PG	50.6016	1.32043	0.156568	1
424929	cg19352371	TRABD2A			0.000389313	0.000389313	-0.502197	-0.502197	HG down vs PG	-0.0275473	HG down vs PG	50.5411	0.504404	0.0598804	1
376188	cg23813326	CDYL			0.000389316	0.000389316	-0.878946	-0.878946	HG down vs PG	-0.0530139	HG down vs PG	50.541	1.54509	0.183427	1
566765	cg00785978				0.000389605	0.000389605	-0.510921	-0.510921	HG down vs PG	-0.0250128	HG down vs PG	50.5272	0.52208	0.0619959	1
92471	cg00691266	EVPL	chr17:74017769-74018658	N_Shelf	0.000393636	0.000393636	-0.949886	-0.949886	HG down vs PG	-0.0226656	HG down vs PG	50.3364	1.80457	0.215101	1
203854	cg04189697	IKBKG	chrX:153774893-153776136	S_Shelf	0.000394766	0.000394766	-0.578134	-0.578134	HG down vs PG	-0.0269158	HG down vs PG	50.2833	0.668477	0.0797652	1
600072	cg16198013	LOC285740			0.000395559	0.000395559	-0.609579	-0.609579	HG down vs PG	-0.0510123	HG down vs PG	50.2463	0.743173	0.0887437	1
194361	cg26223289				0.000395684	0.000395684	-0.69285	-0.69285	HG down vs PG	-0.0307867	HG down vs PG	50.2404	0.960084	0.114659	1
34828	cg14442939	ANKRD26	chr10:27389075-27389622	Island	0.000395694	0.000395694	-0.905727	-0.905727	HG down vs PG	-0.00712932	HG down vs PG	50.2399	1.64068	0.195942	1
180057	cg03616532	DLG5			0.000395866	0.000395866	-0.568577	-0.568577	HG down vs PG	-0.034811	HG down vs PG	50.2319	0.64656	0.077229	1
712174	cg08986556				0.000398266	0.000398266	-0.697491	-0.697491	HG down vs PG	-0.0705479	HG down vs PG	50.1204	0.972989	0.116478	1
169895	cg07877113	ARFGEF1			0.000398303	0.000398303	-1.39228	-1.39228	HG down vs PG	-0.066359	HG down vs PG	50.1187	3.87687	0.464123	1
138566	cg18672446	USP31	chr16:23159966-23160966	Island	0.000398412	0.000398412	1.06573	1.06573	HG up vs PG	0.0226124	HG up vs PG	50.1136	2.27157	0.27197	1
56316	cg02122467	CDAN1	chr15:43028413-43029346	N_Shore	0.000399124	0.000399124	-0.798731	-0.798731	HG down vs PG	-0.0462767	HG down vs PG	50.0807	1.27594	0.152867	1
761873	cg26513521				0.000399219	0.000399219	-0.534627	-0.534627	HG down vs PG	-0.0453393	HG down vs PG	50.0763	0.571652	0.0684936	1
857651	cg07082501	CCDC42	chr17:8649003-8649513	S_Shore	0.000400324	0.000400324	0.660948	0.660948	HG up vs PG	0.0314336	HG up vs PG	50.0254	0.873705	0.104791	1
664027	cg25664878				0.00040144	0.00040144	-1.62507	-1.62507	HG down vs PG	-0.0978847	HG down vs PG	49.9742	5.28172	0.634134	1
256675	cg08127952	TPH2			0.000401648	0.000401648	-0.75529	-0.75529	HG down vs PG	-0.0641552	HG down vs PG	49.9647	1.14093	0.137008	1
58480	cg26360697				0.000405066	0.000405066	-0.610157	-0.610157	HG down vs PG	-0.03274	HG down vs PG	49.8091	0.744584	0.0896924	1
66412	cg22865986	FBXO36	chr2:230785912-230787665	Island	0.000405835	0.000405835	1.504	1.504	HG up vs PG	0.0330306	HG up vs PG	49.7743	4.52403	0.545344	1
25712	cg08371772	MEGF8	chr19:42827743-42829149	Island	0.00040652	0.00040652	0.53747	0.53747	HG up vs PG	0.0149496	HG up vs PG	49.7435	0.577747	0.0696872	1
649233	cg08236069				0.000407078	0.000407078	-0.587285	-0.587285	HG down vs PG	-0.0467923	HG down vs PG	49.7184	0.689808	0.0832458	1
351028	cg13603253	DMD			0.000407374	0.000407374	-0.988488	-0.988488	HG down vs PG	-0.0525204	HG down vs PG	49.705	1.95422	0.235898	1
666963	cg09542854	AP1G1	chr16:71841923-71843101	Island	0.000412983	0.000412983	0.510648	0.510648	HG up vs PG	0.0270222	HG up vs PG	49.4554	0.521523	0.0632719	1
597834	cg05663905	RPTOR			0.000413757	0.000413757	-0.6403	-0.6403	HG down vs PG	-0.0297262	HG down vs PG	49.4213	0.819968	0.0995483	1
645440	cg23928513	OAF	chr11:120081487-120082345	Island	0.000414199	0.000414199	0.529341	0.529341	HG up vs PG	0.0267287	HG up vs PG	49.4019	0.560404	0.0680627	1
381191	cg00850470				0.000414288	0.000414288	-0.533073	-0.533073	HG down vs PG	-0.0279218	HG down vs PG	49.398	0.568333	0.0690312	1
695289	cg20820874	MORC3			0.000414855	0.000414855	-0.618328	-0.618328	HG down vs PG	-0.0179184	HG down vs PG	49.3731	0.76466	0.0929244	1
284214	cg23523535				0.000416683	0.000416683	-0.541017	-0.541017	HG down vs PG	-0.0351415	HG down vs PG	49.2932	0.585399	0.0712551	1
624228	cg15742673	LINC00299			0.000419319	0.000419319	-0.502258	-0.502258	HG down vs PG	-0.0355151	HG down vs PG	49.1788	0.504526	0.0615541	1
789028	cg05153082				0.000420436	0.000420436	-0.573836	-0.573836	HG down vs PG	-0.035198	HG down vs PG	49.1306	0.658576	0.0804276	1
274137	cg11858928		chr19:53561215-53561812	N_Shelf	0.000420613	0.000420613	-0.541319	-0.541319	HG down vs PG	-0.0219144	HG down vs PG	49.123	0.586053	0.071582	1
694315	cg01394390	PKD2L1			0.000422695	0.000422695	-0.560641	-0.560641	HG down vs PG	-0.0402485	HG down vs PG	49.0337	0.628636	0.076923	1
224878	ch.4.82824696F				0.00042528	0.00042528	0.549178	0.549178	HG up vs PG	0.0186702	HG up vs PG	48.9236	0.603194	0.0739759	1
482006	cg09803973				0.000425311	0.000425311	0.537581	0.537581	HG up vs PG	0.041014	HG up vs PG	48.9223	0.577986	0.0708862	1
189330	cg22305571	MRPL24	chr1:156710798-156711146	N_Shore	0.000426359	0.000426359	-0.529733	-0.529733	HG down vs PG	-0.0269299	HG down vs PG	48.8779	0.561234	0.0688942	1
809694	cg24685950	MYO9B			0.000426421	0.000426421	-0.839534	-0.839534	HG down vs PG	-0.039898	HG down vs PG	48.8753	1.40963	0.173049	1
553247	cg07837078				0.000427354	0.000427354	-0.748191	-0.748191	HG down vs PG	-0.042904	HG down vs PG	48.8359	1.11958	0.137552	1
195434	cg12591090	PILRB			0.000432231	0.000432231	-0.604081	-0.604081	HG down vs PG	-0.0332649	HG down vs PG	48.632	0.729828	0.090043	1
550929	cg18695619	ATP9B			0.000432261	0.000432261	-0.744962	-0.744962	HG down vs PG	-0.0312689	HG down vs PG	48.6307	1.10994	0.136943	1
451010	cg00856626	AMDHD2	chr16:2577802-2578367	N_Shore	0.000433379	0.000433379	-0.559577	-0.559577	HG down vs PG	-0.050816	HG down vs PG	48.5844	0.626253	0.07734	1
282526	cg09588284	ACRV1			0.000437806	0.000437806	-0.522588	-0.522588	HG down vs PG	-0.0349922	HG down vs PG	48.4025	0.546196	0.0677067	1
713388	cg04818274	TERF2	chr16:69419316-69420086	Island	0.00043891	0.00043891	0.518427	0.518427	HG up vs PG	0.0160958	HG up vs PG	48.3576	0.537532	0.0666947	1
727390	ch.10.2027377R	ALDH18A1			0.000438973	0.000438973	1.10776	1.10776	HG up vs PG	0.0194191	HG up vs PG	48.355	2.45428	0.304533	1
519062	cg07304080				0.000439892	0.000439892	-0.863079	-0.863079	HG down vs PG	-0.0742713	HG down vs PG	48.3177	1.48981	0.185002	1
740697	cg27375542	UXS1			0.00044351	0.00044351	-0.569943	-0.569943	HG down vs PG	-0.0210431	HG down vs PG	48.1718	0.649669	0.0809191	1
130322	cg14158712	C17orf103			0.000443815	0.000443815	0.891675	0.891675	HG up vs PG	0.0138268	HG up vs PG	48.1596	1.59017	0.198112	1
187539	cg03797806				0.000445857	0.000445857	-0.594195	-0.594195	HG down vs PG	-0.0215626	HG down vs PG	48.078	0.706136	0.0881238	1
661165	cg03824126				0.000446735	0.000446735	-0.795013	-0.795013	HG down vs PG	-0.0556511	HG down vs PG	48.0431	1.26409	0.15787	1
173351	cg08914848				0.000450909	0.000450909	-0.780553	-0.780553	HG down vs PG	-0.0362218	HG down vs PG	47.8784	1.21853	0.152703	1
367508	cg25329415		chr6:28072464-28072926	S_Shelf	0.000453038	0.000453038	-0.92282	-0.92282	HG down vs PG	-0.0384569	HG down vs PG	47.7951	1.7032	0.213812	1
123698	cg11225745	EPHA8	chr1:22927145-22927542	S_Shore	0.000453214	0.000453214	-0.51624	-0.51624	HG down vs PG	-0.0197371	HG down vs PG	47.7882	0.533007	0.0669212	1
59306	cg11214962	MPZ	chr1:161283775-161284007	N_Shelf	0.000453226	0.000453226	-0.90944	-0.90944	HG down vs PG	-0.0292828	HG down vs PG	47.7878	1.65416	0.207689	1
644659	cg22999525	TP53I3	chr2:24298969-24299512	S_Shore	0.000453643	0.000453643	-0.711017	-0.711017	HG down vs PG	-0.0331792	HG down vs PG	47.7715	1.01109	0.126991	1
142598	cg07086943				0.000456294	0.000456294	1.12525	1.12525	HG up vs PG	0.0819404	HG up vs PG	47.6687	2.53236	0.318745	1
416532	cg10143991	SERPINB6			0.00045979	0.00045979	-0.513818	-0.513818	HG down vs PG	-0.0462434	HG down vs PG	47.5344	0.528018	0.0666487	1
729639	cg21910416				0.000460661	0.000460661	-0.706188	-0.706188	HG down vs PG	-0.032006	HG down vs PG	47.5012	0.997404	0.125985	1
275808	cg10646833	RPIA			0.000460707	0.000460707	-0.85915	-0.85915	HG down vs PG	-0.0314681	HG down vs PG	47.4995	1.47628	0.186479	1
183425	cg22538061				0.000460958	0.000460958	-0.936693	-0.936693	HG down vs PG	-0.0549263	HG down vs PG	47.4899	1.75479	0.221705	1
234703	cg09433192	SCAF11			0.000462882	0.000462882	-0.865039	-0.865039	HG down vs PG	-0.066947	HG down vs PG	47.4168	1.49658	0.189374	1
6883	cg15110900		chr19:17501955-17502250	N_Shore	0.000463427	0.000463427	1.67206	1.67206	HG up vs PG	0.0166332	HG up vs PG	47.3962	5.59154	0.707847	1
314940	cg22067472	CYB5B	chr16:69458264-69458626	S_Shore	0.000464722	0.000464722	0.715408	0.715408	HG up vs PG	0.0251656	HG up vs PG	47.3473	1.02362	0.129716	1
118966	cg01370181	NR2F2	chr15:96873408-96877721	Island	0.000464949	0.000464949	0.857324	0.857324	HG up vs PG	0.0195511	HG up vs PG	47.3388	1.47001	0.186318	1
349661	cg12296506				0.000464983	0.000464983	-0.61009	-0.61009	HG down vs PG	-0.034205	HG down vs PG	47.3375	0.74442	0.0943549	1
783469	cg14843370				0.000468249	0.000468249	-0.548634	-0.548634	HG down vs PG	-0.043728	HG down vs PG	47.2151	0.602	0.0765009	1
260384	cg20672430	DAXX	chr6:33288733-33289008	N_Shore	0.000472066	0.000472066	-0.541011	-0.541011	HG down vs PG	-0.0365281	HG down vs PG	47.0734	0.585385	0.0746134	1
77352	cg08866780	APP	chr21:27541893-27543524	Island	0.00047313	0.00047313	0.548773	0.548773	HG up vs PG	0.0162685	HG up vs PG	47.0343	0.602303	0.0768337	1
236035	cg00145163	LTBP1			0.000473132	0.000473132	-1.14577	-1.14577	HG down vs PG	-0.0757941	HG down vs PG	47.0342	2.6256	0.334939	1
141476	cg01120289				0.000473455	0.000473455	-0.609268	-0.609268	HG down vs PG	-0.00803368	HG down vs PG	47.0223	0.742415	0.0947314	1
624649	cg18269816	ATF6B			0.000473654	0.000473654	-0.671773	-0.671773	HG down vs PG	-0.0385802	HG down vs PG	47.015	0.902558	0.115183	1
835475	cg22203678				0.000474057	0.000474057	-0.565202	-0.565202	HG down vs PG	-0.0439788	HG down vs PG	47.0002	0.638906	0.0815621	1
821179	cg00371770	ISPD			0.000474425	0.000474425	-0.524275	-0.524275	HG down vs PG	-0.0272045	HG down vs PG	46.9867	0.549729	0.0701981	1
644341	cg10668648	CRY1			0.00047446	0.00047446	-0.532539	-0.532539	HG down vs PG	-0.0219363	HG down vs PG	46.9854	0.567195	0.0724304	1
321771	cg10295577				0.000474594	0.000474594	-0.585911	-0.585911	HG down vs PG	-0.0432947	HG down vs PG	46.9805	0.686584	0.0876853	1
2057	cg05489661	CBFA2T3	chr16:88975850-88976169	N_Shore	0.000474703	0.000474703	-0.535233	-0.535233	HG down vs PG	-0.0191265	HG down vs PG	46.9765	0.57295	0.0731791	1
734095	cg13249914				0.000476034	0.000476034	-0.688255	-0.688255	HG down vs PG	-0.0415851	HG down vs PG	46.9279	0.947391	0.121129	1
109146	cg10800865	SLC6A19	chr5:1212467-1212668	S_Shore	0.000478692	0.000478692	-0.769554	-0.769554	HG down vs PG	-0.0256151	HG down vs PG	46.8312	1.18443	0.151749	1
5554	cg03958798	SORCS3	chr10:106399567-106402812	Island	0.000478815	0.000478815	1.39716	1.39716	HG up vs PG	0.0491754	HG up vs PG	46.8268	3.9041	0.500239	1
178197	cg05901884	GALNT2			0.000479518	0.000479518	-0.505407	-0.505407	HG down vs PG	-0.0352497	HG down vs PG	46.8013	0.510873	0.0654947	1
819320	cg22539434	GLI3	chr7:42267546-42267823	S_Shelf	0.000481047	0.000481047	-1.28849	-1.28849	HG down vs PG	-0.0494361	HG down vs PG	46.7462	3.32039	0.426182	1
123128	cg07122553	TNXB			0.000483371	0.000483371	-0.535227	-0.535227	HG down vs PG	-0.0608874	HG down vs PG	46.6628	0.572935	0.0736691	1
741210	cg13038236				0.000484068	0.000484068	-0.841751	-0.841751	HG down vs PG	-0.0411655	HG down vs PG	46.6379	1.41709	0.18231	1
23402	cg06055478	ARHGEF9	chrX:62974713-62975218	Island	0.000484609	0.000484609	0.606816	0.606816	HG up vs PG	0.0181684	HG up vs PG	46.6186	0.736452	0.0947843	1
267618	cg27047061	DNAH8			0.000484939	0.000484939	-0.675118	-0.675118	HG down vs PG	-0.0284598	HG down vs PG	46.6069	0.911569	0.117352	1
124865	cg02824295	TBC1D17	chr19:50379396-50381565	Island	0.000485588	0.000485588	1.17883	1.17883	HG up vs PG	0.0113019	HG up vs PG	46.5838	2.7793	0.357974	1
459017	cg03597159	MAML3			0.000485841	0.000485841	-0.710138	-0.710138	HG down vs PG	-0.065546	HG down vs PG	46.5748	1.00859	0.129932	1
523943	cg25343249				0.000486794	0.000486794	-0.564738	-0.564738	HG down vs PG	-0.0225907	HG down vs PG	46.541	0.637859	0.0822318	1
818939	cg02406454	TNIP3			0.000490576	0.000490576	-0.643321	-0.643321	HG down vs PG	-0.0302534	HG down vs PG	46.4078	0.827723	0.107015	1
104491	cg07437286	SF1	chr11:64545666-64546684	Island	0.000491021	0.000491021	2.03563	2.03563	HG up vs PG	0.0206736	HG up vs PG	46.3922	8.2876	1.07185	1
807716	cg01528340	2001-12-01			0.00049215	0.00049215	-0.772428	-0.772428	HG down vs PG	-0.0295298	HG down vs PG	46.3527	1.19329	0.154462	1
490681	cg06787310				0.000492655	0.000492655	-0.579879	-0.579879	HG down vs PG	-0.0557011	HG down vs PG	46.3351	0.672519	0.0870855	1
4309	cg23889440	MAPK4	chr18:48085838-48087589	Island	0.000493904	0.000493904	-0.522402	-0.522402	HG down vs PG	-0.0179587	HG down vs PG	46.2916	0.545808	0.0707438	1
711704	cg01068240	KIAA0467			0.000498738	0.000498738	-0.561648	-0.561648	HG down vs PG	-0.0406107	HG down vs PG	46.1248	0.630898	0.0820684	1
236927	cg00806367	PTPRG			0.0004998	0.0004998	-0.671813	-0.671813	HG down vs PG	-0.0310522	HG down vs PG	46.0884	0.902666	0.117513	1
291992	cg12998778	CAV1			0.000501251	0.000501251	-1.08371	-1.08371	HG down vs PG	-0.0341684	HG down vs PG	46.0389	2.34887	0.306116	1
253657	cg26020161	GSTM3	chr1:110282351-110283306	S_Shore	0.000501499	0.000501499	-0.553626	-0.553626	HG down vs PG	-0.0403514	HG down vs PG	46.0304	0.613003	0.0799041	1
136986	cg11942450	MYADML	chr2:33952422-33952684	S_Shore	0.000504176	0.000504176	-0.704802	-0.704802	HG down vs PG	-0.0120821	HG down vs PG	45.9396	0.993491	0.129756	1
843577	cg12132946				0.00050529	0.00050529	-0.506802	-0.506802	HG down vs PG	-0.0230623	HG down vs PG	45.902	0.513697	0.0671469	1
738643	cg04011357	NKD1	chr16:50581475-50582735	S_Shelf	0.000506659	0.000506659	-0.534533	-0.534533	HG down vs PG	-0.0273415	HG down vs PG	45.856	0.571452	0.0747713	1
25977	cg06797835	COX10	chr17:13972630-13973085	Island	0.000508492	0.000508492	1.18098	1.18098	HG up vs PG	0.0150481	HG up vs PG	45.7946	2.78944	0.365472	1
846380	cg22358628				0.000509214	0.000509214	-1.0002	-1.0002	HG down vs PG	-0.0532216	HG down vs PG	45.7705	2.0008	0.262283	1
98718	cg22517656		chr22:25678576-25679273	Island	0.00051147	0.00051147	1.25803	1.25803	HG up vs PG	0.0164011	HG up vs PG	45.6955	3.16526	0.415612	1
788145	cg14431257	NFIB			0.000512104	0.000512104	-1.1856	-1.1856	HG down vs PG	-0.0450854	HG down vs PG	45.6744	2.81128	0.369302	1
239887	cg02121415				0.000513258	0.000513258	-0.758998	-0.758998	HG down vs PG	-0.0385526	HG down vs PG	45.6363	1.15216	0.151479	1
731078	cg09842957	TBC1D32	chr6:121655615-121656022	Island	0.000513292	0.000513292	0.853483	0.853483	HG up vs PG	0.0347937	HG up vs PG	45.6352	1.45687	0.191545	1
72264	cg24828811	LRRC58			0.000513606	0.000513606	0.655558	0.655558	HG up vs PG	0.0923342	HG up vs PG	45.6248	0.859513	0.113032	1
294164	cg22416376	SLC7A2			0.000514471	0.000514471	-0.539374	-0.539374	HG down vs PG	-0.0296067	HG down vs PG	45.5963	0.58185	0.0765653	1
24757	cg16736685	ZNF574	chr19:42584516-42584755	Island	0.000517017	0.000517017	-2.20738	-2.20738	HG down vs PG	-0.0187556	HG down vs PG	45.5128	9.74503	1.2847	1
815231	cg15391057	CTDSPL			0.000518996	0.000518996	-0.681673	-0.681673	HG down vs PG	-0.0574107	HG down vs PG	45.4483	0.929356	0.122692	1
153905	cg04484984	SEMA5B			0.000521337	0.000521337	-0.642524	-0.642524	HG down vs PG	-0.0452943	HG down vs PG	45.3724	0.825673	0.109186	1
480933	cg15274216	MACF1	chr1:39547013-39547959	S_Shore	0.000521555	0.000521555	-0.85528	-0.85528	HG down vs PG	-0.0520758	HG down vs PG	45.3654	1.46301	0.193497	1
390329	cg14523259		chr9:34664930-34665687	S_Shore	0.000521908	0.000521908	-0.648184	-0.648184	HG down vs PG	-0.0414238	HG down vs PG	45.354	0.840285	0.111164	1
9975	cg11489602	KIF5B	chr10:32344550-32345570	Island	0.000523173	0.000523173	-0.709135	-0.709135	HG down vs PG	-0.018857	HG down vs PG	45.3132	1.00574	0.133172	1
625528	cg02223784	IRF5			0.000523272	0.000523272	-0.538119	-0.538119	HG down vs PG	-0.033198	HG down vs PG	45.31	0.579144	0.0766908	1
524103	cg06458086	EPB41L2			0.000526362	0.000526362	-0.719412	-0.719412	HG down vs PG	-0.0366547	HG down vs PG	45.211	1.03511	0.13737	1
492457	cg10991579	NRXN3			0.00052731	0.00052731	0.586098	0.586098	HG up vs PG	0.0256409	HG up vs PG	45.1808	0.687022	0.0912363	1
176012	cg13268508	SYN3			0.000530133	0.000530133	-0.539405	-0.539405	HG down vs PG	-0.0268236	HG down vs PG	45.0912	0.581916	0.0774318	1
806135	cg16013454	ARID5B	chr10:63662886-63663299	N_Shelf	0.000530212	0.000530212	0.851753	0.851753	HG up vs PG	0.0883891	HG up vs PG	45.0887	1.45097	0.193081	1
811231	cg02967393	SCGB2B3P			0.000534185	0.000534185	-0.617319	-0.617319	HG down vs PG	-0.0310264	HG down vs PG	44.9638	0.762166	0.101704	1
761070	cg08576694	DENND4C			0.000536528	0.000536528	-0.638757	-0.638757	HG down vs PG	-0.0300423	HG down vs PG	44.8907	0.816021	0.109068	1
437825	cg15389528	SYT14	chr1:210111179-210112054	N_Shore	0.000538867	0.000538867	0.803066	0.803066	HG up vs PG	0.0402242	HG up vs PG	44.8182	1.28983	0.172675	1
665329	cg19589853	RGS6			0.000540175	0.000540175	-0.527244	-0.527244	HG down vs PG	-0.0241751	HG down vs PG	44.7778	0.555973	0.0744976	1
105838	cg13876604	ABR	chr17:933026-933236	N_Shelf	0.000541397	0.000541397	-1.10473	-1.10473	HG down vs PG	-0.0208868	HG down vs PG	44.7402	2.44084	0.327335	1
128405	cg23114746	PHB			0.000541922	0.000541922	1.56714	1.56714	HG up vs PG	0.00973201	HG up vs PG	44.724	4.91185	0.658955	1
863331	cg19816235	SKAP2			0.00054198	0.00054198	0.888448	0.888448	HG up vs PG	0.0401609	HG up vs PG	44.7222	1.57868	0.211798	1
689445	cg17216165	ATG7			0.000542709	0.000542709	-0.893973	-0.893973	HG down vs PG	-0.0423476	HG down vs PG	44.6999	1.59838	0.214548	1
310524	cg12487655				0.00054324	0.00054324	-0.616228	-0.616228	HG down vs PG	-0.053298	HG down vs PG	44.6836	0.759473	0.10198	1
252	cg05962950	SNX19	chr11:130786111-130786634	Island	0.000543939	0.000543939	1.40243	1.40243	HG up vs PG	0.0171913	HG up vs PG	44.6623	3.93365	0.528452	1
746363	cg08051679	ALK			0.000544816	0.000544816	-0.584759	-0.584759	HG down vs PG	-0.0500923	HG down vs PG	44.6355	0.683885	0.0919293	1
235888	cg00995797	ACSS2	chr20:33464156-33464645	N_Shore	0.000545275	0.000545275	-0.514303	-0.514303	HG down vs PG	-0.0301891	HG down vs PG	44.6215	0.529016	0.0711338	1
92661	cg10004563	ARHGEF18	chr19:7528611-7528817	Island	0.000547466	0.000547466	-1.08244	-1.08244	HG down vs PG	-0.008388	HG down vs PG	44.555	2.34334	0.315565	1
335082	cg09417728				0.000548706	0.000548706	-0.542806	-0.542806	HG down vs PG	-0.0420742	HG down vs PG	44.5175	0.589276	0.0794217	1
387931	cg16197186	PPARG			0.000548825	0.000548825	-0.591454	-0.591454	HG down vs PG	-0.0371995	HG down vs PG	44.5139	0.699636	0.0943036	1
549339	cg17826031	UBN2	chr7:138915434-138916956	N_Shore	0.000549163	0.000549163	0.511953	0.511953	HG up vs PG	0.01575	HG up vs PG	44.5037	0.524192	0.0706717	1
264045	cg13263778	HMGA1	chr6:34202567-34206193	S_Shelf	0.000550301	0.000550301	-0.871676	-0.871676	HG down vs PG	-0.0315306	HG down vs PG	44.4694	1.51964	0.205036	1
659748	cg19740217				0.000553316	0.000553316	-0.617128	-0.617128	HG down vs PG	-0.0272263	HG down vs PG	44.3791	0.761694	0.10298	1
84314	cg17793848	TXN2			0.000555293	0.000555293	0.64394	0.64394	HG up vs PG	0.00686413	HG up vs PG	44.3202	0.829318	0.112272	1
54454	cg26362852	RNF145	chr5:158636218-158636949	N_Shore	0.000555808	0.000555808	1.43929	1.43929	HG up vs PG	0.12551	HG up vs PG	44.3049	4.14309	0.561078	1
562254	cg24095931	ZHX2			0.000555902	0.000555902	-0.547814	-0.547814	HG down vs PG	-0.0234568	HG down vs PG	44.3021	0.6002	0.0812874	1
538568	cg13567360	C5			0.000556351	0.000556351	-0.650157	-0.650157	HG down vs PG	-0.047354	HG down vs PG	44.2888	0.845409	0.114531	1
560492	cg13065938	TPR	chr1:186344124-186344848	S_Shore	0.000557181	0.000557181	0.726586	0.726586	HG up vs PG	0.0372535	HG up vs PG	44.2642	1.05585	0.143121	1
196872	cg22627374	LOC101927069			0.000557242	0.000557242	-0.535639	-0.535639	HG down vs PG	-0.0316972	HG down vs PG	44.2624	0.573819	0.0777841	1
136165	cg01416537	NDST3	chr4:118954410-118955207	Island	0.000559068	0.000559068	0.664223	0.664223	HG up vs PG	0.0193206	HG up vs PG	44.2086	0.882384	0.119758	1
859146	cg23470812	KIAA2012	chr2:203036051-203036296	S_Shore	0.0005591	0.0005591	-0.727766	-0.727766	HG down vs PG	-0.0324602	HG down vs PG	44.2076	1.05929	0.14377	1
405538	cg21806592		chr17:29298046-29298606	N_Shelf	0.000560382	0.000560382	-1.13069	-1.13069	HG down vs PG	-0.05241	HG down vs PG	44.1699	2.55694	0.347333	1
462841	cg00587711				0.000564223	0.000564223	-0.615387	-0.615387	HG down vs PG	-0.0469994	HG down vs PG	44.0577	0.757401	0.103147	1
262435	cg10133177				0.000565197	0.000565197	-0.588207	-0.588207	HG down vs PG	-0.0354625	HG down vs PG	44.0294	0.691975	0.0942974	1
328783	cg16189994				0.000565517	0.000565517	-0.518819	-0.518819	HG down vs PG	-0.0296004	HG down vs PG	44.0201	0.538346	0.0733774	1
320642	cg15896117		chr13:95655108-95655517	S_Shelf	0.0005683	0.0005683	-0.50132	-0.50132	HG down vs PG	-0.0236987	HG down vs PG	43.9396	0.502643	0.0686364	1
607674	cg07531158	MAZ	chr16:29818681-29819554	N_Shore	0.00056881	0.00056881	0.772689	0.772689	HG up vs PG	0.0409313	HG up vs PG	43.925	1.1941	0.16311	1
620635	cg00582266	CCDC88C			0.000569417	0.000569417	-0.712189	-0.712189	HG down vs PG	-0.0316943	HG down vs PG	43.9075	1.01443	0.138622	1
770533	cg23075139	LSAMP			0.000570376	0.000570376	-0.815454	-0.815454	HG down vs PG	-0.0438734	HG down vs PG	43.88	1.32993	0.18185	1
613219	cg16521516	DUSP11	chr2:74006849-74007274	N_Shore	0.000570738	0.000570738	0.683035	0.683035	HG up vs PG	0.0366008	HG up vs PG	43.8696	0.933073	0.127615	1
30817	cg25775742	PEX10	chr1:2339876-2340246	N_Shore	0.000574572	0.000574572	-0.537911	-0.537911	HG down vs PG	-0.00995556	HG down vs PG	43.7603	0.578697	0.0793455	1
739746	cg08318332	ZRANB3			0.000575483	0.000575483	-0.589889	-0.589889	HG down vs PG	-0.031592	HG down vs PG	43.7344	0.695938	0.0954769	1
3249	cg05279229	MAD1L1	chr7:1896090-1896451	Island	0.000577099	0.000577099	1.50088	1.50088	HG up vs PG	0.0232101	HG up vs PG	43.6887	4.50531	0.618737	1
568576	cg15239145	IWS1	chr2:128283578-128284524	S_Shore	0.000577841	0.000577841	-0.549478	-0.549478	HG down vs PG	-0.0313065	HG down vs PG	43.6678	0.603853	0.08297	1
341292	cg13315172	ST8SIA6			0.000578162	0.000578162	-0.578737	-0.578737	HG down vs PG	-0.0339921	HG down vs PG	43.6588	0.669873	0.0920603	1
835184	cg27011620	CRADD			0.00057867	0.00057867	0.614102	0.614102	HG up vs PG	0.0332854	HG up vs PG	43.6445	0.754242	0.103689	1
57068	cg02229993	FAM78B	chr1:166134258-166136448	Island	0.000578749	0.000578749	1.25147	1.25147	HG up vs PG	0.0187119	HG up vs PG	43.6422	3.13235	0.430641	1
615010	cg20144066	HIPK1			0.00057951	0.00057951	-1.23463	-1.23463	HG down vs PG	-0.0525713	HG down vs PG	43.6209	3.04861	0.419333	1
140188	cg03916756	BAIAP2			0.000581965	0.000581965	-0.940661	-0.940661	HG down vs PG	-0.013381	HG down vs PG	43.5521	1.76969	0.243803	1
425550	cg08426823	MAML2			0.00058488	0.00058488	-1.64947	-1.64947	HG down vs PG	-0.0704459	HG down vs PG	43.471	5.44147	0.751048	1
775911	cg17349845	TPST1			0.000587514	0.000587514	-0.545463	-0.545463	HG down vs PG	-0.030391	HG down vs PG	43.3982	0.59506	0.0822698	1
138952	cg03141856	CBX7			0.000590149	0.000590149	-0.551426	-0.551426	HG down vs PG	-0.0554168	HG down vs PG	43.3258	0.608142	0.0842189	1
239210	cg20156953	ADAM17			0.000590549	0.000590549	-0.576549	-0.576549	HG down vs PG	-0.0258519	HG down vs PG	43.3148	0.664818	0.092091	1
550349	cg02720725	TOMM20	chr1:235291740-235292387	S_Shore	0.000593844	0.000593844	-0.579182	-0.579182	HG down vs PG	-0.0307756	HG down vs PG	43.225	0.670903	0.093127	1
45651	cg19660531	ANO2	chr12:5936876-5937085	S_Shore	0.000597507	0.000597507	-0.946054	-0.946054	HG down vs PG	-0.0266675	HG down vs PG	43.1259	1.79003	0.249043	1
347434	cg20612299	ASAP1IT1			0.000598387	0.000598387	-0.526172	-0.526172	HG down vs PG	-0.0299195	HG down vs PG	43.1022	0.553714	0.0770793	1
207222	cg09567670	RRM2B	chr8:103251480-103251751	Island	0.000599506	0.000599506	0.853541	0.853541	HG up vs PG	0.0275428	HG up vs PG	43.0721	1.45707	0.202971	1
387219	cg00793969	SNRNP200			0.000599608	0.000599608	-0.563714	-0.563714	HG down vs PG	-0.0346966	HG down vs PG	43.0694	0.635546	0.088538	1
522841	cg02076869	CNPY1	chr7:155302253-155303158	N_Shore	0.000600536	0.000600536	-0.717658	-0.717658	HG down vs PG	-0.096334	HG down vs PG	43.0445	1.03007	0.143582	1
758696	cg23337386	LOC389602			0.000601313	0.000601313	-0.606325	-0.606325	HG down vs PG	-0.0611824	HG down vs PG	43.0237	0.735259	0.102538	1
10049	cg11812810	TTC9	chr14:71108008-71109332	N_Shore	0.000602044	0.000602044	0.886405	0.886405	HG up vs PG	0.0358257	HG up vs PG	43.0042	1.57143	0.219248	1
239736	ch.8.61455948R				0.000604531	0.000604531	1.3648	1.3648	HG up vs PG	0.0260275	HG up vs PG	42.9381	3.72534	0.520565	1
154595	cg02597153	KCNC1	chr11:17793276-17793959	Island	0.000605787	0.000605787	-0.50862	-0.50862	HG down vs PG	-0.0233819	HG down vs PG	42.9048	0.517389	0.0723541	1
753996	cg13265437	PRRG4	chr11:32851160-32851951	Island	0.000606246	0.000606246	0.615469	0.615469	HG up vs PG	0.0518019	HG up vs PG	42.8927	0.757603	0.105977	1
104887	cg08817497	ZNF423			0.000607209	0.000607209	-0.82695	-0.82695	HG down vs PG	-0.0148045	HG down vs PG	42.8672	1.36769	0.191432	1
319608	cg00137652	HELB			0.000609598	0.000609598	0.590344	0.590344	HG up vs PG	0.0205933	HG up vs PG	42.8044	0.697013	0.097702	1
109805	cg07674277	CBFA2T3	chr16:88975850-88976169	N_Shelf	0.000611875	0.000611875	-0.939799	-0.939799	HG down vs PG	-0.0155187	HG down vs PG	42.7448	1.76645	0.247952	1
265632	cg26451937	HS2ST1			0.000612385	0.000612385	-0.540912	-0.540912	HG down vs PG	-0.0271395	HG down vs PG	42.7315	0.585171	0.0821649	1
756766	cg06146452	ATG7			0.0006129	0.0006129	-0.560895	-0.560895	HG down vs PG	-0.0579116	HG down vs PG	42.7181	0.629206	0.0883757	1
845676	cg10046212	FAM124A	chr13:51796492-51796888	S_Shelf	0.000613512	0.000613512	-0.952661	-0.952661	HG down vs PG	-0.0538729	HG down vs PG	42.7021	1.81513	0.25504	1
76928	cg13578948	TRIM26			0.000616035	0.000616035	-0.63058	-0.63058	HG down vs PG	-0.0279655	HG down vs PG	42.6367	0.795263	0.111913	1
860527	cg05140425				0.000616465	0.000616465	-0.610284	-0.610284	HG down vs PG	-0.0438913	HG down vs PG	42.6256	0.744893	0.104852	1
648387	cg00827016	RNU6-71P			0.000616482	0.000616482	-0.746747	-0.746747	HG down vs PG	-0.0435371	HG down vs PG	42.6251	1.11526	0.156987	1
181950	cg06460883	LARP1	chr5:154134139-154137009	S_Shore	0.000617135	0.000617135	0.724203	0.724203	HG up vs PG	0.042022	HG up vs PG	42.6083	1.04894	0.147709	1
468136	cg18349241	POLR3G	chr5:89769625-89770856	S_Shore	0.000617456	0.000617456	-0.656679	-0.656679	HG down vs PG	-0.0216624	HG down vs PG	42.6	0.862455	0.121473	1
229579	cg23494847	ANKRD44			0.000618313	0.000618313	-0.559201	-0.559201	HG down vs PG	-0.0346951	HG down vs PG	42.5779	0.625411	0.0881318	1
793497	cg04587858	AGAP1			0.000618721	0.000618721	-0.525887	-0.525887	HG down vs PG	-0.044889	HG down vs PG	42.5674	0.553115	0.0779633	1
453737	cg08048656	SMARCE1	chr17:38803944-38804703	Island	0.000619084	0.000619084	0.551566	0.551566	HG up vs PG	0.0234961	HG up vs PG	42.5581	0.608449	0.0857816	1
643818	cg03902112	GS1-124K5.11			0.000619187	0.000619187	-1.76433	-1.76433	HG down vs PG	-0.0798953	HG down vs PG	42.5554	6.22574	0.877784	1
47795	cg15561501	PLEKHF1	chr19:30156038-30156795	S_Shelf	0.00061937	0.00061937	-1.06245	-1.06245	HG down vs PG	-0.0246783	HG down vs PG	42.5507	2.25762	0.318343	1
21913	cg09582314	UNC5A	chr5:176296541-176296933	N_Shore	0.000619837	0.000619837	-1.09603	-1.09603	HG down vs PG	-0.00979134	HG down vs PG	42.5387	2.40258	0.33888	1
783977	cg25573572	PHGR1			0.000625628	0.000625628	-0.510749	-0.510749	HG down vs PG	-0.0378615	HG down vs PG	42.391	0.52173	0.0738453	1
351224	cg15822155				0.000625852	0.000625852	-0.524608	-0.524608	HG down vs PG	-0.0286277	HG down vs PG	42.3853	0.550428	0.0779177	1
472780	cg09088279				0.000626511	0.000626511	-0.504431	-0.504431	HG down vs PG	-0.0299741	HG down vs PG	42.3687	0.508902	0.0720677	1
859136	cg07838604	IGF1R			0.000627209	0.000627209	-0.838101	-0.838101	HG down vs PG	-0.0638063	HG down vs PG	42.351	1.40483	0.199026	1
22753	cg15570464		chr6:1524153-1524543	N_Shelf	0.000629	0.000629	-0.513165	-0.513165	HG down vs PG	-0.0220079	HG down vs PG	42.3059	0.526676	0.0746954	1
801004	cg15998170		chr5:137688146-137689054	N_Shore	0.000630926	0.000630926	-0.913377	-0.913377	HG down vs PG	-0.0454784	HG down vs PG	42.2575	1.66851	0.236907	1
535386	cg01016405	RMDN2			0.000631003	0.000631003	-0.52159	-0.52159	HG down vs PG	-0.0241714	HG down vs PG	42.2556	0.544113	0.0772603	1
273205	cg00136852	LPP			0.0006332	0.0006332	-0.548431	-0.548431	HG down vs PG	-0.0227792	HG down vs PG	42.2006	0.601554	0.0855276	1
46190	cg03800844				0.000636965	0.000636965	-0.73866	-0.73866	HG down vs PG	-0.038943	HG down vs PG	42.1071	1.09124	0.155494	1
549424	cg17989992	LINC00870			0.000637072	0.000637072	-0.568596	-0.568596	HG down vs PG	-0.0344913	HG down vs PG	42.1045	0.646602	0.0921425	1
650197	cg18616385	SNORA47	chr5:76372882-76373720	S_Shelf	0.000638041	0.000638041	-0.80367	-0.80367	HG down vs PG	-0.0330818	HG down vs PG	42.0805	1.29177	0.184186	1
127635	cg07087018	NUP93	chr16:56763993-56764482	Island	0.000638272	0.000638272	1.0829	1.0829	HG up vs PG	0.0302402	HG up vs PG	42.0748	2.34535	0.334455	1
471112	cg00580755	UBE2V2	chr8:48920837-48921414	N_Shore	0.000640496	0.000640496	-0.597756	-0.597756	HG down vs PG	-0.0357917	HG down vs PG	42.02	0.714626	0.102041	1
770243	cg09776113	TNFRSF9	chr1:8002408-8002699	S_Shore	0.000640545	0.000640545	-0.599348	-0.599348	HG down vs PG	-0.0310283	HG down vs PG	42.0188	0.718436	0.102588	1
483648	cg11707219	FGF17	chr8:21905461-21905757	Island	0.000642891	0.000642891	-1.1423	-1.1423	HG down vs PG	-0.110673	HG down vs PG	41.9614	2.60968	0.373154	1
89693	cg09091181	ACSL4	chrX:108976162-108976894	Island	0.000642948	0.000642948	1.15481	1.15481	HG up vs PG	0.014225	HG up vs PG	41.96	2.66717	0.381388	1
414123	cg02531277	CUX1	chr7:101559402-101559625	N_Shore	0.000645866	0.000645866	-0.752387	-0.752387	HG down vs PG	-0.0303394	HG down vs PG	41.8889	1.13217	0.162168	1
529863	cg01209168	ARL8B			0.000646219	0.000646219	-0.500904	-0.500904	HG down vs PG	-0.0413046	HG down vs PG	41.8803	0.501809	0.0718918	1
606564	cg09117973				0.000650458	0.000650458	-1.22873	-1.22873	HG down vs PG	-0.0434791	HG down vs PG	41.7779	3.01956	0.43366	1
201186	cg01869896	MFSD2A	chr1:40420487-40421366	N_Shore	0.000651365	0.000651365	-0.512499	-0.512499	HG down vs PG	-0.0395453	HG down vs PG	41.7561	0.525311	0.0754828	1
813931	cg02920593				0.00065194	0.00065194	-0.770678	-0.770678	HG down vs PG	-0.0539954	HG down vs PG	41.7423	1.18789	0.170746	1
571227	cg22535215	FAM159A			0.000652092	0.000652092	-0.594478	-0.594478	HG down vs PG	-0.0601998	HG down vs PG	41.7386	0.706809	0.101605	1
285428	cg11028664	EYS			0.000654708	0.000654708	-0.519042	-0.519042	HG down vs PG	-0.0394133	HG down vs PG	41.676	0.53881	0.0775712	1
260786	cg01592490	NCRNA00182	chrX:73325164-73325522	N_Shore	0.000656327	0.000656327	-0.714845	-0.714845	HG down vs PG	-0.0470428	HG down vs PG	41.6375	1.02201	0.147272	1
433787	cg11481720	ZNF791	chr19:12721532-12722116	N_Shore	0.000657695	0.000657695	0.560526	0.560526	HG up vs PG	0.0192024	HG up vs PG	41.605	0.628378	0.0906206	1
137906	cg15891112	CADM3	chr1:159141202-159141718	Island	0.000659598	0.000659598	1.73325	1.73325	HG up vs PG	0.0106978	HG up vs PG	41.56	6.00829	0.867415	1
491025	cg02316283	MMP14	chr14:23315027-23315265	N_Shore	0.000661381	0.000661381	-0.775027	-0.775027	HG down vs PG	-0.0486848	HG down vs PG	41.5179	1.20133	0.173612	1
1570	cg19282928	GPR35	chr2:241569691-241570138	S_Shore	0.000661661	0.000661661	-0.985723	-0.985723	HG down vs PG	-0.0160243	HG down vs PG	41.5114	1.9433	0.280882	1
131388	cg10704395	CAMK1D			0.000662073	0.000662073	-0.764473	-0.764473	HG down vs PG	-0.0119786	HG down vs PG	41.5017	1.16884	0.168982	1
350106	cg07140792				0.000662283	0.000662283	-0.686595	-0.686595	HG down vs PG	-0.0403616	HG down vs PG	41.4967	0.942824	0.136323	1
413985	cg11202846	NLGN1			0.000663064	0.000663064	-0.673008	-0.673008	HG down vs PG	-0.0458909	HG down vs PG	41.4784	0.90588	0.131039	1
828370	cg26700613	HPGDS			0.000663067	0.000663067	-0.679531	-0.679531	HG down vs PG	-0.0936725	HG down vs PG	41.4783	0.923525	0.133591	1
248675	cg14446098	YWHAG	chr7:75958865-75959074	N_Shore	0.000663292	0.000663292	-0.832761	-0.832761	HG down vs PG	-0.0370973	HG down vs PG	41.4731	1.38698	0.200658	1
634055	cg19086110				0.000663657	0.000663657	-0.65933	-0.65933	HG down vs PG	-0.0329398	HG down vs PG	41.4645	0.869433	0.125809	1
14691	cg08707963	RASA3	chr13:114813942-114814457	N_Shore	0.000663691	0.000663691	-3.05871	-3.05871	HG down vs PG	-0.0515525	HG down vs PG	41.4637	18.7115	2.70764	1
98262	cg00643897	ALK	chr2:30142831-30144624	N_Shore	0.000664841	0.000664841	0.519178	0.519178	HG up vs PG	0.0116956	HG up vs PG	41.4368	0.539091	0.0780597	1
707171	cg19341210	C1orf228			0.000668013	0.000668013	-0.927319	-0.927319	HG down vs PG	-0.0456027	HG down vs PG	41.3629	1.71984	0.249476	1
282348	cg13627726	CEP170L			0.000669013	0.000669013	-0.960405	-0.960405	HG down vs PG	-0.0493747	HG down vs PG	41.3397	1.84476	0.267746	1
823071	cg27311011	BCL2			0.000669798	0.000669798	-0.567573	-0.567573	HG down vs PG	-0.0390453	HG down vs PG	41.3215	0.644279	0.0935512	1
803181	cg10246296	CLCN4	chrX:10126320-10126882	N_Shore	0.000669942	0.000669942	0.505611	0.505611	HG up vs PG	0.0205512	HG up vs PG	41.3182	0.511284	0.0742459	1
776194	cg12493036	GOSR2			0.000670546	0.000670546	-0.584865	-0.584865	HG down vs PG	-0.0334026	HG down vs PG	41.3042	0.684134	0.0993797	1
148570	cg16859968	FUT3	chr19:5843864-5844373	S_Shore	0.000671214	0.000671214	-0.541529	-0.541529	HG down vs PG	-0.0286359	HG down vs PG	41.2888	0.586507	0.0852299	1
854823	cg12778403	DTNB			0.000672078	0.000672078	-0.572687	-0.572687	HG down vs PG	-0.0310795	HG down vs PG	41.2689	0.655942	0.0953661	1
806434	cg21642716				0.000673703	0.000673703	-0.508259	-0.508259	HG down vs PG	-0.0265184	HG down vs PG	41.2315	0.516655	0.0751836	1
737244	cg05749264				0.000674443	0.000674443	-0.502368	-0.502368	HG down vs PG	-0.0338569	HG down vs PG	41.2145	0.504747	0.0734809	1
695282	cg00907939	DLG1	chr3:197025852-197026105	N_Shore	0.000675024	0.000675024	0.679999	0.679999	HG up vs PG	0.0162398	HG up vs PG	41.2012	0.924797	0.134675	1
203756	cg06800398	PLCG2			0.000676648	0.000676648	-0.529766	-0.529766	HG down vs PG	-0.045685	HG down vs PG	41.1641	0.561304	0.0818146	1
717680	cg15920352	NTNG2			0.000676701	0.000676701	-0.637776	-0.637776	HG down vs PG	-0.0416406	HG down vs PG	41.1629	0.813516	0.11858	1
249185	cg07130621				0.000677186	0.000677186	-0.548089	-0.548089	HG down vs PG	-0.0312725	HG down vs PG	41.1518	0.600804	0.0875982	1
639183	cg23613157	HMBS	chr11:118955574-118955832	S_Shore	0.000677797	0.000677797	0.727085	0.727085	HG up vs PG	0.043162	HG up vs PG	41.1379	1.05731	0.154209	1
134844	cg01759597	DLX6AS			0.000678389	0.000678389	0.617723	0.617723	HG up vs PG	0.0259331	HG up vs PG	41.1244	0.763164	0.111345	1
115426	cg04843051				0.000678932	0.000678932	-0.55026	-0.55026	HG down vs PG	-0.0078201	HG down vs PG	41.1121	0.605573	0.0883789	1
737213	cg13309174	DAK	chr11:61100073-61100972	S_Shore	0.000680766	0.000680766	0.610856	0.610856	HG up vs PG	0.0290985	HG up vs PG	41.0704	0.746289	0.109026	1
570992	cg03707634				0.000681305	0.000681305	-0.596768	-0.596768	HG down vs PG	-0.0340424	HG down vs PG	41.0582	0.712265	0.104086	1
291466	cg03665271	EN1	chr2:119605200-119605620	Island	0.000684006	0.000684006	0.651707	0.651707	HG up vs PG	0.0229512	HG up vs PG	40.9973	0.849444	0.124317	1
509858	cg08292164	HSD17B12			0.000686689	0.000686689	-0.610316	-0.610316	HG down vs PG	-0.0292445	HG down vs PG	40.9371	0.744971	0.109188	1
594338	cg20592124	CEP68			0.000689998	0.000689998	-0.603094	-0.603094	HG down vs PG	-0.0290424	HG down vs PG	40.8633	0.727446	0.106812	1
535256	cg05538369	LINC01416			0.000690486	0.000690486	-0.753225	-0.753225	HG down vs PG	-0.0318225	HG down vs PG	40.8524	1.1347	0.166653	1
102530	cg17240499	ANGEL2	chr1:213188519-213189261	Island	0.000690557	0.000690557	2.40785	2.40785	HG up vs PG	0.0163414	HG up vs PG	40.8509	11.5955	1.7031	1
55135	cg01328111	ABLIM2	chr4:8159728-8160893	Island	0.000691466	0.000691466	2.21847	2.21847	HG up vs PG	0.0123907	HG up vs PG	40.8307	9.84318	1.44644	1
103415	cg00331845	GPR123	chr10:134941925-134943001	Island	0.000691788	0.000691788	-1.64666	-1.64666	HG down vs PG	-0.0162511	HG down vs PG	40.8235	5.42299	0.797039	1
454589	cg03741366				0.000692658	0.000692658	-0.787138	-0.787138	HG down vs PG	-0.0405187	HG down vs PG	40.8043	1.23917	0.182212	1
532330	cg03637179	TAF6			0.000694159	0.000694159	0.547696	0.547696	HG up vs PG	0.0226463	HG up vs PG	40.7711	0.599943	0.0882894	1
98091	cg10481400	CTCF	chr16:67595868-67597554	Island	0.000694809	0.000694809	1.30181	1.30181	HG up vs PG	0.0106665	HG up vs PG	40.7568	3.3894	0.49897	1
612104	cg03151905	ITPR1			0.000696915	0.000696915	-0.528378	-0.528378	HG down vs PG	-0.0277649	HG down vs PG	40.7104	0.558366	0.0822932	1
831482	cg15591629	FGGY			0.00069708	0.00069708	-0.578847	-0.578847	HG down vs PG	-0.018455	HG down vs PG	40.7068	0.670129	0.0987739	1
439634	cg04075546				0.000697113	0.000697113	-0.564894	-0.564894	HG down vs PG	-0.0325694	HG down vs PG	40.7061	0.63821	0.0940709	1
722964	cg21204492	XKR4			0.000697331	0.000697331	0.526325	0.526325	HG up vs PG	0.0395309	HG up vs PG	40.7013	0.554037	0.0816735	1
110578	cg08119647				0.000697958	0.000697958	-1.13306	-1.13306	HG down vs PG	-0.0239104	HG down vs PG	40.6876	2.56764	0.378637	1
102266	cg08390894	IFT22	chr7:100964790-100965201	Island	0.000700561	0.000700561	-0.626456	-0.626456	HG down vs PG	-0.0185972	HG down vs PG	40.6307	0.784894	0.115907	1
429429	cg03870329		chr7:155088705-155090212	N_Shelf	0.000701152	0.000701152	-0.560684	-0.560684	HG down vs PG	-0.036954	HG down vs PG	40.6178	0.628734	0.0928756	1
844293	cg16366604	IL17RC	chr3:9956822-9957664	S_Shelf	0.000702431	0.000702431	-0.523891	-0.523891	HG down vs PG	-0.0215367	HG down vs PG	40.59	0.548923	0.0811415	1
820812	cg25338454	ITPR2			0.000702506	0.000702506	-0.700174	-0.700174	HG down vs PG	-0.0667066	HG down vs PG	40.5884	0.980488	0.144941	1
192731	cg18708375	TTC23L	chr5:34838921-34839624	N_Shore	0.000703411	0.000703411	-0.722914	-0.722914	HG down vs PG	-0.0314404	HG down vs PG	40.5688	1.04521	0.154583	1
840086	cg06197668	2010-09-01			0.000703446	0.000703446	-0.542283	-0.542283	HG down vs PG	-0.031811	HG down vs PG	40.568	0.588142	0.0869861	1
108472	cg20072437				0.000703612	0.000703612	-1.68864	-1.68864	HG down vs PG	-0.0259048	HG down vs PG	40.5644	5.70299	0.843547	1
591907	cg02210621	LRRC36			0.000703808	0.000703808	-0.923733	-0.923733	HG down vs PG	-0.028657	HG down vs PG	40.5602	1.70657	0.25245	1
399217	cg03128860	INCA1	chr17:4890282-4890991	S_Shelf	0.00070404	0.00070404	-0.665548	-0.665548	HG down vs PG	-0.0511254	HG down vs PG	40.5551	0.885909	0.131067	1
712336	cg27292555	HMBOX1			0.000704768	0.000704768	-0.829942	-0.829942	HG down vs PG	-0.0340169	HG down vs PG	40.5394	1.37761	0.203892	1
235789	cg10482427	DIAPH3-AS2			0.000704913	0.000704913	-0.646958	-0.646958	HG down vs PG	-0.032958	HG down vs PG	40.5362	0.83711	0.123905	1
97875	cg03602730	STXBP5L	chr3:120626880-120627579	Island	0.000706364	0.000706364	-0.551308	-0.551308	HG down vs PG	-0.0136468	HG down vs PG	40.5049	0.60788	0.0900454	1
812934	cg16518993	PEMT			0.000707154	0.000707154	-0.52073	-0.52073	HG down vs PG	-0.0508578	HG down vs PG	40.4879	0.54232	0.0803678	1
9003	cg20046608	TBX2	chr17:59473060-59483266	Island	0.000711692	0.000711692	1.03821	1.03821	HG up vs PG	0.0793089	HG up vs PG	40.3907	2.15576	0.320236	1
754423	cg12066764	ATP6V1B2			0.00071445	0.00071445	-0.523232	-0.523232	HG down vs PG	-0.0247332	HG down vs PG	40.3319	0.547543	0.0814555	1
702154	cg10256332	HDAC4	chr2:239974439-239974724	N_Shelf	0.000715168	0.000715168	-0.675178	-0.675178	HG down vs PG	-0.0327792	HG down vs PG	40.3167	0.91173	0.135685	1
699658	cg20681307	USP35	chr11:77921113-77921380	N_Shore	0.000716192	0.000716192	-0.510022	-0.510022	HG down vs PG	-0.0366846	HG down vs PG	40.295	0.520245	0.0774654	1
412495	cg26104293				0.000716404	0.000716404	-0.562461	-0.562461	HG down vs PG	-0.0250815	HG down vs PG	40.2905	0.632725	0.0942244	1
824371	cg03252718	MNT	chr17:2302892-2305402	Island	0.000716999	0.000716999	0.6829	0.6829	HG up vs PG	0.0683478	HG up vs PG	40.278	0.932704	0.13894	1
402781	cg20269352	SLC6A9			0.000719608	0.000719608	-0.705568	-0.705568	HG down vs PG	-0.0385382	HG down vs PG	40.2229	0.995653	0.14852	1
621864	cg00140998	KMT2D	chr12:49420031-49420292	N_Shelf	0.000721774	0.000721774	-0.504098	-0.504098	HG down vs PG	-0.0314017	HG down vs PG	40.1775	0.508229	0.0758975	1
534814	cg01189872		chr4:123073394-123073776	N_Shore	0.000724432	0.000724432	0.814262	0.814262	HG up vs PG	0.0262915	HG up vs PG	40.122	1.32604	0.198302	1
841123	cg02887048	ROCK2			0.000724944	0.000724944	-0.719883	-0.719883	HG down vs PG	-0.0384287	HG down vs PG	40.1113	1.03646	0.155038	1
182790	cg23259900	CFAP43			0.000725723	0.000725723	-0.895662	-0.895662	HG down vs PG	-0.0510018	HG down vs PG	40.0951	1.60442	0.240092	1
60047	cg18005693	GADL1	chr3:30936047-30936265	Island	0.000727999	0.000727999	1.43741	1.43741	HG up vs PG	0.0177607	HG up vs PG	40.0479	4.13232	0.619107	1
323970	cg25371487	RTN4	chr2:55276555-55278044	S_Shore	0.000729023	0.000729023	0.626939	0.626939	HG up vs PG	0.0246291	HG up vs PG	40.0267	0.786105	0.117837	1
642803	cg12744694	MMP16			0.000729317	0.000729317	-0.905411	-0.905411	HG down vs PG	-0.0420318	HG down vs PG	40.0206	1.63954	0.245804	1
162775	cg16922869	H1FOO			0.000729891	0.000729891	-0.640914	-0.640914	HG down vs PG	-0.0481884	HG down vs PG	40.0087	0.82154	0.123204	1
648358	cg12652229	ZFPM2			0.00073103	0.00073103	-1.4197	-1.4197	HG down vs PG	-0.0556669	HG down vs PG	39.9853	4.03109	0.604886	1
705686	cg22974678				0.000732191	0.000732191	-0.56523	-0.56523	HG down vs PG	-0.0264353	HG down vs PG	39.9614	0.63897	0.0959382	1
431283	cg07598199	MYOZ2			0.000732738	0.000732738	-0.613337	-0.613337	HG down vs PG	-0.0450222	HG down vs PG	39.9502	0.752366	0.112996	1
295485	cg04762004	ST8SIA2			0.000733632	0.000733632	-0.551913	-0.551913	HG down vs PG	-0.0327184	HG down vs PG	39.9318	0.609216	0.0915384	1
607409	cg14129281	SERGEF			0.000734264	0.000734264	-0.759316	-0.759316	HG down vs PG	-0.0465818	HG down vs PG	39.9189	1.15312	0.17332	1
155056	cg20727380				0.000735563	0.000735563	-0.977049	-0.977049	HG down vs PG	-0.0403073	HG down vs PG	39.8923	1.90925	0.287161	1
763259	cg02582922		chr21:40177002-40178667	N_Shore	0.000735737	0.000735737	-0.533695	-0.533695	HG down vs PG	-0.0246908	HG down vs PG	39.8888	0.569662	0.0856876	1
524484	cg19251851	PLXNA4			0.000738619	0.000738619	-0.548328	-0.548328	HG down vs PG	-0.0421805	HG down vs PG	39.8301	0.601327	0.0905838	1
346302	cg06361453	FNBP1			0.000738777	0.000738777	-0.647584	-0.647584	HG down vs PG	-0.0247419	HG down vs PG	39.8269	0.838731	0.126357	1
16309	cg04859117	LOC100133545	chr11:2013333-2013617	N_Shore	0.000739098	0.000739098	-1.28994	-1.28994	HG down vs PG	-0.0116505	HG down vs PG	39.8204	3.3279	0.501438	1
168551	cg17675301	NOTUM	chr17:79920529-79920756	N_Shore	0.000741442	0.000741442	-0.509359	-0.509359	HG down vs PG	-0.0388291	HG down vs PG	39.7729	0.518894	0.0782786	1
331688	cg24872815	SPRED2			0.000741899	0.000741899	-0.635809	-0.635809	HG down vs PG	-0.047952	HG down vs PG	39.7637	0.808505	0.121997	1
14424	cg13740598	LSM4	chr19:18420489-18420736	N_Shore	0.00074354	0.00074354	-0.946083	-0.946083	HG down vs PG	-0.0218471	HG down vs PG	39.7306	1.79015	0.270343	1
305552	cg18967728	RNF128	chrX:105969686-105970598	S_Shore	0.000743827	0.000743827	-1.0171	-1.0171	HG down vs PG	-0.0576105	HG down vs PG	39.7248	2.06897	0.312495	1
417787	cg19259013		chr1:165796653-165797683	N_Shore	0.000746773	0.000746773	-0.749095	-0.749095	HG down vs PG	-0.0336184	HG down vs PG	39.6657	1.12229	0.169762	1
262258	cg09439444	NAALADL2			0.000747763	0.000747763	1.22577	1.22577	HG up vs PG	0.0389837	HG up vs PG	39.6459	3.005	0.454777	1
521063	cg20388916	SLCO2A1			0.000748415	0.000748415	-0.659709	-0.659709	HG down vs PG	-0.0490228	HG down vs PG	39.6329	0.870433	0.131774	1
109214	cg00668525	CDC7	chr1:91966263-91966999	Island	0.000749388	0.000749388	1.11174	1.11174	HG up vs PG	0.00976094	HG up vs PG	39.6135	2.47191	0.374405	1
53468	cg22518696	LPHN2	chr1:82265998-82269048	Island	0.000751746	0.000751746	-0.795927	-0.795927	HG down vs PG	-0.0225486	HG down vs PG	39.5666	1.267	0.192132	1
490656	cg18241597	SHC1	chr1:154933928-154934735	S_Shelf	0.000753949	0.000753949	-0.72595	-0.72595	HG down vs PG	-0.0600932	HG down vs PG	39.523	1.05401	0.160009	1
807534	cg21109045				0.000755507	0.000755507	-0.756343	-0.756343	HG down vs PG	-0.0218072	HG down vs PG	39.4922	1.14411	0.173823	1
772701	cg00438564	SRGAP3			0.000755986	0.000755986	-0.540543	-0.540543	HG down vs PG	-0.032441	HG down vs PG	39.4828	0.584374	0.0888043	1
453310	cg11857148	GREB1L			0.00075612	0.00075612	-1.62999	-1.62999	HG down vs PG	-0.0709141	HG down vs PG	39.4802	5.31377	0.80756	1
325334	cg06934115		chr10:126916576-126917326	N_Shelf	0.000757389	0.000757389	-0.53731	-0.53731	HG down vs PG	-0.0321715	HG down vs PG	39.4552	0.577403	0.0878064	1
773217	cg19241958	FAM107B			0.000758169	0.000758169	-0.993891	-0.993891	HG down vs PG	-0.0449533	HG down vs PG	39.4399	1.97564	0.300554	1
698883	cg25952964	EDAR			0.000758435	0.000758435	-0.65895	-0.65895	HG down vs PG	-0.0475954	HG down vs PG	39.4347	0.86843	0.132132	1
606976	cg21854538	MAP4K4			0.000758817	0.000758817	-0.921604	-0.921604	HG down vs PG	-0.0431131	HG down vs PG	39.4272	1.69871	0.258508	1
807818	cg20976968	PRPF38B	chr1:109234788-109235161	N_Shore	0.000764561	0.000764561	0.639773	0.639773	HG up vs PG	0.0271936	HG up vs PG	39.3152	0.818619	0.124932	1
3313	cg00061811		chr6:170474406-170475553	S_Shore	0.000765899	0.000765899	-1.0434	-1.0434	HG down vs PG	-0.0312708	HG down vs PG	39.2893	2.17737	0.332513	1
532038	cg09235719	PLXNA2			0.000766532	0.000766532	-0.501331	-0.501331	HG down vs PG	-0.0594244	HG down vs PG	39.2771	0.502666	0.0767878	1
32234	cg19628745	MYLIP	chr6:16128992-16130023	Island	0.000768365	0.000768365	1.3202	1.3202	HG up vs PG	0.0454588	HG up vs PG	39.2417	3.48588	0.532986	1
554967	cg18567764				0.000768858	0.000768858	1.11175	1.11175	HG up vs PG	0.0490692	HG up vs PG	39.2322	2.47199	0.378055	1
287171	cg11585264	NHSL1			0.000773102	0.000773102	-0.50987	-0.50987	HG down vs PG	-0.0260315	HG down vs PG	39.1508	0.519936	0.0796821	1
379827	cg14326161	PLCB1			0.000773432	0.000773432	-0.806321	-0.806321	HG down vs PG	-0.046506	HG down vs PG	39.1445	1.30031	0.199309	1
400295	cg23492218				0.000773914	0.000773914	-0.686759	-0.686759	HG down vs PG	-0.043591	HG down vs PG	39.1353	0.943275	0.144618	1
314186	cg25975038				0.00077543	0.00077543	-0.643579	-0.643579	HG down vs PG	-0.0355611	HG down vs PG	39.1064	0.828388	0.127098	1
291774	cg02498174				0.000775632	0.000775632	0.609093	0.609093	HG up vs PG	0.0381113	HG up vs PG	39.1025	0.741989	0.113853	1
347798	cg15311370				0.000775925	0.000775925	-0.519854	-0.519854	HG down vs PG	-0.0204713	HG down vs PG	39.097	0.540496	0.082947	1
822630	cg21637865				0.000777354	0.000777354	-0.548797	-0.548797	HG down vs PG	-0.0274194	HG down vs PG	39.0698	0.602356	0.0925045	1
268993	cg25790078				0.000777583	0.000777583	-0.614362	-0.614362	HG down vs PG	-0.0266231	HG down vs PG	39.0655	0.75488	0.115941	1
685430	cg14987607	NFASC			0.000779579	0.000779579	-0.505082	-0.505082	HG down vs PG	-0.0272699	HG down vs PG	39.0277	0.510216	0.0784391	1
239643	cg17753843	CCDC69	chr5:150603213-150603753	S_Shore	0.000779823	0.000779823	-0.54354	-0.54354	HG down vs PG	-0.0473845	HG down vs PG	39.0231	0.590872	0.0908497	1
687073	cg03430605	ZFAND3			0.000780974	0.000780974	-0.647832	-0.647832	HG down vs PG	-0.0586066	HG down vs PG	39.0013	0.839373	0.12913	1
165379	cg04779531				0.000781237	0.000781237	-0.59797	-0.59797	HG down vs PG	-0.0411397	HG down vs PG	38.9964	0.715137	0.110031	1
315166	cg26111238				0.000783144	0.000783144	-0.529585	-0.529585	HG down vs PG	-0.0405748	HG down vs PG	38.9605	0.56092	0.0863828	1
696198	cg18279842	C1orf106	chr1:200880593-200881270	N_Shore	0.00078476	0.00078476	-0.648878	-0.648878	HG down vs PG	-0.0327912	HG down vs PG	38.9302	0.842085	0.129784	1
788229	cg06010326	TMEM150C			0.000787761	0.000787761	-1.1365	-1.1365	HG down vs PG	-0.0481334	HG down vs PG	38.8741	2.58328	0.398714	1
351959	cg12513763	SLAMF9			0.000788957	0.000788957	-0.626534	-0.626534	HG down vs PG	-0.0724483	HG down vs PG	38.8519	0.785089	0.121244	1
692305	cg22073121	HEATR7B2			0.000790609	0.000790609	-0.55892	-0.55892	HG down vs PG	-0.0404489	HG down vs PG	38.8212	0.624783	0.0965633	1
385066	cg04016527	SRCIN1			0.000791453	0.000791453	-0.519747	-0.519747	HG down vs PG	-0.0342272	HG down vs PG	38.8055	0.540274	0.0835356	1
669545	cg18193667				0.000791531	0.000791531	-0.545285	-0.545285	HG down vs PG	-0.0224645	HG down vs PG	38.8041	0.594671	0.0919497	1
837913	cg12161893	ANGPTL6	chr19:10216812-10217340	N_Shelf	0.000791963	0.000791963	-0.619732	-0.619732	HG down vs PG	-0.0305422	HG down vs PG	38.7961	0.768136	0.118796	1
768586	cg19228334	GRIK2	chr6:101849806-101850974	S_Shore	0.000796696	0.000796696	-0.621989	-0.621989	HG down vs PG	-0.0336713	HG down vs PG	38.7088	0.77374	0.119932	1
580153	cg00136547	DST			0.000796703	0.000796703	0.681102	0.681102	HG up vs PG	0.0587255	HG up vs PG	38.7087	0.927799	0.143812	1
453265	cg27253814	ZNF789	chr7:99070295-99070859	Island	0.000797586	0.000797586	0.844677	0.844677	HG up vs PG	0.0320823	HG up vs PG	38.6925	1.42696	0.221277	1
688365	cg23134513	CDH23			0.000798663	0.000798663	-0.502172	-0.502172	HG down vs PG	-0.0255357	HG down vs PG	38.6728	0.504354	0.0782494	1
177579	cg13056013				0.000799125	0.000799125	-0.540597	-0.540597	HG down vs PG	-0.0325032	HG down vs PG	38.6643	0.584491	0.0907023	1
695955	cg21798524	ZNF333			0.000799233	0.000799233	-0.531688	-0.531688	HG down vs PG	-0.0326228	HG down vs PG	38.6624	0.565383	0.0877417	1
387131	cg13422140				0.000799457	0.000799457	-0.585389	-0.585389	HG down vs PG	-0.0290318	HG down vs PG	38.6583	0.685361	0.106372	1
99551	cg12822816	INPP5A	chr10:134360859-134361084	Island	0.000800227	0.000800227	-0.976319	-0.976319	HG down vs PG	-0.0191223	HG down vs PG	38.6442	1.9064	0.295992	1
413242	cg05712010	CAPN9			0.000800485	0.000800485	-0.517896	-0.517896	HG down vs PG	-0.0256591	HG down vs PG	38.6395	0.536432	0.083298	1
618111	cg12848467	MSRA	chr8:9911629-9912633	Island	0.000801244	0.000801244	0.587149	0.587149	HG up vs PG	0.016533	HG up vs PG	38.6257	0.689489	0.107103	1
51491	cg05655953	TACC2			0.000805334	0.000805334	-1.51858	-1.51858	HG down vs PG	-0.0166718	HG down vs PG	38.5514	4.61216	0.717819	1
717260	cg19965693	IFIH1			0.000808435	0.000808435	-0.695031	-0.695031	HG down vs PG	-0.0295803	HG down vs PG	38.4954	0.966135	0.150584	1
76625	cg01929367	MYEOV2	chr2:241069198-241069400	Island	0.000811824	0.000811824	-0.845035	-0.845035	HG down vs PG	-0.0161762	HG down vs PG	38.4346	1.42817	0.222951	1
725143	cg04124888	CAPZB			0.000812667	0.000812667	-0.71758	-0.71758	HG down vs PG	-0.0488886	HG down vs PG	38.4195	1.02984	0.160831	1
294578	cg24723693	SAMD4A			0.000814488	0.000814488	-0.714808	-0.714808	HG down vs PG	-0.0508013	HG down vs PG	38.387	1.0219	0.159726	1
736021	cg05040815	SLC16A9			0.000816415	0.000816415	-0.82608	-0.82608	HG down vs PG	-0.0511744	HG down vs PG	38.3527	1.36482	0.213515	1
23904	cg01794468	C7orf50	chr7:1126578-1126910	N_Shelf	0.000818015	0.000818015	-0.668216	-0.668216	HG down vs PG	-0.0134995	HG down vs PG	38.3243	0.893026	0.139811	1
128357	cg16763844	PPM1K	chr4:89204952-89206069	Island	0.000819681	0.000819681	-0.510144	-0.510144	HG down vs PG	-0.0129804	HG down vs PG	38.2948	0.520495	0.0815507	1
659956	cg04756223	PRKCE			0.0008213	0.0008213	-0.877549	-0.877549	HG down vs PG	-0.0747286	HG down vs PG	38.2662	1.54018	0.241495	1
197696	cg08023890				0.000821597	0.000821597	-1.22601	-1.22601	HG down vs PG	-0.073464	HG down vs PG	38.261	3.00619	0.471423	1
394606	cg00784791	FAM86D	chr3:75483802-75485289	Island	0.000822348	0.000822348	1.18423	1.18423	HG up vs PG	0.0437936	HG up vs PG	38.2478	2.80482	0.439998	1
208263	cg21230435	OPN1SW			0.000825251	0.000825251	-0.621648	-0.621648	HG down vs PG	-0.0335945	HG down vs PG	38.1968	0.772893	0.121407	1
800150	cg01994826				0.000825787	0.000825787	-0.636268	-0.636268	HG down vs PG	-0.0428558	HG down vs PG	38.1874	0.809674	0.127216	1
759983	cg10931348				0.000828008	0.000828008	-0.66451	-0.66451	HG down vs PG	-0.0659746	HG down vs PG	38.1486	0.883148	0.138901	1
571082	cg24189112	MCTP1			0.000828757	0.000828757	-0.940865	-0.940865	HG down vs PG	-0.0824162	HG down vs PG	38.1356	1.77045	0.278551	1
789287	cg17505557	CHEK2			0.000829824	0.000829824	0.550973	0.550973	HG up vs PG	0.0802111	HG up vs PG	38.117	0.607142	0.0955703	1
62569	cg12437277		chr1:228742996-228743461	Island	0.000829912	0.000829912	0.851079	0.851079	HG up vs PG	0.0180762	HG up vs PG	38.1154	1.44867	0.228045	1
655047	cg02222901				0.000831114	0.000831114	-0.636891	-0.636891	HG down vs PG	-0.0305641	HG down vs PG	38.0946	0.811261	0.127776	1
442716	cg14879153				0.000833066	0.000833066	0.848468	0.848468	HG up vs PG	0.0268603	HG up vs PG	38.0608	1.4398	0.226973	1
203512	cg00450764	HTT			0.000834268	0.000834268	-0.69253	-0.69253	HG down vs PG	-0.0412773	HG down vs PG	38.04	0.959195	0.151293	1
596531	cg18451035	STRN3			0.00083731	0.00083731	-0.701645	-0.701645	HG down vs PG	-0.0335051	HG down vs PG	37.9876	0.984611	0.155516	1
436972	cg08168202	C11orf53			0.000839202	0.000839202	-0.555721	-0.555721	HG down vs PG	-0.0666729	HG down vs PG	37.9551	0.617651	0.0976392	1
201761	cg25388321				0.000840565	0.000840565	-0.589574	-0.589574	HG down vs PG	-0.0498534	HG down vs PG	37.9318	0.695196	0.109965	1
829570	cg12442231	NEDD8-MDP1			0.000841329	0.000841329	-0.893107	-0.893107	HG down vs PG	-0.0384172	HG down vs PG	37.9188	1.59528	0.252426	1
257246	cg18008034				0.000843123	0.000843123	-1.06628	-1.06628	HG down vs PG	-0.0670328	HG down vs PG	37.8882	2.27392	0.3601	1
463781	cg18238530	DTX1	chr12:113530914-113531476	N_Shelf	0.000843428	0.000843428	-0.523915	-0.523915	HG down vs PG	-0.0493034	HG down vs PG	37.883	0.548975	0.086948	1
863214	cg01963957				0.000843964	0.000843964	-0.616553	-0.616553	HG down vs PG	-0.0255537	HG down vs PG	37.8739	0.760275	0.120443	1
267882	cg03917613				0.00084449	0.00084449	-1.07689	-1.07689	HG down vs PG	-0.0914858	HG down vs PG	37.8649	2.3194	0.367527	1
514898	cg16308841	C2orf29			0.000848835	0.000848835	-0.529324	-0.529324	HG down vs PG	-0.0333876	HG down vs PG	37.7914	0.560367	0.0889675	1
129072	cg26808784	H19	chr11:2017459-2018253	Island	0.000849271	0.000849271	-2.21943	-2.21943	HG down vs PG	-0.0325699	HG down vs PG	37.784	9.85172	1.56443	1
93851	cg18912103	C4orf10			0.0008532	0.0008532	-0.825602	-0.825602	HG down vs PG	-0.0255774	HG down vs PG	37.718	1.36324	0.216858	1
691696	cg22579467		chr6:29924201-29924533	N_Shore	0.000853332	0.000853332	-0.635449	-0.635449	HG down vs PG	-0.027583	HG down vs PG	37.7158	0.807591	0.128475	1
349988	cg14313868	NDC80	chr18:2571286-2571580	Island	0.000857344	0.000857344	0.687419	0.687419	HG up vs PG	0.0221977	HG up vs PG	37.6488	0.945088	0.150617	1
813195	cg04461160	TSTD2			0.000858673	0.000858673	-0.698484	-0.698484	HG down vs PG	-0.0376589	HG down vs PG	37.6267	0.975758	0.155596	1
470430	cg03771173	2001-03-01			0.000864049	0.000864049	-0.530133	-0.530133	HG down vs PG	-0.0318667	HG down vs PG	37.5377	0.562082	0.0898426	1
384013	cg12691765				0.000866163	0.000866163	-0.654922	-0.654922	HG down vs PG	-0.0226611	HG down vs PG	37.503	0.857845	0.137244	1
848591	cg17661859	FLVCR2			0.000866285	0.000866285	-0.556101	-0.556101	HG down vs PG	-0.0450675	HG down vs PG	37.501	0.618497	0.098957	1
768741	cg19356943		chr2:69614119-69614616	S_Shelf	0.000867343	0.000867343	-0.611989	-0.611989	HG down vs PG	-0.0290007	HG down vs PG	37.4836	0.749061	0.119902	1
76751	cg14089876	GHR	chr5:42423530-42423740	Island	0.000869779	0.000869779	0.986601	0.986601	HG up vs PG	0.00896528	HG up vs PG	37.4437	1.94676	0.31195	1
169818	cg26283879				0.000869895	0.000869895	-0.631337	-0.631337	HG down vs PG	-0.0581776	HG down vs PG	37.4419	0.797174	0.127746	1
282402	cg02554785				0.000872383	0.000872383	-0.667175	-0.667175	HG down vs PG	-0.0327451	HG down vs PG	37.4013	0.890244	0.142815	1
835588	cg11055921				0.00087451	0.00087451	-0.812479	-0.812479	HG down vs PG	-0.0344246	HG down vs PG	37.3668	1.32024	0.211992	1
155026	cg02639007	CCDC41	chr12:94853336-94854307	Island	0.000875241	0.000875241	0.958128	0.958128	HG up vs PG	0.0390267	HG up vs PG	37.3549	1.83602	0.294904	1
842106	cg03930965	SYNRG	chr17:35968980-35969757	N_Shelf	0.00087932	0.00087932	-0.776087	-0.776087	HG down vs PG	-0.0388855	HG down vs PG	37.2891	1.20462	0.19383	1
156728	cg09180351	FOXN3			0.000880237	0.000880237	-0.603014	-0.603014	HG down vs PG	-0.0337002	HG down vs PG	37.2743	0.727252	0.117065	1
459921	cg16730825	AP2A2	chr11:925183-926083	S_Shelf	0.000881864	0.000881864	1.09481	1.09481	HG up vs PG	0.0588562	HG up vs PG	37.2482	2.39721	0.386147	1
734466	cg02678221				0.00088819	0.00088819	-0.728992	-0.728992	HG down vs PG	-0.0689821	HG down vs PG	37.1473	1.06286	0.171672	1
87033	cg27466766	EEF1D	chr8:144679237-144681851	Island	0.000888953	0.000888953	-0.575949	-0.575949	HG down vs PG	-0.0222314	HG down vs PG	37.1352	0.663434	0.107192	1
845710	cg19515919	PHIP			0.000891537	0.000891537	-1.00217	-1.00217	HG down vs PG	-0.0522001	HG down vs PG	37.0942	2.00871	0.324909	1
423817	cg12075202	ACOX2			0.000891937	0.000891937	-0.597068	-0.597068	HG down vs PG	-0.0305583	HG down vs PG	37.0879	0.712981	0.115344	1
71272	cg21158664		chr7:159773-160039	Island	0.000892356	0.000892356	1.23303	1.23303	HG up vs PG	0.0163807	HG up vs PG	37.0813	3.04073	0.49201	1
433813	cg24492508	PLEKHA5			0.000892367	0.000892367	-0.732195	-0.732195	HG down vs PG	-0.0331231	HG down vs PG	37.0811	1.07222	0.173493	1
434315	cg12178225	TRIM26			0.000893304	0.000893304	-0.908165	-0.908165	HG down vs PG	-0.0458279	HG down vs PG	37.0663	1.64953	0.267012	1
449145	cg25297277	GTF3C4	chr9:135545001-135546462	Island	0.00089576	0.00089576	0.587546	0.587546	HG up vs PG	0.0194021	HG up vs PG	37.0277	0.69042	0.111876	1
205609	cg07419011	PXN			0.000896468	0.000896468	-0.717195	-0.717195	HG down vs PG	-0.0352976	HG down vs PG	37.0166	1.02874	0.166747	1
327579	cg18874294	ZPBP			0.000898998	0.000898998	0.735906	0.735906	HG up vs PG	0.0263591	HG up vs PG	36.977	1.08312	0.17575	1
163765	cg21972567	EBF1			0.000899269	0.000899269	-0.97173	-0.97173	HG down vs PG	-0.0673255	HG down vs PG	36.9728	1.88852	0.306472	1
690281	cg09101062	C5orf34	chr5:43483519-43484555	S_Shelf	0.000899492	0.000899492	-0.617258	-0.617258	HG down vs PG	-0.0261064	HG down vs PG	36.9693	0.762016	0.123673	1
214985	cg03244277	AREG	chr4:75310686-75311140	N_Shore	0.000900419	0.000900419	-0.577583	-0.577583	HG down vs PG	-0.0354595	HG down vs PG	36.9548	0.667204	0.108328	1
252373	cg20691612	MAST4			0.000901942	0.000901942	-0.999959	-0.999959	HG down vs PG	-0.048447	HG down vs PG	36.9311	1.99983	0.324903	1
1244	cg22529900	PARK7			0.000902445	0.000902445	-0.987306	-0.987306	HG down vs PG	-0.014779	HG down vs PG	36.9233	1.94955	0.3168	1
478021	cg15265007				0.000904134	0.000904134	-0.562377	-0.562377	HG down vs PG	-0.0443157	HG down vs PG	36.897	0.632536	0.10286	1
657679	cg00013302				0.000904357	0.000904357	-0.549234	-0.549234	HG down vs PG	-0.0309766	HG down vs PG	36.8936	0.603315	0.0981171	1
178093	cg25148347	C6orf132	chr6:42072032-42072701	S_Shore	0.000904699	0.000904699	-0.673394	-0.673394	HG down vs PG	-0.0470254	HG down vs PG	36.8883	0.90692	0.147514	1
339811	cg20522046	INTS6	chr13:52025691-52027946	N_Shore	0.000905343	0.000905343	-0.576479	-0.576479	HG down vs PG	-0.0300538	HG down vs PG	36.8783	0.664656	0.108138	1
856743	cg16243832	UBE2H	chr7:129592032-129592891	S_Shore	0.00090552	0.00090552	-0.569429	-0.569429	HG down vs PG	-0.0252699	HG down vs PG	36.8756	0.648498	0.105517	1
278241	cg05375160				0.000906309	0.000906309	-0.629095	-0.629095	HG down vs PG	-0.0325774	HG down vs PG	36.8634	0.791522	0.128831	1
400431	cg19106195		chr6:82956999-82957507	S_Shelf	0.000907908	0.000907908	-0.640234	-0.640234	HG down vs PG	-0.0354909	HG down vs PG	36.8387	0.819799	0.133522	1
560253	cg23262488				0.000908645	0.000908645	-0.656128	-0.656128	HG down vs PG	-0.0524707	HG down vs PG	36.8273	0.861008	0.140278	1
25197	cg05064106	MOV10L1	chr22:50528201-50529085	Island	0.000910379	0.000910379	-0.984448	-0.984448	HG down vs PG	-0.0192213	HG down vs PG	36.8006	1.93827	0.316018	1
752982	cg06700653		chr19:30363202-30363527	N_Shore	0.000910628	0.000910628	-1.10907	-1.10907	HG down vs PG	-0.0512432	HG down vs PG	36.7968	2.46007	0.401133	1
678657	cg07413960				0.000913654	0.000913654	0.78853	0.78853	HG up vs PG	0.028865	HG up vs PG	36.7504	1.24356	0.203028	1
97567	cg08253494	LRP3	chr19:33696189-33697298	Island	0.000913767	0.000913767	-0.535678	-0.535678	HG down vs PG	-0.00823823	HG down vs PG	36.7487	0.573901	0.0937014	1
353378	cg07986791				0.000915989	0.000915989	0.810593	0.810593	HG up vs PG	0.0268594	HG up vs PG	36.7148	1.31412	0.214756	1
651646	cg12656494	CCDC109A			0.000915991	0.000915991	-0.596	-0.596	HG down vs PG	-0.0282978	HG down vs PG	36.7148	0.710432	0.1161	1
539892	cg18503728				0.000917024	0.000917024	-0.615003	-0.615003	HG down vs PG	-0.0279776	HG down vs PG	36.699	0.756456	0.123675	1
572925	cg07198020	ARHGAP10			0.000917793	0.000917793	-0.535664	-0.535664	HG down vs PG	-0.0312986	HG down vs PG	36.6873	0.573872	0.0938535	1
397714	cg19988880	CIT	chr12:120314847-120315169	S_Shore	0.000918309	0.000918309	0.702208	0.702208	HG up vs PG	0.0377362	HG up vs PG	36.6795	0.986193	0.161321	1
706043	cg17423624	PACRG			0.000921805	0.000921805	-1.03785	-1.03785	HG down vs PG	-0.0464759	HG down vs PG	36.6265	2.15426	0.352901	1
823396	cg24176760	ART3			0.000922369	0.000922369	-0.85222	-0.85222	HG down vs PG	-0.0657103	HG down vs PG	36.618	1.45256	0.238007	1
666543	cg22935319	TOP2A			0.000923712	0.000923712	-0.797817	-0.797817	HG down vs PG	-0.0704153	HG down vs PG	36.5977	1.27302	0.208705	1
802162	cg10895641	TPI1P2	chr7:128696026-128696230	N_Shore	0.000923967	0.000923967	0.520212	0.520212	HG up vs PG	0.0186001	HG up vs PG	36.5939	0.54124	0.0887427	1
38578	cg10280299	FZD8	chr10:35928501-35931893	Island	0.000924817	0.000924817	0.791323	0.791323	HG up vs PG	0.0107907	HG up vs PG	36.5811	1.25238	0.205415	1
116211	cg17612420	ZNF229	chr19:44952416-44952809	Island	0.000928451	0.000928451	0.838647	0.838647	HG up vs PG	0.0236118	HG up vs PG	36.5266	1.40666	0.231063	1
262968	cg00318737		chr9:31253816-31254763	N_Shore	0.000928539	0.000928539	-0.79879	-0.79879	HG down vs PG	-0.030546	HG down vs PG	36.5252	1.27613	0.20963	1
513874	cg21630243	ADAMTS17			0.000928616	0.000928616	-0.816275	-0.816275	HG down vs PG	-0.0565077	HG down vs PG	36.5241	1.33261	0.218915	1
302851	cg23279261	GTF2A1L			0.000929869	0.000929869	-0.66101	-0.66101	HG down vs PG	-0.0451465	HG down vs PG	36.5053	0.873868	0.143629	1
495455	cg11408517	LATS1	chr6:150038664-150039440	S_Shore	0.000931228	0.000931228	0.656054	0.656054	HG up vs PG	0.0308441	HG up vs PG	36.4851	0.860814	0.141562	1
522738	cg15402992	NCOA5	chr20:44717760-44718813	N_Shelf	0.000931518	0.000931518	-0.7395	-0.7395	HG down vs PG	-0.0401403	HG down vs PG	36.4807	1.09372	0.179885	1
543031	cg22479532	LPHN3			0.000933295	0.000933295	-0.741867	-0.741867	HG down vs PG	-0.0326346	HG down vs PG	36.4543	1.10073	0.181169	1
170515	cg04342762	DYNC1I1			0.000936436	0.000936436	0.943853	0.943853	HG up vs PG	0.0391461	HG up vs PG	36.4077	1.78172	0.293628	1
830321	cg16307473				0.000936701	0.000936701	1.41309	1.41309	HG up vs PG	0.0587516	HG up vs PG	36.4038	3.99365	0.658225	1
274361	cg23485639	ZNF165			0.000936728	0.000936728	-0.555645	-0.555645	HG down vs PG	-0.0335561	HG down vs PG	36.4034	0.617483	0.101773	1
574092	cg08605906	NCAPD2			0.000937393	0.000937393	-0.514006	-0.514006	HG down vs PG	-0.0202598	HG down vs PG	36.3935	0.528404	0.087115	1
696395	cg10460086	SYNE2			0.000937609	0.000937609	-0.544878	-0.544878	HG down vs PG	-0.0280415	HG down vs PG	36.3904	0.593784	0.0979025	1
771379	cg21917351	C1orf84	chr1:43855375-43855921	S_Shelf	0.00093933	0.00093933	-0.85949	-0.85949	HG down vs PG	-0.0494408	HG down vs PG	36.365	1.47745	0.24377	1
704416	cg08869493		chr6:27100174-27101124	N_Shelf	0.000940103	0.000940103	-0.99225	-0.99225	HG down vs PG	-0.0639841	HG down vs PG	36.3536	1.96912	0.324995	1
397475	cg24807394				0.000940833	0.000940833	-0.54048	-0.54048	HG down vs PG	-0.0475217	HG down vs PG	36.3428	0.584237	0.0964543	1
102838	cg07531516		chr19:4566457-4566678	Island	0.000941393	0.000941393	-0.777648	-0.777648	HG down vs PG	-0.0117128	HG down vs PG	36.3346	1.20947	0.199723	1
198538	cg03125531	ARHGEF10			0.000941516	0.000941516	0.562812	0.562812	HG up vs PG	0.0242076	HG up vs PG	36.3328	0.633514	0.104619	1
774188	cg09209378				0.000942435	0.000942435	-0.934828	-0.934828	HG down vs PG	-0.0376855	HG down vs PG	36.3193	1.74781	0.28874	1
637912	cg09526164	FUNDC2	chrX:154254915-154255696	N_Shore	0.000944765	0.000944765	0.837965	0.837965	HG up vs PG	0.0707387	HG up vs PG	36.2852	1.40437	0.232222	1
823517	cg09689650	SEMA4B			0.000944945	0.000944945	-0.945165	-0.945165	HG down vs PG	-0.0529567	HG down vs PG	36.2825	1.78667	0.29546	1
632159	cg22534585	CPN1	chr10:101824961-101825186	S_Shore	0.000946523	0.000946523	-0.709269	-0.709269	HG down vs PG	-0.0540331	HG down vs PG	36.2595	1.00612	0.166487	1
51937	cg20052933	FLJ44817			0.00094854	0.00094854	-0.579099	-0.579099	HG down vs PG	-0.0397123	HG down vs PG	36.2301	0.670711	0.111075	1
572424	cg20073808	UBASH3B			0.000950479	0.000950479	0.513932	0.513932	HG up vs PG	0.0187035	HG up vs PG	36.2019	0.528252	0.0875509	1
816173	cg05917713	TRERF1			0.000950537	0.000950537	-0.720485	-0.720485	HG down vs PG	-0.0293436	HG down vs PG	36.2011	1.0382	0.172072	1
362490	cg25671242	FAM13A			0.000951786	0.000951786	-1.13748	-1.13748	HG down vs PG	-0.0716604	HG down vs PG	36.183	2.5877	0.429103	1
616366	cg11252736	RGL4			0.000954636	0.000954636	-0.50575	-0.50575	HG down vs PG	-0.0459886	HG down vs PG	36.1418	0.511567	0.0849266	1
110292	cg18339820	SOBP	chr6:107810066-107812733	Island	0.000955209	0.000955209	1.35114	1.35114	HG up vs PG	0.013562	HG up vs PG	36.1335	3.65116	0.606278	1
105201	cg20171551	SLC38A7	chr16:58718309-58718703	Island	0.000955373	0.000955373	1.6647	1.6647	HG up vs PG	0.013908	HG up vs PG	36.1312	5.54248	0.920392	1
700877	cg19771694	NF2			0.000956641	0.000956641	-0.713198	-0.713198	HG down vs PG	-0.0329799	HG down vs PG	36.1129	1.0173	0.16902	1
735965	cg20342907	TMPRSS13			0.000956814	0.000956814	-0.564893	-0.564893	HG down vs PG	-0.0444761	HG down vs PG	36.1104	0.638209	0.106043	1
249037	cg18406531	KRTAP26-1			0.000958978	0.000958978	-0.727578	-0.727578	HG down vs PG	-0.0307713	HG down vs PG	36.0794	1.05874	0.176068	1
320199	cg11404156	TDRD6	chr6:46655262-46656738	S_Shore	0.000959872	0.000959872	-0.572013	-0.572013	HG down vs PG	-0.0230177	HG down vs PG	36.0666	0.654398	0.108865	1
290699	cg07546078	AAK1			0.00096122	0.00096122	-0.990249	-0.990249	HG down vs PG	-0.038725	HG down vs PG	36.0473	1.96119	0.326436	1
230269	cg25960191	UBXN8			0.000962482	0.000962482	0.758346	0.758346	HG up vs PG	0.0330518	HG up vs PG	36.0292	1.15018	0.191541	1
781009	cg11027717				0.000964531	0.000964531	0.713214	0.713214	HG up vs PG	0.029725	HG up vs PG	36.0001	1.01735	0.169558	1
266797	cg03449946	NFIA			0.000964693	0.000964693	0.584933	0.584933	HG up vs PG	0.0481823	HG up vs PG	35.9978	0.684292	0.114056	1
258474	cg02827112	SMARCAD1	chr4:95128657-95129289	S_Shore	0.000965359	0.000965359	0.627572	0.627572	HG up vs PG	0.0299427	HG up vs PG	35.9883	0.787693	0.131325	1
314051	cg11354255				0.000966076	0.000966076	-0.636888	-0.636888	HG down vs PG	-0.032303	HG down vs PG	35.9781	0.811253	0.135291	1
490280	cg16697896	FOXP1			0.000966114	0.000966114	-0.55629	-0.55629	HG down vs PG	-0.0334571	HG down vs PG	35.9776	0.618917	0.103217	1
495893	cg13210566	CALCRL			0.000967352	0.000967352	-1.57344	-1.57344	HG down vs PG	-0.0852703	HG down vs PG	35.96	4.95144	0.826157	1
473304	cg01951337				0.00096753	0.00096753	-0.542015	-0.542015	HG down vs PG	-0.0332399	HG down vs PG	35.9575	0.587561	0.0980426	1
439964	cg03183631				0.000967776	0.000967776	-0.702009	-0.702009	HG down vs PG	-0.051397	HG down vs PG	35.954	0.985634	0.164482	1
801742	cg09643623				0.000968677	0.000968677	-0.67178	-0.67178	HG down vs PG	-0.0443451	HG down vs PG	35.9412	0.902576	0.150675	1
756433	cg15859867				0.000969026	0.000969026	-1.55274	-1.55274	HG down vs PG	-0.0546842	HG down vs PG	35.9363	4.82201	0.805093	1
126602	cg15798516	LOC647288			0.000969785	0.000969785	-0.855678	-0.855678	HG down vs PG	-0.0141704	HG down vs PG	35.9256	1.46437	0.244567	1
269377	cg25727952	CRYL1			0.000970103	0.000970103	-0.619289	-0.619289	HG down vs PG	-0.0248266	HG down vs PG	35.9211	0.767038	0.128121	1
443825	cg24764013	NUP43	chr6:150067323-150067766	N_Shore	0.000970192	0.000970192	0.658901	0.658901	HG up vs PG	0.0435274	HG up vs PG	35.9198	0.868302	0.14504	1
389855	cg01992081	MMD	chr17:53498243-53499546	Island	0.000971252	0.000971252	0.616655	0.616655	HG up vs PG	0.0367401	HG up vs PG	35.9049	0.760527	0.12709	1
403399	cg01330456				0.000973441	0.000973441	-0.514529	-0.514529	HG down vs PG	-0.0414215	HG down vs PG	35.8741	0.52948	0.0885563	1
299490	cg20341408	LRBA			0.000973482	0.000973482	-1.24511	-1.24511	HG down vs PG	-0.154533	HG down vs PG	35.8735	3.10062	0.518592	1
223280	cg08533083		chr19:11849359-11849796	S_Shelf	0.000973627	0.000973627	-1.22777	-1.22777	HG down vs PG	-0.109843	HG down vs PG	35.8715	3.01486	0.504276	1
75045	cg25959239	LARP6	chr15:71145995-71146820	Island	0.000973941	0.000973941	0.509873	0.509873	HG up vs PG	0.00454878	HG up vs PG	35.8671	0.519942	0.0869781	1
29721	cg19016924	IST1	chr16:71928861-71929953	N_Shore	0.00097491	0.00097491	0.788742	0.788742	HG up vs PG	0.0178016	HG up vs PG	35.8535	1.24423	0.208219	1
316357	cg19174165	USP28			0.000980002	0.000980002	-0.808536	-0.808536	HG down vs PG	-0.0463949	HG down vs PG	35.7823	1.30746	0.219236	1
48790	cg26090107	SLC15A3	chr11:60718428-60718888	Island	0.00098082	0.00098082	0.989464	0.989464	HG up vs PG	0.0133267	HG up vs PG	35.7709	1.95808	0.328437	1
173030	cg02677189	MTUS1			0.00098245	0.00098245	0.796398	0.796398	HG up vs PG	0.0415502	HG up vs PG	35.7482	1.2685	0.212905	1
334098	ch.12.90545295R				0.000983888	0.000983888	0.645009	0.645009	HG up vs PG	0.0158412	HG up vs PG	35.7283	0.832074	0.139734	1
691846	cg05547438				0.000986582	0.000986582	-0.709883	-0.709883	HG down vs PG	-0.0360623	HG down vs PG	35.6911	1.00787	0.169432	1
30277	cg08138375	CS	chr12:56693680-56694345	Island	0.000987005	0.000987005	0.849557	0.849557	HG up vs PG	0.0164031	HG up vs PG	35.6852	1.4435	0.242705	1
506702	cg06766341		chr4:166794545-166795341	N_Shelf	0.000987781	0.000987781	-0.592819	-0.592819	HG down vs PG	-0.0392606	HG down vs PG	35.6745	0.702868	0.118213	1
720077	cg03369382	HIPK2			0.000988401	0.000988401	-0.595483	-0.595483	HG down vs PG	-0.0397328	HG down vs PG	35.666	0.7092	0.119307	1
712119	cg18237398				0.000988876	0.000988876	-0.517361	-0.517361	HG down vs PG	-0.0365378	HG down vs PG	35.6594	0.535324	0.0900728	1
375568	cg20258919				0.000990105	0.000990105	-0.531167	-0.531167	HG down vs PG	-0.0329591	HG down vs PG	35.6425	0.564277	0.0949893	1
129773	cg06553058				0.000991557	0.000991557	-0.945188	-0.945188	HG down vs PG	-0.0326663	HG down vs PG	35.6226	1.78676	0.300949	1
730843	cg01415576				0.000992342	0.000992342	-0.63856	-0.63856	HG down vs PG	-0.0267311	HG down vs PG	35.6118	0.815517	0.137401	1
842951	cg23573526	LOC84740			0.000993071	0.000993071	-0.522375	-0.522375	HG down vs PG	-0.0323877	HG down vs PG	35.6019	0.545752	0.0919758	1
136582	cg21220426	ZNF276	chr16:89786837-89789089	Island	0.000993444	0.000993444	0.902337	0.902337	HG up vs PG	0.00876775	HG up vs PG	35.5968	1.62842	0.274478	1
611931	cg21074911	C14orf38	chr14:60043242-60043594	N_Shelf	0.000994062	0.000994062	-1.10301	-1.10301	HG down vs PG	-0.0503644	HG down vs PG	35.5883	2.43325	0.410232	1
795153	cg17851924	SLC26A8			0.000994157	0.000994157	-0.77034	-0.77034	HG down vs PG	-0.0387862	HG down vs PG	35.587	1.18685	0.200103	1
635054	cg09290852	CLIP4			0.000995576	0.000995576	-1.12244	-1.12244	HG down vs PG	-0.0609652	HG down vs PG	35.5676	2.51974	0.425062	1
751993	cg22722548	CCSER1	chr4:91048411-91049682	S_Shore	0.00099619	0.00099619	-0.870125	-0.870125	HG down vs PG	-0.0494568	HG down vs PG	35.5593	1.51423	0.2555	1
520062	cg21818891	SLC1A2			0.00099745	0.00099745	-0.527898	-0.527898	HG down vs PG	-0.0908436	HG down vs PG	35.5421	0.557352	0.0940887	1
472632	cg25408960	MATN1	chr1:31194276-31194587	S_Shelf	0.00100122	0.00100122	-0.579955	-0.579955	HG down vs PG	-0.0320486	HG down vs PG	35.491	0.672695	0.113724	1
222876	cg26282310	EFTUD1P1			0.00100312	0.00100312	-0.629759	-0.629759	HG down vs PG	-0.0349026	HG down vs PG	35.4653	0.793194	0.134192	1
344554	cg14275445	INPP5A	chr10:134562566-134563206	N_Shelf	0.0010038	0.0010038	-0.532468	-0.532468	HG down vs PG	-0.0482501	HG down vs PG	35.4561	0.567045	0.0959572	1
23920	cg21815083	CCND1	chr11:69451136-69458596	Island	0.00100398	0.00100398	0.732375	0.732375	HG up vs PG	0.0137601	HG up vs PG	35.4536	1.07274	0.181546	1
267572	cg06480138	HDDC3	chr15:91478117-91478983	N_Shore	0.00100569	0.00100569	-0.597923	-0.597923	HG down vs PG	-0.0422597	HG down vs PG	35.4306	0.715024	0.121086	1
40048	cg14222657	ZNF746	chr7:149171378-149172003	S_Shore	0.00100811	0.00100811	-0.86461	-0.86461	HG down vs PG	-0.017133	HG down vs PG	35.3981	1.4951	0.253421	1
468599	cg14408997	UBAP2	chr9:34048639-34049615	S_Shore	0.00101066	0.00101066	-0.616633	-0.616633	HG down vs PG	-0.048303	HG down vs PG	35.3639	0.760474	0.129025	1
557552	cg17822165		chr3:58419176-58419818	S_Shelf	0.00101093	0.00101093	-0.730762	-0.730762	HG down vs PG	-0.0528091	HG down vs PG	35.3603	1.06803	0.181224	1
70818	cg02928052	WTIP	chr19:34988748-34988951	Island	0.00101141	0.00101141	-1.00655	-1.00655	HG down vs PG	-0.0110071	HG down vs PG	35.3539	2.02629	0.343887	1
440611	cg14201303	POM121C	chr7:75051059-75051612	S_Shelf	0.00101165	0.00101165	-0.583172	-0.583172	HG down vs PG	-0.0308617	HG down vs PG	35.3508	0.680179	0.115445	1
510936	cg16941529				0.00101417	0.00101417	-0.664396	-0.664396	HG down vs PG	-0.0328089	HG down vs PG	35.3172	0.882843	0.149985	1
105506	cg14445366		chr17:70111979-70112308	Island	0.00101833	0.00101833	-0.503173	-0.503173	HG down vs PG	-0.00946513	HG down vs PG	35.262	0.506366	0.0861606	1
98678	cg08119884	CTNNA2	chr2:79739696-79740243	Island	0.00101914	0.00101914	1.52723	1.52723	HG up vs PG	0.0138447	HG up vs PG	35.2513	4.66488	0.793994	1
482139	cg00806262	SNTN			0.0010242	0.0010242	-0.91557	-0.91557	HG down vs PG	-0.0640358	HG down vs PG	35.1846	1.67654	0.285898	1
136705	cg05398833		chr1:17240038-17240970	Island	0.00102443	0.00102443	1.3397	1.3397	HG up vs PG	0.00940097	HG up vs PG	35.1816	3.58961	0.612186	1
775494	cg10764236				0.00102636	0.00102636	-0.793853	-0.793853	HG down vs PG	-0.0556347	HG down vs PG	35.1562	1.2604	0.215109	1
204246	cg17016922				0.00102673	0.00102673	-0.775529	-0.775529	HG down vs PG	-0.0521477	HG down vs PG	35.1515	1.20289	0.205321	1
217060	cg24690862				0.00102851	0.00102851	-0.623644	-0.623644	HG down vs PG	-0.0378521	HG down vs PG	35.1281	0.777864	0.132862	1
423124	cg18755643	TTC39A			0.00102976	0.00102976	-0.561745	-0.561745	HG down vs PG	-0.0484813	HG down vs PG	35.1119	0.631114	0.107846	1
796559	cg23473907				0.00103055	0.00103055	-0.575059	-0.575059	HG down vs PG	-0.0574532	HG down vs PG	35.1015	0.661386	0.113052	1
555190	cg00955895		chr5:43191974-43193155	N_Shore	0.00103188	0.00103188	-0.8916	-0.8916	HG down vs PG	-0.0429062	HG down vs PG	35.0842	1.5899	0.2719	1
77007	cg01445942	FZD9	chr7:72847933-72850032	Island	0.00103441	0.00103441	0.782802	0.782802	HG up vs PG	0.0258082	HG up vs PG	35.0514	1.22556	0.209788	1
686811	cg10342213	TESC-AS1			0.00103466	0.00103466	-0.505976	-0.505976	HG down vs PG	-0.0514187	HG down vs PG	35.0481	0.512023	0.0876548	1
529687	cg10821098				0.00103485	0.00103485	-0.663248	-0.663248	HG down vs PG	-0.0337601	HG down vs PG	35.0458	0.879796	0.150625	1
861192	cg24844387		chr6:20212268-20213133	S_Shelf	0.00104223	0.00104223	-0.579975	-0.579975	HG down vs PG	-0.0383234	HG down vs PG	34.9505	0.672742	0.115491	1
855780	cg07705809		chr8:123792369-123794942	N_Shelf	0.00104271	0.00104271	-0.625437	-0.625437	HG down vs PG	-0.0388926	HG down vs PG	34.9444	0.782342	0.134329	1
450201	cg21531775				0.00104329	0.00104329	-1.25551	-1.25551	HG down vs PG	-0.0642389	HG down vs PG	34.937	3.15264	0.541426	1
593785	cg01119124	TCF4			0.00104664	0.00104664	-0.66866	-0.66866	HG down vs PG	-0.0437973	HG down vs PG	34.8941	0.894212	0.153759	1
760190	cg24558378				0.00104711	0.00104711	-0.853283	-0.853283	HG down vs PG	-0.0316907	HG down vs PG	34.8882	1.45618	0.250431	1
677993	cg16338873	KLHL12			0.00104789	0.00104789	-0.673083	-0.673083	HG down vs PG	-0.0422079	HG down vs PG	34.8782	0.906081	0.15587	1
396468	cg05142634	AOAH			0.00105238	0.00105238	-0.523852	-0.523852	HG down vs PG	-0.0242109	HG down vs PG	34.8212	0.548842	0.0945704	1
587145	cg12889449	PAK3	chrX:110339364-110339679	N_Shore	0.00105424	0.00105424	1.03063	1.03063	HG up vs PG	0.116647	HG up vs PG	34.7976	2.12441	0.366303	1
299596	cg27011534	LRPPRC	chr2:44222741-44223732	Island	0.00105457	0.00105457	0.690848	0.690848	HG up vs PG	0.02128	HG up vs PG	34.7935	0.954543	0.164607	1
384954	cg27071127	FAM73A	chr1:78277366-78277607	N_Shelf	0.00105535	0.00105535	-0.610307	-0.610307	HG down vs PG	-0.0290087	HG down vs PG	34.7836	0.744949	0.1285	1
229205	cg12910175	ALDH1L2	chr12:105478089-105478517	N_Shore	0.00105802	0.00105802	0.561584	0.561584	HG up vs PG	0.0564479	HG up vs PG	34.75	0.630753	0.108907	1
408908	cg18483451	MUTYH	chr1:45805564-45805983	N_Shore	0.00105807	0.00105807	-0.521525	-0.521525	HG down vs PG	-0.031911	HG down vs PG	34.7493	0.543976	0.0939257	1
483390	cg14007073	MRPL42	chr12:93861204-93861539	N_Shore	0.0010588	0.0010588	-0.749947	-0.749947	HG down vs PG	-0.0375227	HG down vs PG	34.7402	1.12484	0.194272	1
269662	cg17487726	INTS7	chr1:212208837-212209364	N_Shore	0.00106012	0.00106012	0.779707	0.779707	HG up vs PG	0.0229893	HG up vs PG	34.7236	1.21588	0.210097	1
234557	cg02951460				0.00106245	0.00106245	-0.796231	-0.796231	HG down vs PG	-0.0287277	HG down vs PG	34.6945	1.26797	0.21928	1
495815	cg15451892	FAM12A			0.00106395	0.00106395	-0.575214	-0.575214	HG down vs PG	-0.02555	HG down vs PG	34.6758	0.661743	0.114502	1
60158	cg25860425	ATG2A	chr11:64684599-64684826	Island	0.00106517	0.00106517	0.790863	0.790863	HG up vs PG	0.0141481	HG up vs PG	34.6605	1.25093	0.216546	1
211343	cg10363208	SYNE2			0.00106597	0.00106597	-0.707447	-0.707447	HG down vs PG	-0.0312621	HG down vs PG	34.6506	1.00096	0.173324	1
710739	cg27362297	LOC153328			0.00106763	0.00106763	-0.554982	-0.554982	HG down vs PG	-0.0278412	HG down vs PG	34.63	0.616011	0.10673	1
548140	cg11310552				0.0010679	0.0010679	-0.513388	-0.513388	HG down vs PG	-0.03864	HG down vs PG	34.6266	0.527135	0.0913406	1
220670	cg27020028	MMP14	chr14:23305893-23307013	N_Shore	0.00106796	0.00106796	-0.626013	-0.626013	HG down vs PG	-0.0335582	HG down vs PG	34.6258	0.783785	0.135815	1
734026	cg00008629	ROD1	chr9:115095149-115095919	N_Shore	0.00106814	0.00106814	-0.533337	-0.533337	HG down vs PG	-0.0453453	HG down vs PG	34.6236	0.568897	0.0985854	1
751277	cg22291153	WASF3			0.00106825	0.00106825	-0.565726	-0.565726	HG down vs PG	-0.0423747	HG down vs PG	34.6222	0.640091	0.110927	1
779129	cg18704597	TRIM2			0.00106992	0.00106992	-0.691003	-0.691003	HG down vs PG	-0.0556437	HG down vs PG	34.6015	0.954971	0.165595	1
729583	cg03888435	LINC00867			0.00107019	0.00107019	-0.544582	-0.544582	HG down vs PG	-0.0477129	HG down vs PG	34.5982	0.593139	0.102862	1
613692	cg27317651	GBP3			0.00107182	0.00107182	-0.834327	-0.834327	HG down vs PG	-0.0540742	HG down vs PG	34.5779	1.3922	0.241577	1
528051	cg26699623				0.00107185	0.00107185	-0.552225	-0.552225	HG down vs PG	-0.0233276	HG down vs PG	34.5777	0.609904	0.105832	1
405475	cg14989644	CADPS2			0.00107286	0.00107286	-0.602446	-0.602446	HG down vs PG	-0.0351972	HG down vs PG	34.5651	0.725884	0.126003	1
231382	cg13895148				0.00107351	0.00107351	-0.831292	-0.831292	HG down vs PG	-0.0433595	HG down vs PG	34.5571	1.38209	0.239967	1
537563	cg01243251	ENPP2			0.00107475	0.00107475	-1.55792	-1.55792	HG down vs PG	-0.0888764	HG down vs PG	34.5419	4.8542	0.843186	1
435804	cg17023215	SCAF4			0.00107648	0.00107648	-0.515677	-0.515677	HG down vs PG	-0.023875	HG down vs PG	34.5206	0.531846	0.0924397	1
509909	cg18780167	SIRPA	chr20:1918077-1918278	N_Shore	0.00107922	0.00107922	-0.609869	-0.609869	HG down vs PG	-0.0392456	HG down vs PG	34.4869	0.74388	0.129419	1
695510	cg06419139	AKAP1			0.00107974	0.00107974	-0.514794	-0.514794	HG down vs PG	-0.0244606	HG down vs PG	34.4806	0.530026	0.0922303	1
649312	cg01842444	RBM20			0.00108059	0.00108059	-0.640315	-0.640315	HG down vs PG	-0.0306481	HG down vs PG	34.4702	0.820007	0.142733	1
27669	cg06634887	DGKQ	chr4:966732-968137	Island	0.00108142	0.00108142	1.87732	1.87732	HG up vs PG	0.0177249	HG up vs PG	34.46	7.04865	1.22727	1
59959	cg17143376	PAOX	chr10:135203101-135203316	N_Shore	0.00108379	0.00108379	-1.02474	-1.02474	HG down vs PG	-0.0254448	HG down vs PG	34.4312	2.1002	0.365982	1
794449	cg17596493	TNFRSF19			0.00108487	0.00108487	-0.650383	-0.650383	HG down vs PG	-0.0402803	HG down vs PG	34.418	0.845997	0.14748	1
103369	cg20375320	CACNA1C			0.001088	0.001088	-0.724839	-0.724839	HG down vs PG	-0.0226441	HG down vs PG	34.38	1.05078	0.183383	1
155256	cg03157700	MAP1D			0.00109052	0.00109052	-0.503302	-0.503302	HG down vs PG	-0.0301093	HG down vs PG	34.3495	0.506626	0.0884949	1
136861	cg13298147	TFAP2A	chr6:10417384-10417842	N_Shore	0.00109095	0.00109095	-1.02685	-1.02685	HG down vs PG	-0.0380501	HG down vs PG	34.3444	2.10883	0.368415	1
726991	cg16674484	NDST1			0.00109354	0.00109354	-0.655352	-0.655352	HG down vs PG	-0.0386839	HG down vs PG	34.3131	0.858972	0.1502	1
783259	cg07625036	TMEM99			0.00109495	0.00109495	0.660514	0.660514	HG up vs PG	0.0342698	HG up vs PG	34.2962	0.872559	0.152651	1
780090	cg07567679	MIR1266			0.00109629	0.00109629	-0.530734	-0.530734	HG down vs PG	-0.0336863	HG down vs PG	34.2801	0.563358	0.0986038	1
95219	cg10729419	TRIM27			0.0010968	0.0010968	-0.638087	-0.638087	HG down vs PG	-0.0279043	HG down vs PG	34.2739	0.814311	0.142553	1
410272	cg05365000				0.00109751	0.00109751	-0.691137	-0.691137	HG down vs PG	-0.0381251	HG down vs PG	34.2655	0.955342	0.167283	1
561077	cg06406538		chrX:56258951-56259159	N_Shelf	0.00109758	0.00109758	-0.795855	-0.795855	HG down vs PG	-0.0532912	HG down vs PG	34.2646	1.26677	0.221821	1
845096	cg16691888	LRP2	chr2:170220772-170221114	N_Shore	0.00109794	0.00109794	0.604858	0.604858	HG up vs PG	0.0674822	HG up vs PG	34.2603	0.731707	0.128144	1
421297	cg08271775	RAET1E-AS1			0.00109823	0.00109823	-0.508256	-0.508256	HG down vs PG	-0.0233358	HG down vs PG	34.2569	0.516649	0.0904896	1
704413	cg20140657	CCDC7			0.0010996	0.0010996	-1.26984	-1.26984	HG down vs PG	-0.0721824	HG down vs PG	34.2405	3.22499	0.565118	1
253026	cg06212057	NHSL2			0.00110091	0.00110091	-0.981349	-0.981349	HG down vs PG	-0.0773345	HG down vs PG	34.2249	1.92609	0.337665	1
308922	cg11031221	LINC00673			0.00110233	0.00110233	-0.554702	-0.554702	HG down vs PG	-0.0546934	HG down vs PG	34.2079	0.615389	0.107938	1
627262	cg01869606				0.00110376	0.00110376	-0.709469	-0.709469	HG down vs PG	-0.0264859	HG down vs PG	34.1909	1.00669	0.17666	1
252542	cg01899581	DIAPH3	chr13:60737660-60738285	N_Shelf	0.00110424	0.00110424	0.867801	0.867801	HG up vs PG	0.0869309	HG up vs PG	34.1851	1.50616	0.264353	1
86241	cg25264799				0.0011076	0.0011076	-1.00543	-1.00543	HG down vs PG	-0.0352447	HG down vs PG	34.1454	2.02179	0.355267	1
534699	cg20751057	CEP63			0.00110815	0.00110815	-0.939246	-0.939246	HG down vs PG	-0.0482895	HG down vs PG	34.1388	1.76437	0.310093	1
4689	cg12905865	PLEKHG5	chr1:6545143-6545559	S_Shore	0.00110874	0.00110874	0.608615	0.608615	HG up vs PG	0.0256667	HG up vs PG	34.1319	0.740824	0.130228	1
141748	cg16182148	TMEM101	chr17:42091712-42091948	Island	0.00111011	0.00111011	1.05597	1.05597	HG up vs PG	0.0135024	HG up vs PG	34.1157	2.23014	0.39222	1
320707	cg08023852	MAGI1			0.00111778	0.00111778	-1.13813	-1.13813	HG down vs PG	-0.0643733	HG down vs PG	34.0257	2.59068	0.456834	1
149900	cg08246800	PLEKHB1			0.00111838	0.00111838	-0.670095	-0.670095	HG down vs PG	-0.0402789	HG down vs PG	34.0186	0.898054	0.158393	1
445663	cg21235874	PSME2	chr14:24616322-24617115	N_Shore	0.00111966	0.00111966	0.542065	0.542065	HG up vs PG	0.0192195	HG up vs PG	34.0037	0.587668	0.103695	1
809939	cg15928933	RNF168	chr3:196229810-196230791	S_Shore	0.00112026	0.00112026	-0.556688	-0.556688	HG down vs PG	-0.0324968	HG down vs PG	33.9967	0.619803	0.109388	1
42298	cg11977716	NFATC1	chr18:77284291-77285544	Island	0.0011215	0.0011215	-1.58095	-1.58095	HG down vs PG	-0.015866	HG down vs PG	33.9823	4.9988	0.882602	1
863864	cg22140756				0.00112381	0.00112381	-0.708943	-0.708943	HG down vs PG	-0.0280159	HG down vs PG	33.9554	1.0052	0.177621	1
394781	cg24063120	FAM178A	chr10:102672367-102673159	S_Shore	0.00112385	0.00112385	0.559082	0.559082	HG up vs PG	0.0322579	HG up vs PG	33.955	0.625145	0.110466	1
147865	cg02619107	ZNF407			0.00112567	0.00112567	-0.790971	-0.790971	HG down vs PG	-0.0450349	HG down vs PG	33.9339	1.25127	0.221242	1
99571	cg19149264				0.00112769	0.00112769	-1.28651	-1.28651	HG down vs PG	-0.120727	HG down vs PG	33.9105	3.31024	0.585701	1
189890	cg23777946	KCTD1	chr18:24126780-24131138	N_Shore	0.0011291	0.0011291	-0.899104	-0.899104	HG down vs PG	-0.0382983	HG down vs PG	33.8943	1.61678	0.286203	1
489486	cg27475152	BTN1A1	chr6:26501725-26502107	N_Shore	0.00112981	0.00112981	-0.578246	-0.578246	HG down vs PG	-0.0317324	HG down vs PG	33.8861	0.668738	0.118409	1
843219	cg10408463				0.0011306	0.0011306	-0.539174	-0.539174	HG down vs PG	-0.0306579	HG down vs PG	33.877	0.581418	0.102976	1
666881	cg12009882	ERICH1-AS1			0.00113133	0.00113133	-0.726446	-0.726446	HG down vs PG	-0.0442653	HG down vs PG	33.8686	1.05545	0.186978	1
267749	cg03706056	SETD4			0.00113302	0.00113302	0.676293	0.676293	HG up vs PG	0.057204	HG up vs PG	33.8492	0.914745	0.162145	1
303580	cg07085590	PARD3B			0.00113328	0.00113328	-0.648461	-0.648461	HG down vs PG	-0.0622195	HG down vs PG	33.8462	0.841004	0.149087	1
386795	cg14968371	ARHGAP22	chr10:49812852-49813352	S_Shore	0.00113599	0.00113599	-0.58151	-0.58151	HG down vs PG	-0.026904	HG down vs PG	33.8152	0.676307	0.120001	1
808510	cg04835975				0.00113831	0.00113831	-0.555927	-0.555927	HG down vs PG	-0.0478708	HG down vs PG	33.7887	0.618109	0.10976	1
841328	cg07302938	ARL4A	chr7:12726156-12727248	S_Shelf	0.00113933	0.00113933	-0.674398	-0.674398	HG down vs PG	-0.0316339	HG down vs PG	33.7771	0.909626	0.161582	1
856806	cg17526952		chr6:36646244-36648465	N_Shelf	0.0011396	0.0011396	-0.525323	-0.525323	HG down vs PG	-0.042732	HG down vs PG	33.774	0.551928	0.0980508	1
719027	cg19703023				0.00113962	0.00113962	0.507345	0.507345	HG up vs PG	0.0273447	HG up vs PG	33.7737	0.514799	0.0914556	1
135678	cg08255712	YOD1	chr1:207224089-207224450	Island	0.00114229	0.00114229	-1.87616	-1.87616	HG down vs PG	-0.0109453	HG down vs PG	33.7434	7.03996	1.25179	1
463405	cg07318500				0.00114335	0.00114335	-0.674411	-0.674411	HG down vs PG	-0.0380056	HG down vs PG	33.7313	0.909662	0.161807	1
470653	cg20498732				0.00114504	0.00114504	-0.51243	-0.51243	HG down vs PG	-0.0335037	HG down vs PG	33.7122	0.525169	0.093468	1
447985	cg24846309	CUEDC2	chr10:104191984-104192527	S_Shore	0.00114546	0.00114546	-0.580165	-0.580165	HG down vs PG	-0.0257457	HG down vs PG	33.7075	0.673184	0.119828	1
777765	cg11831688				0.00114651	0.00114651	-1.07337	-1.07337	HG down vs PG	-0.0488456	HG down vs PG	33.6956	2.30423	0.410301	1
459607	cg06196923	KIAA0391			0.00114707	0.00114707	-0.98069	-0.98069	HG down vs PG	-0.0356478	HG down vs PG	33.6893	1.92351	0.342573	1
69015	cg27490352	GNA13	chr17:63051893-63053355	Island	0.00114787	0.00114787	0.624417	0.624417	HG up vs PG	0.0110769	HG up vs PG	33.6803	0.779794	0.138917	1
790739	cg25113483	FBXO16			0.00114787	0.00114787	0.752413	0.752413	HG up vs PG	0.0354496	HG up vs PG	33.6802	1.13225	0.201706	1
138734	cg03275224	LRRC39			0.00114906	0.00114906	-1.58529	-1.58529	HG down vs PG	-0.0937393	HG down vs PG	33.6669	5.02628	0.895768	1
187909	cg07433905	SERPINF2			0.00115137	0.00115137	-0.546352	-0.546352	HG down vs PG	-0.0392305	HG down vs PG	33.6409	0.597002	0.106478	1
196037	cg18743175				0.00115183	0.00115183	-0.656007	-0.656007	HG down vs PG	-0.0347409	HG down vs PG	33.6357	0.86069	0.153532	1
839115	cg14809891				0.00115186	0.00115186	0.640304	0.640304	HG up vs PG	0.0368081	HG up vs PG	33.6353	0.819979	0.146271	1
683228	cg27237085				0.00115478	0.00115478	-0.613155	-0.613155	HG down vs PG	-0.0319099	HG down vs PG	33.6026	0.751919	0.134261	1
507149	cg07346516	2009-09-01			0.00115908	0.00115908	-0.511285	-0.511285	HG down vs PG	-0.0336819	HG down vs PG	33.5547	0.522824	0.0934876	1
42107	cg02717887	ZNF20	chr19:12250694-12251217	Island	0.00115943	0.00115943	1.15626	1.15626	HG up vs PG	0.0140071	HG up vs PG	33.5508	2.67386	0.478175	1
853326	cg12944251	RXRA	chr9:137300835-137301195	S_Shore	0.00116111	0.00116111	-0.564811	-0.564811	HG down vs PG	-0.032093	HG down vs PG	33.532	0.638023	0.114164	1
659365	cg02976672	MMP12			0.00116282	0.00116282	-1.25612	-1.25612	HG down vs PG	-0.0631442	HG down vs PG	33.5131	3.15566	0.564973	1
137597	cg09602542	SMTNL2	chr17:4500127-4500333	Island	0.0011665	0.0011665	-0.538056	-0.538056	HG down vs PG	-0.0203842	HG down vs PG	33.4723	0.579009	0.103789	1
446075	cg09411971	TIGD7	chr16:3355020-3356012	N_Shore	0.00116839	0.00116839	-0.608916	-0.608916	HG down vs PG	-0.034303	HG down vs PG	33.4516	0.741558	0.133009	1
288714	cg20448203	FBXW8			0.00116895	0.00116895	0.577156	0.577156	HG up vs PG	0.0572497	HG up vs PG	33.4453	0.666219	0.119518	1
53157	cg16772023	ADARB2			0.00116963	0.00116963	-0.630078	-0.630078	HG down vs PG	-0.0240127	HG down vs PG	33.4379	0.793997	0.142473	1
69622	cg10560689	CEMIP			0.00116976	0.00116976	-1.499	-1.499	HG down vs PG	-0.013822	HG down vs PG	33.4364	4.49398	0.806422	1
337017	cg15962336	DMRTB1			0.00117121	0.00117121	-0.521427	-0.521427	HG down vs PG	-0.0433739	HG down vs PG	33.4205	0.543773	0.0976238	1
383061	cg14637027	SRC	chr20:36034985-36035203	N_Shore	0.00117214	0.00117214	-0.891197	-0.891197	HG down vs PG	-0.0422532	HG down vs PG	33.4103	1.58846	0.285265	1
570443	cg00333919		chr7:155088705-155090212	N_Shore	0.00117259	0.00117259	-0.628959	-0.628959	HG down vs PG	-0.0264715	HG down vs PG	33.4053	0.79118	0.142105	1
207008	cg19169658	RBMXL3	chrX:114423906-114427195	N_Shore	0.00117436	0.00117436	-0.751563	-0.751563	HG down vs PG	-0.0492081	HG down vs PG	33.386	1.12969	0.203025	1
302266	cg15989353	WFDC1	chr16:84328519-84328720	S_Shelf	0.00117492	0.00117492	-0.51636	-0.51636	HG down vs PG	-0.0344576	HG down vs PG	33.3799	0.533255	0.095852	1
406394	cg00207226	FLJ44606	chr5:126409006-126409327	N_Shore	0.00117515	0.00117515	-0.924915	-0.924915	HG down vs PG	-0.0561568	HG down vs PG	33.3773	1.71094	0.307563	1
151813	cg03766623	SHROOM3			0.00117672	0.00117672	-0.539069	-0.539069	HG down vs PG	-0.0266603	HG down vs PG	33.3602	0.58119	0.10453	1
377792	cg09645924	NSF			0.00117968	0.00117968	-0.666372	-0.666372	HG down vs PG	-0.0340167	HG down vs PG	33.328	0.888104	0.159884	1
174447	cg24538710	UBQLN1	chr9:86322017-86323215	N_Shore	0.00118012	0.00118012	-0.948703	-0.948703	HG down vs PG	-0.0324864	HG down vs PG	33.3231	1.80008	0.324113	1
576727	cg09483650	THADA			0.00118251	0.00118251	-0.658427	-0.658427	HG down vs PG	-0.0371559	HG down vs PG	33.2972	0.867052	0.156239	1
86961	cg23371123	ZNF451	chr6:56954731-56955486	Island	0.00118426	0.00118426	-0.889823	-0.889823	HG down vs PG	-0.00562747	HG down vs PG	33.2783	1.58357	0.285514	1
485780	cg09373130	TNIK			0.0011856	0.0011856	-0.544147	-0.544147	HG down vs PG	-0.0179505	HG down vs PG	33.2637	0.592192	0.106818	1
709561	cg21749215	UBE2F			0.00118766	0.00118766	-0.768549	-0.768549	HG down vs PG	-0.032141	HG down vs PG	33.2416	1.18134	0.213227	1
71890	cg11281291	ARHGEF9	chrX:62974713-62975218	Island	0.00118949	0.00118949	0.951756	0.951756	HG up vs PG	0.0262732	HG up vs PG	33.2219	1.81168	0.327196	1
556994	cg09603398	ENOX1			0.00119447	0.00119447	-0.876958	-0.876958	HG down vs PG	-0.0657762	HG down vs PG	33.1684	1.53811	0.278236	1
463800	cg23851652				0.00119451	0.00119451	-0.771795	-0.771795	HG down vs PG	-0.0437718	HG down vs PG	33.168	1.19133	0.215509	1
14771	cg14107273	CRKL	chr22:21271363-21272616	Island	0.00119581	0.00119581	1.01426	1.01426	HG up vs PG	0.017952	HG up vs PG	33.1541	2.05744	0.372342	1
77502	cg07566437	SDHAP2	chr3:195384521-195385580	Island	0.0011961	0.0011961	1.35548	1.35548	HG up vs PG	0.0179584	HG up vs PG	33.151	3.67465	0.665074	1
765044	cg15929950	SLC38A4			0.00119792	0.00119792	-0.68151	-0.68151	HG down vs PG	-0.0342437	HG down vs PG	33.1317	0.928913	0.168222	1
672744	cg14270292	EYA4	chr6:133562086-133563586	Island	0.00119823	0.00119823	0.813215	0.813215	HG up vs PG	0.0175942	HG up vs PG	33.1283	1.32264	0.239548	1
124621	cg21007089	INO80	chr15:41408059-41408856	Island	0.00119878	0.00119878	0.65322	0.65322	HG up vs PG	0.00680441	HG up vs PG	33.1224	0.853392	0.154589	1
13638	cg06390368	ZNF598	chr16:2052209-2052718	N_Shore	0.00119983	0.00119983	-0.557723	-0.557723	HG down vs PG	-0.0159627	HG down vs PG	33.1113	0.62211	0.112731	1
697291	cg07467640	STAMBPL1			0.00119993	0.00119993	-0.526441	-0.526441	HG down vs PG	-0.0273966	HG down vs PG	33.1102	0.554279	0.100443	1
24761	cg23572228	RADIL	chr7:4922707-4923576	Island	0.0012013	0.0012013	-0.773205	-0.773205	HG down vs PG	-0.0184477	HG down vs PG	33.0957	1.19569	0.21677	1
726644	cg10628153				0.00120134	0.00120134	-0.946105	-0.946105	HG down vs PG	-0.0431306	HG down vs PG	33.0952	1.79023	0.32456	1
41599	cg24629122	SV2A			0.00120146	0.00120146	0.683458	0.683458	HG up vs PG	0.00801516	HG up vs PG	33.094	0.934229	0.169378	1
207375	cg04320404	CARHSP1	chr16:8962189-8963190	Island	0.00120355	0.00120355	0.690117	0.690117	HG up vs PG	0.0555801	HG up vs PG	33.0718	0.952523	0.17281	1
81269	cg03535916	NEUROD6	chr7:31375845-31376542	S_Shelf	0.00120599	0.00120599	-0.668205	-0.668205	HG down vs PG	-0.0402846	HG down vs PG	33.046	0.892995	0.162136	1
441205	cg11674130	MLC1			0.00121531	0.00121531	0.541071	0.541071	HG up vs PG	0.0265359	HG up vs PG	32.948	0.585515	0.106625	1
600606	cg07243038	ZNF229	chr19:44952416-44952809	Island	0.00121628	0.00121628	0.559536	0.559536	HG up vs PG	0.0327395	HG up vs PG	32.938	0.62616	0.114062	1
153823	cg13725763	FBXL21			0.00121726	0.00121726	-0.614527	-0.614527	HG down vs PG	-0.0378957	HG down vs PG	32.9277	0.755288	0.137627	1
790545	cg16183252				0.00121825	0.00121825	-0.574891	-0.574891	HG down vs PG	-0.0410027	HG down vs PG	32.9174	0.661	0.120483	1
735923	cg07709297	GLG1			0.00121902	0.00121902	-0.705078	-0.705078	HG down vs PG	-0.0348358	HG down vs PG	32.9094	0.99427	0.181274	1
842110	cg16584834	GAB1			0.00121951	0.00121951	-0.590988	-0.590988	HG down vs PG	-0.0360034	HG down vs PG	32.9043	0.698533	0.127375	1
717313	cg22706866	HRNR			0.00121985	0.00121985	-0.506344	-0.506344	HG down vs PG	-0.0258592	HG down vs PG	32.9008	0.512769	0.093512	1
119367	cg06452642	MRI1	chr19:13875044-13875951	Island	0.00122522	0.00122522	-0.530561	-0.530561	HG down vs PG	-0.0120502	HG down vs PG	32.8451	0.56299	0.102845	1
750967	cg20013240	ATP1B4			0.00122642	0.00122642	-0.775745	-0.775745	HG down vs PG	-0.0291288	HG down vs PG	32.8327	1.20356	0.219944	1
794601	cg10846969				0.00122787	0.00122787	-0.611454	-0.611454	HG down vs PG	-0.0333637	HG down vs PG	32.8177	0.747751	0.13671	1
186784	cg16594663				0.00123013	0.00123013	-0.628599	-0.628599	HG down vs PG	-0.0357179	HG down vs PG	32.7944	0.790274	0.144587	1
166066	cg17381454	SRPX			0.00123178	0.00123178	-0.697933	-0.697933	HG down vs PG	-0.0278074	HG down vs PG	32.7775	0.974222	0.178334	1
330849	cg06217164	LINC01069			0.0012319	0.0012319	-0.680227	-0.680227	HG down vs PG	-0.0985344	HG down vs PG	32.7763	0.925418	0.169406	1
716452	cg07675656	TSC2	chr16:2105014-2105390	Island	0.00123199	0.00123199	-0.510866	-0.510866	HG down vs PG	-0.0333416	HG down vs PG	32.7753	0.521967	0.0955537	1
307279	cg11546587	REC114	chr15:73735322-73735609	N_Shore	0.00123421	0.00123421	-0.652009	-0.652009	HG down vs PG	-0.0301617	HG down vs PG	32.7526	0.850231	0.155755	1
351143	cg16018211	ZNF350			0.00123646	0.00123646	0.892513	0.892513	HG up vs PG	0.0599	HG up vs PG	32.7295	1.59316	0.292059	1
761587	cg26338159	CPEB1			0.00123767	0.00123767	-0.524811	-0.524811	HG down vs PG	-0.0291335	HG down vs PG	32.7172	0.550853	0.101021	1
258886	cg03611552	ARAP2			0.00123881	0.00123881	-0.670983	-0.670983	HG down vs PG	-0.0422097	HG down vs PG	32.7056	0.900436	0.165189	1
28214	cg00891242	RSRC1	chr3:157827760-157828197	Island	0.00123901	0.00123901	2.3805	2.3805	HG up vs PG	0.0153308	HG up vs PG	32.7035	11.3336	2.07933	1
220901	cg09219841	ZCCHC11			0.00124212	0.00124212	-0.689326	-0.689326	HG down vs PG	-0.0324002	HG down vs PG	32.672	0.95034	0.174524	1
485625	cg00743068	ATRX	chrX:77041003-77041725	S_Shore	0.00124229	0.00124229	0.851815	0.851815	HG up vs PG	0.0321847	HG up vs PG	32.6702	1.45118	0.266514	1
263126	cg14597545	ADPGK	chr15:73075586-73076663	N_Shore	0.00124248	0.00124248	-0.669268	-0.669268	HG down vs PG	-0.0297641	HG down vs PG	32.6683	0.89584	0.164534	1
627114	cg16735401	CPED1			0.00124357	0.00124357	-0.653451	-0.653451	HG down vs PG	-0.0547905	HG down vs PG	32.6573	0.853995	0.156901	1
199623	cg24016448	VGLL4	chr3:11610137-11610370	N_Shelf	0.0012442	0.0012442	-0.571265	-0.571265	HG down vs PG	-0.0353888	HG down vs PG	32.6508	0.652688	0.11994	1
40273	cg19770550	UBTD1	chr10:99257940-99259520	Island	0.00125153	0.00125153	0.563329	0.563329	HG up vs PG	0.010959	HG up vs PG	32.5768	0.634679	0.116895	1
138851	cg18912520	FOXP4	chr6:41528266-41528900	Island	0.00125173	0.00125173	-0.766731	-0.766731	HG down vs PG	-0.0252915	HG down vs PG	32.5748	1.17575	0.216563	1
115984	cg03540731	LRRC25			0.0012529	0.0012529	1.044	1.044	HG up vs PG	0.0219318	HG up vs PG	32.5631	2.17986	0.401655	1
555580	cg27204261	AAGAB	chr15:67546789-67547410	S_Shore	0.00125584	0.00125584	-0.650882	-0.650882	HG down vs PG	-0.0347454	HG down vs PG	32.5336	0.847296	0.156262	1
334226	cg07171609	TMEM64			0.00125605	0.00125605	-0.544988	-0.544988	HG down vs PG	-0.0378028	HG down vs PG	32.5315	0.594023	0.10956	1
763256	cg20438951	ZNF700	chr19:12035899-12036433	N_Shore	0.00125981	0.00125981	0.602082	0.602082	HG up vs PG	0.0515401	HG up vs PG	32.4941	0.725007	0.133872	1
519753	cg01446664				0.00126068	0.00126068	-0.786236	-0.786236	HG down vs PG	-0.0473204	HG down vs PG	32.4854	1.23633	0.228349	1
338921	cg12453623				0.00126174	0.00126174	0.690332	0.690332	HG up vs PG	0.116658	HG up vs PG	32.4748	0.953116	0.176096	1
244762	cg12795179	FKTN			0.00126281	0.00126281	-0.985052	-0.985052	HG down vs PG	-0.041279	HG down vs PG	32.4642	1.94065	0.35867	1
143348	cg16171587				0.00126606	0.00126606	-0.54669	-0.54669	HG down vs PG	-0.0300709	HG down vs PG	32.432	0.597739	0.110583	1
5	cg12950382	INF2			0.00126682	0.00126682	-1.93419	-1.93419	HG down vs PG	-0.112628	HG down vs PG	32.4245	7.48217	1.38454	1
751867	cg01174096	SLC39A10	chr2:196521555-196522950	Island	0.00127666	0.00127666	0.742735	0.742735	HG up vs PG	0.0412929	HG up vs PG	32.3276	1.10331	0.204774	1
475940	cg07984738				0.00127942	0.00127942	-0.562597	-0.562597	HG down vs PG	-0.0335404	HG down vs PG	32.3007	0.633031	0.117589	1
66459	cg15886919	METTL2B	chr7:128116667-128117312	Island	0.00128019	0.00128019	1.97843	1.97843	HG up vs PG	0.0186972	HG up vs PG	32.2932	7.82839	1.4545	1
89821	cg00667974	C7orf55	chr7:139024930-139026298	Island	0.00128094	0.00128094	0.805211	0.805211	HG up vs PG	0.0159082	HG up vs PG	32.2859	1.29673	0.240984	1
317924	cg09953122	CST8			0.00128105	0.00128105	-0.561326	-0.561326	HG down vs PG	-0.0321906	HG down vs PG	32.2848	0.630174	0.117115	1
820803	ch.2.22557879F				0.00128149	0.00128149	0.995496	0.995496	HG up vs PG	0.0157241	HG up vs PG	32.2805	1.98203	0.368401	1
470045	cg17122192				0.00128191	0.00128191	-0.680757	-0.680757	HG down vs PG	-0.0350073	HG down vs PG	32.2764	0.926861	0.172298	1
737548	cg24775994				0.00128233	0.00128233	-0.580638	-0.580638	HG down vs PG	-0.0390551	HG down vs PG	32.2723	0.67428	0.125361	1
632113	cg14662786				0.00128383	0.00128383	-0.662191	-0.662191	HG down vs PG	-0.0406008	HG down vs PG	32.2577	0.876995	0.163123	1
458657	cg19704926	KTN1			0.00128432	0.00128432	-0.561553	-0.561553	HG down vs PG	-0.0265101	HG down vs PG	32.2529	0.630684	0.117326	1
588782	cg15358487	MIR151B			0.00128434	0.00128434	-0.614512	-0.614512	HG down vs PG	-0.0386714	HG down vs PG	32.2528	0.755249	0.140499	1
327680	cg06409075	ART4			0.00128438	0.00128438	-0.515437	-0.515437	HG down vs PG	-0.0329681	HG down vs PG	32.2524	0.53135	0.0988485	1
55839	cg14004685	HCCA2			0.00128666	0.00128666	-0.794304	-0.794304	HG down vs PG	-0.0212705	HG down vs PG	32.2303	1.26184	0.234904	1
625210	cg02385721	MRRF			0.0012868	0.0012868	-0.62913	-0.62913	HG down vs PG	-0.0282929	HG down vs PG	32.2289	0.791608	0.147372	1
662388	cg02076284				0.00128731	0.00128731	-0.62103	-0.62103	HG down vs PG	-0.0384922	HG down vs PG	32.224	0.771356	0.143624	1
456856	cg24446378				0.00128927	0.00128927	-0.545893	-0.545893	HG down vs PG	-0.0285662	HG down vs PG	32.205	0.595998	0.111038	1
599878	cg06244482	LPP			0.00128966	0.00128966	-0.736478	-0.736478	HG down vs PG	-0.0295534	HG down vs PG	32.2013	1.0848	0.202128	1
114035	cg19546232	GABRB1	chr4:47034427-47034940	N_Shore	0.00129077	0.00129077	1.09977	1.09977	HG up vs PG	0.0236676	HG up vs PG	32.1906	2.419	0.450877	1
401595	cg21466939				0.00129153	0.00129153	-0.688577	-0.688577	HG down vs PG	-0.0414242	HG down vs PG	32.1833	0.948276	0.176789	1
149908	cg03058733	BBOX1			0.00129154	0.00129154	-0.67179	-0.67179	HG down vs PG	-0.0288944	HG down vs PG	32.1831	0.902603	0.168275	1
313330	cg07169498	RIC8A	chr11:206975-209225	Island	0.00129284	0.00129284	0.730302	0.730302	HG up vs PG	0.0355995	HG up vs PG	32.1706	1.06668	0.198942	1
421401	cg11056055	MET			0.00129457	0.00129457	-0.504726	-0.504726	HG down vs PG	-0.0327822	HG down vs PG	32.154	0.509496	0.0950729	1
742011	cg18029381	ATXN1			0.00129489	0.00129489	-0.540927	-0.540927	HG down vs PG	-0.0288249	HG down vs PG	32.1509	0.585204	0.109211	1
434898	cg10114625	GPR61			0.00129617	0.00129617	-0.726618	-0.726618	HG down vs PG	-0.0472672	HG down vs PG	32.1386	1.05595	0.197136	1
317636	cg24007653				0.00129719	0.00129719	-0.728619	-0.728619	HG down vs PG	-0.0540215	HG down vs PG	32.1288	1.06177	0.198284	1
93525	cg10054256	GLIS3			0.00129741	0.00129741	-1.40764	-1.40764	HG down vs PG	-0.0437869	HG down vs PG	32.1267	3.96289	0.740111	1
394316	cg09524773	PZP			0.00129746	0.00129746	-0.950539	-0.950539	HG down vs PG	-0.0532581	HG down vs PG	32.1262	1.80705	0.337491	1
79789	cg27460534	FASN	chr17:80046054-80046330	Island	0.00129993	0.00129993	-0.519383	-0.519383	HG down vs PG	-0.0148371	HG down vs PG	32.1027	0.539517	0.100836	1
270465	cg23632906	KIAA1614	chr1:180904316-180904711	S_Shelf	0.00130044	0.00130044	-1.51631	-1.51631	HG down vs PG	-0.090765	HG down vs PG	32.0977	4.59839	0.859572	1
809761	cg08906451	RBM19			0.00130055	0.00130055	-0.584177	-0.584177	HG down vs PG	-0.0315475	HG down vs PG	32.0967	0.682526	0.127588	1
603322	cg09857786	PVT1			0.00130116	0.00130116	-0.518052	-0.518052	HG down vs PG	-0.0281564	HG down vs PG	32.0909	0.536756	0.100357	1
646082	cg16873649	LOC102546229			0.00130303	0.00130303	-0.519958	-0.519958	HG down vs PG	-0.0424049	HG down vs PG	32.0731	0.540713	0.101153	1
15705	cg04632887	AVP	chr20:3063005-3064146	S_Shore	0.00130822	0.00130822	-0.738324	-0.738324	HG down vs PG	-0.0197494	HG down vs PG	32.0237	1.09025	0.204269	1
591447	cg05077768	ADAMTS12	chr5:33892191-33892403	N_Shelf	0.00130827	0.00130827	-1.02517	-1.02517	HG down vs PG	-0.0651495	HG down vs PG	32.0233	2.10196	0.393831	1
326625	cg13973083				0.00131514	0.00131514	-0.609831	-0.609831	HG down vs PG	-0.0460009	HG down vs PG	31.9585	0.743788	0.139642	1
44262	cg24473846	ARFGEF2	chr20:47538163-47538672	Island	0.00131515	0.00131515	-0.529687	-0.529687	HG down vs PG	-0.0148602	HG down vs PG	31.9583	0.561137	0.10535	1
851098	cg03065783		chr11:63448704-63449386	N_Shelf	0.00131533	0.00131533	-0.73914	-0.73914	HG down vs PG	-0.0489208	HG down vs PG	31.9566	1.09266	0.205151	1
116014	cg02641675	SLC17A5	chr6:74363202-74364006	Island	0.00131585	0.00131585	0.927837	0.927837	HG up vs PG	0.00954081	HG up vs PG	31.9518	1.72176	0.323318	1
848913	cg26544607	ARRDC3	chr5:90675822-90676930	S_Shelf	0.00131765	0.00131765	0.506477	0.506477	HG up vs PG	0.0174325	HG up vs PG	31.9349	0.513038	0.0963908	1
663429	cg13520631	CYTH1			0.00131799	0.00131799	-0.58303	-0.58303	HG down vs PG	-0.0347373	HG down vs PG	31.9316	0.679848	0.127744	1
285695	cg14568659				0.00132019	0.00132019	-0.525586	-0.525586	HG down vs PG	-0.0398492	HG down vs PG	31.9111	0.552481	0.103879	1
635658	cg15529285	FGGY			0.00132038	0.00132038	-0.557683	-0.557683	HG down vs PG	-0.037409	HG down vs PG	31.9092	0.62202	0.11696	1
535350	cg26909924	LAMA4			0.00132067	0.00132067	-0.838589	-0.838589	HG down vs PG	-0.0468851	HG down vs PG	31.9066	1.40646	0.264484	1
479930	cg25683358	KIAA1217			0.00132139	0.00132139	-1.01188	-1.01188	HG down vs PG	-0.0373754	HG down vs PG	31.8998	2.04782	0.385172	1
598714	cg18364576	FERMT2	chr14:53417108-53418339	N_Shore	0.00132433	0.00132433	0.810679	0.810679	HG up vs PG	0.061989	HG up vs PG	31.8724	1.3144	0.247437	1
573225	cg13438559	EGFEM1P			0.00132519	0.00132519	-0.548009	-0.548009	HG down vs PG	-0.0296608	HG down vs PG	31.8644	0.600628	0.113097	1
559395	cg02005784	SEC24D			0.00132613	0.00132613	-0.730154	-0.730154	HG down vs PG	-0.0326363	HG down vs PG	31.8556	1.06625	0.200828	1
130381	cg09804503	KIAA1522			0.00132937	0.00132937	-0.621068	-0.621068	HG down vs PG	-0.0356804	HG down vs PG	31.8256	0.771452	0.14544	1
488229	cg23652850	ACTN1			0.00132959	0.00132959	-0.659093	-0.659093	HG down vs PG	-0.0287941	HG down vs PG	31.8235	0.868807	0.163805	1
471822	cg03714937	LMAN2L			0.00133179	0.00133179	-0.804127	-0.804127	HG down vs PG	-0.043423	HG down vs PG	31.8031	1.29324	0.243984	1
724564	cg20227766	IFI6	chr1:27994727-27995031	S_Shelf	0.00133456	0.00133456	0.601158	0.601158	HG up vs PG	0.0228458	HG up vs PG	31.7775	0.722782	0.13647	1
102781	cg16619777	PIGG			0.00133556	0.00133556	-0.506	-0.506	HG down vs PG	-0.0265272	HG down vs PG	31.7683	0.512072	0.0967137	1
261291	cg04143034	CDON			0.00133675	0.00133675	-0.86657	-0.86657	HG down vs PG	-0.0464212	HG down vs PG	31.7573	1.50189	0.283755	1
479688	cg24725356	RFX7			0.00133716	0.00133716	-1.11575	-1.11575	HG down vs PG	-0.0471899	HG down vs PG	31.7536	2.48981	0.470463	1
406074	cg26826793	BRPF3			0.00133757	0.00133757	-0.724145	-0.724145	HG down vs PG	-0.0296109	HG down vs PG	31.7498	1.04877	0.198194	1
9871	cg11227237	C6orf52	chr6:10694617-10695352	Island	0.00134001	0.00134001	1.2635	1.2635	HG up vs PG	0.0120469	HG up vs PG	31.7274	3.19288	0.603809	1
521289	cg14273031				0.00134013	0.00134013	0.523461	0.523461	HG up vs PG	0.0210902	HG up vs PG	31.7263	0.548023	0.103641	1
86058	cg15051795	MIR1909	chr19:1815700-1816784	Island	0.00134097	0.00134097	-0.579314	-0.579314	HG down vs PG	-0.0117798	HG down vs PG	31.7186	0.671208	0.126968	1
760004	cg02815025	LAMA1			0.001341	0.001341	-0.933653	-0.933653	HG down vs PG	-0.0507882	HG down vs PG	31.7184	1.74342	0.329793	1
437848	cg01414630	LINC01215			0.00134125	0.00134125	-0.507115	-0.507115	HG down vs PG	-0.0273042	HG down vs PG	31.716	0.514332	0.0973006	1
476977	cg11302992	ELP4			0.00134177	0.00134177	-0.512223	-0.512223	HG down vs PG	-0.0365056	HG down vs PG	31.7112	0.524744	0.0992854	1
134012	cg02338477	ZNF638	chr2:71558723-71559525	Island	0.00134221	0.00134221	1.26842	1.26842	HG up vs PG	0.0196279	HG up vs PG	31.7073	3.21779	0.608907	1
53591	cg25096107		chr14:106040428-106040633	N_Shelf	0.00134572	0.00134572	-0.740269	-0.740269	HG down vs PG	-0.014254	HG down vs PG	31.6751	1.096	0.207607	1
461772	cg23576338	ARHGEF3			0.00134687	0.00134687	-0.548512	-0.548512	HG down vs PG	-0.0195884	HG down vs PG	31.6647	0.601731	0.114019	1
788073	cg11311280	PPM1H			0.00134695	0.00134695	-0.580615	-0.580615	HG down vs PG	-0.0469011	HG down vs PG	31.664	0.674228	0.127759	1
329882	cg09009042	PPP1R8	chr1:28157221-28157788	N_Shore	0.00134834	0.00134834	0.71384	0.71384	HG up vs PG	0.019596	HG up vs PG	31.6513	1.01914	0.193193	1
640446	cg19050939	ATP2B2			0.00135029	0.00135029	-0.540147	-0.540147	HG down vs PG	-0.0438978	HG down vs PG	31.6336	0.583518	0.110677	1
484738	cg25049169	ADAMTSL3			0.00135172	0.00135172	-0.717281	-0.717281	HG down vs PG	-0.0316803	HG down vs PG	31.6206	1.02898	0.195249	1
189225	cg27504555	XCL1			0.00135308	0.00135308	-0.510824	-0.510824	HG down vs PG	-0.0331688	HG down vs PG	31.6082	0.521882	0.0990657	1
292157	cg18762125				0.00135413	0.00135413	-0.616561	-0.616561	HG down vs PG	-0.0378448	HG down vs PG	31.5988	0.760296	0.144366	1
501193	cg17682704	MTHFD2L	chr4:75023577-75024037	Island	0.00135473	0.00135473	1.06511	1.06511	HG up vs PG	0.0577109	HG up vs PG	31.5934	2.26893	0.430901	1
10032	cg20559403	GPR123	chr10:134940334-134940875	Island	0.00135477	0.00135477	-0.554153	-0.554153	HG down vs PG	-0.00599644	HG down vs PG	31.5929	0.614172	0.116641	1
575651	cg02782857	PSORS1C1			0.00135792	0.00135792	-0.631875	-0.631875	HG down vs PG	-0.0318609	HG down vs PG	31.5646	0.798533	0.15179	1
634587	cg22169427	UPK3B	chr7:76145396-76145781	N_Shelf	0.00135807	0.00135807	-0.577356	-0.577356	HG down vs PG	-0.0402713	HG down vs PG	31.5632	0.666679	0.126732	1
399608	cg02763888	ZNF75D	chrX:134429630-134429854	N_Shore	0.00135861	0.00135861	-0.724147	-0.724147	HG down vs PG	-0.033624	HG down vs PG	31.5583	1.04878	0.199398	1
590027	cg15946268	C11orf85			0.00135949	0.00135949	-0.571752	-0.571752	HG down vs PG	-0.0281444	HG down vs PG	31.5504	0.653802	0.124335	1
821616	cg08445623	LOC103352541			0.00136053	0.00136053	-0.526129	-0.526129	HG down vs PG	-0.0259245	HG down vs PG	31.5411	0.553623	0.105315	1
643945	cg21660865				0.00136464	0.00136464	-1.11687	-1.11687	HG down vs PG	-0.0621488	HG down vs PG	31.5041	2.49479	0.475135	1
743771	cg27382666	MYOZ2			0.00136545	0.00136545	-0.799456	-0.799456	HG down vs PG	-0.0581907	HG down vs PG	31.4969	1.27826	0.243502	1
781032	cg27639613	BRE			0.00136605	0.00136605	-1.38703	-1.38703	HG down vs PG	-0.0386105	HG down vs PG	31.4915	3.8477	0.733092	1
11147	cg22226438	FLJ39609	chr1:854765-854973	Island	0.00136677	0.00136677	-1.97252	-1.97252	HG down vs PG	-0.028142	HG down vs PG	31.4851	7.78166	1.48292	1
720174	cg15524751	ORC6			0.00136797	0.00136797	-0.513692	-0.513692	HG down vs PG	-0.0244753	HG down vs PG	31.4744	0.527758	0.100607	1
197945	cg10475404				0.0013723	0.0013723	-0.511134	-0.511134	HG down vs PG	-0.0212128	HG down vs PG	31.4358	0.522516	0.0997301	1
99813	cg07378472	PHF14	chr7:11013426-11013888	N_Shore	0.00137288	0.00137288	0.985921	0.985921	HG up vs PG	0.0156567	HG up vs PG	31.4307	1.94408	0.371117	1
865407	cg23723132	MDH2	chr7:75677041-75677767	N_Shore	0.00137326	0.00137326	0.689176	0.689176	HG up vs PG	0.0335472	HG up vs PG	31.4273	0.949927	0.181357	1
22208	cg07983596	CRMP1	chr4:5889203-5890645	Island	0.00137416	0.00137416	0.700174	0.700174	HG up vs PG	0.0123711	HG up vs PG	31.4194	0.980488	0.187239	1
146357	cg20058859	AP1S3			0.00138003	0.00138003	-0.85666	-0.85666	HG down vs PG	-0.0553445	HG down vs PG	31.3673	1.46773	0.28075	1
793270	cg09682986	POT1			0.00138081	0.00138081	-0.565957	-0.565957	HG down vs PG	-0.0402442	HG down vs PG	31.3605	0.640614	0.122564	1
772281	cg08308723	DUSP13			0.00138091	0.00138091	-0.522023	-0.522023	HG down vs PG	-0.0635911	HG down vs PG	31.3596	0.545017	0.104278	1
178775	cg27477485	NSMCE2			0.00138154	0.00138154	-0.627866	-0.627866	HG down vs PG	-0.0294216	HG down vs PG	31.3541	0.78843	0.150876	1
268346	cg24001856				0.00138181	0.00138181	-0.621526	-0.621526	HG down vs PG	-0.0377338	HG down vs PG	31.3517	0.772589	0.147856	1
207802	cg10413297	RFPL3S			0.00138326	0.00138326	-0.695626	-0.695626	HG down vs PG	-0.0370093	HG down vs PG	31.3389	0.967792	0.185289	1
487424	cg08096582	SPRED1	chr15:38544002-38545532	Island	0.00138516	0.00138516	0.642982	0.642982	HG up vs PG	0.0220919	HG up vs PG	31.3223	0.826852	0.158389	1
812428	cg27377610		chr7:143207985-143208798	N_Shelf	0.00138574	0.00138574	-1.06836	-1.06836	HG down vs PG	-0.0581952	HG down vs PG	31.3172	2.28279	0.437356	1
189801	cg17454298				0.00138583	0.00138583	-0.688314	-0.688314	HG down vs PG	-0.029904	HG down vs PG	31.3164	0.947553	0.181545	1
310110	cg16087267	MTMR12	chr5:32312338-32313469	S_Shore	0.00138618	0.00138618	0.930788	0.930788	HG up vs PG	0.0344101	HG up vs PG	31.3133	1.73273	0.332012	1
98990	cg01858229	CORO1C	chr12:109124224-109125964	Island	0.00138648	0.00138648	1.25995	1.25995	HG up vs PG	0.0194861	HG up vs PG	31.3106	3.17494	0.608408	1
340974	cg21364111	EDNRB	chr13:78492425-78493382	S_Shore	0.00138895	0.00138895	0.627425	0.627425	HG up vs PG	0.0372322	HG up vs PG	31.289	0.787323	0.150978	1
148042	ch.2.2367852R	CKAP2L			0.00139149	0.00139149	0.853056	0.853056	HG up vs PG	0.0258768	HG up vs PG	31.2669	1.45541	0.279288	1
771912	cg03011348				0.00139172	0.00139172	-0.610161	-0.610161	HG down vs PG	-0.0260672	HG down vs PG	31.2649	0.744592	0.142894	1
715264	cg16804747				0.00139589	0.00139589	-0.773215	-0.773215	HG down vs PG	-0.046091	HG down vs PG	31.2285	1.19572	0.229737	1
644821	cg13686171	RNF13	chr3:149530293-149531234	Island	0.00139671	0.00139671	0.624466	0.624466	HG up vs PG	0.017504	HG up vs PG	31.2214	0.779916	0.149881	1
638595	cg27068683	TIMD4			0.00140003	0.00140003	-0.635535	-0.635535	HG down vs PG	-0.0383726	HG down vs PG	31.1926	0.807811	0.155385	1
80570	cg02274108	ATPGD1	chr11:67188087-67188879	Island	0.0014026	0.0014026	1.01947	1.01947	HG up vs PG	0.0122704	HG up vs PG	31.1704	2.07863	0.400115	1
229823	cg02084467		chr17:635203-636499	N_Shelf	0.00140381	0.00140381	-0.569986	-0.569986	HG down vs PG	-0.0440416	HG down vs PG	31.16	0.649769	0.125116	1
96972	cg02820242	MAD1L1	chr7:1865543-1865768	S_Shelf	0.00140429	0.00140429	-1.02903	-1.02903	HG down vs PG	-0.00899558	HG down vs PG	31.1559	2.1178	0.407847	1
825095	cg13829969				0.00140456	0.00140456	-0.636779	-0.636779	HG down vs PG	-0.0286557	HG down vs PG	31.1535	0.810975	0.156189	1
23258	cg15811668	MEG8			0.00140582	0.00140582	-0.961861	-0.961861	HG down vs PG	-0.111543	HG down vs PG	31.1427	1.85035	0.356493	1
444340	cg23330006	NUAK1			0.00140585	0.00140585	0.56928	0.56928	HG up vs PG	0.0933199	HG up vs PG	31.1424	0.648159	0.124876	1
444837	cg11373822				0.00140896	0.00140896	-0.677707	-0.677707	HG down vs PG	-0.0492117	HG down vs PG	31.1157	0.918575	0.177128	1
753757	cg25402130	PDIA6			0.00140961	0.00140961	-0.717972	-0.717972	HG down vs PG	-0.0340143	HG down vs PG	31.1101	1.03097	0.198836	1
811630	cg05273161	PTBP3			0.00141066	0.00141066	-0.720513	-0.720513	HG down vs PG	-0.0408459	HG down vs PG	31.1011	1.03828	0.200304	1
525748	cg17158149	ARHGAP12	chr10:32216901-32217102	N_Shelf	0.00141077	0.00141077	-1.03086	-1.03086	HG down vs PG	-0.0433034	HG down vs PG	31.1001	2.12533	0.410029	1
458948	cg23613429	ITGAV			0.00141105	0.00141105	-0.962527	-0.962527	HG down vs PG	-0.0527274	HG down vs PG	31.0978	1.85292	0.357501	1
14244	cg00651359	PLXNA4			0.00141106	0.00141106	-0.595858	-0.595858	HG down vs PG	-0.0410151	HG down vs PG	31.0977	0.710094	0.137006	1
294354	cg16269457	RIMS1			0.00141148	0.00141148	-1.00291	-1.00291	HG down vs PG	-0.0431831	HG down vs PG	31.0941	2.01166	0.388176	1
254768	cg05718465				0.00141304	0.00141304	-0.663539	-0.663539	HG down vs PG	-0.022267	HG down vs PG	31.0807	0.880569	0.16999	1
14338	cg16661654	ADM	chr11:10326048-10326590	Island	0.00141528	0.00141528	0.50123	0.50123	HG up vs PG	0.0116202	HG up vs PG	31.0616	0.502464	0.0970582	1
22424	cg22489519		chr7:73269934-73270232	Island	0.00141581	0.00141581	1.07889	1.07889	HG up vs PG	0.0221794	HG up vs PG	31.0571	2.32801	0.449755	1
299180	cg07540596	CHST10			0.00141623	0.00141623	-0.567204	-0.567204	HG down vs PG	-0.0275286	HG down vs PG	31.0535	0.643441	0.124322	1
175216	cg05507819	TPM1	chr15:63340256-63341464	Island	0.00141898	0.00141898	0.638919	0.638919	HG up vs PG	0.0269865	HG up vs PG	31.0301	0.816435	0.157866	1
586647	cg14584278	HMG20A			0.00141919	0.00141919	-0.548128	-0.548128	HG down vs PG	-0.0242807	HG down vs PG	31.0283	0.600889	0.116195	1
37394	cg26261793	DNM3	chr1:171810467-171811325	Island	0.00142858	0.00142858	0.6768	0.6768	HG up vs PG	0.00963443	HG up vs PG	30.9489	0.916116	0.177605	1
778283	cg16119107	INPP5A			0.0014289	0.0014289	-0.753464	-0.753464	HG down vs PG	-0.0440874	HG down vs PG	30.9462	1.13542	0.22014	1
737687	cg00422192				0.00143002	0.00143002	-0.688907	-0.688907	HG down vs PG	-0.0350542	HG down vs PG	30.9368	0.949185	0.184089	1
374968	cg08979573		chr1:44568991-44569399	N_Shore	0.00143151	0.00143151	-0.531191	-0.531191	HG down vs PG	-0.0322054	HG down vs PG	30.9243	0.564327	0.109492	1
827943	cg15308737	ARSG			0.00143468	0.00143468	-0.629849	-0.629849	HG down vs PG	-0.0215258	HG down vs PG	30.8977	0.79342	0.154074	1
796032	cg22744089	GCK			0.00143559	0.00143559	-0.800496	-0.800496	HG down vs PG	-0.0395933	HG down vs PG	30.89	1.28159	0.248932	1
189877	cg05199078	TNFRSF21			0.00143864	0.00143864	-0.516671	-0.516671	HG down vs PG	-0.0249308	HG down vs PG	30.8645	0.533897	0.103788	1
9381	cg21279806	THBS2			0.00143935	0.00143935	-0.533325	-0.533325	HG down vs PG	-0.0207709	HG down vs PG	30.8586	0.568871	0.110608	1
147637	cg00672952	SH3RF1			0.00143975	0.00143975	-0.624608	-0.624608	HG down vs PG	-0.0497931	HG down vs PG	30.8553	0.780271	0.151728	1
466201	cg00716016		chr9:3181006-3181867	N_Shore	0.00144098	0.00144098	-0.781891	-0.781891	HG down vs PG	-0.0528188	HG down vs PG	30.845	1.22271	0.237842	1
298634	cg04898289	LIFR			0.00144221	0.00144221	-0.697735	-0.697735	HG down vs PG	-0.0356957	HG down vs PG	30.8348	0.973669	0.189462	1
586182	cg18404040				0.00144356	0.00144356	-0.711175	-0.711175	HG down vs PG	-0.034816	HG down vs PG	30.8236	1.01154	0.196903	1
55242	cg26676129				0.00144357	0.00144357	-0.574802	-0.574802	HG down vs PG	-0.0121275	HG down vs PG	30.8235	0.660794	0.128628	1
234412	cg03050508	PRKCH			0.00144432	0.00144432	-0.79442	-0.79442	HG down vs PG	-0.0312571	HG down vs PG	30.8173	1.26221	0.245746	1
831114	cg23688754				0.0014447	0.0014447	-1.05039	-1.05039	HG down vs PG	-0.0464945	HG down vs PG	30.8141	2.20663	0.429666	1
337186	cg19212779	FRYL	chr4:48781331-48782339	N_Shelf	0.00144607	0.00144607	-0.638404	-0.638404	HG down vs PG	-0.0474124	HG down vs PG	30.8027	0.81512	0.158775	1
403319	cg16445002	FRMPD3-AS1			0.00144715	0.00144715	-0.690351	-0.690351	HG down vs PG	-0.0387907	HG down vs PG	30.7938	0.95317	0.18572	1
710183	cg26727122				0.00144743	0.00144743	-0.737102	-0.737102	HG down vs PG	-0.0220824	HG down vs PG	30.7915	1.08664	0.211741	1
156752	cg21528715				0.00144814	0.00144814	-0.515617	-0.515617	HG down vs PG	-0.0344236	HG down vs PG	30.7856	0.531723	0.103631	1
116325	cg03343182	GRIN3B	chr19:1000198-1000994	Island	0.00144839	0.00144839	0.78414	0.78414	HG up vs PG	0.0159206	HG up vs PG	30.7835	1.22975	0.23969	1
121985	cg07604783	SESN1	chr6:109415560-109416747	Island	0.00145006	0.00145006	1.25505	1.25505	HG up vs PG	0.0153807	HG up vs PG	30.7698	3.15029	0.614296	1
823264	cg02815692				0.00145021	0.00145021	-0.728967	-0.728967	HG down vs PG	-0.0356957	HG down vs PG	30.7685	1.06279	0.207248	1
395480	cg00020229	MIR548Q			0.00145081	0.00145081	-0.502272	-0.502272	HG down vs PG	-0.0284344	HG down vs PG	30.7635	0.504554	0.0984062	1
132754	cg13057196	ACOX3	chr4:8442433-8443113	Island	0.00145436	0.00145436	0.644408	0.644408	HG up vs PG	0.00938461	HG up vs PG	30.7343	0.830525	0.162137	1
179359	cg10073338	ATAD1			0.00145559	0.00145559	-0.719189	-0.719189	HG down vs PG	-0.0519652	HG down vs PG	30.7242	1.03447	0.202017	1
297039	cg17490769	AOAH			0.00145656	0.00145656	-0.508002	-0.508002	HG down vs PG	-0.0325745	HG down vs PG	30.7162	0.516133	0.10082	1
587829	cg23697157	CREB3L2			0.00145832	0.00145832	-1.96242	-1.96242	HG down vs PG	-0.112341	HG down vs PG	30.7018	7.70221	1.50523	1
785964	cg18313144	SNORA70F			0.00146016	0.00146016	-0.568396	-0.568396	HG down vs PG	-0.0230867	HG down vs PG	30.6867	0.646147	0.126338	1
155077	cg18351741	DFNB59	chr2:179315214-179316573	S_Shore	0.00146023	0.00146023	-0.715358	-0.715358	HG down vs PG	-0.0297029	HG down vs PG	30.6862	1.02348	0.200118	1
279934	cg04385750	LOC101060019			0.00146222	0.00146222	-0.7004	-0.7004	HG down vs PG	-0.0341238	HG down vs PG	30.6699	0.981121	0.191938	1
499689	cg26802917		chrX:105066349-105067110	N_Shelf	0.00146322	0.00146322	-1.21183	-1.21183	HG down vs PG	-0.0848571	HG down vs PG	30.6617	2.93706	0.574735	1
416343	cg07624888	FLNB	chr3:58109100-58109369	S_Shelf	0.00146377	0.00146377	-0.738654	-0.738654	HG down vs PG	-0.0300041	HG down vs PG	30.6573	1.09122	0.213565	1
525629	cg05503307	WHSC1L1			0.00146543	0.00146543	-0.615083	-0.615083	HG down vs PG	-0.0312791	HG down vs PG	30.6437	0.756653	0.148152	1
120675	cg03168501	TDRD12	chr19:33211781-33212080	Island	0.00146569	0.00146569	-0.666511	-0.666511	HG down vs PG	-0.0116147	HG down vs PG	30.6416	0.888474	0.173974	1
240285	cg19458485	PHACTR1			0.00146618	0.00146618	0.604099	0.604099	HG up vs PG	0.0301536	HG up vs PG	30.6376	0.729872	0.142936	1
72740	cg24973720	CNOT11	chr2:101869023-101869876	Island	0.00146892	0.00146892	0.940686	0.940686	HG up vs PG	0.0124335	HG up vs PG	30.6153	1.76978	0.346842	1
507660	cg13037952		chr6:125420743-125421141	S_Shelf	0.00146898	0.00146898	-1.89114	-1.89114	HG down vs PG	-0.187181	HG down vs PG	30.6149	7.15283	1.40183	1
243667	cg18777311	PPP4R2			0.00147031	0.00147031	-0.536144	-0.536144	HG down vs PG	-0.0310831	HG down vs PG	30.6041	0.5749	0.11271	1
101305	cg12081253	SDK2	chr17:71431621-71431878	Island	0.00147054	0.00147054	-1.01332	-1.01332	HG down vs PG	-0.0291356	HG down vs PG	30.6022	2.05362	0.402642	1
682101	cg24116534				0.00147109	0.00147109	0.755513	0.755513	HG up vs PG	0.0650359	HG up vs PG	30.5978	1.1416	0.223859	1
705579	cg16393150				0.00147173	0.00147173	-0.527665	-0.527665	HG down vs PG	-0.0278471	HG down vs PG	30.5926	0.55686	0.109215	1
776397	cg21404373				0.00147254	0.00147254	-0.557807	-0.557807	HG down vs PG	-0.032969	HG down vs PG	30.586	0.622298	0.122075	1
483295	cg06539006	CPO			0.00147262	0.00147262	0.669272	0.669272	HG up vs PG	0.035775	HG up vs PG	30.5853	0.895851	0.175741	1
315604	cg01178772		chr16:77224168-77225143	N_Shelf	0.0014744	0.0014744	-0.605122	-0.605122	HG down vs PG	-0.0487001	HG down vs PG	30.571	0.732346	0.143734	1
420685	cg24677272	IBTK			0.00147619	0.00147619	-0.670551	-0.670551	HG down vs PG	-0.0322557	HG down vs PG	30.5566	0.899277	0.17658	1
624780	cg07974084	SLC41A2			0.00147697	0.00147697	-0.555956	-0.555956	HG down vs PG	-0.0307261	HG down vs PG	30.5503	0.618174	0.121408	1
314552	cg24899218	RNGTT			0.00147736	0.00147736	-0.563426	-0.563426	HG down vs PG	-0.0310159	HG down vs PG	30.5471	0.634898	0.124705	1
168830	cg16817797				0.00148055	0.00148055	-1.02577	-1.02577	HG down vs PG	-0.04195	HG down vs PG	30.5215	2.10441	0.413691	1
83522	cg04845144	RTN2	chr19:45999761-46000210	Island	0.00148136	0.00148136	1.45224	1.45224	HG up vs PG	0.010981	HG up vs PG	30.5149	4.21801	0.829367	1
747748	cg08348165	OR2A12			0.00148275	0.00148275	-1.12088	-1.12088	HG down vs PG	-0.0453427	HG down vs PG	30.5038	2.51272	0.494245	1
5203	cg05050531				0.00148296	0.00148296	0.53813	0.53813	HG up vs PG	0.0296415	HG up vs PG	30.5021	0.579169	0.113927	1
381615	cg07790870	CBFA2T2			0.00148549	0.00148549	0.863216	0.863216	HG up vs PG	0.0442452	HG up vs PG	30.4818	1.49028	0.293345	1
845050	cg11969117	TAP1	chr6:32811494-32811839	S_Shelf	0.00148747	0.00148747	-0.542021	-0.542021	HG down vs PG	-0.0499513	HG down vs PG	30.4661	0.587574	0.115717	1
603192	cg00746666				0.00148778	0.00148778	-0.70394	-0.70394	HG down vs PG	-0.0463137	HG down vs PG	30.4636	0.991062	0.195196	1
119720	cg01385157	HAPLN3	chr15:89424629-89424870	N_Shelf	0.00148846	0.00148846	-0.594656	-0.594656	HG down vs PG	-0.0104326	HG down vs PG	30.4582	0.707232	0.139319	1
415756	cg08509991	COL17A1			0.00148926	0.00148926	-0.652919	-0.652919	HG down vs PG	-0.0298211	HG down vs PG	30.4518	0.852606	0.167991	1
9556	cg17825070	TMED3			0.0014893	0.0014893	-0.530137	-0.530137	HG down vs PG	-0.0146287	HG down vs PG	30.4514	0.562091	0.110752	1
385147	cg14142425	UBE2D3			0.00148936	0.00148936	-0.528777	-0.528777	HG down vs PG	-0.0319626	HG down vs PG	30.451	0.559211	0.110186	1
807423	cg05758866				0.00149035	0.00149035	-0.623389	-0.623389	HG down vs PG	-0.0257874	HG down vs PG	30.4431	0.777229	0.153183	1
471791	cg21513803				0.00149204	0.00149204	-0.547105	-0.547105	HG down vs PG	-0.0331077	HG down vs PG	30.4296	0.598649	0.118039	1
638501	cg23688736	LOC100996338			0.00149303	0.00149303	-0.590765	-0.590765	HG down vs PG	-0.0326667	HG down vs PG	30.4218	0.698008	0.137666	1
537634	cg04735886				0.00149317	0.00149317	-0.744332	-0.744332	HG down vs PG	-0.0382701	HG down vs PG	30.4207	1.10806	0.218547	1
562234	cg21862163				0.00149382	0.00149382	-0.714164	-0.714164	HG down vs PG	-0.0459391	HG down vs PG	30.4155	1.02006	0.201225	1
43794	cg11105872	FOXP1			0.00149525	0.00149525	-0.885235	-0.885235	HG down vs PG	-0.0327163	HG down vs PG	30.4041	1.56728	0.30929	1
555454	cg07209841	CLEC4F			0.00149653	0.00149653	-0.585348	-0.585348	HG down vs PG	-0.0427133	HG down vs PG	30.394	0.685264	0.135276	1
309272	cg08633533	SLFNL1-AS1			0.00149665	0.00149665	-0.541712	-0.541712	HG down vs PG	-0.0310827	HG down vs PG	30.3931	0.586905	0.115863	1
130152	cg24487549				0.00149827	0.00149827	-1.04722	-1.04722	HG down vs PG	-0.01943	HG down vs PG	30.3803	2.19335	0.433179	1
764428	cg10382148	TRAF3IP3	chr1:209957721-209958167	N_Shelf	0.00149851	0.00149851	-0.681465	-0.681465	HG down vs PG	-0.0450671	HG down vs PG	30.3784	0.92879	0.183444	1
790931	cg13573653	ZNF385B			0.00149907	0.00149907	-0.62165	-0.62165	HG down vs PG	-0.0298765	HG down vs PG	30.3739	0.772898	0.152677	1
621554	cg07009717	ATP2B4			0.00149944	0.00149944	-0.633262	-0.633262	HG down vs PG	-0.0338065	HG down vs PG	30.371	0.80204	0.158448	1
859769	cg13530675				0.0015008	0.0015008	0.902074	0.902074	HG up vs PG	0.067879	HG up vs PG	30.3603	1.62747	0.321632	1
828111	cg14315118		chr10:31422709-31423316	S_Shelf	0.00150155	0.00150155	-0.865377	-0.865377	HG down vs PG	-0.0463721	HG down vs PG	30.3544	1.49776	0.296054	1
612031	cg16586165	DOCK11	chrX:117629624-117630776	Island	0.00150298	0.00150298	0.563431	0.563431	HG up vs PG	0.0230994	HG up vs PG	30.3431	0.634908	0.125546	1
830736	cg17995197	FAM59B	chr2:26407422-26408253	Island	0.00150382	0.00150382	-0.51893	-0.51893	HG down vs PG	-0.0443153	HG down vs PG	30.3365	0.538576	0.10652	1
342278	cg22443510		chr7:73062173-73062588	N_Shore	0.00150517	0.00150517	1.60359	1.60359	HG up vs PG	0.164564	HG up vs PG	30.3258	5.14299	1.01755	1
818167	cg21592862	SLC29A3			0.0015059	0.0015059	-0.512497	-0.512497	HG down vs PG	-0.036569	HG down vs PG	30.3202	0.525306	0.103952	1
269840	cg02164262				0.00150752	0.00150752	-0.509814	-0.509814	HG down vs PG	-0.0321016	HG down vs PG	30.3074	0.51982	0.102909	1
353371	cg13860000	MIR607	chr10:98591707-98593273	N_Shelf	0.0015103	0.0015103	-0.692197	-0.692197	HG down vs PG	-0.0320552	HG down vs PG	30.2857	0.958272	0.189847	1
807745	cg26935906	COX5A	chr15:75229782-75230660	S_Shore	0.00151094	0.00151094	-0.671809	-0.671809	HG down vs PG	-0.0325402	HG down vs PG	30.2807	0.902656	0.178858	1
330536	cg02969453	LRRN2			0.00151116	0.00151116	-0.537062	-0.537062	HG down vs PG	-0.0362748	HG down vs PG	30.279	0.576871	0.114311	1
431520	cg25285646	MICA			0.00151241	0.00151241	-0.603303	-0.603303	HG down vs PG	-0.0543287	HG down vs PG	30.2692	0.72795	0.144295	1
455697	cg13678934	LINC01571			0.00151423	0.00151423	-0.650347	-0.650347	HG down vs PG	-0.0328082	HG down vs PG	30.255	0.845903	0.167755	1
671887	cg19737908	CKAP5			0.00151646	0.00151646	-0.66845	-0.66845	HG down vs PG	-0.0263369	HG down vs PG	30.2376	0.89365	0.177326	1
702563	cg07704344	UCK2			0.00151652	0.00151652	-1.2114	-1.2114	HG down vs PG	-0.0765295	HG down vs PG	30.2371	2.93496	0.582388	1
492608	cg01055103	MICAL2			0.00151713	0.00151713	-0.593911	-0.593911	HG down vs PG	-0.0273416	HG down vs PG	30.2324	0.705461	0.140007	1
814747	cg16806497	CADM1			0.00152071	0.00152071	-0.56838	-0.56838	HG down vs PG	-0.0370461	HG down vs PG	30.2046	0.646112	0.128347	1
565716	cg01306120	TOMM20	chr1:235291740-235292387	N_Shore	0.00152104	0.00152104	-0.718885	-0.718885	HG down vs PG	-0.033383	HG down vs PG	30.202	1.03359	0.205336	1
730318	cg04141270				0.00152355	0.00152355	-0.892951	-0.892951	HG down vs PG	-0.0409561	HG down vs PG	30.1826	1.59472	0.317014	1
340412	cg10183463	RUNX1T1			0.00152696	0.00152696	-0.560108	-0.560108	HG down vs PG	-0.0584212	HG down vs PG	30.1563	0.627443	0.124838	1
712270	cg01560057				0.0015279	0.0015279	-0.528291	-0.528291	HG down vs PG	-0.0293743	HG down vs PG	30.1491	0.558183	0.111085	1
461378	cg20569986	ABCC10			0.00152793	0.00152793	-0.51737	-0.51737	HG down vs PG	-0.0360851	HG down vs PG	30.1488	0.535343	0.10654	1
65704	cg07330718	HYOU1	chr11:118927374-118928412	Island	0.00152803	0.00152803	-1.09012	-1.09012	HG down vs PG	-0.00691592	HG down vs PG	30.148	2.37674	0.473015	1
857126	cg24664942	TAPBP			0.00152933	0.00152933	-0.683042	-0.683042	HG down vs PG	-0.036012	HG down vs PG	30.1381	0.933092	0.185763	1
671714	cg03789342				0.00153171	0.00153171	-0.500264	-0.500264	HG down vs PG	-0.0277364	HG down vs PG	30.1198	0.500528	0.0997075	1
808165	cg03862987	G3BP2	chr4:76597635-76598920	N_Shore	0.00153201	0.00153201	-0.620433	-0.620433	HG down vs PG	-0.0594836	HG down vs PG	30.1175	0.769875	0.153374	1
256686	cg09188146	DOCK5			0.0015323	0.0015323	-0.632132	-0.632132	HG down vs PG	-0.0412211	HG down vs PG	30.1153	0.799181	0.159225	1
594577	cg10963869				0.00153386	0.00153386	-2.06238	-2.06238	HG down vs PG	-0.110468	HG down vs PG	30.1033	8.50681	1.69552	1
494130	cg11529761				0.00153402	0.00153402	-1.29931	-1.29931	HG down vs PG	-0.0614678	HG down vs PG	30.1021	3.37643	0.672996	1
462252	cg11681357	RNF220	chr1:44871109-44874047	N_Shore	0.00153513	0.00153513	-0.757829	-0.757829	HG down vs PG	-0.0709838	HG down vs PG	30.0936	1.14861	0.229007	1
603941	cg01679675	SEC16A	chr9:139341718-139341921	S_Shore	0.00153854	0.00153854	-0.548669	-0.548669	HG down vs PG	-0.053294	HG down vs PG	30.0675	0.602075	0.120144	1
818070	cg18843373	KIAA0586	chr14:58893618-58893953	Island	0.0015392	0.0015392	0.553112	0.553112	HG up vs PG	0.0236548	HG up vs PG	30.0625	0.611866	0.122119	1
103303	cg20003692	OPRD1	chr1:29138501-29139348	Island	0.00154065	0.00154065	1.02253	1.02253	HG up vs PG	0.00875806	HG up vs PG	30.0514	2.09114	0.417512	1
704796	cg11834728	GABRR2			0.00154096	0.00154096	-0.687284	-0.687284	HG down vs PG	-0.0376588	HG down vs PG	30.0491	0.94472	0.188635	1
386101	cg12433230		chr5:472600-474261	N_Shelf	0.00154196	0.00154196	-0.804892	-0.804892	HG down vs PG	-0.034911	HG down vs PG	30.0415	1.2957	0.258783	1
508853	cg20804957	MAP3K12	chr12:53894450-53895313	Island	0.00154352	0.00154352	0.537193	0.537193	HG up vs PG	0.0132308	HG up vs PG	30.0296	0.577152	0.115317	1
673282	cg12746125	SMO			0.00154459	0.00154459	-0.620187	-0.620187	HG down vs PG	-0.0400546	HG down vs PG	30.0215	0.769263	0.153742	1
180017	cg03997992	CDGAP	chr3:119120847-119121138	S_Shore	0.0015488	0.0015488	-0.823285	-0.823285	HG down vs PG	-0.0435733	HG down vs PG	29.9896	1.3556	0.271214	1
375716	cg15100106	MYO1H			0.00154968	0.00154968	-0.573641	-0.573641	HG down vs PG	-0.0402128	HG down vs PG	29.9829	0.658129	0.131701	1
452253	cg27531327	LOC101928417			0.00155027	0.00155027	-0.638446	-0.638446	HG down vs PG	-0.034409	HG down vs PG	29.9784	0.815227	0.163163	1
109394	cg15555926	APEX2	chrX:55026359-55026985	Island	0.0015513	0.0015513	1.68401	1.68401	HG up vs PG	0.0543984	HG up vs PG	29.9707	5.67175	1.13546	1
797039	cg17165995	BCL6	chr3:187457731-187457948	S_Shore	0.00155221	0.00155221	1.12811	1.12811	HG up vs PG	0.0405417	HG up vs PG	29.9638	2.54527	0.509669	1
42779	cg07089834	SLC38A10	chr17:79235486-79235751	S_Shelf	0.00155385	0.00155385	-0.913105	-0.913105	HG down vs PG	-0.0125936	HG down vs PG	29.9515	1.66752	0.334045	1
499021	cg08081780	MBNL2			0.00155547	0.00155547	-0.810221	-0.810221	HG down vs PG	-0.039366	HG down vs PG	29.9392	1.31292	0.263116	1
121117	cg11969556	HOXD8	chr2:176993479-176995557	Island	0.00155549	0.00155549	0.945438	0.945438	HG up vs PG	0.0106415	HG up vs PG	29.9392	1.78771	0.358268	1
659229	cg10880599	GPX2			0.0015573	0.0015573	-0.793329	-0.793329	HG down vs PG	-0.0391806	HG down vs PG	29.9255	1.25874	0.252375	1
391607	cg01163515	ACTR8	chr3:53915731-53916320	S_Shore	0.00156154	0.00156154	-0.836824	-0.836824	HG down vs PG	-0.028308	HG down vs PG	29.8937	1.40055	0.281106	1
242663	cg23826559				0.0015616	0.0015616	-1.01033	-1.01033	HG down vs PG	-0.0549458	HG down vs PG	29.8933	2.04154	0.409765	1
40286	cg20463894	C10orf110			0.00156411	0.00156411	-0.652069	-0.652069	HG down vs PG	-0.0257577	HG down vs PG	29.8746	0.850387	0.170792	1
490935	cg00476430	PAG1			0.00156476	0.00156476	-0.78962	-0.78962	HG down vs PG	-0.0831874	HG down vs PG	29.8697	1.247	0.250488	1
610381	cg02737575		chr10:38299490-38300099	N_Shelf	0.00156676	0.00156676	-0.575419	-0.575419	HG down vs PG	-0.0377072	HG down vs PG	29.8548	0.662214	0.133087	1
371106	cg23276941	PARN			0.00156824	0.00156824	-0.76109	-0.76109	HG down vs PG	-0.0462445	HG down vs PG	29.8437	1.15852	0.232916	1
747996	cg02459107	SGIP1			0.00156919	0.00156919	-0.58975	-0.58975	HG down vs PG	-0.0391951	HG down vs PG	29.8367	0.69561	0.139883	1
168185	cg06521347				0.00156957	0.00156957	-0.740219	-0.740219	HG down vs PG	-0.0400776	HG down vs PG	29.8339	1.09585	0.22039	1
647238	cg13184476				0.0015706	0.0015706	-0.51623	-0.51623	HG down vs PG	-0.0246408	HG down vs PG	29.8262	0.532987	0.107218	1
303540	cg14634053	MYBPC1			0.00157625	0.00157625	-0.539203	-0.539203	HG down vs PG	-0.0316156	HG down vs PG	29.7844	0.58148	0.117138	1
386258	cg06118338	TSG101	chr11:18548060-18548629	N_Shelf	0.0015778	0.0015778	-0.568632	-0.568632	HG down vs PG	-0.0290413	HG down vs PG	29.7729	0.646685	0.130323	1
538615	cg08151110				0.00157796	0.00157796	-0.530583	-0.530583	HG down vs PG	-0.02542	HG down vs PG	29.7718	0.563036	0.11347	1
853232	cg16494406				0.00157839	0.00157839	0.606144	0.606144	HG up vs PG	0.019703	HG up vs PG	29.7686	0.734821	0.148107	1
122610	cg00989160				0.00157976	0.00157976	-0.50567	-0.50567	HG down vs PG	-0.0355102	HG down vs PG	29.7585	0.511405	0.103111	1
757866	cg03096975	MIR330	chr19:46144872-46145631	N_Shelf	0.00157996	0.00157996	0.781726	0.781726	HG up vs PG	0.0238523	HG up vs PG	29.757	1.22219	0.246434	1
590472	cg25368824	IL4			0.00158236	0.00158236	-0.56828	-0.56828	HG down vs PG	-0.0323316	HG down vs PG	29.7394	0.645885	0.130309	1
234515	cg12361830				0.00158238	0.00158238	-0.506453	-0.506453	HG down vs PG	-0.0375728	HG down vs PG	29.7393	0.512989	0.103497	1
348577	cg15839088				0.00158518	0.00158518	-0.751103	-0.751103	HG down vs PG	-0.0480212	HG down vs PG	29.7187	1.12831	0.227798	1
74134	cg02599338	ADRA2B	chr2:96781406-96782971	N_Shore	0.00158537	0.00158537	-2.25378	-2.25378	HG down vs PG	-0.0151585	HG down vs PG	29.7173	10.159	2.05113	1
193117	cg08562209				0.00158598	0.00158598	-0.851528	-0.851528	HG down vs PG	-0.0485941	HG down vs PG	29.7128	1.4502	0.292843	1
154178	cg01285974				0.00158617	0.00158617	-1.11531	-1.11531	HG down vs PG	-0.0543817	HG down vs PG	29.7114	2.48783	0.5024	1
596639	cg13827700	KIF1B			0.00158683	0.00158683	-0.716787	-0.716787	HG down vs PG	-0.0297369	HG down vs PG	29.7066	1.02757	0.207544	1
113117	cg09889848	DIP2C	chr10:367469-369416	S_Shore	0.00159236	0.00159236	0.988019	0.988019	HG up vs PG	0.0206976	HG up vs PG	29.6662	1.95236	0.394867	1
224391	cg04849878	FGFR4	chr5:176513886-176514433	S_Shore	0.0015937	0.0015937	-0.530739	-0.530739	HG down vs PG	-0.033699	HG down vs PG	29.6564	0.563369	0.113979	1
604795	cg22229545				0.00159753	0.00159753	-0.918957	-0.918957	HG down vs PG	-0.0521087	HG down vs PG	29.6286	1.68896	0.342027	1
514465	cg19182015	GDPD5			0.00159769	0.00159769	-0.776172	-0.776172	HG down vs PG	-0.0365596	HG down vs PG	29.6274	1.20489	0.244007	1
122133	cg07539451				0.00160452	0.00160452	-0.630618	-0.630618	HG down vs PG	-0.00900558	HG down vs PG	29.578	0.795358	0.161341	1
400959	cg23872897	SLCO2A1	chr3:133748401-133748966	S_Shore	0.00160685	0.00160685	-0.562592	-0.562592	HG down vs PG	-0.0340539	HG down vs PG	29.5612	0.633019	0.128483	1
198570	cg14157525	CFAP20	chr16:58162754-58163682	N_Shore	0.00160767	0.00160767	0.687739	0.687739	HG up vs PG	0.0277082	HG up vs PG	29.5553	0.945969	0.192041	1
822456	cg17052406	CLDN14			0.00160788	0.00160788	-0.665736	-0.665736	HG down vs PG	-0.069021	HG down vs PG	29.5538	0.886408	0.179958	1
586929	cg25532099	FBN2	chr5:127872563-127874945	Island	0.0016095	0.0016095	0.931214	0.931214	HG up vs PG	0.0416076	HG up vs PG	29.5422	1.73432	0.35224	1
554522	cg01427471				0.00160964	0.00160964	-0.554375	-0.554375	HG down vs PG	-0.0405161	HG down vs PG	29.5411	0.614663	0.124842	1
478326	cg25872198	CXCL9			0.00160974	0.00160974	0.515838	0.515838	HG up vs PG	0.0625432	HG up vs PG	29.5404	0.532178	0.108092	1
712055	cg10561821				0.00161446	0.00161446	-0.70971	-0.70971	HG down vs PG	-0.0329388	HG down vs PG	29.5066	1.00738	0.204845	1
8209	cg06819704	CCNJL			0.00161529	0.00161529	-0.680856	-0.680856	HG down vs PG	-0.0518603	HG down vs PG	29.5006	0.92713	0.188565	1
97815	cg07532993	PEX11G	chr19:7553699-7554033	Island	0.00161783	0.00161783	1.00156	1.00156	HG up vs PG	0.0147068	HG up vs PG	29.4825	2.00625	0.408292	1
100673	cg16275483	SYPL2	chr1:110008962-110010124	S_Shelf	0.00161818	0.00161818	-0.678688	-0.678688	HG down vs PG	-0.0539451	HG down vs PG	29.48	0.921236	0.187497	1
747857	cg17384076	FLOT1	chr6:30710307-30712440	N_Shelf	0.00161991	0.00161991	-0.746833	-0.746833	HG down vs PG	-0.0446177	HG down vs PG	29.4677	1.11552	0.227134	1
360099	cg22821894	LRRFIP2			0.0016203	0.0016203	-0.732986	-0.732986	HG down vs PG	-0.0321233	HG down vs PG	29.4649	1.07454	0.21881	1
783995	cg14582478		chr7:136849054-136849346	N_Shelf	0.00162377	0.00162377	-0.684335	-0.684335	HG down vs PG	-0.0240026	HG down vs PG	29.4402	0.936628	0.190887	1
396906	cg11913631	ONECUT2			0.00162492	0.00162492	-1.01293	-1.01293	HG down vs PG	-0.045504	HG down vs PG	29.4321	2.05206	0.418332	1
841693	cg16465598		chr16:2021739-2022590	N_Shore	0.00162536	0.00162536	-0.890231	-0.890231	HG down vs PG	-0.0377294	HG down vs PG	29.4289	1.58502	0.323156	1
122139	cg00545295	CBX7	chr22:39548613-39549666	Island	0.00162564	0.00162564	1.23539	1.23539	HG up vs PG	0.060701	HG up vs PG	29.427	3.05237	0.62236	1
252953	cg07562039	PAOX	chr10:135203101-135203316	S_Shore	0.00162684	0.00162684	-0.605086	-0.605086	HG down vs PG	-0.0377419	HG down vs PG	29.4185	0.732258	0.149347	1
457512	cg07798659	ZNF76			0.00162728	0.00162728	-0.549071	-0.549071	HG down vs PG	-0.0337516	HG down vs PG	29.4154	0.602957	0.122988	1
839134	cg05122916	USP6NL	chr10:11505222-11505766	S_Shelf	0.00162806	0.00162806	-0.785975	-0.785975	HG down vs PG	-0.0336292	HG down vs PG	29.4099	1.23551	0.252061	1
341785	cg06668464	SETBP1			0.00162885	0.00162885	-0.771361	-0.771361	HG down vs PG	-0.0314206	HG down vs PG	29.4042	1.18999	0.242821	1
593413	cg06566772	ARID5B	chr10:63662886-63663299	N_Shore	0.00162896	0.00162896	1.34846	1.34846	HG up vs PG	0.0391913	HG up vs PG	29.4035	3.63671	0.742097	1
558789	cg15548624	SPECC1L			0.00162963	0.00162963	-0.525325	-0.525325	HG down vs PG	-0.0354139	HG down vs PG	29.3987	0.551933	0.112644	1
120235	cg11348442	TUBA4B	chr2:220117937-220119334	N_Shore	0.00163178	0.00163178	-0.563785	-0.563785	HG down vs PG	-0.0362069	HG down vs PG	29.3835	0.635707	0.129809	1
393235	cg05909566	SLC35F5			0.00163277	0.00163277	-0.933454	-0.933454	HG down vs PG	-0.0410417	HG down vs PG	29.3766	1.74267	0.355931	1
575113	cg16659899				0.0016332	0.0016332	-0.580247	-0.580247	HG down vs PG	-0.034479	HG down vs PG	29.3735	0.673372	0.137547	1
779459	cg26697424	AZI1			0.00163411	0.00163411	-0.625283	-0.625283	HG down vs PG	-0.0346603	HG down vs PG	29.3671	0.781957	0.159762	1
343378	cg25058482	TANK			0.00163477	0.00163477	-0.795259	-0.795259	HG down vs PG	-0.0860902	HG down vs PG	29.3625	1.26488	0.258467	1
429809	cg22067069	HSD17B4	chr5:118788125-118788428	N_Shore	0.00163542	0.00163542	-0.812087	-0.812087	HG down vs PG	-0.0578571	HG down vs PG	29.3579	1.31897	0.269564	1
532495	cg26271876	RPL23AP32			0.00163711	0.00163711	-0.523047	-0.523047	HG down vs PG	-0.0293621	HG down vs PG	29.3461	0.547157	0.11187	1
68787	cg00523532	ADAP1	chr7:985613-985913	S_Shore	0.00163778	0.00163778	-0.743888	-0.743888	HG down vs PG	-0.0153262	HG down vs PG	29.3414	1.10674	0.226316	1
641638	cg05666200		chr11:89786602-89786956	S_Shelf	0.00164015	0.00164015	-0.701278	-0.701278	HG down vs PG	-0.0367332	HG down vs PG	29.3247	0.983581	0.201246	1
109076	cg21007116	C1QBP	chr17:5342128-5342631	Island	0.00164212	0.00164212	0.758691	0.758691	HG up vs PG	0.00982037	HG up vs PG	29.3109	1.15122	0.235657	1
425317	cg25026456				0.0016426	0.0016426	-0.761964	-0.761964	HG down vs PG	-0.0268624	HG down vs PG	29.3076	1.16118	0.237723	1
32849	cg14053257	NOL11	chr17:65713768-65714268	Island	0.00164608	0.00164608	0.900156	0.900156	HG up vs PG	0.0135353	HG up vs PG	29.2832	1.62056	0.332045	1
60982	cg21699341	FLNA	chrX:153602720-153603269	S_Shore	0.00164785	0.00164785	-0.533297	-0.533297	HG down vs PG	-0.0174743	HG down vs PG	29.271	0.568811	0.116596	1
710867	cg27091607	CMTM4			0.00164788	0.00164788	-0.537024	-0.537024	HG down vs PG	-0.0246491	HG down vs PG	29.2707	0.576789	0.118232	1
43659	cg11371933	PRKG1	chr10:53459251-53459759	Island	0.00164839	0.00164839	1.244	1.244	HG up vs PG	0.00584124	HG up vs PG	29.2672	3.09508	0.634515	1
242877	cg15681764	BAIAP2L1			0.00164887	0.00164887	0.534612	0.534612	HG up vs PG	0.0263237	HG up vs PG	29.2638	0.571619	0.1172	1
782310	cg14374428	NEDD4L			0.00164993	0.00164993	-0.786765	-0.786765	HG down vs PG	-0.0348302	HG down vs PG	29.2565	1.238	0.253892	1
263448	cg07583933	PACSIN1			0.00165333	0.00165333	-0.615541	-0.615541	HG down vs PG	-0.069104	HG down vs PG	29.2329	0.757782	0.155534	1
32636	cg07224733	TMEM87B	chr2:112812827-112813614	N_Shore	0.00165366	0.00165366	1.04249	1.04249	HG up vs PG	0.048366	HG up vs PG	29.2306	2.17356	0.446154	1
709898	cg04046124	SLC24A3			0.00165679	0.00165679	-1.11112	-1.11112	HG down vs PG	-0.0944159	HG down vs PG	29.2089	2.46916	0.507206	1
479647	cg23501051	LOC100126784	chr11:19733936-19735320	S_Shore	0.00165846	0.00165846	-0.538328	-0.538328	HG down vs PG	-0.0611479	HG down vs PG	29.1974	0.579593	0.119105	1
372727	cg14390141	KIAA1324			0.00165911	0.00165911	-0.538003	-0.538003	HG down vs PG	-0.0397037	HG down vs PG	29.1929	0.578894	0.11898	1
627573	cg03537711	ARPP21			0.00165941	0.00165941	0.926198	0.926198	HG up vs PG	0.0775394	HG up vs PG	29.1908	1.71569	0.352649	1
191468	cg15974487	FHDC1			0.00166008	0.00166008	-0.72531	-0.72531	HG down vs PG	-0.0449525	HG down vs PG	29.1862	1.05215	0.216297	1
143278	cg13461118	VAPA			0.00166012	0.00166012	-0.669548	-0.669548	HG down vs PG	-0.0286742	HG down vs PG	29.1859	0.896588	0.184319	1
832839	cg00888789				0.00166122	0.00166122	-0.562168	-0.562168	HG down vs PG	-0.0430474	HG down vs PG	29.1784	0.632065	0.129973	1
737099	cg13598990	NFIA			0.00166292	0.00166292	-0.518141	-0.518141	HG down vs PG	-0.0280949	HG down vs PG	29.1666	0.536941	0.110457	1
110286	cg06336613	RCN2	chr15:77223771-77224466	Island	0.00166311	0.00166311	1.26595	1.26595	HG up vs PG	0.00954403	HG up vs PG	29.1653	3.20525	0.659395	1
225575	cg11722139		chr10:102440600-102441011	S_Shore	0.00166784	0.00166784	0.535427	0.535427	HG up vs PG	0.0271608	HG up vs PG	29.1329	0.573364	0.118086	1
46385	cg10653782	ELMOD1	chr11:107461743-107462648	Island	0.00166871	0.00166871	0.875613	0.875613	HG up vs PG	0.0137285	HG up vs PG	29.1269	1.5334	0.315872	1
197033	cg08595574	MYO9B			0.001669	0.001669	-1.02232	-1.02232	HG down vs PG	-0.0326649	HG down vs PG	29.1249	2.09026	0.430612	1
131421	cg26703557	ROCK2			0.00166959	0.00166959	-0.664599	-0.664599	HG down vs PG	-0.114025	HG down vs PG	29.1209	0.883384	0.18201	1
406444	cg04451259	SLC1A2			0.00166966	0.00166966	-0.535458	-0.535458	HG down vs PG	-0.0563318	HG down vs PG	29.1204	0.57343	0.11815	1
74465	cg27241044		chr13:23500589-23501398	N_Shore	0.00167062	0.00167062	-0.749337	-0.749337	HG down vs PG	-0.013978	HG down vs PG	29.1138	1.12301	0.231439	1
119134	cg16359406	NDUFAF1	chr15:41694493-41694756	S_Shore	0.00167132	0.00167132	-0.711318	-0.711318	HG down vs PG	-0.0149346	HG down vs PG	29.109	1.01195	0.208584	1
140869	cg16229161	TNK2	chr3:195613588-195613966	S_Shelf	0.00167302	0.00167302	-1.20124	-1.20124	HG down vs PG	-0.0218742	HG down vs PG	29.0975	2.88597	0.595098	1
64386	cg00944193	NBEA	chr13:36044844-36045481	Island	0.00167388	0.00167388	0.92401	0.92401	HG up vs PG	0.0308252	HG up vs PG	29.0916	1.70759	0.352182	1
49904	cg09449532				0.00167599	0.00167599	-1.5893	-1.5893	HG down vs PG	-0.0148865	HG down vs PG	29.0772	5.05177	1.04242	1
318247	cg27431182	KIF26B	chr1:245498883-245499218	S_Shore	0.00167657	0.00167657	-0.657006	-0.657006	HG down vs PG	-0.0389223	HG down vs PG	29.0732	0.863314	0.178167	1
192151	cg06740214				0.00167841	0.00167841	0.674002	0.674002	HG up vs PG	0.0396597	HG up vs PG	29.0608	0.908557	0.187584	1
706546	cg06004018	HEATR2	chr7:821689-822634	S_Shelf	0.00168003	0.00168003	-0.508569	-0.508569	HG down vs PG	-0.0241178	HG down vs PG	29.0497	0.517285	0.106841	1
154051	cg09622715		chr11:43568921-43569854	N_Shore	0.00168409	0.00168409	-0.715513	-0.715513	HG down vs PG	-0.0393738	HG down vs PG	29.0222	1.02392	0.211683	1
833531	cg07616299	NEB			0.00168427	0.00168427	-1.18139	-1.18139	HG down vs PG	-0.0551932	HG down vs PG	29.021	2.79139	0.57711	1
740805	cg16170720	C11orf71	chr11:114270799-114271690	N_Shore	0.00168503	0.00168503	-0.621852	-0.621852	HG down vs PG	-0.030287	HG down vs PG	29.0159	0.773401	0.159926	1
151743	cg09614808	APP			0.0016859	0.0016859	0.658704	0.658704	HG up vs PG	0.0571606	HG up vs PG	29.01	0.867783	0.179479	1
14400	cg12602126	STK32A	chr5:146614283-146614560	Island	0.00168733	0.00168733	-0.593631	-0.593631	HG down vs PG	-0.0336842	HG down vs PG	29.0004	0.704796	0.145818	1
1589	cg09367185	DPF1			0.00169096	0.00169096	-1.20464	-1.20464	HG down vs PG	-0.00975271	HG down vs PG	28.9759	2.9023	0.600975	1
89368	cg18709589	KIAA0776	chr6:96969511-96970100	Island	0.0016949	0.0016949	1.04088	1.04088	HG up vs PG	0.0289409	HG up vs PG	28.9494	2.16685	0.449097	1
176058	cg00333103	KIAA0586			0.00169539	0.00169539	-1.18575	-1.18575	HG down vs PG	-0.0455626	HG down vs PG	28.9462	2.81199	0.582873	1
577202	cg02825709	ZNF75A	chr16:3355020-3356012	N_Shore	0.00169568	0.00169568	-0.572778	-0.572778	HG down vs PG	-0.0320952	HG down vs PG	28.9442	0.65615	0.136017	1
488776	cg17776640	MYO18B			0.00169613	0.00169613	-0.619519	-0.619519	HG down vs PG	-0.0350745	HG down vs PG	28.9412	0.767607	0.159138	1
641309	cg13801940	TNC			0.00170083	0.00170083	-0.529228	-0.529228	HG down vs PG	-0.0322404	HG down vs PG	28.9098	0.560164	0.116258	1
98986	cg11878365	XKR5	chr8:6691833-6693135	Island	0.0017026	0.0017026	1.10374	1.10374	HG up vs PG	0.0302985	HG up vs PG	28.898	2.43648	0.50588	1
147592	cg23383952	DNAJC6			0.00170381	0.00170381	-0.653015	-0.653015	HG down vs PG	-0.0326392	HG down vs PG	28.8899	0.852856	0.177125	1
711039	cg02459786				0.00170606	0.00170606	-0.628293	-0.628293	HG down vs PG	-0.0582022	HG down vs PG	28.8749	0.789504	0.164053	1
585451	cg24255584				0.00170618	0.00170618	-0.854338	-0.854338	HG down vs PG	-0.0313505	HG down vs PG	28.8742	1.45979	0.303341	1
13953	cg05279901	ATP1A3	chr19:42497819-42498560	S_Shore	0.00170906	0.00170906	0.833405	0.833405	HG up vs PG	0.0445866	HG up vs PG	28.855	1.38913	0.28885	1
124479	cg02230017	A2BP1	chr16:6068914-6070401	Island	0.00170954	0.00170954	0.514939	0.514939	HG up vs PG	0.0163899	HG up vs PG	28.8519	0.530325	0.110286	1
142841	cg26435773	AKAP7			0.00171082	0.00171082	-0.544325	-0.544325	HG down vs PG	-0.0377475	HG down vs PG	28.8434	0.592579	0.123268	1
392789	cg05023873				0.001711	0.001711	-0.888362	-0.888362	HG down vs PG	-0.0302685	HG down vs PG	28.8422	1.57837	0.328347	1
132470	cg09763362	TNFAIP3	chr6:138187825-138189141	Island	0.00171188	0.00171188	0.923484	0.923484	HG up vs PG	0.0188059	HG up vs PG	28.8364	1.70565	0.354895	1
444692	cg03203797	WWC3	chrX:10085183-10085759	N_Shore	0.00171283	0.00171283	-0.709739	-0.709739	HG down vs PG	-0.0280243	HG down vs PG	28.8301	1.00746	0.209668	1
69094	cg04301102	2008-09-01	chr5:132112448-132113621	Island	0.00171453	0.00171453	1.38987	1.38987	HG up vs PG	0.00967848	HG up vs PG	28.8188	3.8635	0.80437	1
821779	cg03611028	DEFB127			0.00171608	0.00171608	-0.569767	-0.569767	HG down vs PG	-0.0241481	HG down vs PG	28.8086	0.64927	0.135224	1
56161	cg10050962	HTATSF1	chrX:135579001-135580099	Island	0.00171978	0.00171978	1.35864	1.35864	HG up vs PG	0.0148403	HG up vs PG	28.7842	3.69178	0.769543	1
663278	cg07447485	MAP3K10	chr19:40711823-40712040	N_Shelf	0.00172206	0.00172206	-0.513232	-0.513232	HG down vs PG	-0.0353322	HG down vs PG	28.7693	0.526814	0.10987	1
169253	cg23142800	DYNC1I1			0.00172388	0.00172388	0.508383	0.508383	HG up vs PG	0.0440703	HG up vs PG	28.7573	0.516906	0.107849	1
117581	cg04078416	CCDC12	chr3:47017879-47018312	Island	0.00172835	0.00172835	0.851501	0.851501	HG up vs PG	0.0104706	HG up vs PG	28.7281	1.45011	0.302862	1
165332	cg08400935	TPH1			0.00172841	0.00172841	-0.533997	-0.533997	HG down vs PG	-0.0392008	HG down vs PG	28.7277	0.570305	0.119113	1
182869	cg23227932	KLC4	chr6:43044044-43045057	N_Shelf	0.00172864	0.00172864	-0.547467	-0.547467	HG down vs PG	-0.0441168	HG down vs PG	28.7262	0.59944	0.125204	1
316327	cg07860992	SSR3	chr3:156272636-156273099	Island	0.00172904	0.00172904	0.509819	0.509819	HG up vs PG	0.024526	HG up vs PG	28.7235	0.519831	0.108586	1
178864	cg01957834				0.00173055	0.00173055	-0.540885	-0.540885	HG down vs PG	-0.0337609	HG down vs PG	28.7137	0.585113	0.122265	1
63966	cg23499749	CHCHD5	chr2:113341684-113342453	S_Shelf	0.00173198	0.00173198	-0.894982	-0.894982	HG down vs PG	-0.0251425	HG down vs PG	28.7044	1.60199	0.334859	1
857974	cg23786763	MTCL1			0.00173515	0.00173515	-1.05931	-1.05931	HG down vs PG	-0.0326947	HG down vs PG	28.6838	2.24426	0.469448	1
435986	cg13295596	COG5			0.00173865	0.00173865	-0.67077	-0.67077	HG down vs PG	-0.029799	HG down vs PG	28.661	0.899865	0.188381	1
510190	cg06787912	C21orf82			0.00173916	0.00173916	-1.01378	-1.01378	HG down vs PG	-0.0408982	HG down vs PG	28.6577	2.05552	0.430358	1
80769	cg21640261		chr12:79198064-79198400	Island	0.00174491	0.00174491	-0.861908	-0.861908	HG down vs PG	-0.0150917	HG down vs PG	28.6206	1.48577	0.311476	1
432481	cg17019184		chr10:133508354-133508591	N_Shore	0.00174541	0.00174541	-0.627562	-0.627562	HG down vs PG	-0.058743	HG down vs PG	28.6173	0.787667	0.165145	1
123837	cg21798926	RAB2A	chr8:61429174-61430173	Island	0.00174804	0.00174804	0.886744	0.886744	HG up vs PG	0.0138613	HG up vs PG	28.6004	1.57263	0.329917	1
429088	cg05803035	ATP5O	chr21:35287803-35288208	S_Shore	0.00174998	0.00174998	-0.733013	-0.733013	HG down vs PG	-0.0304768	HG down vs PG	28.5879	1.07462	0.225539	1
488561	cg16126759	RRAGB			0.00175062	0.00175062	0.501994	0.501994	HG up vs PG	0.0281878	HG up vs PG	28.5838	0.503996	0.105793	1
710505	cg04353741	TBCD			0.0017508	0.0017508	-0.86267	-0.86267	HG down vs PG	-0.0515465	HG down vs PG	28.5826	1.4884	0.312441	1
509741	cg25065997	NEMF			0.00175107	0.00175107	-1.02832	-1.02832	HG down vs PG	-0.0359888	HG down vs PG	28.581	2.1149	0.443981	1
204624	cg12631011				0.00175212	0.00175212	-0.729485	-0.729485	HG down vs PG	-0.0414918	HG down vs PG	28.5742	1.0643	0.223481	1
364624	cg20963443	PRKCE			0.00175233	0.00175233	-0.503152	-0.503152	HG down vs PG	-0.0310931	HG down vs PG	28.5728	0.506324	0.106323	1
555291	cg21491443				0.0017536	0.0017536	0.948075	0.948075	HG up vs PG	0.0419881	HG up vs PG	28.5647	1.79769	0.377604	1
775724	cg02955229	SNRNP40	chr1:31769246-31769978	N_Shelf	0.0017547	0.0017547	-0.511017	-0.511017	HG down vs PG	-0.0330514	HG down vs PG	28.5577	0.522277	0.109731	1
525860	cg22064182	ARHGAP18			0.00175557	0.00175557	-0.591345	-0.591345	HG down vs PG	-0.0445797	HG down vs PG	28.5521	0.699377	0.146969	1
541166	cg26218428	ALPK3			0.00176069	0.00176069	-0.704975	-0.704975	HG down vs PG	-0.0377348	HG down vs PG	28.5194	0.993981	0.209117	1
445728	cg01294270	C2orf56			0.00176179	0.00176179	-0.95761	-0.95761	HG down vs PG	-0.0482215	HG down vs PG	28.5124	1.83403	0.385945	1
233222	cg20386109	TSC22D2			0.00176658	0.00176658	-1.43546	-1.43546	HG down vs PG	-0.0688928	HG down vs PG	28.4819	4.12108	0.868146	1
392203	cg16471974				0.00176665	0.00176665	-0.541756	-0.541756	HG down vs PG	-0.0238961	HG down vs PG	28.4815	0.587	0.123659	1
98046	cg12313215	ARIH1	chr15:72766260-72767693	Island	0.00176956	0.00176956	0.974865	0.974865	HG up vs PG	0.0176393	HG up vs PG	28.463	1.90073	0.400673	1
548806	cg03860250	MICAL2			0.00177183	0.00177183	-0.582183	-0.582183	HG down vs PG	-0.0516602	HG down vs PG	28.4487	0.677874	0.142968	1
198419	cg27492286		chr7:157071802-157072845	N_Shelf	0.00177217	0.00177217	-0.698449	-0.698449	HG down vs PG	-0.0445564	HG down vs PG	28.4465	0.975662	0.205789	1
704526	cg17975007	RSU1			0.00177277	0.00177277	-0.991753	-0.991753	HG down vs PG	-0.0389431	HG down vs PG	28.4427	1.96715	0.414971	1
793676	cg18810655	ARHGEF7			0.00177674	0.00177674	-0.618546	-0.618546	HG down vs PG	-0.0678876	HG down vs PG	28.4177	0.765198	0.161561	1
7701	cg09913171		chr12:133009744-133009973	S_Shore	0.00177699	0.00177699	-0.795518	-0.795518	HG down vs PG	-0.0241119	HG down vs PG	28.4161	1.2657	0.267249	1
397484	cg18349258	SMEK2	chr2:55844267-55845065	N_Shore	0.00177723	0.00177723	-0.962339	-0.962339	HG down vs PG	-0.032951	HG down vs PG	28.4147	1.85219	0.391106	1
426394	cg22736775	MTSS1			0.0017784	0.0017784	-1.28572	-1.28572	HG down vs PG	-0.0565719	HG down vs PG	28.4073	3.30618	0.698309	1
772826	cg21436435	LOC101928823			0.0017814	0.0017814	-0.729888	-0.729888	HG down vs PG	-0.035203	HG down vs PG	28.3885	1.06547	0.225191	1
356758	cg02452102	TRIM62	chr1:33612976-33613321	S_Shelf	0.00178143	0.00178143	-0.521556	-0.521556	HG down vs PG	-0.0268318	HG down vs PG	28.3882	0.544042	0.114986	1
340279	ch.21.25580530F				0.00178256	0.00178256	1.13694	1.13694	HG up vs PG	0.0293515	HG up vs PG	28.3811	2.58526	0.546544	1
505799	cg15710554	SIL1			0.00178424	0.00178424	-0.541798	-0.541798	HG down vs PG	-0.0527198	HG down vs PG	28.3706	0.58709	0.124162	1
145265	cg02555663	LDLRAD4	chr18:13498761-13499720	S_Shore	0.00178495	0.00178495	0.601031	0.601031	HG up vs PG	0.0158626	HG up vs PG	28.3662	0.722476	0.152818	1
368039	cg25786525	C10orf11			0.00178697	0.00178697	0.922446	0.922446	HG up vs PG	0.0375328	HG up vs PG	28.3535	1.70181	0.360127	1
646887	cg13933729	FANCG	chr9:35079628-35080213	N_Shelf	0.00178711	0.00178711	-0.504979	-0.504979	HG down vs PG	-0.0423071	HG down vs PG	28.3527	0.510008	0.107928	1
86354	cg16778319	BAHD1	chr15:40732929-40734697	Island	0.00179058	0.00179058	1.16089	1.16089	HG up vs PG	0.0107298	HG up vs PG	28.331	2.69532	0.570821	1
844352	cg23811512	TBC1D4			0.00179101	0.00179101	-0.717067	-0.717067	HG down vs PG	-0.0302884	HG down vs PG	28.3284	1.02837	0.217811	1
395044	cg24080291	NARS2	chr11:78285405-78285995	N_Shelf	0.00179368	0.00179368	-1.0458	-1.0458	HG down vs PG	-0.0568045	HG down vs PG	28.3117	2.18738	0.463563	1
361179	cg19279392	ANKRA2	chr5:72860959-72861610	Island	0.00179755	0.00179755	0.596648	0.596648	HG up vs PG	0.0251405	HG up vs PG	28.2877	0.711978	0.151015	1
381724	cg25184502		chr5:176432854-176433908	S_Shelf	0.00180074	0.00180074	-0.645183	-0.645183	HG down vs PG	-0.0350202	HG down vs PG	28.268	0.832522	0.176706	1
578339	cg01082057	PRKAR1B	chr7:750788-751237	N_Shore	0.00180202	0.00180202	-0.560575	-0.560575	HG down vs PG	-0.0289604	HG down vs PG	28.26	0.628489	0.133437	1
105150	cg10741399	SIDT1	chr3:113251699-113252290	Island	0.0018024	0.0018024	-1.40196	-1.40196	HG down vs PG	-0.0110072	HG down vs PG	28.2577	3.93099	0.834673	1
133814	cg18387671	ANKRD13B	chr17:27919874-27921105	Island	0.00180301	0.00180301	-0.739494	-0.739494	HG down vs PG	-0.0106608	HG down vs PG	28.2539	1.0937	0.232258	1
593848	cg01306003				0.00180318	0.00180318	-0.85906	-0.85906	HG down vs PG	-0.0367843	HG down vs PG	28.2529	1.47597	0.313448	1
41640	cg24740195	PFKFB3	chr10:6186520-6187855	Island	0.00180645	0.00180645	0.58768	0.58768	HG up vs PG	0.0161448	HG up vs PG	28.2327	0.690735	0.146794	1
146339	cg18401103	SLC25A27			0.00180658	0.00180658	-0.527853	-0.527853	HG down vs PG	-0.0411164	HG down vs PG	28.2319	0.557258	0.118432	1
238190	cg00877056	MID2	chrX:107069308-107070201	S_Shore	0.00180669	0.00180669	-0.507239	-0.507239	HG down vs PG	-0.0461911	HG down vs PG	28.2312	0.514583	0.109365	1
121454	cg08069263	MXI1	chr10:111985563-111986204	Island	0.00181157	0.00181157	1.08566	1.08566	HG up vs PG	0.0173568	HG up vs PG	28.2012	2.35733	0.501538	1
27943	cg25028189	RAP1GAP2			0.00181197	0.00181197	-0.614633	-0.614633	HG down vs PG	-0.00994562	HG down vs PG	28.1988	0.755546	0.160762	1
59141	cg26976744	TAF2	chr8:120844798-120845115	Island	0.00181564	0.00181564	0.892576	0.892576	HG up vs PG	0.01195	HG up vs PG	28.1763	1.59338	0.339303	1
179817	cg02528400	CSMD1			0.00181724	0.00181724	-0.594534	-0.594534	HG down vs PG	-0.034625	HG down vs PG	28.1665	0.70694	0.150592	1
703523	cg04399192	STK3			0.00181835	0.00181835	-0.815864	-0.815864	HG down vs PG	-0.0416073	HG down vs PG	28.1597	1.33127	0.283654	1
90964	cg10432662	PREX1	chr20:47252934-47253218	S_Shelf	0.00181884	0.00181884	-0.763913	-0.763913	HG down vs PG	-0.0220064	HG down vs PG	28.1567	1.16713	0.248706	1
353635	cg05146536				0.00181909	0.00181909	-0.650007	-0.650007	HG down vs PG	-0.0482877	HG down vs PG	28.1552	0.845017	0.180077	1
110988	cg24106824	MRPL12	chr17:79674200-79674665	Island	0.00182116	0.00182116	-0.638464	-0.638464	HG down vs PG	-0.0231015	HG down vs PG	28.1426	0.815271	0.173816	1
13767	cg19415767	RREB1	chr6:7107075-7109854	Island	0.00182188	0.00182188	1.08222	1.08222	HG up vs PG	0.0213967	HG up vs PG	28.1382	2.3424	0.499478	1
553989	cg21380077	HIVEP2			0.00182617	0.00182617	-0.633685	-0.633685	HG down vs PG	-0.023728	HG down vs PG	28.1121	0.803114	0.17141	1
543019	cg16274893				0.00182987	0.00182987	-0.510499	-0.510499	HG down vs PG	-0.0399286	HG down vs PG	28.0897	0.521217	0.111333	1
285912	cg21355451	ZNF565	chr19:36705433-36706262	S_Shore	0.00183	0.00183	1.32393	1.32393	HG up vs PG	0.141294	HG up vs PG	28.0889	3.50559	0.748821	1
131259	cg25694480		chr20:62031417-62032423	S_Shore	0.00183345	0.00183345	-0.719034	-0.719034	HG down vs PG	-0.013091	HG down vs PG	28.0681	1.03402	0.221038	1
590532	cg07440526	ATP2B3			0.0018347	0.0018347	-0.700476	-0.700476	HG down vs PG	-0.0356236	HG down vs PG	28.0605	0.981332	0.209832	1
290676	cg11033893	TGFBR3			0.00183775	0.00183775	-0.733871	-0.733871	HG down vs PG	-0.0274961	HG down vs PG	28.0421	1.07713	0.230468	1
863001	cg19682801	NCALD			0.00183813	0.00183813	-0.533747	-0.533747	HG down vs PG	-0.0364012	HG down vs PG	28.0398	0.569771	0.12192	1
865376	cg13730347	SH3KBP1			0.00183923	0.00183923	-1.17552	-1.17552	HG down vs PG	-0.052291	HG down vs PG	28.0332	2.76371	0.591521	1
333427	cg23292349				0.00184071	0.00184071	-0.674113	-0.674113	HG down vs PG	-0.0416451	HG down vs PG	28.0243	0.908857	0.194586	1
754493	cg09240267	MAPRE1			0.00184215	0.00184215	-0.529187	-0.529187	HG down vs PG	-0.0359779	HG down vs PG	28.0157	0.560078	0.11995	1
8571	cg15226715	GGA3	chr17:73257180-73258101	Island	0.00184328	0.00184328	0.584712	0.584712	HG up vs PG	0.0105959	HG up vs PG	28.0089	0.683776	0.146477	1
116361	cg00911794	HIC1	chr17:1952919-1962328	Island	0.00184339	0.00184339	0.733844	0.733844	HG up vs PG	0.0160463	HG up vs PG	28.0082	1.07705	0.23073	1
104976	cg04005596	CCNE1	chr19:30302295-30302510	S_Shore	0.00184345	0.00184345	0.867611	0.867611	HG up vs PG	0.0100354	HG up vs PG	28.0079	1.5055	0.322516	1
51455	cg26122004	C5orf45	chr5:179276846-179277068	Island	0.00184358	0.00184358	-0.509193	-0.509193	HG down vs PG	-0.0130657	HG down vs PG	28.0071	0.518554	0.11109	1
213611	cg07516697	FOXP1	chr3:71630573-71633217	Island	0.00184467	0.00184467	0.61521	0.61521	HG up vs PG	0.0201189	HG up vs PG	28.0006	0.756967	0.162204	1
771716	cg15237644	KDM2B	chr12:121880053-121880718	N_Shore	0.00184641	0.00184641	-0.545485	-0.545485	HG down vs PG	-0.0291081	HG down vs PG	27.9902	0.595109	0.127568	1
681318	cg06579547	TIMP2	chr17:76920684-76921961	S_Shore	0.00184738	0.00184738	-0.518946	-0.518946	HG down vs PG	-0.0454699	HG down vs PG	27.9844	0.53861	0.115481	1
740353	cg26182418	FOXN3			0.00184846	0.00184846	-0.631271	-0.631271	HG down vs PG	-0.040613	HG down vs PG	27.9779	0.797005	0.170922	1
828049	cg01937212	C6orf10			0.00184854	0.00184854	-0.526987	-0.526987	HG down vs PG	-0.0510455	HG down vs PG	27.9774	0.55543	0.119117	1
765068	ch.10.107354959F				0.00184882	0.00184882	0.607009	0.607009	HG up vs PG	0.0163599	HG up vs PG	27.9758	0.73692	0.158048	1
560354	cg23143603	RAB30			0.00184904	0.00184904	0.639734	0.639734	HG up vs PG	0.0309422	HG up vs PG	27.9744	0.81852	0.175557	1
164962	cg07814541				0.00184984	0.00184984	-0.512097	-0.512097	HG down vs PG	-0.0226831	HG down vs PG	27.9697	0.524486	0.112512	1
698321	cg02266344				0.00185329	0.00185329	-0.796745	-0.796745	HG down vs PG	-0.0417677	HG down vs PG	27.9491	1.26961	0.272554	1
295768	cg10654373	KSR2			0.00185651	0.00185651	-0.527279	-0.527279	HG down vs PG	-0.029056	HG down vs PG	27.93	0.556046	0.119451	1
546427	cg18530240	OGT	chrX:70752638-70752965	S_Shore	0.00185906	0.00185906	1.10245	1.10245	HG up vs PG	0.039646	HG up vs PG	27.9149	2.43081	0.522477	1
817677	cg01086627				0.00185957	0.00185957	-1.49393	-1.49393	HG down vs PG	-0.0643275	HG down vs PG	27.9118	4.46368	0.959525	1
500523	cg02235255	RUFY3			0.00186053	0.00186053	2.35475	2.35475	HG up vs PG	0.185966	HG up vs PG	27.9061	11.0897	2.38436	1
98565	cg16482183	HIST1H1C	chr6:26056167-26056798	Island	0.00186154	0.00186154	1.58427	1.58427	HG up vs PG	0.011727	HG up vs PG	27.9001	5.01985	1.07953	1
120715	cg02556649	TNNT3	chr11:1947531-1947958	N_Shore	0.00186215	0.00186215	-0.683087	-0.683087	HG down vs PG	-0.0118024	HG down vs PG	27.8965	0.933215	0.200716	1
766845	cg11086378	AOX2P			0.00186552	0.00186552	-0.643332	-0.643332	HG down vs PG	-0.0400842	HG down vs PG	27.8766	0.827751	0.17816	1
825404	cg02789519	TRIM67	chr1:231297812-231299777	S_Shelf	0.00186575	0.00186575	-0.925481	-0.925481	HG down vs PG	-0.0510456	HG down vs PG	27.8753	1.71303	0.36872	1
247084	cg18471029	MAP3K5			0.00187009	0.00187009	-0.961262	-0.961262	HG down vs PG	-0.0520285	HG down vs PG	27.8497	1.84805	0.398148	1
509178	cg09326546	RAF1	chr3:12705059-12705887	Island	0.00187117	0.00187117	0.678369	0.678369	HG up vs PG	0.0229034	HG up vs PG	27.8434	0.92037	0.198332	1
614046	cg17818220	CREB5			0.00187305	0.00187305	0.868539	0.868539	HG up vs PG	0.0299101	HG up vs PG	27.8323	1.50872	0.325245	1
688851	cg06760279	NGDN			0.00187333	0.00187333	-0.565025	-0.565025	HG down vs PG	-0.0284119	HG down vs PG	27.8307	0.638505	0.137655	1
195805	cg01238361	PTPRN2			0.00187585	0.00187585	-0.54541	-0.54541	HG down vs PG	-0.046916	HG down vs PG	27.8159	0.594943	0.128332	1
528182	cg02919070				0.00187946	0.00187946	-0.613643	-0.613643	HG down vs PG	-0.0245136	HG down vs PG	27.7948	0.753115	0.162573	1
305357	cg04308443		chr19:51107425-51107742	N_Shelf	0.00187959	0.00187959	-0.655334	-0.655334	HG down vs PG	-0.0470004	HG down vs PG	27.7941	0.858925	0.185419	1
511038	cg04253185	STK4-AS1	chr20:43594894-43595244	N_Shore	0.00188013	0.00188013	-0.69056	-0.69056	HG down vs PG	-0.043423	HG down vs PG	27.7909	0.953745	0.205912	1
83625	cg14275354		chr11:129148497-129149917	S_Shelf	0.00188192	0.00188192	-0.801845	-0.801845	HG down vs PG	-0.0186957	HG down vs PG	27.7804	1.28591	0.27773	1
607657	cg12548638	EPHA10	chr1:38227079-38227741	N_Shore	0.00188204	0.00188204	-0.841595	-0.841595	HG down vs PG	-0.0579431	HG down vs PG	27.7797	1.41656	0.305956	1
376912	cg12768447	CTNNA3			0.00188384	0.00188384	-0.625003	-0.625003	HG down vs PG	-0.0371479	HG down vs PG	27.7693	0.781257	0.168803	1
581401	cg06524846				0.00188549	0.00188549	-1.1367	-1.1367	HG down vs PG	-0.0711549	HG down vs PG	27.7597	2.58419	0.558549	1
118158	cg19547144	C3orf25	chr3:129147229-129147617	Island	0.00188614	0.00188614	1.37787	1.37787	HG up vs PG	0.0153315	HG up vs PG	27.7559	3.79706	0.820813	1
44774	cg26633084		chr4:56659626-56660144	S_Shore	0.0018865	0.0018865	-0.736632	-0.736632	HG down vs PG	-0.0306972	HG down vs PG	27.7538	1.08525	0.234618	1
538258	cg07346187	ZC3H12D	chr6:149777792-149778189	N_Shelf	0.00188662	0.00188662	0.749927	0.749927	HG up vs PG	0.0229932	HG up vs PG	27.7531	1.12478	0.243169	1
480033	cg16690257	LOC101929260			0.0018873	0.0018873	-0.510942	-0.510942	HG down vs PG	-0.0251692	HG down vs PG	27.7491	0.522124	0.112895	1
526230	cg25346180	CLUL1			0.0018896	0.0018896	-0.598812	-0.598812	HG down vs PG	-0.0368177	HG down vs PG	27.7358	0.717152	0.155139	1
93010	cg09299076	ZNF276			0.00189154	0.00189154	-1.34279	-1.34279	HG down vs PG	-0.0230251	HG down vs PG	27.7246	3.60616	0.780426	1
194962	cg03333253	CAPN11			0.00189354	0.00189354	-0.53414	-0.53414	HG down vs PG	-0.0553076	HG down vs PG	27.713	0.570612	0.12354	1
60056	cg23521589	GPD2	chr2:157292102-157292646	S_Shore	0.0018974	0.0018974	0.54954	0.54954	HG up vs PG	0.0119513	HG up vs PG	27.6907	0.603989	0.130872	1
250531	cg18396644	TBC1D17	chr19:50379396-50381565	S_Shore	0.00189903	0.00189903	-0.596206	-0.596206	HG down vs PG	-0.0408645	HG down vs PG	27.6813	0.710923	0.154095	1
591496	cg21808526	MN1			0.001902	0.001902	0.725939	0.725939	HG up vs PG	0.0508904	HG up vs PG	27.6642	1.05397	0.228593	1
183556	cg09237583				0.00190315	0.00190315	0.576632	0.576632	HG up vs PG	0.0502405	HG up vs PG	27.6576	0.665009	0.144266	1
568855	cg25195781	USP6NL			0.00190456	0.00190456	-0.623128	-0.623128	HG down vs PG	-0.0312245	HG down vs PG	27.6495	0.776577	0.168519	1
844318	cg23630124				0.00191154	0.00191154	0.691028	0.691028	HG up vs PG	0.0338342	HG up vs PG	27.6095	0.955041	0.207546	1
585090	cg20001775				0.00191491	0.00191491	-0.849872	-0.849872	HG down vs PG	-0.0377498	HG down vs PG	27.5903	1.44457	0.314147	1
264318	cg14567804				0.00191543	0.00191543	-0.620119	-0.620119	HG down vs PG	-0.0323167	HG down vs PG	27.5874	0.769095	0.167271	1
719747	cg17894064	MCC			0.00191643	0.00191643	-0.572512	-0.572512	HG down vs PG	-0.0280755	HG down vs PG	27.5816	0.65554	0.142604	1
66609	cg11899507	TRAFD1			0.00191743	0.00191743	-2.34821	-2.34821	HG down vs PG	-0.0564295	HG down vs PG	27.5759	11.0281	2.39952	1
754705	cg18173531	TSPAN9	chr12:3308812-3310270	S_Shore	0.00191808	0.00191808	-0.568895	-0.568895	HG down vs PG	-0.0265206	HG down vs PG	27.5723	0.647283	0.140855	1
725147	cg13467395	NUBPL			0.00192264	0.00192264	-0.550006	-0.550006	HG down vs PG	-0.0300379	HG down vs PG	27.5464	0.605013	0.131781	1
450824	cg11194398	PC			0.0019253	0.0019253	-0.868941	-0.868941	HG down vs PG	-0.065209	HG down vs PG	27.5313	1.51012	0.329105	1
862221	cg06880038				0.00192663	0.00192663	-0.725226	-0.725226	HG down vs PG	-0.0417206	HG down vs PG	27.5238	1.05191	0.229308	1
80297	cg16452866	BCL11B			0.00192728	0.00192728	-0.655545	-0.655545	HG down vs PG	-0.0296832	HG down vs PG	27.5201	0.859479	0.187386	1
172828	cg18726664	FARS2			0.00192911	0.00192911	-0.651258	-0.651258	HG down vs PG	-0.0326857	HG down vs PG	27.5098	0.848275	0.185012	1
609478	cg11682697	PPAP2B			0.00192912	0.00192912	-0.628199	-0.628199	HG down vs PG	-0.0397952	HG down vs PG	27.5098	0.789269	0.172143	1
195670	cg15225844	MYT1L	chr2:2189200-2190138	Island	0.00193316	0.00193316	-0.523767	-0.523767	HG down vs PG	-0.0345366	HG down vs PG	27.487	0.548663	0.119765	1
181060	cg03895221				0.0019347	0.0019347	-0.627155	-0.627155	HG down vs PG	-0.0488436	HG down vs PG	27.4783	0.786646	0.171767	1
43984	cg11078358	SMAP1	chr6:71377385-71378178	Island	0.00193484	0.00193484	0.615859	0.615859	HG up vs PG	0.00546586	HG up vs PG	27.4775	0.758564	0.16564	1
394914	cg06802709				0.00193595	0.00193595	-1.18499	-1.18499	HG down vs PG	-0.0702258	HG down vs PG	27.4713	2.80838	0.613378	1
330911	cg01374894	IK			0.00193752	0.00193752	-0.688016	-0.688016	HG down vs PG	-0.0342793	HG down vs PG	27.4625	0.946731	0.206842	1
387118	cg18511546	HLA-C	chr6:31238852-31240120	N_Shore	0.00193761	0.00193761	-0.590998	-0.590998	HG down vs PG	-0.0366748	HG down vs PG	27.4619	0.698556	0.152623	1
249063	cg25737169	AKAP13			0.00194029	0.00194029	-0.654083	-0.654083	HG down vs PG	-0.0395913	HG down vs PG	27.4469	0.855649	0.187048	1
670643	cg10774973	IPCEF1			0.00194239	0.00194239	-0.63421	-0.63421	HG down vs PG	-0.0299429	HG down vs PG	27.4352	0.804444	0.175929	1
242640	cg02519222	RBM26	chr13:79980004-79980723	S_Shore	0.00194285	0.00194285	0.562917	0.562917	HG up vs PG	0.0190312	HG up vs PG	27.4327	0.633752	0.138613	1
110639	cg21290316	KIAA1328	chr18:34408558-34409289	Island	0.00194306	0.00194306	0.852166	0.852166	HG up vs PG	0.0121931	HG up vs PG	27.4315	1.45237	0.317673	1
297775	cg08776482	CTNNAL1			0.00194437	0.00194437	-0.564102	-0.564102	HG down vs PG	-0.0372138	HG down vs PG	27.4241	0.636422	0.13924	1
43795	cg01601470	POLN			0.00194558	0.00194558	-0.714429	-0.714429	HG down vs PG	-0.0185134	HG down vs PG	27.4174	1.02082	0.223395	1
818604	cg00418087	MPRIP			0.00194728	0.00194728	-0.706315	-0.706315	HG down vs PG	-0.0355147	HG down vs PG	27.4079	0.997761	0.218425	1
5011	cg12308391	NCAM1			0.00194751	0.00194751	-2.49412	-2.49412	HG down vs PG	-0.0274755	HG down vs PG	27.4067	12.4412	2.7237	1
481213	cg14932645	SLC4A5			0.00195185	0.00195185	-0.713096	-0.713096	HG down vs PG	-0.0311069	HG down vs PG	27.3825	1.01701	0.222846	1
387474	cg13069502				0.00195193	0.00195193	-0.558038	-0.558038	HG down vs PG	-0.0451841	HG down vs PG	27.3821	0.622814	0.136472	1
325940	cg02012300	SCOC			0.00195277	0.00195277	-0.843445	-0.843445	HG down vs PG	-0.0559062	HG down vs PG	27.3774	1.4228	0.311819	1
510491	cg18590299	ZZEF1			0.00195363	0.00195363	-0.989502	-0.989502	HG down vs PG	-0.0405897	HG down vs PG	27.3726	1.95823	0.429238	1
98881	cg05291025	NEU2			0.00195386	0.00195386	-0.825879	-0.825879	HG down vs PG	-0.0368149	HG down vs PG	27.3713	1.36415	0.299032	1
277641	cg01118143				0.0019569	0.0019569	-0.939048	-0.939048	HG down vs PG	-0.0424841	HG down vs PG	27.3545	1.76362	0.386838	1
568882	cg19996939				0.00195873	0.00195873	-0.752197	-0.752197	HG down vs PG	-0.0311325	HG down vs PG	27.3443	1.1316	0.2483	1
94144	cg02984063	PACRG	chr6:163148376-163149017	Island	0.00195917	0.00195917	0.746715	0.746715	HG up vs PG	0.00882688	HG up vs PG	27.3419	1.11517	0.244716	1
837210	cg20990330				0.00195919	0.00195919	-0.931098	-0.931098	HG down vs PG	-0.0491313	HG down vs PG	27.3418	1.73389	0.380491	1
154690	cg22019247		chr1:181382290-181382848	N_Shelf	0.0019593	0.0019593	-0.527014	-0.527014	HG down vs PG	-0.0520042	HG down vs PG	27.3412	0.555488	0.121901	1
646749	cg01243068	CYP3A5			0.00196156	0.00196156	-0.515966	-0.515966	HG down vs PG	-0.0488125	HG down vs PG	27.3287	0.532442	0.116897	1
313978	cg06479877	TNFSF12	chr17:7452150-7452645	Island	0.00196341	0.00196341	0.567201	0.567201	HG up vs PG	0.0259652	HG up vs PG	27.3186	0.643434	0.141318	1
717833	cg08055380				0.00196359	0.00196359	-0.819506	-0.819506	HG down vs PG	-0.0312479	HG down vs PG	27.3176	1.34318	0.295014	1
369281	cg07052262	GOLGA3			0.00196606	0.00196606	-0.530304	-0.530304	HG down vs PG	-0.0272437	HG down vs PG	27.3039	0.562444	0.123596	1
763814	cg10544417				0.00196833	0.00196833	-0.957087	-0.957087	HG down vs PG	-0.043534	HG down vs PG	27.2915	1.83203	0.40277	1
682407	cg21389901	TBR1	chr2:162270888-162271413	Island	0.00197006	0.00197006	0.618261	0.618261	HG up vs PG	0.0443582	HG up vs PG	27.282	0.764494	0.168132	1
70567	cg15952045	ITGA9			0.00197518	0.00197518	-0.76119	-0.76119	HG down vs PG	-0.0192408	HG down vs PG	27.2539	1.15882	0.255117	1
238465	cg21947488	PKD1	chr16:2185139-2186406	Island	0.00198619	0.00198619	0.97292	0.97292	HG up vs PG	0.0474442	HG up vs PG	27.1939	1.89315	0.417699	1
737540	cg22668995				0.00198771	0.00198771	-0.503865	-0.503865	HG down vs PG	-0.0281775	HG down vs PG	27.1857	0.507759	0.112064	1
697537	cg11030420	MAP7			0.00198842	0.00198842	-0.693347	-0.693347	HG down vs PG	-0.0357908	HG down vs PG	27.1819	0.96146	0.212228	1
83312	cg13422275				0.00198864	0.00198864	-0.622268	-0.622268	HG down vs PG	-0.0197035	HG down vs PG	27.1807	0.774435	0.170952	1
475178	cg25924554	AGBL2	chr11:47736739-47737106	S_Shore	0.00198864	0.00198864	-1.70301	-1.70301	HG down vs PG	-0.0672877	HG down vs PG	27.1807	5.8005	1.28043	1
217086	cg23062652	RIN2			0.00198873	0.00198873	-0.754524	-0.754524	HG down vs PG	-0.0388961	HG down vs PG	27.1802	1.13861	0.251348	1
603045	cg14419151	SART3	chr12:108954495-108955023	S_Shore	0.00198897	0.00198897	0.777594	0.777594	HG up vs PG	0.0374647	HG up vs PG	27.1789	1.2093	0.266965	1
94643	cg17690365	LONRF1	chr8:12611609-12613562	Island	0.00198947	0.00198947	-0.885195	-0.885195	HG down vs PG	-0.0119596	HG down vs PG	27.1762	1.56714	0.345995	1
209660	cg15253177				0.00199015	0.00199015	-0.588112	-0.588112	HG down vs PG	-0.0454964	HG down vs PG	27.1725	0.691751	0.152747	1
624973	cg12720514				0.00199037	0.00199037	-1.70247	-1.70247	HG down vs PG	-0.106316	HG down vs PG	27.1713	5.79681	1.28006	1
374424	cg02198421	C2orf49	chr2:105953744-105954249	N_Shore	0.00199262	0.00199262	0.565939	0.565939	HG up vs PG	0.0184641	HG up vs PG	27.1591	0.640573	0.141516	1
625800	cg13154908	PIK3CA	chr3:178866068-178866908	S_Shelf	0.00199351	0.00199351	-0.658622	-0.658622	HG down vs PG	-0.0373763	HG down vs PG	27.1543	0.867565	0.191697	1
427627	cg05091405	C7orf68	chr7:128095678-128096197	Island	0.00199543	0.00199543	0.800772	0.800772	HG up vs PG	0.0421123	HG up vs PG	27.144	1.28247	0.283482	1
457699	cg05368910				0.0019997	0.0019997	-0.504306	-0.504306	HG down vs PG	-0.0231241	HG down vs PG	27.121	0.508649	0.112529	1
821325	cg21501163	ADORA2B			0.00200447	0.00200447	-0.607478	-0.607478	HG down vs PG	-0.0199164	HG down vs PG	27.0954	0.738059	0.163436	1
1656	cg00019880	PCTP	chr17:53828422-53828738	S_Shelf	0.00200807	0.00200807	-0.576909	-0.576909	HG down vs PG	-0.0257625	HG down vs PG	27.0761	0.665647	0.147506	1
420642	cg22802166	XPO4			0.00200955	0.00200955	-0.589136	-0.589136	HG down vs PG	-0.0319014	HG down vs PG	27.0682	0.694162	0.15387	1
454844	cg10005496				0.00201234	0.00201234	-0.694653	-0.694653	HG down vs PG	-0.0306242	HG down vs PG	27.0533	0.965086	0.214041	1
781515	cg10556581	GEMIN8			0.00201479	0.00201479	-0.623197	-0.623197	HG down vs PG	-0.0277066	HG down vs PG	27.0403	0.77675	0.172354	1
437882	cg21188400				0.0020244	0.0020244	-0.561006	-0.561006	HG down vs PG	-0.0355831	HG down vs PG	26.9892	0.629456	0.139935	1
17025	cg19267397	RGS11	chr16:324797-326177	Island	0.0020248	0.0020248	0.60371	0.60371	HG up vs PG	0.0164237	HG up vs PG	26.9871	0.728931	0.162062	1
339091	cg14053842		chr11:48990176-48990485	S_Shelf	0.00202493	0.00202493	-0.771548	-0.771548	HG down vs PG	-0.112528	HG down vs PG	26.9864	1.19057	0.264705	1
60635	cg02479100	LYRM4	chr6:5260730-5261935	Island	0.00202691	0.00202691	0.576442	0.576442	HG up vs PG	0.0110375	HG up vs PG	26.976	0.664571	0.147814	1
271457	cg02079111	TGFBRAP1	chr2:105885895-105886128	Island	0.00202731	0.00202731	-0.539245	-0.539245	HG down vs PG	-0.0245384	HG down vs PG	26.9739	0.58157	0.129363	1
121831	cg19222379	MYL12B	chr18:3261708-3262671	Island	0.00202879	0.00202879	1.22091	1.22091	HG up vs PG	0.0149742	HG up vs PG	26.9661	2.98122	0.663328	1
592295	cg17686430				0.00202948	0.00202948	1.0889	1.0889	HG up vs PG	0.0317914	HG up vs PG	26.9624	2.37142	0.527716	1
405412	cg27129153	MLLT10			0.00202959	0.00202959	-0.80818	-0.80818	HG down vs PG	-0.0326378	HG down vs PG	26.9618	1.30631	0.290702	1
732531	cg03958841	NOSIP			0.00203093	0.00203093	-0.543053	-0.543053	HG down vs PG	-0.0228156	HG down vs PG	26.9547	0.589813	0.13129	1
340686	cg01795096	GPM6A			0.00203233	0.00203233	-0.700384	-0.700384	HG down vs PG	-0.0367017	HG down vs PG	26.9474	0.981075	0.218442	1
857423	cg20650029	KCNQ3			0.00203274	0.00203274	0.780794	0.780794	HG up vs PG	0.041109	HG up vs PG	26.9452	1.21928	0.271502	1
588036	cg19229422	IL1RAPL1			0.00203502	0.00203502	-0.689476	-0.689476	HG down vs PG	-0.031259	HG down vs PG	26.9333	0.950755	0.211802	1
717488	cg14120010	CDH7	chr18:63417775-63418640	Island	0.00203624	0.00203624	0.652339	0.652339	HG up vs PG	0.0351188	HG up vs PG	26.9269	0.851091	0.189645	1
262945	cg22502827	GALNT3			0.00203756	0.00203756	-0.530188	-0.530188	HG down vs PG	-0.0740142	HG down vs PG	26.9199	0.562199	0.125305	1
856630	cg17722073	SLC30A9			0.00203787	0.00203787	-0.871045	-0.871045	HG down vs PG	-0.0311867	HG down vs PG	26.9183	1.51744	0.338232	1
203784	cg26780763	ARHGAP6			0.00203797	0.00203797	-0.657168	-0.657168	HG down vs PG	-0.0934499	HG down vs PG	26.9178	0.86374	0.192528	1
272832	cg00840927	RGS6			0.00203942	0.00203942	-0.580886	-0.580886	HG down vs PG	-0.0277126	HG down vs PG	26.9102	0.674857	0.150469	1
370102	cg17217741		chr8:56792115-56793325	N_Shelf	0.00204144	0.00204144	-1.33933	-1.33933	HG down vs PG	-0.0528042	HG down vs PG	26.8996	3.58761	0.800221	1
777069	cg07740790	CDH6			0.00204174	0.00204174	-0.841927	-0.841927	HG down vs PG	-0.0449273	HG down vs PG	26.898	1.41768	0.316235	1
580363	cg00772497	GSTCD			0.00204854	0.00204854	-0.643732	-0.643732	HG down vs PG	-0.0286614	HG down vs PG	26.8625	0.828783	0.185116	1
650696	cg22078859	PPP6C	chr9:127951391-127952263	S_Shore	0.00204877	0.00204877	0.735964	0.735964	HG up vs PG	0.0621738	HG up vs PG	26.8613	1.08329	0.241973	1
592563	cg00690392	ENAH			0.0020504	0.0020504	-0.528719	-0.528719	HG down vs PG	-0.0440362	HG down vs PG	26.8528	0.559087	0.124922	1
853507	cg22520223				0.00205125	0.00205125	-0.566274	-0.566274	HG down vs PG	-0.034723	HG down vs PG	26.8484	0.641333	0.143323	1
737657	cg05990793		chr3:53527927-53530106	N_Shore	0.00205142	0.00205142	-1.00018	-1.00018	HG down vs PG	-0.0314916	HG down vs PG	26.8475	2.00071	0.447126	1
96090	cg17049621	FZD2	chr17:42634829-42636851	Island	0.00205411	0.00205411	-0.605827	-0.605827	HG down vs PG	-0.0567917	HG down vs PG	26.8336	0.734053	0.164134	1
127880	cg12891178	ADAM8	chr10:135083739-135083962	S_Shore	0.00206036	0.00206036	-0.662983	-0.662983	HG down vs PG	-0.0158173	HG down vs PG	26.8012	0.879092	0.196802	1
26444	cg06115318	ARL5B	chr10:18948113-18948711	Island	0.00206096	0.00206096	0.682543	0.682543	HG up vs PG	0.0178064	HG up vs PG	26.7981	0.931731	0.208611	1
274980	cg15898526				0.00206441	0.00206441	-0.648893	-0.648893	HG down vs PG	-0.0241218	HG down vs PG	26.7803	0.842123	0.188673	1
157881	cg00213616				0.00206441	0.00206441	-0.859702	-0.859702	HG down vs PG	-0.0392246	HG down vs PG	26.7803	1.47817	0.331178	1
273870	cg19918700				0.00206456	0.00206456	-0.6207	-0.6207	HG down vs PG	-0.0803974	HG down vs PG	26.7795	0.770537	0.17264	1
157093	cg03865512				0.00206465	0.00206465	0.779407	0.779407	HG up vs PG	0.0470155	HG up vs PG	26.7791	1.21495	0.272216	1
157734	cg07280357	GLUD1			0.00206511	0.00206511	-1.16498	-1.16498	HG down vs PG	-0.0638486	HG down vs PG	26.7767	2.71434	0.608216	1
268643	cg17150694	NRG2			0.00206544	0.00206544	-0.558389	-0.558389	HG down vs PG	-0.050355	HG down vs PG	26.775	0.623597	0.139741	1
179567	cg24945346	STEAP4			0.00207041	0.00207041	-0.742991	-0.742991	HG down vs PG	-0.036347	HG down vs PG	26.7495	1.10407	0.247647	1
278044	cg08163530				0.00207264	0.00207264	-0.532244	-0.532244	HG down vs PG	-0.0215329	HG down vs PG	26.738	0.566568	0.127138	1
791585	cg16681649				0.0020731	0.0020731	-1.18732	-1.18732	HG down vs PG	-0.0435042	HG down vs PG	26.7356	2.81948	0.632746	1
201510	cg01484950	ARID1B			0.00207445	0.00207445	-0.753515	-0.753515	HG down vs PG	-0.0385138	HG down vs PG	26.7288	1.13557	0.254909	1
823497	cg21029468	NR1D2	chr3:23986693-23988021	Island	0.00207602	0.00207602	0.536324	0.536324	HG up vs PG	0.0169923	HG up vs PG	26.7207	0.575287	0.129178	1
483823	cg13320964				0.00207606	0.00207606	-0.818123	-0.818123	HG down vs PG	-0.0363711	HG down vs PG	26.7205	1.33865	0.300589	1
310577	cg11400759		chr10:134698653-134698968	N_Shore	0.00207749	0.00207749	-0.788366	-0.788366	HG down vs PG	-0.0456399	HG down vs PG	26.7132	1.24304	0.279197	1
716677	cg15642468	SHROOM3			0.00207871	0.00207871	-0.82541	-0.82541	HG down vs PG	-0.0450318	HG down vs PG	26.707	1.3626	0.306123	1
475364	cg04695939	ANO10			0.00208004	0.00208004	-0.523675	-0.523675	HG down vs PG	-0.0269312	HG down vs PG	26.7002	0.548472	0.123251	1
409198	cg15119258				0.00208079	0.00208079	-1.65249	-1.65249	HG down vs PG	-0.0693438	HG down vs PG	26.6964	5.46145	1.22746	1
733420	cg03220206	CBLB	chr3:105587279-105588218	S_Shore	0.0020825	0.0020825	0.709736	0.709736	HG up vs PG	0.0277931	HG up vs PG	26.6877	1.00745	0.226498	1
203751	cg21953861				0.00208803	0.00208803	0.839561	0.839561	HG up vs PG	0.0443515	HG up vs PG	26.6595	1.40972	0.317273	1
767819	cg12337562		chr1:40598508-40599209	S_Shore	0.00208854	0.00208854	-0.708568	-0.708568	HG down vs PG	-0.0367595	HG down vs PG	26.6569	1.00414	0.226014	1
392652	cg09580485	SEC23A			0.00208892	0.00208892	-0.669147	-0.669147	HG down vs PG	-0.0355857	HG down vs PG	26.655	0.895516	0.20158	1
490909	cg26781511				0.00208983	0.00208983	-0.666454	-0.666454	HG down vs PG	-0.0255979	HG down vs PG	26.6504	0.888323	0.199995	1
314257	cg24681307	AHCYL1	chr1:110527248-110528026	N_Shore	0.00209007	0.00209007	-0.596957	-0.596957	HG down vs PG	-0.0340213	HG down vs PG	26.6491	0.712714	0.160466	1
33542	cg10617909		chr5:180527368-180528782	Island	0.00209019	0.00209019	1.02807	1.02807	HG up vs PG	0.0191511	HG up vs PG	26.6486	2.11387	0.475943	1
109306	cg16454495		chr16:1199824-1200098	Island	0.00209064	0.00209064	-0.590653	-0.590653	HG down vs PG	-0.00925106	HG down vs PG	26.6463	0.697742	0.157112	1
272825	cg08927541	C14orf1			0.00209213	0.00209213	-0.556537	-0.556537	HG down vs PG	-0.0438982	HG down vs PG	26.6387	0.619468	0.139526	1
719463	cg20981402	CAPRIN1	chr11:34072986-34074703	N_Shore	0.00209225	0.00209225	0.579915	0.579915	HG up vs PG	0.0215621	HG up vs PG	26.6381	0.672603	0.151498	1
617219	cg17666678				0.00209513	0.00209513	-0.950673	-0.950673	HG down vs PG	-0.0536574	HG down vs PG	26.6236	1.80756	0.407359	1
828191	cg23122570	PLDN	chr15:45879274-45879918	S_Shelf	0.00209529	0.00209529	-0.531834	-0.531834	HG down vs PG	-0.0279348	HG down vs PG	26.6228	0.565695	0.127491	1
326383	cg10148463	CHD4	chr12:6676999-6677755	S_Shelf	0.00209583	0.00209583	-0.522329	-0.522329	HG down vs PG	-0.0423111	HG down vs PG	26.62	0.545654	0.122987	1
600558	cg13209335		chr1:180881316-180882592	N_Shelf	0.00209684	0.00209684	-0.670301	-0.670301	HG down vs PG	-0.0374316	HG down vs PG	26.6149	0.898607	0.20258	1
557386	cg02433460	KRTAP1-1			0.00209978	0.00209978	-0.506449	-0.506449	HG down vs PG	-0.0420023	HG down vs PG	26.6001	0.512982	0.11571	1
730155	cg17460366	LOC400867			0.00210001	0.00210001	-0.587457	-0.587457	HG down vs PG	-0.030055	HG down vs PG	26.5989	0.69021	0.155693	1
312800	cg19075111	MCC			0.00210016	0.00210016	-1.0529	-1.0529	HG down vs PG	-0.0438726	HG down vs PG	26.5982	2.21719	0.500152	1
272422	cg06074252				0.00210095	0.00210095	-0.639304	-0.639304	HG down vs PG	-0.0406998	HG down vs PG	26.5942	0.81742	0.184421	1
169000	cg26311995	TRIM26			0.00210095	0.00210095	-0.886295	-0.886295	HG down vs PG	-0.0460986	HG down vs PG	26.5942	1.57104	0.354447	1
501955	cg01552173	TREML4			0.00210345	0.00210345	-0.617668	-0.617668	HG down vs PG	-0.0331592	HG down vs PG	26.5816	0.763028	0.17223	1
538124	cg17650528		chr13:99738331-99740225	S_Shore	0.0021073	0.0021073	-0.565463	-0.565463	HG down vs PG	-0.0265849	HG down vs PG	26.5623	0.639497	0.144452	1
322844	cg25110500	MAP2K5			0.00210776	0.00210776	-0.547374	-0.547374	HG down vs PG	-0.0368093	HG down vs PG	26.56	0.599236	0.13537	1
620359	cg19485227	GNG12			0.00210868	0.00210868	-0.80264	-0.80264	HG down vs PG	-0.0547621	HG down vs PG	26.5554	1.28846	0.291119	1
709028	cg19795082	HSD17B11			0.00210905	0.00210905	0.935703	0.935703	HG up vs PG	0.0416345	HG up vs PG	26.5535	1.75108	0.395672	1
439387	cg20269729	COL11A2			0.00210913	0.00210913	-0.579461	-0.579461	HG down vs PG	-0.0341022	HG down vs PG	26.5531	0.671549	0.151745	1
836699	cg14225483	MFSD7	chr4:682724-683079	S_Shore	0.00210948	0.00210948	-0.693423	-0.693423	HG down vs PG	-0.0350211	HG down vs PG	26.5514	0.961671	0.217316	1
44388	cg14396505	ALDH3A2	chr17:19551344-19552483	Island	0.0021153	0.0021153	0.677885	0.677885	HG up vs PG	0.0169237	HG up vs PG	26.5223	0.919057	0.207914	1
480723	cg14358756	GRHL2			0.00211636	0.00211636	-0.694931	-0.694931	HG down vs PG	-0.0431573	HG down vs PG	26.517	0.965859	0.218545	1
627968	cg02889942	RBFOX2			0.0021196	0.0021196	-0.623119	-0.623119	HG down vs PG	-0.0418221	HG down vs PG	26.5008	0.776555	0.175818	1
387717	cg11502388	PRDM2			0.00212002	0.00212002	-0.657372	-0.657372	HG down vs PG	-0.0394624	HG down vs PG	26.4988	0.864277	0.195695	1
54624	cg17228335	IP6K1	chr3:49823482-49824346	Island	0.00212037	0.00212037	0.655784	0.655784	HG up vs PG	0.0112737	HG up vs PG	26.497	0.860105	0.194762	1
185485	cg11580090	CYB5R1	chr1:202926879-202927476	S_Shelf	0.00212052	0.00212052	-0.559017	-0.559017	HG down vs PG	-0.0381572	HG down vs PG	26.4963	0.625	0.141529	1
386257	cg02992430				0.00212166	0.00212166	-0.727014	-0.727014	HG down vs PG	-0.0381102	HG down vs PG	26.4906	1.0571	0.239428	1
322158	cg16635881	CLDN2			0.00212269	0.00212269	-0.511491	-0.511491	HG down vs PG	-0.0268638	HG down vs PG	26.4855	0.523246	0.118536	1
784752	cg21861563	ADAMTS14			0.00212318	0.00212318	-0.548327	-0.548327	HG down vs PG	-0.0319502	HG down vs PG	26.4831	0.601326	0.136236	1
130254	cg09244174	BAIAP2L1			0.00212418	0.00212418	-0.660154	-0.660154	HG down vs PG	-0.0290217	HG down vs PG	26.4781	0.871607	0.197508	1
26164	cg25255293		chr6:28979246-28979499	Island	0.00212487	0.00212487	1.63204	1.63204	HG up vs PG	0.019424	HG up vs PG	26.4747	5.32712	1.20729	1
502084	cg02086071	FANCA	chr16:89882392-89883458	N_Shelf	0.00212567	0.00212567	-0.996689	-0.996689	HG down vs PG	-0.0386649	HG down vs PG	26.4707	1.98678	0.450334	1
738595	cg17013645	JPH1	chr8:75227341-75227934	S_Shore	0.00212599	0.00212599	-0.675755	-0.675755	HG down vs PG	-0.0584983	HG down vs PG	26.4691	0.913289	0.207023	1
777609	cg23343972				0.00212618	0.00212618	-0.632876	-0.632876	HG down vs PG	-0.0358876	HG down vs PG	26.4682	0.801065	0.181591	1
99586	cg09020147	CYP20A1	chr2:204103464-204104172	Island	0.00212644	0.00212644	0.634823	0.634823	HG up vs PG	0.00494727	HG up vs PG	26.4669	0.805999	0.182719	1
676552	cg21858080	ATG13			0.00212658	0.00212658	-0.886938	-0.886938	HG down vs PG	-0.0368747	HG down vs PG	26.4662	1.57332	0.356678	1
348024	cg15762175	FTO			0.00212683	0.00212683	-0.677444	-0.677444	HG down vs PG	-0.0308542	HG down vs PG	26.4649	0.917861	0.208093	1
744	cg27169819	BAHCC1	chr17:79388434-79388927	Island	0.00212758	0.00212758	-0.564679	-0.564679	HG down vs PG	-0.00732125	HG down vs PG	26.4613	0.637725	0.144602	1
425399	cg11511733	PIH1D2	chr11:111945058-111945451	N_Shore	0.00212777	0.00212777	-0.588931	-0.588931	HG down vs PG	-0.044834	HG down vs PG	26.4603	0.693679	0.157295	1
653659	cg08564677	ITPR2			0.00212938	0.00212938	-0.52134	-0.52134	HG down vs PG	-0.0202736	HG down vs PG	26.4523	0.543591	0.123299	1
429473	cg11031599	SIDT2			0.00213168	0.00213168	-0.509167	-0.509167	HG down vs PG	-0.0526919	HG down vs PG	26.441	0.518503	0.117659	1
276910	cg07341907	UNC13B	chr9:35161874-35162409	Island	0.00213386	0.00213386	0.556232	0.556232	HG up vs PG	0.0257924	HG up vs PG	26.4302	0.618788	0.140473	1
742813	cg25548620				0.00213437	0.00213437	-0.697586	-0.697586	HG down vs PG	-0.0287955	HG down vs PG	26.4277	0.973252	0.220962	1
197482	ch.15.64945366R				0.00213521	0.00213521	0.681818	0.681818	HG up vs PG	0.022186	HG up vs PG	26.4236	0.929751	0.211119	1
74548	cg25549747	MRP63	chr13:21750287-21751332	Island	0.00213605	0.00213605	-0.572447	-0.572447	HG down vs PG	-0.00300174	HG down vs PG	26.4195	0.655392	0.148843	1
227248	cg14262884	HSD17B12			0.00213797	0.00213797	-0.552321	-0.552321	HG down vs PG	-0.0336938	HG down vs PG	26.41	0.610118	0.138611	1
808846	cg03152880				0.00213863	0.00213863	-0.612762	-0.612762	HG down vs PG	-0.0446362	HG down vs PG	26.4068	0.750955	0.170628	1
209175	cg20695175				0.0021408	0.0021408	0.823152	0.823152	HG up vs PG	0.0541803	HG up vs PG	26.3961	1.35516	0.308036	1
603374	cg20662285	PKIB			0.002143	0.002143	-0.526645	-0.526645	HG down vs PG	-0.0575493	HG down vs PG	26.3853	0.554711	0.126141	1
95920	cg01971612	DECR1	chr8:91013141-91014266	Island	0.00214346	0.00214346	-1.38652	-1.38652	HG down vs PG	-0.0173262	HG down vs PG	26.383	3.84488	0.874399	1
233408	cg03954918	SNX29			0.00214625	0.00214625	-0.513959	-0.513959	HG down vs PG	-0.0334543	HG down vs PG	26.3694	0.528308	0.120209	1
11977	cg08430516	C16orf58	chr16:31519381-31519940	Island	0.00214633	0.00214633	0.575411	0.575411	HG up vs PG	0.00852197	HG up vs PG	26.369	0.662195	0.150676	1
81388	cg17583499	BRD9	chr5:880980-881277	N_Shelf	0.00214927	0.00214927	-1.18282	-1.18282	HG down vs PG	-0.0107341	HG down vs PG	26.3546	2.79812	0.637033	1
294265	cg00549531	NPHP3			0.00214937	0.00214937	-0.957572	-0.957572	HG down vs PG	-0.0477504	HG down vs PG	26.3541	1.83389	0.417518	1
797417	cg11339519	DVL1	chr1:1272377-1272634	Island	0.00215022	0.00215022	-0.524293	-0.524293	HG down vs PG	-0.0364569	HG down vs PG	26.3499	0.549766	0.125184	1
108502	cg03286774	SPG7	chr16:89588816-89589058	S_Shore	0.00215698	0.00215698	-0.561715	-0.561715	HG down vs PG	-0.0354346	HG down vs PG	26.317	0.631047	0.143872	1
706022	cg22392399	IL26			0.00215704	0.00215704	-0.893288	-0.893288	HG down vs PG	-0.06427	HG down vs PG	26.3167	1.59593	0.363858	1
390500	cg09411076				0.00215847	0.00215847	0.580561	0.580561	HG up vs PG	0.075469	HG up vs PG	26.3098	0.674102	0.15373	1
698648	cg18337216	RAE1			0.00216284	0.00216284	-0.628983	-0.628983	HG down vs PG	-0.0380393	HG down vs PG	26.2886	0.79124	0.180589	1
426102	cg00516206	PITPNC1			0.00216286	0.00216286	-0.52267	-0.52267	HG down vs PG	-0.0280552	HG down vs PG	26.2885	0.546367	0.124701	1
732437	cg18279751		chr7:142494563-142495248	N_Shelf	0.00216904	0.00216904	0.653842	0.653842	HG up vs PG	0.0309716	HG up vs PG	26.2586	0.855018	0.195369	1
186299	cg02652051	ARHGAP6			0.00217208	0.00217208	-0.62645	-0.62645	HG down vs PG	-0.059366	HG down vs PG	26.244	0.78488	0.179442	1
25795	cg12857193	LOC100272228	chrX:149106113-149106682	S_Shore	0.00217215	0.00217215	0.724408	0.724408	HG up vs PG	0.0291893	HG up vs PG	26.2437	1.04953	0.239952	1
540306	cg01719898		chr1:165324191-165326328	S_Shore	0.00217361	0.00217361	-0.544672	-0.544672	HG down vs PG	-0.0254539	HG down vs PG	26.2366	0.593335	0.135689	1
679231	cg22302082	KAT2B	chr3:20081458-20082426	N_Shore	0.00217484	0.00217484	0.663715	0.663715	HG up vs PG	0.0566678	HG up vs PG	26.2307	0.881035	0.201528	1
401722	cg06140534				0.00217549	0.00217549	-0.617237	-0.617237	HG down vs PG	-0.0315846	HG down vs PG	26.2276	0.761963	0.174312	1
852790	cg09837467				0.00217552	0.00217552	-0.517485	-0.517485	HG down vs PG	-0.0247911	HG down vs PG	26.2274	0.535581	0.122524	1
766191	cg26955834	CGNL1			0.00217658	0.00217658	-0.818374	-0.818374	HG down vs PG	-0.0489258	HG down vs PG	26.2223	1.33947	0.306488	1
381046	cg01956187	LINC00710			0.00217886	0.00217886	-0.751702	-0.751702	HG down vs PG	-0.0365378	HG down vs PG	26.2114	1.13011	0.258692	1
477533	cg00143733	HDAC1			0.0021794	0.0021794	-0.679696	-0.679696	HG down vs PG	-0.0319619	HG down vs PG	26.2088	0.923974	0.211526	1
411726	cg13475104	POPDC2			0.00217992	0.00217992	-0.508091	-0.508091	HG down vs PG	-0.0358908	HG down vs PG	26.2063	0.516314	0.118211	1
477624	cg13648550	MOBKL2B			0.00218231	0.00218231	-0.912547	-0.912547	HG down vs PG	-0.0412874	HG down vs PG	26.1949	1.66548	0.381483	1
294491	cg07823127	LOC101927378			0.00218249	0.00218249	-1.15639	-1.15639	HG down vs PG	-0.0450114	HG down vs PG	26.194	2.67449	0.612619	1
499213	cg23235217	PCCA	chr13:100740956-100741805	Island	0.00218767	0.00218767	0.672573	0.672573	HG up vs PG	0.0225703	HG up vs PG	26.1693	0.904709	0.207429	1
287900	cg06926251		chr16:89068594-89068863	N_Shore	0.00218976	0.00218976	-0.667609	-0.667609	HG down vs PG	-0.03597	HG down vs PG	26.1593	0.891404	0.204456	1
599289	cg18630806	APBB2	chr4:40858884-40859162	S_Shelf	0.00219105	0.00219105	-0.533524	-0.533524	HG down vs PG	-0.0362755	HG down vs PG	26.1532	0.569297	0.130607	1
520342	cg26621805	PKHD1L1	chr8:110374552-110374793	N_Shore	0.00219109	0.00219109	-1.28861	-1.28861	HG down vs PG	-0.0876754	HG down vs PG	26.153	3.32105	0.761914	1
608410	cg04071398	IL20RA	chr6:137365299-137366126	N_Shore	0.00219121	0.00219121	-0.67201	-0.67201	HG down vs PG	-0.0345296	HG down vs PG	26.1524	0.903194	0.207215	1
779386	cg07231474				0.00219511	0.00219511	-0.600397	-0.600397	HG down vs PG	-0.0314742	HG down vs PG	26.1339	0.720954	0.165522	1
545751	cg12579764				0.00219701	0.00219701	-1.01679	-1.01679	HG down vs PG	-0.0403448	HG down vs PG	26.1248	2.06774	0.474891	1
563556	cg01676256				0.00219841	0.00219841	-0.560434	-0.560434	HG down vs PG	-0.0424806	HG down vs PG	26.1182	0.628172	0.144307	1
629831	cg00571870	SESN1			0.00220321	0.00220321	-0.646672	-0.646672	HG down vs PG	-0.0310634	HG down vs PG	26.0955	0.836369	0.192302	1
277307	cg05786516	SPG11			0.00220354	0.00220354	-0.558361	-0.558361	HG down vs PG	-0.0438827	HG down vs PG	26.0939	0.623534	0.143375	1
319916	cg16453927	CFAP43			0.00220505	0.00220505	-1.17182	-1.17182	HG down vs PG	-0.0554851	HG down vs PG	26.0868	2.74635	0.631663	1
227178	cg03581383				0.00220773	0.00220773	-0.611266	-0.611266	HG down vs PG	-0.0349088	HG down vs PG	26.0741	0.747292	0.171962	1
862078	cg20776333		chr8:142262456-142263238	N_Shelf	0.0022087	0.0022087	-0.662441	-0.662441	HG down vs PG	-0.0276269	HG down vs PG	26.0696	0.877655	0.201995	1
495258	cg18195328				0.00220914	0.00220914	0.519905	0.519905	HG up vs PG	0.0233693	HG up vs PG	26.0675	0.540603	0.124431	1
155604	cg18542842	ATXN7			0.00220918	0.00220918	-1.20605	-1.20605	HG down vs PG	-0.033685	HG down vs PG	26.0673	2.90911	0.6696	1
707786	cg06796839				0.00220975	0.00220975	-1.16144	-1.16144	HG down vs PG	-0.0458227	HG down vs PG	26.0647	2.69789	0.621046	1
713584	cg06339716	MIR4794			0.00221056	0.00221056	-0.68572	-0.68572	HG down vs PG	-0.0311524	HG down vs PG	26.0608	0.940424	0.216514	1
48211	cg05195393	SLC39A9	chr14:69864713-69865073	S_Shore	0.00221082	0.00221082	1.59243	1.59243	HG up vs PG	0.0250525	HG up vs PG	26.0596	5.07166	1.16771	1
412055	cg00984696	KALRN			0.00221194	0.00221194	-0.808485	-0.808485	HG down vs PG	-0.0701582	HG down vs PG	26.0543	1.3073	0.301055	1
529779	cg09310212	CLUAP1			0.00221338	0.00221338	-0.523445	-0.523445	HG down vs PG	-0.0317873	HG down vs PG	26.0476	0.547989	0.126228	1
463557	cg21600878	SKIV2L	chr6:31939730-31940559	N_Shelf	0.00221467	0.00221467	-0.594281	-0.594281	HG down vs PG	-0.044782	HG down vs PG	26.0415	0.70634	0.162742	1
769880	cg16531924	MTA1			0.0022155	0.0022155	0.771722	0.771722	HG up vs PG	0.0346444	HG up vs PG	26.0376	1.19111	0.274474	1
845009	cg03854350				0.00222128	0.00222128	-0.549672	-0.549672	HG down vs PG	-0.0300243	HG down vs PG	26.0106	0.604278	0.139392	1
103915	cg14113003	NDUFS7	chr19:1393155-1393470	Island	0.00222151	0.00222151	-0.684422	-0.684422	HG down vs PG	-0.00830559	HG down vs PG	26.0095	0.936866	0.216121	1
40232	cg21055707	C12orf76	chr12:110486083-110486574	Island	0.00222509	0.00222509	1.00632	1.00632	HG up vs PG	0.00901429	HG up vs PG	25.9928	2.02536	0.467521	1
578929	cg11540018	LOC100507391			0.00222651	0.00222651	-0.570509	-0.570509	HG down vs PG	-0.033826	HG down vs PG	25.9862	0.650962	0.150302	1
235992	cg16139635	PPP1R42			0.00222838	0.00222838	-1.24758	-1.24758	HG down vs PG	-0.0925891	HG down vs PG	25.9775	3.11291	0.718987	1
20787	cg07375277	SIRT2	chr19:39390033-39390895	Island	0.00222973	0.00222973	1.46377	1.46377	HG up vs PG	0.0292744	HG up vs PG	25.9712	4.28522	0.989995	1
187967	cg17698152				0.00222983	0.00222983	-0.627398	-0.627398	HG down vs PG	-0.0307219	HG down vs PG	25.9707	0.787257	0.18188	1
662183	cg00235289				0.00223093	0.00223093	-0.556144	-0.556144	HG down vs PG	-0.0669701	HG down vs PG	25.9656	0.618592	0.142941	1
344100	cg19250639		chr1:39283609-39284576	N_Shelf	0.00223117	0.00223117	-0.781261	-0.781261	HG down vs PG	-0.0376433	HG down vs PG	25.9645	1.22074	0.282094	1
716103	cg19196945	NUDT6	chr4:123844153-123844438	Island	0.00223214	0.00223214	0.631521	0.631521	HG up vs PG	0.0208857	HG up vs PG	25.96	0.797638	0.184354	1
566280	cg14536303	NUBP1	chr16:10837584-10838196	Island	0.00223737	0.00223737	0.529156	0.529156	HG up vs PG	0.0273787	HG up vs PG	25.9357	0.560011	0.129554	1
121566	cg11380051	ADAM8	chr10:135089969-135090491	N_Shelf	0.00223775	0.00223775	-0.581628	-0.581628	HG down vs PG	-0.013963	HG down vs PG	25.934	0.676583	0.156532	1
381906	cg01313284	PARVB			0.00223928	0.00223928	-0.608211	-0.608211	HG down vs PG	-0.0248527	HG down vs PG	25.9269	0.739842	0.171214	1
87288	cg19460368	PPP1R1A	chr12:54981933-54982591	N_Shelf	0.0022403	0.0022403	-0.53189	-0.53189	HG down vs PG	-0.0158352	HG down vs PG	25.9222	0.565814	0.130964	1
590248	cg21606395	ASAP1			0.00224333	0.00224333	-0.552897	-0.552897	HG down vs PG	-0.0205818	HG down vs PG	25.9082	0.611391	0.14159	1
748219	cg11261614	ARHGEF18	chr19:7459779-7460376	S_Shelf	0.00224557	0.00224557	0.603166	0.603166	HG up vs PG	0.0244896	HG up vs PG	25.8979	0.727617	0.168574	1
786014	cg24363415	GTPBP3	chr19:17448735-17449043	N_Shore	0.00224684	0.00224684	0.874409	0.874409	HG up vs PG	0.0252963	HG up vs PG	25.892	1.52918	0.35436	1
479696	cg15657137				0.00224723	0.00224723	-0.599335	-0.599335	HG down vs PG	-0.0430726	HG down vs PG	25.8902	0.718404	0.166489	1
201573	cg00692047	IKZF4			0.00224985	0.00224985	-0.79316	-0.79316	HG down vs PG	-0.0337118	HG down vs PG	25.8781	1.2582	0.291722	1
609842	cg03597075				0.00225064	0.00225064	-0.773307	-0.773307	HG down vs PG	-0.0421146	HG down vs PG	25.8746	1.19601	0.27734	1
423339	cg04560838				0.00225093	0.00225093	-0.536798	-0.536798	HG down vs PG	-0.0247536	HG down vs PG	25.8732	0.576303	0.133645	1
476335	cg12840932				0.0022519	0.0022519	-0.569824	-0.569824	HG down vs PG	-0.0292162	HG down vs PG	25.8688	0.6494	0.150622	1
812812	cg07836401				0.00225229	0.00225229	-0.644979	-0.644979	HG down vs PG	-0.0242745	HG down vs PG	25.8669	0.831996	0.192987	1
354343	cg00782033	MGA			0.00225239	0.00225239	-0.578892	-0.578892	HG down vs PG	-0.0273863	HG down vs PG	25.8665	0.670232	0.155467	1
434880	cg18760916	NUDT15	chr13:48611646-48612268	N_Shore	0.00225282	0.00225282	0.770707	0.770707	HG up vs PG	0.0379569	HG up vs PG	25.8645	1.18798	0.275585	1
12237	cg00136643	ZFC3H1	chr12:72056768-72057787	S_Shore	0.00225299	0.00225299	0.81585	0.81585	HG up vs PG	0.0184095	HG up vs PG	25.8637	1.33122	0.308824	1
394287	cg13455069	SORCS2			0.00225426	0.00225426	-0.877035	-0.877035	HG down vs PG	-0.0551544	HG down vs PG	25.8579	1.53838	0.356962	1
607678	cg10827400				0.00225461	0.00225461	-0.961885	-0.961885	HG down vs PG	-0.0367417	HG down vs PG	25.8563	1.85044	0.429398	1
507850	cg11748077				0.00225749	0.00225749	-0.505767	-0.505767	HG down vs PG	-0.0305849	HG down vs PG	25.8431	0.511601	0.118778	1
705129	cg17412222	SLC22A3			0.00226003	0.00226003	-0.839789	-0.839789	HG down vs PG	-0.0532105	HG down vs PG	25.8315	1.41049	0.327621	1
316522	cg15286533	IQCK			0.00226054	0.00226054	-0.603043	-0.603043	HG down vs PG	-0.0424113	HG down vs PG	25.8292	0.727321	0.168953	1
810384	cg00825491	SMAD7	chr18:46447718-46448083	S_Shore	0.00226064	0.00226064	-0.538178	-0.538178	HG down vs PG	-0.0371911	HG down vs PG	25.8288	0.57927	0.134564	1
480901	cg16101574				0.0022607	0.0022607	-0.618025	-0.618025	HG down vs PG	-0.0272808	HG down vs PG	25.8285	0.76391	0.177458	1
202350	cg01741032	LINC01339			0.00226244	0.00226244	-0.506359	-0.506359	HG down vs PG	-0.0216055	HG down vs PG	25.8205	0.512799	0.119161	1
588447	cg16124562	ZNF438			0.00226274	0.00226274	-0.676576	-0.676576	HG down vs PG	-0.0432667	HG down vs PG	25.8192	0.915511	0.212751	1
737894	cg03204168	PPM1H			0.00226308	0.00226308	-0.613454	-0.613454	HG down vs PG	-0.0374084	HG down vs PG	25.8176	0.752652	0.174916	1
693896	cg20609057	TMED5	chr1:93645432-93646471	Island	0.00226655	0.00226655	0.607272	0.607272	HG up vs PG	0.0257389	HG up vs PG	25.8018	0.737557	0.171513	1
398101	cg12092413		chr10:97889636-97890412	N_Shelf	0.00226666	0.00226666	-0.939846	-0.939846	HG down vs PG	-0.0519539	HG down vs PG	25.8013	1.76662	0.410821	1
865081	cg06225476	CAV1	chr7:116164703-116166735	S_Shelf	0.00226797	0.00226797	-0.952499	-0.952499	HG down vs PG	-0.0939383	HG down vs PG	25.7954	1.81451	0.422055	1
249721	cg17717972	ARHGEF10			0.00226876	0.00226876	-0.832414	-0.832414	HG down vs PG	-0.0598642	HG down vs PG	25.7918	1.38583	0.322388	1
684694	cg27174337				0.00226927	0.00226927	-0.620165	-0.620165	HG down vs PG	-0.0439144	HG down vs PG	25.7894	0.769208	0.178959	1
71489	cg08653874	SFRS5	chr14:70233570-70234668	Island	0.00227014	0.00227014	1.15643	1.15643	HG up vs PG	0.0114228	HG up vs PG	25.7855	2.67468	0.622369	1
168549	cg19301501		chr10:22764708-22767050	S_Shore	0.00227366	0.00227366	-0.513008	-0.513008	HG down vs PG	-0.0309368	HG down vs PG	25.7695	0.526355	0.122553	1
49572	cg11449408	TBCD	chr17:80856874-80857352	N_Shore	0.00227424	0.00227424	-0.616039	-0.616039	HG down vs PG	-0.0102084	HG down vs PG	25.7669	0.759009	0.17674	1
698023	cg22050792	AFF3			0.00227473	0.00227473	-0.657399	-0.657399	HG down vs PG	-0.0325241	HG down vs PG	25.7647	0.864346	0.201286	1
751887	cg01684255	ATP13A3			0.00227714	0.00227714	-1.27447	-1.27447	HG down vs PG	-0.0296407	HG down vs PG	25.7538	3.24857	0.756837	1
615187	cg11369599	HCG22			0.00227726	0.00227726	-0.563795	-0.563795	HG down vs PG	-0.036204	HG down vs PG	25.7533	0.635729	0.148112	1
478376	cg16380681				0.00227778	0.00227778	-0.516315	-0.516315	HG down vs PG	-0.037003	HG down vs PG	25.7509	0.533163	0.124228	1
368264	cg11128944				0.00227821	0.00227821	-0.761431	-0.761431	HG down vs PG	-0.0379799	HG down vs PG	25.7489	1.15955	0.270198	1
823278	cg08573294		chr1:84543146-84544261	N_Shelf	0.00227839	0.00227839	-1.03552	-1.03552	HG down vs PG	-0.0391076	HG down vs PG	25.7481	2.14459	0.499746	1
597864	cg05384277	ANKRD6			0.00227858	0.00227858	0.506622	0.506622	HG up vs PG	0.0451928	HG up vs PG	25.7473	0.513331	0.119624	1
17073	cg21187770	KIF3C	chr2:26204554-26205649	S_Shore	0.00228033	0.00228033	-0.59311	-0.59311	HG down vs PG	-0.0183128	HG down vs PG	25.7394	0.70356	0.164004	1
688608	cg00910616		chr1:41249090-41250161	N_Shelf	0.00228089	0.00228089	-0.676367	-0.676367	HG down vs PG	-0.0480919	HG down vs PG	25.7368	0.914944	0.2133	1
47859	cg02683085	JAG1	chr20:10652573-10655611	Island	0.00228101	0.00228101	0.599913	0.599913	HG up vs PG	0.0079062	HG up vs PG	25.7363	0.71979	0.167807	1
191827	cg10037068	WIPF1			0.00228139	0.00228139	-0.628347	-0.628347	HG down vs PG	-0.0386624	HG down vs PG	25.7346	0.789639	0.184104	1
170246	cg24205633	ACN9	chr7:96746767-96747190	Island	0.00228174	0.00228174	0.645264	0.645264	HG up vs PG	0.0237737	HG up vs PG	25.733	0.832732	0.194163	1
300264	cg01243950	PRKCE			0.00228218	0.00228218	-0.598467	-0.598467	HG down vs PG	-0.0496579	HG down vs PG	25.731	0.716325	0.167034	1
269390	cg18646301	GAB2			0.00228641	0.00228641	-0.530586	-0.530586	HG down vs PG	-0.0350318	HG down vs PG	25.712	0.563042	0.131388	1
424709	cg07652906	CDC42BPB	chr14:103430534-103430787	S_Shore	0.00228739	0.00228739	-0.543139	-0.543139	HG down vs PG	-0.0323068	HG down vs PG	25.7076	0.589999	0.137702	1
770310	cg17073919	CD38			0.00228932	0.00228932	-0.519066	-0.519066	HG down vs PG	-0.0257915	HG down vs PG	25.6989	0.538858	0.125809	1
452074	cg18940274	CUL1			0.0022898	0.0022898	-0.676097	-0.676097	HG down vs PG	-0.0327524	HG down vs PG	25.6968	0.914216	0.213462	1
439132	cg03813108	MTRNR2L4			0.0022899	0.0022899	-0.565995	-0.565995	HG down vs PG	-0.0366134	HG down vs PG	25.6963	0.6407	0.149601	1
439150	cg16957581	CCDC136			0.00229247	0.00229247	-0.634845	-0.634845	HG down vs PG	-0.0261555	HG down vs PG	25.6848	0.806057	0.188296	1
106778	cg00707739	UBE2E1	chr3:23847871-23848633	Island	0.00229294	0.00229294	0.615846	0.615846	HG up vs PG	0.00696924	HG up vs PG	25.6826	0.758533	0.177209	1
246909	cg25499841	ARHGAP26			0.00229505	0.00229505	-0.510266	-0.510266	HG down vs PG	-0.0201824	HG down vs PG	25.6732	0.520743	0.121701	1
98142	cg10041810	TXNDC17	chr17:6543354-6544563	Island	0.00230065	0.00230065	1.02151	1.02151	HG up vs PG	0.00859649	HG up vs PG	25.6482	2.08698	0.488217	1
136129	cg18013249		chr7:65958470-65959121	S_Shelf	0.00230225	0.00230225	-0.557785	-0.557785	HG down vs PG	-0.0235653	HG down vs PG	25.6411	0.622248	0.145606	1
521116	cg13211738	FRMD4A			0.00230399	0.00230399	-0.662811	-0.662811	HG down vs PG	-0.0305892	HG down vs PG	25.6333	0.878637	0.205663	1
776040	cg02931642		chr3:184321783-184322277	N_Shore	0.00230875	0.00230875	0.736642	0.736642	HG up vs PG	0.067446	HG up vs PG	25.6122	1.08528	0.254242	1
742343	cg27401361	KLHL18			0.00231112	0.00231112	-0.563891	-0.563891	HG down vs PG	-0.0269428	HG down vs PG	25.6016	0.635946	0.14904	1
787744	cg19712447	TMIGD3			0.00231486	0.00231486	-2.07561	-2.07561	HG down vs PG	-0.0816523	HG down vs PG	25.5851	8.61628	2.02062	1
183660	cg27445522	ENAH	chr1:225840270-225841795	Island	0.00231513	0.00231513	0.579589	0.579589	HG up vs PG	0.0330593	HG up vs PG	25.5839	0.671847	0.157563	1
604871	cg08607209				0.00231793	0.00231793	-0.622514	-0.622514	HG down vs PG	-0.0462068	HG down vs PG	25.5715	0.775047	0.181854	1
473440	cg00864046	MTRNR2L3			0.00231972	0.00231972	-0.695527	-0.695527	HG down vs PG	-0.068122	HG down vs PG	25.5636	0.967515	0.227084	1
687907	cg05116464		chr15:26107503-26108818	S_Shore	0.00232035	0.00232035	-0.513955	-0.513955	HG down vs PG	-0.0305513	HG down vs PG	25.5609	0.528299	0.12401	1
307095	cg20635266	OLA1			0.0023212	0.0023212	-0.867681	-0.867681	HG down vs PG	-0.0356863	HG down vs PG	25.5571	1.50574	0.3535	1
436030	cg05378452				0.00232285	0.00232285	-0.573678	-0.573678	HG down vs PG	-0.0275726	HG down vs PG	25.5498	0.658214	0.154572	1
466706	cg12236845				0.00232323	0.00232323	-1.15728	-1.15728	HG down vs PG	-0.0411257	HG down vs PG	25.5482	2.67859	0.629068	1
99903	cg07250027	LCMT2	chr15:43621830-43622953	Island	0.00232474	0.00232474	1.14408	1.14408	HG up vs PG	0.00727597	HG up vs PG	25.5415	2.61782	0.614957	1
830174	cg05495804	KIAA0922			0.00232643	0.00232643	-0.612625	-0.612625	HG down vs PG	-0.0350075	HG down vs PG	25.5341	0.75062	0.176381	1
318787	cg02376783				0.00232686	0.00232686	-0.731604	-0.731604	HG down vs PG	-0.0278151	HG down vs PG	25.5322	1.07049	0.251562	1
513047	cg18243661	GRK5			0.00232746	0.00232746	-0.67824	-0.67824	HG down vs PG	-0.10484	HG down vs PG	25.5296	0.92002	0.216225	1
181010	cg25660884	CCBE1			0.00232803	0.00232803	-0.636852	-0.636852	HG down vs PG	-0.0366171	HG down vs PG	25.5271	0.811161	0.190659	1
711403	cg09017174	SLC1A2	chr11:35440375-35441882	Island	0.00232921	0.00232921	0.758233	0.758233	HG up vs PG	0.0530214	HG up vs PG	25.5219	1.14984	0.270317	1
670230	cg08614201	CD160	chr1:145713966-145714203	S_Shore	0.00232953	0.00232953	-0.627728	-0.627728	HG down vs PG	-0.0339882	HG down vs PG	25.5205	0.788085	0.185283	1
684384	cg09458394	SNORD45C			0.00232964	0.00232964	1.08586	1.08586	HG up vs PG	0.02259	HG up vs PG	25.52	2.35817	0.554429	1
93840	cg25948690	FGF6	chr12:4554405-4554624	Island	0.00233138	0.00233138	-0.512813	-0.512813	HG down vs PG	-0.021979	HG down vs PG	25.5124	0.525955	0.123694	1
153107	cg16580955				0.00233288	0.00233288	-0.728385	-0.728385	HG down vs PG	-0.0422902	HG down vs PG	25.5058	1.06109	0.249611	1
764982	cg15019644	ENAH			0.00233366	0.00233366	-0.950244	-0.950244	HG down vs PG	-0.0784654	HG down vs PG	25.5024	1.80593	0.424885	1
747960	cg08189070	HIVEP1	chr6:12012543-12013379	S_Shelf	0.00233554	0.00233554	-0.870644	-0.870644	HG down vs PG	-0.0389355	HG down vs PG	25.4942	1.51604	0.356797	1
605276	cg23686408	USP48			0.0023367	0.0023367	0.869608	0.869608	HG up vs PG	0.0284513	HG up vs PG	25.4891	1.51244	0.35602	1
703172	cg24868841				0.00233712	0.00233712	-0.809968	-0.809968	HG down vs PG	-0.0298649	HG down vs PG	25.4872	1.3121	0.308883	1
765925	cg06835411				0.00233922	0.00233922	-0.615185	-0.615185	HG down vs PG	-0.0415962	HG down vs PG	25.4781	0.756906	0.178248	1
306314	cg24421094	NTSR2	chr2:11809606-11810433	S_Shore	0.00233977	0.00233977	-0.546638	-0.546638	HG down vs PG	-0.0257963	HG down vs PG	25.4757	0.597625	0.140752	1
386014	cg13904419				0.00234015	0.00234015	-0.595206	-0.595206	HG down vs PG	-0.0260508	HG down vs PG	25.474	0.70854	0.166885	1
490873	cg18800676	MAP2K4	chr17:11923951-11924871	N_Shore	0.00234053	0.00234053	-0.652165	-0.652165	HG down vs PG	-0.0322222	HG down vs PG	25.4724	0.850637	0.200367	1
602255	cg17488625		chr1:47973709-47973952	N_Shelf	0.00234135	0.00234135	-0.651499	-0.651499	HG down vs PG	-0.040301	HG down vs PG	25.4688	0.848901	0.199986	1
83742	cg10939936				0.00234345	0.00234345	-2.2592	-2.2592	HG down vs PG	-0.0666233	HG down vs PG	25.4597	10.208	2.40568	1
716185	cg01502462	ZEB2	chr2:145273456-145275378	S_Shore	0.00234379	0.00234379	0.780556	0.780556	HG up vs PG	0.0380607	HG up vs PG	25.4582	1.21853	0.287185	1
74605	cg12559670	PSMG3	chr7:1609568-1610037	S_Shore	0.0023476	0.0023476	0.799	0.799	HG up vs PG	0.016534	HG up vs PG	25.4416	1.2768	0.301113	1
270199	cg02650744	FXR1	chr3:180630152-180630996	S_Shelf	0.00234784	0.00234784	-1.3209	-1.3209	HG down vs PG	-0.060112	HG down vs PG	25.4406	3.48954	0.822985	1
334692	cg16106426	RARB			0.00234936	0.00234936	-0.582429	-0.582429	HG down vs PG	-0.0339492	HG down vs PG	25.434	0.678448	0.160049	1
757009	cg23520757	FAM65B			0.00235096	0.00235096	-0.70562	-0.70562	HG down vs PG	-0.0707559	HG down vs PG	25.4271	0.9958	0.234978	1
14121	cg00380846	LOC100132247			0.00235349	0.00235349	-0.836999	-0.836999	HG down vs PG	-0.0551867	HG down vs PG	25.4161	1.40114	0.330767	1
382166	cg01071903		chr11:43543835-43544086	S_Shelf	0.00235694	0.00235694	-0.693551	-0.693551	HG down vs PG	-0.0720579	HG down vs PG	25.4012	0.962025	0.22724	1
26451	cg06053173	SLC25A36			0.00235807	0.00235807	-1.51225	-1.51225	HG down vs PG	-0.0204109	HG down vs PG	25.3963	4.57377	1.08058	1
658405	cg21615615	ZNF397OS			0.00236634	0.00236634	-0.732249	-0.732249	HG down vs PG	-0.0385499	HG down vs PG	25.3607	1.07238	0.25371	1
539814	cg24649139	GPR158			0.00237436	0.00237436	-0.661939	-0.661939	HG down vs PG	-0.0401546	HG down vs PG	25.3263	0.876327	0.207609	1
298522	cg08534327	BRMS1L	chr14:36295427-36296030	Island	0.00237469	0.00237469	0.612592	0.612592	HG up vs PG	0.021875	HG up vs PG	25.3249	0.750537	0.177818	1
512635	cg13491003	TUBD1			0.00237542	0.00237542	-0.664793	-0.664793	HG down vs PG	-0.0257888	HG down vs PG	25.3218	0.883899	0.20944	1
836537	cg07073410	SLC38A1	chr12:46661054-46663408	N_Shore	0.00237667	0.00237667	0.603812	0.603812	HG up vs PG	0.0246022	HG up vs PG	25.3165	0.729178	0.172815	1
326703	cg15663618	DHX16			0.00237973	0.00237973	-0.717914	-0.717914	HG down vs PG	-0.0541783	HG down vs PG	25.3034	1.0308	0.244426	1
212405	cg23158475	SGK3	chr8:67687305-67687787	N_Shelf	0.00238055	0.00238055	-0.570542	-0.570542	HG down vs PG	-0.0376918	HG down vs PG	25.2999	0.651037	0.154397	1
752698	cg18387129	DUS2			0.00238349	0.00238349	-0.566119	-0.566119	HG down vs PG	-0.0598408	HG down vs PG	25.2874	0.64098	0.152087	1
691935	cg07061368	FKBP5			0.00238369	0.00238369	-0.753754	-0.753754	HG down vs PG	-0.0440656	HG down vs PG	25.2865	1.13629	0.26962	1
36781	cg10961733				0.00238402	0.00238402	-0.806191	-0.806191	HG down vs PG	-0.0187226	HG down vs PG	25.2851	1.29989	0.308455	1
442666	cg23713561		chr14:105281831-105282975	N_Shore	0.00238491	0.00238491	0.524921	0.524921	HG up vs PG	0.0250344	HG up vs PG	25.2813	0.551084	0.130788	1
396969	cg05351357		chr22:49934661-49935380	N_Shore	0.00238642	0.00238642	-0.595105	-0.595105	HG down vs PG	-0.0399784	HG down vs PG	25.2749	0.708299	0.168143	1
559158	cg14812524	RNLS			0.00238679	0.00238679	0.635046	0.635046	HG up vs PG	0.0289634	HG up vs PG	25.2733	0.806568	0.191483	1
135365	cg16729631				0.00238812	0.00238812	-0.816617	-0.816617	HG down vs PG	-0.0174328	HG down vs PG	25.2677	1.33373	0.316703	1
272670	cg09272306				0.00238867	0.00238867	-0.675974	-0.675974	HG down vs PG	-0.0406	HG down vs PG	25.2654	0.91388	0.217027	1
103831	cg12416303	SENP8	chr15:72409862-72411002	Island	0.00238933	0.00238933	-1.18459	-1.18459	HG down vs PG	-0.00731401	HG down vs PG	25.2626	2.80648	0.666555	1
637707	cg00622105	SPRED2			0.00239673	0.00239673	-0.610741	-0.610741	HG down vs PG	-0.0608903	HG down vs PG	25.2313	0.746008	0.177401	1
482338	cg19301469				0.00239945	0.00239945	-0.640932	-0.640932	HG down vs PG	-0.0399569	HG down vs PG	25.2198	0.821589	0.195463	1
577290	cg14528994	ZFAND5	chr9:74979145-74980744	Island	0.00240272	0.00240272	0.547446	0.547446	HG up vs PG	0.025388	HG up vs PG	25.206	0.599395	0.142679	1
189254	cg23575732	HSD17B12	chr11:43702016-43702597	N_Shore	0.00240304	0.00240304	-0.551298	-0.551298	HG down vs PG	-0.0275685	HG down vs PG	25.2047	0.60786	0.144702	1
35539	cg13535604	DENND1B	chr1:197743931-197744788	Island	0.00240321	0.00240321	-0.951288	-0.951288	HG down vs PG	-0.01535	HG down vs PG	25.2039	1.8099	0.430861	1
46710	cg12419348	TRIM25	chr17:54990832-54991771	Island	0.00240359	0.00240359	0.823509	0.823509	HG up vs PG	0.00673068	HG up vs PG	25.2024	1.35633	0.322907	1
686530	cg04081091	CNOT10	chr3:32726517-32727149	Island	0.00240364	0.00240364	0.567584	0.567584	HG up vs PG	0.0263621	HG up vs PG	25.2022	0.644302	0.153392	1
359328	cg06485333	PGD			0.00240384	0.00240384	-0.513344	-0.513344	HG down vs PG	-0.0329901	HG down vs PG	25.2013	0.527044	0.12548	1
567925	cg10667944	ZFP62			0.00240427	0.00240427	-0.646995	-0.646995	HG down vs PG	-0.0281764	HG down vs PG	25.1995	0.837204	0.199338	1
183523	cg24591042	CDYL			0.00240662	0.00240662	-0.692776	-0.692776	HG down vs PG	-0.0303008	HG down vs PG	25.1896	0.959876	0.228636	1
135073	cg23766305	MYO18A	chr17:27506889-27507607	Island	0.00240677	0.00240677	0.849401	0.849401	HG up vs PG	0.0160683	HG up vs PG	25.189	1.44297	0.343713	1
438139	cg06793294	SLC38A1	chr12:46661054-46663408	N_Shelf	0.00240711	0.00240711	-0.674864	-0.674864	HG down vs PG	-0.027755	HG down vs PG	25.1876	0.910883	0.216984	1
383182	cg17058288	RPS3A	chr4:152020470-152021110	Island	0.00240754	0.00240754	0.526437	0.526437	HG up vs PG	0.0167133	HG up vs PG	25.1858	0.554271	0.132044	1
137410	cg05490686	MGAT4D	chr4:141419007-141419504	S_Shore	0.00240826	0.00240826	-1.28494	-1.28494	HG down vs PG	-0.0198068	HG down vs PG	25.1827	3.30213	0.786761	1
627743	cg02381317	PACS1			0.00240855	0.00240855	-0.515853	-0.515853	HG down vs PG	-0.020608	HG down vs PG	25.1815	0.532208	0.126809	1
442754	cg07703623	KCNB1			0.0024106	0.0024106	-0.514153	-0.514153	HG down vs PG	-0.0303355	HG down vs PG	25.1729	0.528706	0.126018	1
839701	cg01071170	FRMD4B			0.0024116	0.0024116	-0.583182	-0.583182	HG down vs PG	-0.0426178	HG down vs PG	25.1687	0.680203	0.162154	1
520937	ch.13.50757403R				0.0024125	0.0024125	0.662911	0.662911	HG up vs PG	0.0239908	HG up vs PG	25.165	0.878903	0.209554	1
753652	cg05075025				0.00241335	0.00241335	-0.530993	-0.530993	HG down vs PG	-0.0470566	HG down vs PG	25.1614	0.563907	0.134469	1
12866	cg27179622	LEFTY2	chr1:226127112-226127695	Island	0.00241695	0.00241695	-1.31848	-1.31848	HG down vs PG	-0.00891213	HG down vs PG	25.1464	3.47675	0.829564	1
793401	cg12175590				0.00241916	0.00241916	-0.536776	-0.536776	HG down vs PG	-0.0321673	HG down vs PG	25.1371	0.576258	0.137547	1
367283	cg22433284	ITPKB	chr1:226829582-226829803	Island	0.00242115	0.00242115	-0.676986	-0.676986	HG down vs PG	-0.0396025	HG down vs PG	25.1289	0.916621	0.218861	1
814774	cg10592190	PBX3			0.00242207	0.00242207	0.669822	0.669822	HG up vs PG	0.0331387	HG up vs PG	25.125	0.897323	0.214286	1
357807	cg21542411	CACNA2D3			0.00242332	0.00242332	-0.569	-0.569	HG down vs PG	-0.0287735	HG down vs PG	25.1198	0.647522	0.154664	1
641058	cg24473625	LOC101241902			0.00242494	0.00242494	-0.967089	-0.967089	HG down vs PG	-0.0529478	HG down vs PG	25.1131	1.87052	0.446904	1
428099	cg22614518	PHTF2			0.00242506	0.00242506	-0.537513	-0.537513	HG down vs PG	-0.0322922	HG down vs PG	25.1126	0.57784	0.13806	1
771356	cg16444922	ST7			0.00242583	0.00242583	-0.510306	-0.510306	HG down vs PG	-0.0242648	HG down vs PG	25.1094	0.520824	0.124453	1
791028	cg27396284	HDAC9			0.00242664	0.00242664	-0.550169	-0.550169	HG down vs PG	-0.0290521	HG down vs PG	25.106	0.605371	0.144676	1
588379	cg09577722	JAZF1			0.00242697	0.00242697	-0.569834	-0.569834	HG down vs PG	-0.0213054	HG down vs PG	25.1047	0.649421	0.155211	1
21255	cg02568153	MAD1L1	chr7:2185771-2186205	N_Shore	0.00242905	0.00242905	-0.564983	-0.564983	HG down vs PG	-0.0424954	HG down vs PG	25.096	0.638411	0.152633	1
34181	cg03818569	DEF8	chr16:90030509-90030740	Island	0.00242989	0.00242989	-1.08201	-1.08201	HG down vs PG	-0.00889339	HG down vs PG	25.0925	2.3415	0.559888	1
451540	cg10411087	SLC13A2			0.00243093	0.00243093	-0.67837	-0.67837	HG down vs PG	-0.0411764	HG down vs PG	25.0882	0.920372	0.220112	1
220408	cg02905605	EFHD1	chr2:233470646-233471077	Island	0.00243139	0.00243139	0.697735	0.697735	HG up vs PG	0.0295492	HG up vs PG	25.0863	0.973668	0.232876	1
270724	cg01209655	RNF39	chr6:30042918-30043500	N_Shore	0.00244119	0.00244119	-0.946918	-0.946918	HG down vs PG	-0.0509112	HG down vs PG	25.0458	1.79331	0.429607	1
79352	cg25169169	L3HYPDH	chr14:59950460-59951527	Island	0.00244404	0.00244404	0.767916	0.767916	HG up vs PG	0.00778366	HG up vs PG	25.0341	1.17939	0.282668	1
664185	cg06705167	CXorf15	chrX:16803879-16805429	Island	0.00244613	0.00244613	0.670845	0.670845	HG up vs PG	0.0303292	HG up vs PG	25.0255	0.900065	0.215796	1
144422	cg14784868	YEATS4	chr12:69753445-69754088	Island	0.00244615	0.00244615	0.615167	0.615167	HG up vs PG	0.0253192	HG up vs PG	25.0254	0.75686	0.181462	1
73199	cg13050504	RSPH1	chr21:43916278-43916900	N_Shelf	0.00244618	0.00244618	-0.739338	-0.739338	HG down vs PG	-0.0155693	HG down vs PG	25.0253	1.09324	0.262113	1
473719	cg11081860				0.00244648	0.00244648	-0.620612	-0.620612	HG down vs PG	-0.0415082	HG down vs PG	25.0241	0.770318	0.184698	1
2967	cg07058639	TINF2	chr14:24711371-24712034	Island	0.00244694	0.00244694	0.849459	0.849459	HG up vs PG	0.0387208	HG up vs PG	25.0222	1.44316	0.346052	1
192632	cg24857725	GTDC1			0.00244989	0.00244989	-0.538754	-0.538754	HG down vs PG	-0.0304679	HG down vs PG	25.0101	0.580511	0.139267	1
389907	cg13578841	CGNL1			0.00245139	0.00245139	-0.515171	-0.515171	HG down vs PG	-0.032712	HG down vs PG	25.0039	0.530802	0.127373	1
36634	cg18606378	RAB23	chr6:57086396-57087311	Island	0.00245151	0.00245151	0.800371	0.800371	HG up vs PG	0.00543342	HG up vs PG	25.0034	1.28119	0.307443	1
142426	cg12039595				0.00245194	0.00245194	-0.635162	-0.635162	HG down vs PG	-0.0499552	HG down vs PG	25.0016	0.806861	0.193634	1
190242	cg10879114	NEO1			0.0024523	0.0024523	-0.577887	-0.577887	HG down vs PG	-0.0266647	HG down vs PG	25.0002	0.667908	0.160297	1
396780	cg05676082	NTSR2	chr2:11809606-11810433	S_Shore	0.00245252	0.00245252	-0.574461	-0.574461	HG down vs PG	-0.0283068	HG down vs PG	24.9993	0.66001	0.158407	1
706791	cg10632760	LYRM2	chr6:90348167-90348564	S_Shore	0.00245289	0.00245289	-0.814389	-0.814389	HG down vs PG	-0.0579567	HG down vs PG	24.9978	1.32646	0.318378	1
228705	cg15994604	EHF			0.0024537	0.0024537	-0.667633	-0.667633	HG down vs PG	-0.0546716	HG down vs PG	24.9944	0.891469	0.214	1
342807	cg03651608	ADRA1A	chr8:26721642-26724566	Island	0.00245562	0.00245562	0.510349	0.510349	HG up vs PG	0.035876	HG up vs PG	24.9866	0.520913	0.125086	1
103904	cg25128362	ARMC10	chr7:102715106-102716015	Island	0.00245629	0.00245629	-0.926161	-0.926161	HG down vs PG	-0.0227687	HG down vs PG	24.9838	1.71555	0.411998	1
637725	cg09915377	LMTK2	chr7:97823409-97823816	N_Shore	0.00245798	0.00245798	-0.590513	-0.590513	HG down vs PG	-0.0248221	HG down vs PG	24.9769	0.69741	0.167533	1
717857	cg00117066	GRPR			0.00245921	0.00245921	-0.517728	-0.517728	HG down vs PG	-0.0281874	HG down vs PG	24.9719	0.536085	0.128805	1
583892	cg02224004	GRPEL2	chr5:148737346-148737764	N_Shelf	0.00246082	0.00246082	-0.622921	-0.622921	HG down vs PG	-0.0330273	HG down vs PG	24.9654	0.77606	0.186513	1
37667	cg01416227	ATXN7L2	chr1:110026630-110026903	Island	0.00246174	0.00246174	1.48586	1.48586	HG up vs PG	0.0181155	HG up vs PG	24.9616	4.41554	1.06136	1
791782	cg17414380	KIAA0892	chr19:19430966-19432194	Island	0.00246358	0.00246358	0.670074	0.670074	HG up vs PG	0.0236527	HG up vs PG	24.9541	0.897998	0.215916	1
447460	cg02134705	WWTR1			0.00246844	0.00246844	-0.76046	-0.76046	HG down vs PG	-0.0375808	HG down vs PG	24.9343	1.1566	0.278315	1
794041	cg17682142	NF2			0.00247153	0.00247153	-0.576538	-0.576538	HG down vs PG	-0.02959	HG down vs PG	24.9218	0.664793	0.160051	1
649271	cg21257857				0.00247434	0.00247434	-0.514998	-0.514998	HG down vs PG	-0.0226443	HG down vs PG	24.9104	0.530446	0.127765	1
115590	cg17931227		chr6:31148369-31148577	Island	0.00247469	0.00247469	-1.16532	-1.16532	HG down vs PG	-0.0137194	HG down vs PG	24.909	2.71594	0.654206	1
258337	cg00772959				0.00247609	0.00247609	-0.510194	-0.510194	HG down vs PG	-0.0374417	HG down vs PG	24.9033	0.520596	0.125428	1
114458	cg13114229	IL11	chr19:55880577-55880922	S_Shore	0.00247753	0.00247753	-0.927223	-0.927223	HG down vs PG	-0.0728698	HG down vs PG	24.8975	1.71948	0.414375	1
9569	cg23951171	NAP1L4			0.00247982	0.00247982	-0.779953	-0.779953	HG down vs PG	-0.0564129	HG down vs PG	24.8883	1.21665	0.293307	1
571764	cg15602272	EGFR			0.00248069	0.00248069	-0.866842	-0.866842	HG down vs PG	-0.048713	HG down vs PG	24.8848	1.50283	0.362349	1
435273	cg13148263	ASB11			0.00248251	0.00248251	-0.516392	-0.516392	HG down vs PG	-0.0622523	HG down vs PG	24.8775	0.533321	0.128627	1
666141	cg18123072	CSNK1G3			0.00248296	0.00248296	-0.734508	-0.734508	HG down vs PG	-0.0446383	HG down vs PG	24.8756	1.079	0.260255	1
326084	cg07353119	ZC3H15	chr2:187350497-187351609	N_Shore	0.00248443	0.00248443	-1.91327	-1.91327	HG down vs PG	-0.0792177	HG down vs PG	24.8697	7.3212	1.76629	1
592961	cg27295434		chr1:95006837-95008051	S_Shore	0.00248728	0.00248728	-0.516507	-0.516507	HG down vs PG	-0.0335009	HG down vs PG	24.8583	0.53356	0.128785	1
235534	cg07616175	CCNYL1			0.00248888	0.00248888	-0.621165	-0.621165	HG down vs PG	-0.0268012	HG down vs PG	24.8518	0.771692	0.18631	1
686591	cg11371500	HOOK3			0.00249042	0.00249042	-0.630167	-0.630167	HG down vs PG	-0.0292806	HG down vs PG	24.8456	0.79422	0.191797	1
441087	cg07186758	TSSC1			0.00249047	0.00249047	-0.579725	-0.579725	HG down vs PG	-0.0293841	HG down vs PG	24.8454	0.672162	0.162322	1
95633	cg26372703	GPANK1	chr6:31632815-31634093	Island	0.00249275	0.00249275	0.678946	0.678946	HG up vs PG	0.00745906	HG up vs PG	24.8363	0.921937	0.222723	1
[truncated: 17,769 more rows]

## Sheet: Sheet2
69404	cg26369667	YAP1	chr11:101980632-101982330	Island	0.00996468	0.00996468	1.2158	1.2158	HG up vs PG	0.0153351	HG up vs PG	16.2871	2.534	0.777917	1
