# Supplementary material for: High glucose alters the DNA methylation pattern of neurodevelopment associated genes in human neural progenitor cells in vitro
Source: Sci Rep. 2020 Sep 24;10:15676. doi: 10.1038/s41598-020-72485-7 (PMC7518427; doi:10.1038/s41598-020-72485-7)
Supplement: Supplementary file 3 — Supplementary Dataset S2. [file 41598_2020_72485_MOESM3_ESM.xlsx]

## Sheet: Sheet1
Supplementary Dataset S2: Gene ontology (GO) based on biological process, molecular function and cellular component of differentially methylated genes in hNPCs exposed to HG
function	type	Enrichment Score	Enrichment p-value	% genes in group that are present	Attribute score	High glucose vs. Normal score	# genes in list, in group	# genes not in list, in group	# genes in list, not in group	# genes not in list, not in group	GO ID
binding	molecular function	34.4006	1.14816e-15	15.4397	2.17235	2.17235	2309	12646	508	4159	5488
protein binding	molecular function	32.949	4.90288e-15	15.9681	2.18209	2.18209	1844	9704	973	7101	5515
ion binding	molecular function	32.7625	5.90791e-15	17.2303	2.18692	2.18692	1075	5164	1742	11641	43167
intracellular part	cellular component	27.2857	1.4125e-12	15.3672	2.17039	2.17039	2241	12342	576	4463	44424
adenyl ribonucleotide binding	molecular function	23.0559	9.70372e-11	20.1044	2.19403	2.19403	308	1224	2509	15581	32559
ATP binding	molecular function	22.6276	1.48918e-10	20.1203	2.19255	2.19255	301	1195	2516	15610	5524
adenyl nucleotide binding	molecular function	22.5964	1.53644e-10	20.013	2.19498	2.19498	309	1235	2508	15570	30554
protein modification process	biological process	22.4233	1.82679e-10	18.0276	2.203	2.203	574	2610	2243	14195	36211
cellular protein modification process	biological process	22.4233	1.82679e-10	18.0276	2.203	2.203	574	2610	2243	14195	6464
metal ion binding	molecular function	21.9939	2.80646e-10	17.4142	2.18533	2.18533	726	3443	2091	13362	46872
cellular protein metabolic process	biological process	21.9723	2.86779e-10	17.7658	2.19427	2.19427	625	2893	2192	13912	44267
cation binding	molecular function	21.4607	4.78363e-10	17.3271	2.18398	2.18398	739	3526	2078	13279	43169
developmental process	biological process	21.1584	6.47188e-10	17.0325	2.19344	2.19344	838	4082	1979	12723	32502
cellular macromolecule metabolic process	biological process	20.6961	1.02751e-09	16.5441	2.17193	2.17193	1057	5332	1760	11473	44260
negative regulation of biological process	biological process	20.4992	1.25111e-09	16.9648	2.18719	2.18719	844	4131	1973	12674	48519
negative regulation of cellular process	biological process	20.2907	1.54125e-09	17.1384	2.1909	2.1909	769	3718	2048	13087	48523
cellular metabolic process	biological process	20.0683	1.92515e-09	15.9452	2.17271	2.17271	1455	7670	1362	9135	44237
macromolecule metabolic process	biological process	19.1515	4.81536e-09	16.1406	2.17128	2.17128	1258	6536	1559	10269	43170
macromolecule modification	biological process	19.1387	4.87741e-09	17.5287	2.21117	2.21117	610	2870	2207	13935	43412
anatomical structure morphogenesis	biological process	18.3491	1.07421e-08	19.7091	2.16529	2.16529	271	1104	2546	15701	9653
cellular developmental process	biological process	17.8071	1.84696e-08	17.8714	2.20097	2.20097	492	2261	2325	14544	48869
regulation of metabolic process	biological process	17.6296	2.20567e-08	16.2753	2.17005	2.17005	1095	5633	1722	11172	19222
nucleoside phosphate binding	molecular function	17.5652	2.35242e-08	18.3978	2.18196	2.18196	395	1752	2422	15053	1901265
nucleotide binding	molecular function	17.2755	3.14308e-08	18.3597	2.18176	2.18176	394	1752	2423	15053	166
anion binding	molecular function	17.1091	3.7121e-08	17.7563	2.17891	2.17891	497	2302	2320	14503	43168
molecular_function	molecular function	17.0989	3.75017e-08	14.7922	2.17119	2.17119	2612	15046	205	1759	3674
drug binding	molecular function	16.9479	4.36129e-08	18.8034	2.19744	2.19744	330	1425	2487	15380	8144
regulation of cellular metabolic process	biological process	16.8229	4.94225e-08	16.3311	2.17504	2.17504	1022	5236	1795	11569	31323
purine ribonucleotide binding	molecular function	16.8069	5.02155e-08	18.601	2.18138	2.18138	351	1536	2466	15269	32555
cell junction	cellular component	16.7439	5.34843e-08	19.7411	2.1871	2.1871	244	992	2573	15813	30054
organelle	cellular component	16.7356	5.39271e-08	15.4954	2.17049	2.17049	1753	9560	1064	7245	43226
cellular component morphogenesis	biological process	16.7277	5.43589e-08	23.8202	2.18635	2.18635	106	339	2711	16466	32989
purine ribonucleoside triphosphate binding	molecular function	16.4892	6.89942e-08	18.611	2.18188	2.18188	343	1500	2474	15305	35639
intracellular organelle	cellular component	16.3894	7.62365e-08	15.6717	2.17233	2.17233	1541	8292	1276	8513	43229
purine nucleotide binding	molecular function	16.3613	7.84086e-08	18.5166	2.18225	2.18225	352	1549	2465	15256	17076
ribonucleotide binding	molecular function	16.3048	8.29671e-08	18.5068	2.18089	2.18089	352	1550	2465	15255	32553
neuron projection guidance	biological process	16.2785	8.51797e-08	27.8761	2.17753	2.17753	63	163	2754	16642	97485
organic substance metabolic process	biological process	16.2106	9.11617e-08	15.7092	2.17042	2.17042	1493	8011	1324	8794	71704
positive regulation of cellular process	biological process	15.9567	1.17514e-07	16.5877	2.16873	2.16873	840	4224	1977	12581	48522
nitrogen compound metabolic process	biological process	15.8843	1.26337e-07	15.8344	2.17685	2.17685	1354	7197	1463	9608	6807
catalytic activity	molecular function	15.8721	1.27893e-07	16.2923	2.18388	2.18388	1001	5143	1816	11662	3824
positive regulation of biological process	biological process	15.727	1.47862e-07	16.3917	2.16755	2.16755	934	4764	1883	12041	48518
metabolic process	biological process	15.3527	2.14985e-07	15.597	2.17337	2.17337	1565	8469	1252	8336	8152
primary metabolic process	biological process	15.2601	2.35851e-07	15.7228	2.17261	2.17261	1427	7649	1390	9156	44238
axon guidance	biological process	14.9189	3.31741e-07	27.2321	2.1712	2.1712	61	163	2756	16642	7411
cytoplasmic part	cellular component	14.5636	4.73272e-07	15.6018	2.17972	2.17972	1514	8190	1303	8615	44444
phosphotransferase activity, alcohol group as acceptor	molecular function	14.408	5.52973e-07	20.5955	2.19137	2.19137	166	640	2651	16165	16773
cell surface receptor signaling pathway involved in cell-cell signaling	biological process	14.3628	5.78535e-07	24.0896	2.15436	2.15436	86	271	2731	16534	1905114
protein metabolic process	biological process	14.282	6.27198e-07	16.686	2.19692	2.19692	720	3595	2097	13210	19538
regulation of primary metabolic process	biological process	14.2409	6.53542e-07	16.1613	2.17404	2.17404	1002	5198	1815	11607	80090
regulation of macromolecule metabolic process	biological process	14.1695	7.01888e-07	16.1482	2.17728	2.17728	1007	5229	1810	11576	60255
phosphorylation	biological process	14.1331	7.27883e-07	19.3548	2.18321	2.18321	228	950	2589	15855	16310
kinase activity	molecular function	14.1154	7.40923e-07	20.2273	2.18953	2.18953	178	702	2639	16103	16301
Wnt signaling pathway	biological process	13.985	8.44091e-07	24.1279	2.15382	2.15382	83	261	2734	16544	16055
cellular component organization	biological process	13.9798	8.48529e-07	16.3871	2.1973	2.1973	850	4337	1967	12468	16043
carbohydrate derivative binding	molecular function	13.8159	9.99596e-07	17.807	2.17998	2.17998	393	1814	2424	14991	97367
biological regulation	biological process	13.7405	1.07785e-06	15.2794	2.17131	2.17131	1865	10341	952	6464	65007
protein phosphorylation	biological process	13.6703	1.15627e-06	19.8537	2.19008	2.19008	190	767	2627	16038	6468
cellular component organization or biogenesis	biological process	13.639	1.19301e-06	16.3425	2.19706	2.19706	857	4387	1960	12418	71840
transferase activity	molecular function	13.6049	1.23449e-06	17.5209	2.20607	2.20607	441	2076	2376	14729	16740
cellular protein localization	biological process	13.5468	1.30824e-06	19.9139	2.17589	2.17589	185	744	2632	16061	34613
sensory organ morphogenesis	biological process	13.529	1.33177e-06	41.5094	2.20208	2.20208	22	31	2795	16774	90596
catalytic activity, acting on a protein	molecular function	13.5032	1.36654e-06	17.5582	2.18969	2.18969	430	2019	2387	14786	140096
cellular macromolecule localization	biological process	13.2547	1.75203e-06	19.8083	2.17481	2.17481	186	753	2631	16052	70727
enzyme binding	molecular function	13.0164	2.22361e-06	17.6112	2.19627	2.19627	404	1890	2413	14915	19899
transferase activity, transferring phosphorus-containing groups	molecular function	12.9635	2.34433e-06	19.4101	2.17979	2.17979	204	847	2613	15958	16772
cellular process	biological process	12.938	2.40483e-06	14.9607	2.17746	2.17746	2286	12994	531	3811	9987
protein serine/threonine kinase activity	molecular function	12.8191	2.70858e-06	21.7899	2.18532	2.18532	112	402	2705	16403	4674
protein kinase activity	molecular function	12.6887	3.08586e-06	20.7463	2.19979	2.19979	139	531	2678	16274	4672
regulation of cell development	biological process	12.645	3.22353e-06	20.0986	2.16089	2.16089	163	648	2654	16157	60284
regulation of developmental process	biological process	12.6382	3.24569e-06	17.4616	2.18029	2.18029	421	1990	2396	14815	50793
regulation of neuron differentiation	biological process	12.5752	3.45662e-06	21.3523	2.16019	2.16019	120	442	2697	16363	45664
cellular localization	biological process	12.5689	3.47868e-06	17.7529	2.17392	2.17392	365	1691	2452	15114	51641
negative regulation of cell development	biological process	12.4394	3.95941e-06	24.3902	2.1123	2.1123	70	217	2747	16588	10721
regulation of cell morphogenesis	biological process	12.3674	4.25498e-06	22.0085	2.19373	2.19373	103	365	2714	16440	22604
small molecule binding	molecular function	12.3257	4.43604e-06	17.3445	2.18409	2.18409	435	2073	2382	14732	36094
cell differentiation	biological process	12.2518	4.77647e-06	17.8647	2.19492	2.19492	338	1554	2479	15251	30154
phosphorus metabolic process	biological process	12.1724	5.17108e-06	17.6387	2.19543	2.19543	372	1737	2445	15068	6793
regulation of multicellular organismal process	biological process	12.1244	5.42534e-06	17.1326	2.19788	2.19788	478	2312	2339	14493	51239
membrane-bounded organelle	cellular component	12.1044	5.53512e-06	15.407	2.17179	2.17179	1586	8708	1231	8097	43227
phosphate-containing compound metabolic process	biological process	12.1016	5.55068e-06	17.7203	2.18984	2.18984	356	1653	2461	15152	6796
regulation of nitrogen compound metabolic process	biological process	12.0336	5.9413e-06	16.0212	2.17919	2.17919	968	5074	1849	11731	51171
organonitrogen compound metabolic process	biological process	11.9601	6.3944e-06	16.159	2.19209	2.19209	870	4514	1947	12291	1901564
intracellular membrane-bounded organelle	cellular component	11.9157	6.6848e-06	15.6397	2.16523	2.16523	1297	6996	1520	9809	43231
regulation of cellular macromolecule biosynthetic process	biological process	11.8273	7.30255e-06	16.4901	2.17681	2.17681	685	3469	2132	13336	2000112
regulation of cell morphogenesis involved in differentiation	biological process	11.8045	7.47106e-06	24.2754	2.12563	2.12563	67	209	2750	16596	10769
eye morphogenesis	biological process	11.7881	7.59404e-06	41.3043	2.2238	2.2238	19	27	2798	16778	48592
zinc ion binding	molecular function	11.7764	7.68343e-06	19.852	2.19306	2.19306	161	650	2656	16155	8270
regulation of cellular biosynthetic process	biological process	11.6461	8.75303e-06	16.3905	2.17535	2.17535	722	3683	2095	13122	31326
regulation of biosynthetic process	biological process	11.6298	8.89677e-06	16.3685	2.17453	2.17453	732	3740	2085	13065	9889
cell part	cellular component	11.5585	9.55452e-06	14.7588	2.17254	2.17254	2527	14595	290	2210	44464
cytosol	cellular component	11.5572	9.56667e-06	16.2288	2.18926	2.18926	803	4145	2014	12660	5829
regulation of macromolecule biosynthetic process	biological process	11.3747	1.14825e-05	16.4081	2.17793	2.17793	698	3556	2119	13249	10556
protein localization	biological process	11.3607	1.16448e-05	17.7454	2.18308	2.18308	329	1525	2488	15280	8104
negative regulation of developmental process	biological process	11.3383	1.19084e-05	19.5376	2.19882	2.19882	169	696	2648	16109	51093
negative regulation of neuron differentiation	biological process	11.3332	1.19688e-05	26.0204	2.13997	2.13997	51	145	2766	16660	45665
regulation of nucleobase-containing compound metabolic process	biological process	11.3168	1.21671e-05	16.3908	2.17243	2.17243	703	3586	2114	13219	19219
macromolecule localization	biological process	11.2678	1.27781e-05	17.7067	2.18331	2.18331	332	1543	2485	15262	33036
regulation of axonogenesis	biological process	11.1245	1.47473e-05	26.9461	2.02977	2.02977	45	122	2772	16683	50770
regulation of nervous system development	biological process	11.0876	1.53003e-05	19.7452	2.16747	2.16747	155	630	2662	16175	51960
regulation of biological process	biological process	11.0843	1.53521e-05	15.2283	2.17242	2.17242	1761	9803	1056	7002	50789
negative regulation of cell differentiation	biological process	10.9628	1.73352e-05	20.3443	2.17759	2.17759	130	509	2687	16296	45596
negative regulation of neurogenesis	biological process	10.9223	1.80507e-05	24.3028	2.11334	2.11334	61	190	2756	16615	50768
phosphatidylinositol binding	molecular function	10.8094	2.02084e-05	24.5763	2.23503	2.23503	58	178	2759	16627	35091
regulation of cellular component organization	biological process	10.7939	2.05244e-05	17.1993	2.17309	2.17309	409	1969	2408	14836	51128
neuron part	cellular component	10.6969	2.26157e-05	17.9922	2.14624	2.14624	276	1258	2541	15547	97458
negative regulation of nervous system development	biological process	10.6711	2.32057e-05	23.7918	2.1272	2.1272	64	205	2753	16600	51961
regulation of neurogenesis	biological process	10.6588	2.34939e-05	19.9713	2.165	2.165	139	557	2678	16248	50767
anatomical structure development	biological process	10.5564	2.60252e-05	16.6417	2.18293	2.18293	556	2785	2261	14020	48856
regulation of cellular process	biological process	10.5097	2.72693e-05	15.2587	2.17547	2.17547	1669	9269	1148	7536	50794
regulation of cell differentiation	biological process	10.4828	2.8014e-05	17.7925	2.17496	2.17496	295	1363	2522	15442	45595
positive regulation of metabolic process	biological process	10.4554	2.87928e-05	16.6465	2.16922	2.16922	549	2749	2268	14056	9893
cell morphogenesis	biological process	10.2538	3.52251e-05	25.3886	2.24509	2.24509	49	144	2768	16661	902
transition metal ion binding	molecular function	10.2319	3.60021e-05	18.663	2.20642	2.20642	201	876	2616	15929	46914
ATPase activity	molecular function	10.1554	3.88639e-05	21.1087	2.16702	2.16702	99	370	2718	16435	16887
intracellular signal transduction	biological process	10.0848	4.17102e-05	17.737	2.1768	2.1768	290	1345	2527	15460	35556
regulation of cell adhesion	biological process	9.96614	4.69635e-05	19.8507	2.20754	2.20754	133	537	2684	16268	30155
nucleus	cellular component	9.93866	4.8272e-05	15.963	2.15985	2.15985	862	4538	1955	12267	5634
regulation of gene expression	biological process	9.92724	4.88265e-05	16.136	2.16719	2.16719	750	3898	2067	12907	10468
regulation of Wnt signaling pathway	biological process	9.89961	5.01943e-05	22.3214	2.13258	2.13258	75	261	2742	16544	30111
metalloexopeptidase activity	molecular function	9.87728	5.13278e-05	35	2.19976	2.19976	21	39	2796	16766	8235
regulation of transcription by RNA polymerase II	biological process	9.83649	5.34644e-05	17.326	2.16801	2.16801	346	1651	2471	15154	6357
negative regulation of vasoconstriction	biological process	9.83558	5.35133e-05	85.7143	2.06769	2.06769	6	1	2811	16804	45906
regulation of neuron projection development	biological process	9.81275	5.47492e-05	21.4634	2.14428	2.14428	88	322	2729	16483	10975
protein side chain deglutamylation	biological process	9.70794	6.0799e-05	100	2.07703	2.07703	5	0	2812	16805	35610
heterocyclic compound binding	molecular function	9.69309	6.17083e-05	15.8147	2.16835	2.16835	956	5089	1861	11716	1901363
positive regulation of cellular metabolic process	biological process	9.54962	7.12284e-05	16.6126	2.17688	2.17688	512	2570	2305	14235	31325
protein modification by small protein conjugation or removal	biological process	9.51785	7.35279e-05	18.591	2.19283	2.19283	190	832	2627	15973	70647
developmental growth	biological process	9.49708	7.50708e-05	22.7586	2.18416	2.18416	66	224	2751	16581	48589
negative regulation of metabolic process	biological process	9.49323	7.53605e-05	16.7507	2.16253	2.16253	465	2311	2352	14494	9892
myelin sheath	cellular component	9.47388	7.6833e-05	26.5306	2.20216	2.20216	39	108	2778	16697	43209
regulation of signal transduction	biological process	9.44443	7.9129e-05	16.5613	2.2002	2.2002	524	2640	2293	14165	9966
organic cyclic compound binding	molecular function	9.40067	8.2669e-05	15.7723	2.16915	2.16915	967	5164	1850	11641	97159
regulation of plasma membrane bounded cell projection organization	biological process	9.39973	8.27468e-05	20.034	2.14932	2.14932	118	471	2699	16334	120035
regulation of nucleic acid-templated transcription	biological process	9.34515	8.73885e-05	16.332	2.1673	2.1673	610	3125	2207	13680	1903506
regulation of multicellular organismal development	biological process	9.33583	8.82069e-05	17.377	2.16797	2.16797	318	1512	2499	15293	2000026
cytoskeleton organization	biological process	9.33161	8.85793e-05	18.9535	2.19299	2.19299	163	697	2654	16108	7010
system development	biological process	9.32967	8.87515e-05	19.3948	2.13718	2.13718	141	586	2676	16219	48731
thiol-dependent ubiquitin-specific protease activity	molecular function	9.31973	8.96378e-05	31.25	2.17153	2.17153	25	55	2792	16750	4843
regulation of RNA biosynthetic process	biological process	9.30362	9.10941e-05	16.3238	2.16741	2.16741	611	3132	2206	13673	2001141
Golgi apparatus	cellular component	9.27965	9.33038e-05	18.75	2.20283	2.20283	174	754	2643	16051	5794
negative regulation of cellular metabolic process	biological process	9.24114	9.69667e-05	16.8598	2.17431	2.17431	422	2081	2395	14724	31324
regulation of cell projection organization	biological process	9.1732	0.000103784	19.8997	2.14861	2.14861	119	479	2698	16326	31344
regulation of signaling	biological process	9.1256	0.000108843	16.3776	2.20343	2.20343	576	2941	2241	13864	23051
positive regulation of macromolecule metabolic process	biological process	9.11736	0.000109744	16.5477	2.17435	2.17435	510	2572	2307	14233	10604
regulation of cell communication	biological process	9.1165	0.000109838	16.393	2.20301	2.20301	569	2902	2248	13903	10646
cell surface receptor signaling pathway	biological process	9.10443	0.000111172	16.9376	2.21859	2.21859	396	1942	2421	14863	7166
growth	biological process	9.07344	0.000114671	21.9219	2.20037	2.20037	73	260	2744	16545	40007
intronic transcription regulatory region sequence-specific DNA binding	molecular function	9.05446	0.000116869	61.5385	2.10848	2.10848	8	5	2809	16800	1161
intronic transcription regulatory region DNA binding	molecular function	9.05446	0.000116869	61.5385	2.10848	2.10848	8	5	2809	16800	44213
negative regulation of multicellular organismal process	biological process	9.04039	0.000118525	18.4084	2.22723	2.22723	192	851	2625	15954	51241
regulation of transcription, DNA-templated	biological process	9.03881	0.000118712	16.2985	2.164	2.164	605	3107	2212	13698	6355
regulation of RNA metabolic process	biological process	9.01601	0.00012145	16.2196	2.16786	2.16786	641	3311	2176	13494	51252
Rho GTPase binding	molecular function	8.97851	0.00012609	25	2.17147	2.17147	44	132	2773	16673	17048
tissue morphogenesis	biological process	8.93526	0.000131664	21.5686	2.24108	2.24108	77	280	2740	16525	48729
localization	biological process	8.93491	0.00013171	15.9842	2.18887	2.18887	769	4042	2048	12763	51179
negative regulation of cellular macromolecule biosynthetic process	biological process	8.91751	0.000134021	17.8733	2.19901	2.19901	237	1089	2580	15716	2000113
ameboidal-type cell migration	biological process	8.83435	0.000145643	26.0274	2.21281	2.21281	38	108	2779	16697	1667
tube morphogenesis	biological process	8.73147	0.000161425	23.7209	2.27885	2.27885	51	164	2766	16641	35239
neuron projection morphogenesis	biological process	8.68838	0.000168533	23.2068	2.14951	2.14951	55	182	2762	16623	48812
cellular response to stimulus	biological process	8.66443	0.000172618	16.6362	2.21708	2.21708	455	2280	2362	14525	51716
synapse	cellular component	8.6581	0.000173714	21.7791	2.19541	2.19541	71	255	2746	16550	45202
microtubule motor activity	molecular function	8.63302	0.000178126	27.0492	2.26463	2.26463	33	89	2784	16716	3777
establishment or maintenance of cell polarity	biological process	8.57991	0.000187842	25.3165	2.10987	2.10987	40	118	2777	16687	7163
regulation of anatomical structure morphogenesis	biological process	8.51009	0.000201426	18.2975	2.21499	2.21499	187	835	2630	15970	22603
olfactory bulb development	biological process	8.47841	0.000207909	52.9412	2.07655	2.07655	9	8	2808	16797	21772
transcription corepressor activity	molecular function	8.47055	0.000209549	23.2456	2.24217	2.24217	53	175	2764	16630	3714
negative regulation of macromolecule metabolic process	biological process	8.45873	0.000212041	16.6994	2.16721	2.16721	425	2120	2392	14685	10605
ciliary tip	cellular component	8.34615	0.000237309	36.3636	2.08245	2.08245	16	28	2801	16777	97542
metallocarboxypeptidase activity	molecular function	8.32965	0.000241256	42.8571	2.21971	2.21971	12	16	2805	16789	4181
negative regulation of transcription, DNA-templated	biological process	8.31039	0.000245949	18.0141	2.17861	2.17861	205	933	2612	15872	45892
extracellular matrix component	cellular component	8.29873	0.000248832	26.8908	2.12689	2.12689	32	87	2785	16718	44420
positive regulation of signal transduction	biological process	8.26666	0.000256943	17.4336	2.22947	2.22947	269	1274	2548	15531	9967
adherens junction	cellular component	8.23704	0.000264667	19.8864	2.20423	2.20423	105	423	2712	16382	5912
negative regulation of macromolecule biosynthetic process	biological process	8.22073	0.000269019	17.5966	2.19744	2.19744	246	1152	2571	15653	10558
movement of cell or subcellular component	biological process	8.16247	0.000285156	17.5637	2.17652	2.17652	248	1164	2569	15641	6928
negative regulation of neuron projection development	biological process	8.15492	0.000287318	26.1538	2.16625	2.16625	34	96	2783	16709	10977
endosome membrane	cellular component	8.14422	0.000290409	20.4082	2.18426	2.18426	90	351	2727	16454	10008
plasma membrane bounded cell projection morphogenesis	biological process	8.12546	0.000295909	22.7273	2.14951	2.14951	55	187	2762	16618	120039
cytoskeleton	cellular component	8.08344	0.000308607	18.6732	2.26225	2.26225	152	662	2665	16143	5856
plasma membrane bounded cell projection part	cellular component	8.0738	0.000311596	17.5872	2.16495	2.16495	242	1134	2575	15671	120038
cell projection part	cellular component	8.0738	0.000311596	17.5872	2.16495	2.16495	242	1134	2575	15671	44463
PDZ domain binding	molecular function	8.05179	0.000318531	29.0698	2.35452	2.35452	25	61	2792	16744	30165
positive regulation of amyloid-beta clearance	biological process	8.04339	0.000321218	83.3333	2.64022	2.64022	5	1	2812	16804	1900223
proteolysis in other organism	biological process	8.04339	0.000321218	83.3333	1.97513	1.97513	5	1	2812	16804	35897
regulation of growth	biological process	8.00502	0.000333783	19.2248	2.14105	2.14105	124	521	2693	16284	40008
endosomal part	cellular component	7.97547	0.000343793	19.9203	2.16993	2.16993	100	402	2717	16403	44440
negative regulation of nucleic acid-templated transcription	biological process	7.95526	0.000350811	17.836	2.18301	2.18301	211	972	2606	15833	1903507
cell-cell junction	cellular component	7.94484	0.000354487	20.4225	2.28767	2.28767	87	339	2730	16466	5911
regulation of axon guidance	biological process	7.93393	0.000358375	37.8378	2.126	2.126	14	23	2803	16782	1902667
postsynaptic density	cellular component	7.9178	0.000364201	23.2227	2.14979	2.14979	49	162	2768	16643	14069
negative regulation of gene expression	biological process	7.87348	0.000380709	17.2671	2.16519	2.16519	278	1332	2539	15473	10629
tissue remodeling	biological process	7.87013	0.000381983	30.8824	2.19656	2.19656	21	47	2796	16758	48771
positive regulation of nitrogen compound metabolic process	biological process	7.867	0.000383182	16.3923	2.17665	2.17665	488	2489	2329	14316	51173
negative regulation of RNA biosynthetic process	biological process	7.86168	0.000385225	17.8059	2.18301	2.18301	211	974	2606	15831	1902679
cell part morphogenesis	biological process	7.82977	0.000397718	22.0974	2.13678	2.13678	59	208	2758	16597	32990
regulation of developmental growth	biological process	7.80625	0.000407182	21.5947	2.18154	2.18154	65	236	2752	16569	48638
postsynaptic specialization	cellular component	7.80222	0.000408826	23.1132	2.14979	2.14979	49	163	2768	16642	99572
cell projection morphogenesis	biological process	7.80203	0.000408905	22.449	2.14951	2.14951	55	190	2762	16615	48858
synaptic membrane	cellular component	7.77499	0.000420111	21.4984	2.1744	2.1744	66	241	2751	16564	97060
smoothened signaling pathway involved in ventral spinal cord patterning	biological process	7.76574	0.000424015	100	2.42596	2.42596	4	0	2813	16805	21910
microspike assembly	biological process	7.76574	0.000424015	100	2.19091	2.19091	4	0	2813	16805	30035
ATPase activity, coupled	molecular function	7.72295	0.000442555	20.6186	2.16373	2.16373	80	308	2737	16497	42623
regulation of cell growth	biological process	7.70741	0.000449482	20.5584	2.09642	2.09642	81	313	2736	16492	1558
central nervous system projection neuron axonogenesis	biological process	7.70393	0.00045105	45.4545	2.08328	2.08328	10	12	2807	16793	21952
regulation of cell-substrate adhesion	biological process	7.67141	0.000465962	23.6559	2.29837	2.29837	44	142	2773	16663	10810
small GTPase binding	molecular function	7.66507	0.000468922	19.3772	2.17155	2.17155	112	466	2705	16339	31267
negative regulation of nitrogen compound metabolic process	biological process	7.65558	0.000473393	16.6596	2.17493	2.17493	391	1956	2426	14849	51172
regulation of canonical Wnt signaling pathway	biological process	7.6512	0.000475475	22.2222	2.15839	2.15839	56	196	2761	16609	60828
RNA helicase activity	molecular function	7.65061	0.000475753	30.4348	2.07325	2.07325	21	48	2796	16757	3724
retina vasculature morphogenesis in camera-type eye	biological process	7.61157	0.000494697	66.6667	2.03019	2.03019	6	3	2811	16802	61299
early endosome membrane	cellular component	7.58004	0.000510539	25.1799	2.29688	2.29688	35	104	2782	16701	31901
plasma membrane region	cellular component	7.54912	0.000526575	18.0118	2.21062	2.21062	183	833	2634	15972	98590
nucleic acid metabolic process	biological process	7.52762	0.000538018	15.996	2.1557	2.1557	644	3382	2173	13423	90304
negative regulation of cell morphogenesis involved in differentiation	biological process	7.48226	0.000562981	28.0899	2.08506	2.08506	25	64	2792	16741	10771
ribosome binding	molecular function	7.46546	0.000572522	32.1429	2.13979	2.13979	18	38	2799	16767	43022
morphogenesis of an epithelium	biological process	7.4605	0.000575369	21.6312	2.24759	2.24759	61	221	2756	16584	2009
microtubule binding	molecular function	7.43234	0.000591804	21.7712	2.21487	2.21487	59	212	2758	16593	8017
neuropilin binding	molecular function	7.41534	0.000601949	47.3684	2.16715	2.16715	9	10	2808	16795	38191
anchoring junction	cellular component	7.39886	0.000611951	19.4139	2.21197	2.21197	106	440	2711	16365	70161
protein localization to membrane	biological process	7.35409	0.000639968	20.1923	2.15344	2.15344	84	332	2733	16473	72657
signal transduction by protein phosphorylation	biological process	7.33302	0.000653595	20.4134	2.15399	2.15399	79	308	2738	16497	23014
regulation of axon extension	biological process	7.31873	0.000663007	28.2353	2.07046	2.07046	24	61	2793	16744	30516
embryonic morphogenesis	biological process	7.29754	0.000677204	20.2469	2.14337	2.14337	82	323	2735	16482	48598
positive regulation of cell communication	biological process	7.28196	0.000687833	17.0529	2.22508	2.22508	287	1396	2530	15409	10647
GTPase binding	molecular function	7.27727	0.00069107	18.8148	2.17809	2.17809	127	548	2690	16257	51020
antigen processing and presentation of peptide antigen	biological process	7.26133	0.000702171	23.3696	2.26278	2.26278	43	141	2774	16664	48002
positive regulation of signaling	biological process	7.26097	0.000702426	17.0414	2.22233	2.22233	288	1402	2529	15403	23056
negative chemotaxis	biological process	7.24814	0.000711498	37.1429	2.11806	2.11806	13	22	2804	16783	50919
regulation of response to stimulus	biological process	7.22443	0.00072857	15.9113	2.18824	2.18824	667	3525	2150	13280	48583
macromolecular complex	cellular component	7.19261	0.00075212	15.6785	2.17255	2.17255	833	4480	1984	12325	32991
antigen processing and presentation of exogenous peptide antigen	biological process	7.16279	0.000774886	23.5632	2.24661	2.24661	41	133	2776	16672	2478
peptidyl-amino acid modification	biological process	7.16026	0.000776855	18.0736	2.22056	2.22056	167	757	2650	16048	18193
negative regulation of cellular biosynthetic process	biological process	7.11639	0.000811695	17.2226	2.19724	2.19724	253	1216	2564	15589	31327
negative regulation of biosynthetic process	biological process	7.08543	0.000837218	17.1927	2.19507	2.19507	256	1233	2561	15572	9890
regulation of cell junction assembly	biological process	6.97018	0.00093948	28.0488	2.29743	2.29743	23	59	2794	16746	1901888
ephrin receptor signaling pathway	biological process	6.95657	0.000952356	27.5862	2.13145	2.13145	24	63	2793	16742	48013
semaphorin receptor binding	molecular function	6.95307	0.000955692	45	2.12827	2.12827	9	11	2808	16794	30215
anterior/posterior axon guidance	biological process	6.91732	0.00099048	71.4286	2.49549	2.49549	5	2	2812	16803	33564
oxidoreductase activity, acting on paired donors, with incorporation or reduction of molecular oxygen, reduced pteridine as one donor, and incorporation of one atom of oxygen	molecular function	6.91732	0.00099048	71.4286	2.44803	2.44803	5	2	2812	16803	16714
multi-organism metabolic process	biological process	6.91732	0.00099048	71.4286	1.97513	1.97513	5	2	2812	16803	44033
metallopeptidase activity	molecular function	6.91237	0.000995393	22.9947	2.17901	2.17901	43	144	2774	16661	8237
cell projection organization	biological process	6.91077	0.000996989	18.3206	2.1553	2.1553	144	642	2673	16163	30030
detection of visible light	biological process	6.8808	0.00102732	37.5	2.22001	2.22001	12	20	2805	16785	9584
negative regulation of transcription by RNA polymerase II	biological process	6.87816	0.00103004	18.2728	2.20073	2.20073	146	653	2671	16152	122
ATP-dependent RNA helicase activity	molecular function	6.87091	0.00103753	29.4118	2.1133	2.1133	20	48	2797	16757	4004
chromatin assembly	biological process	6.86809	0.00104046	41.6667	2.44501	2.44501	10	14	2807	16791	31497
tube formation	biological process	6.86242	0.00104638	25.4237	2.13668	2.13668	30	88	2787	16717	35148
trans-Golgi network	cellular component	6.85434	0.00105487	24.4604	2.15895	2.15895	34	105	2783	16700	5802
regulation of axon extension involved in axon guidance	biological process	6.85227	0.00105705	39.2857	2.10376	2.10376	11	17	2806	16788	48841
release of sequestered calcium ion into cytosol	biological process	6.85085	0.00105856	33.3333	2.32772	2.32772	15	30	2802	16775	51209
negative regulation of sequestering of calcium ion	biological process	6.85085	0.00105856	33.3333	2.32772	2.32772	15	30	2802	16775	51283
negative regulation of RNA metabolic process	biological process	6.84652	0.00106315	17.3913	2.18072	2.18072	220	1045	2597	15760	51253
stress-activated protein kinase signaling cascade	biological process	6.83793	0.00107232	25.6637	2.1448	2.1448	29	84	2788	16721	31098
RNA polymerase II intronic transcription regulatory region sequence-specific DNA binding	molecular function	6.82509	0.00108618	60	2.06123	2.06123	6	4	2811	16801	1162
macromolecule biosynthetic process	biological process	6.80475	0.0011085	16.0986	2.14884	2.14884	529	2757	2288	14048	9059
cell morphogenesis involved in differentiation	biological process	6.8004	0.00111333	26.2136	2.20631	2.20631	27	76	2790	16729	904
cellular aromatic compound metabolic process	biological process	6.79972	0.00111409	15.736	2.16204	2.16204	744	3984	2073	12821	6725
biological_process	biological process	6.75963	0.00115966	14.6009	2.17683	2.17683	2594	15172	223	1633	8150
Ras GTPase binding	molecular function	6.74113	0.00118131	19.1729	2.1659	2.1659	102	430	2715	16375	17016
macromolecular complex binding	molecular function	6.73624	0.0011871	17.7579	2.20953	2.20953	179	829	2638	15976	44877
negative regulation of cell projection organization	biological process	6.72665	0.00119854	23.7179	2.24269	2.24269	37	119	2780	16686	31345
motor activity	molecular function	6.72167	0.00120453	24.2857	2.2795	2.2795	34	106	2783	16699	3774
regulation of phosphorus metabolic process	biological process	6.72132	0.00120495	16.8356	2.19835	2.19835	299	1477	2518	15328	51174
biosynthetic process	biological process	6.71597	0.00121141	15.7742	2.16818	2.16818	707	3775	2110	13030	9058
cell projection	cellular component	6.71152	0.00121681	17.0619	2.15153	2.15153	259	1259	2558	15546	42995
cytoskeletal protein binding	molecular function	6.6827	0.00125239	17.9235	2.26222	2.26222	164	751	2653	16054	8092
axonogenesis	biological process	6.68165	0.00125371	24.4444	2.12951	2.12951	33	102	2784	16703	7409
synapse part	cellular component	6.67287	0.00126476	18.3536	2.14218	2.14218	136	605	2681	16200	44456
RNA-dependent ATPase activity	molecular function	6.67124	0.00126683	28.9855	2.1133	2.1133	20	49	2797	16756	8186
organic cyclic compound metabolic process	biological process	6.64735	0.00129746	15.6736	2.16592	2.16592	776	4175	2041	12630	1901360
protein localization to organelle	biological process	6.6369	0.00131109	18.9474	2.17932	2.17932	108	462	2709	16343	33365
intracellular organelle part	cellular component	6.63536	0.00131311	15.1691	2.17727	2.17727	1386	7751	1431	9054	44446
retina development in camera-type eye	biological process	6.63105	0.00131878	30.9091	2.15167	2.15167	17	38	2800	16767	60041
Golgi apparatus part	cellular component	6.6124	0.00134361	17.8687	2.1658	2.1658	166	763	2651	16042	44431
animal organ morphogenesis	biological process	6.6009	0.00135914	19.4805	2.15085	2.15085	90	372	2727	16433	9887
organic substance biosynthetic process	biological process	6.59618	0.00136557	15.7716	2.16827	2.16827	696	3717	2121	13088	1901576
nucleobase-containing compound metabolic process	biological process	6.58166	0.00138555	15.7498	2.15591	2.15591	710	3798	2107	13007	6139
phospholipid binding	molecular function	6.55713	0.00141995	19.8044	2.22791	2.22791	81	328	2736	16477	5543
plasma membrane bounded cell projection	cellular component	6.53932	0.00144547	17.0952	2.15024	2.15024	246	1193	2571	15612	120025
platelet activation	biological process	6.51552	0.00148028	25.4545	2.3534	2.3534	28	82	2789	16723	30168
phosphatidylinositol 3-kinase binding	molecular function	6.51289	0.00148419	37.931	2.01477	2.01477	11	18	2806	16787	43548
negative regulation of cell adhesion	biological process	6.51192	0.00148563	21.5768	2.20024	2.20024	52	189	2765	16616	7162
tubulin binding	molecular function	6.47304	0.00154453	20.1681	2.24603	2.24603	72	285	2745	16520	15631
regulation of extent of cell growth	biological process	6.47097	0.00154772	26	2.05538	2.05538	26	74	2791	16731	61387
neural tube closure	biological process	6.45529	0.00157218	28	2.11513	2.11513	21	54	2796	16751	1843
neuron projection	cellular component	6.43198	0.00160926	17.8337	2.11639	2.11639	163	751	2654	16054	43005
neuronal cell body	cellular component	6.42703	0.00161725	20.2941	2.15667	2.15667	69	271	2748	16534	43025
kinesin complex	cellular component	6.41057	0.00164408	30.3571	2.16148	2.16148	17	39	2800	16766	5871
negative regulation of smooth muscle contraction	biological process	6.38288	0.00169025	50	2.09549	2.09549	7	7	2810	16798	45986
anatomical structure formation involved in morphogenesis	biological process	6.382	0.00169173	18.3644	2.15406	2.15406	128	569	2689	16236	48646
antigen processing and presentation of exogenous antigen	biological process	6.35393	0.0017399	22.6519	2.24661	2.24661	41	140	2776	16665	19884
cardiac septum morphogenesis	biological process	6.35381	0.00174011	29.5082	2.23514	2.23514	18	43	2799	16762	60411
carboxypeptidase activity	molecular function	6.35252	0.00174235	31.9149	2.27518	2.27518	15	32	2802	16773	4180
T cell differentiation	biological process	6.31736	0.00180471	25.7426	2.29023	2.29023	26	75	2791	16730	30217
establishment of localization in cell	biological process	6.3137	0.00181132	16.8996	2.17505	2.17505	266	1308	2551	15497	51649
branching morphogenesis of an epithelial tube	biological process	6.29651	0.00184273	24.5902	2.27126	2.27126	30	92	2787	16713	48754
positive regulation of protein catabolic process in the vacuole	biological process	6.27814	0.00187688	80	2.1982	2.1982	4	1	2813	16804	1904352
extracellular matrix constituent conferring elasticity	molecular function	6.27814	0.00187688	80	2.02133	2.02133	4	1	2813	16804	30023
Wnt signaling pathway involved in dorsal/ventral axis specification	biological process	6.27814	0.00187688	80	2.16253	2.16253	4	1	2813	16804	44332
positive regulation of lipoprotein particle clearance	biological process	6.27814	0.00187688	80	2.12848	2.12848	4	1	2813	16804	10986
early endosome lumen	cellular component	6.27814	0.00187688	80	1.9645	1.9645	4	1	2813	16804	31905
P-body	cellular component	6.27269	0.00188715	26.7442	2.23852	2.23852	23	63	2794	16742	932
neuromuscular junction development	biological process	6.27018	0.00189188	35.2941	2.1894	2.1894	12	22	2805	16783	7528
regulation of biological quality	biological process	6.25601	0.00191888	15.9525	2.19623	2.19623	551	2903	2266	13902	65008
protein modification by small protein conjugation	biological process	6.20706	0.00201515	17.9901	2.19248	2.19248	145	661	2672	16144	32446
regulation of autophagosome maturation	biological process	6.16602	0.00209958	54.5455	2.04122	2.04122	6	5	2811	16800	1901096
negative regulation of axonogenesis	biological process	6.15245	0.00212827	29.0323	2.01965	2.01965	18	44	2799	16761	50771
negative regulation of nucleobase-containing compound metabolic process	biological process	6.14283	0.00214883	17.0092	2.17796	2.17796	240	1171	2577	15634	45934
membrane raft	cellular component	6.13114	0.00217411	20.5387	2.12961	2.12961	61	236	2756	16569	45121
neuron differentiation	biological process	6.13067	0.00217512	21.4912	2.24287	2.24287	49	179	2768	16626	30182
tube closure	biological process	6.09877	0.00224563	27.2727	2.11513	2.11513	21	56	2796	16749	60606
helicase activity	molecular function	6.07673	0.00229566	23.0769	2.14808	2.14808	36	120	2781	16685	4386
cell-substrate junction	cellular component	6.06922	0.00231298	19.5545	2.13052	2.13052	79	325	2738	16480	30055
negative regulation of hippo signaling	biological process	6.06265	0.00232822	62.5	3.01439	3.01439	5	3	2812	16802	35331
nucleosome positioning	biological process	6.06265	0.00232822	62.5	2.58735	2.58735	5	3	2812	16802	16584
positive regulation of male gonad development	biological process	6.06265	0.00232822	62.5	2.30121	2.30121	5	3	2812	16802	2000020
regulation of vascular smooth muscle contraction	biological process	6.06265	0.00232822	62.5	2.08306	2.08306	5	3	2812	16802	3056
protein deglutamylation	biological process	6.06265	0.00232822	62.5	2.07703	2.07703	5	3	2812	16802	35608
membrane microdomain	cellular component	6.0495	0.00235903	20.4698	2.12961	2.12961	61	237	2756	16568	98857
plasma membrane protein complex	cellular component	6.04892	0.0023604	20.8178	2.20285	2.20285	56	213	2761	16592	98797
bounding membrane of organelle	cellular component	6.03247	0.00239956	16.5464	2.18081	2.18081	321	1619	2496	15186	98588
RNA biosynthetic process	biological process	6.03223	0.00240014	16.1916	2.15554	2.15554	426	2205	2391	14600	32774
kinase binding	molecular function	6.02874	0.00240852	18.0837	2.20822	2.20822	134	607	2683	16198	19900
transcription cofactor activity	molecular function	6.02443	0.00241894	18.6833	2.27997	2.27997	105	457	2712	16348	3712
transcription, DNA-templated	biological process	6.00161	0.00247477	16.28	2.1347	2.1347	393	2021	2424	14784	6351
embryonic digit morphogenesis	biological process	5.99178	0.0024992	29.3103	2.0938	2.0938	17	41	2800	16764	42733
nuclear-transcribed mRNA catabolic process, exonucleolytic	biological process	5.98838	0.00250773	34.2857	2.0996	2.0996	12	23	2805	16782	291
heterocycle metabolic process	biological process	5.98754	0.00250983	15.629	2.16415	2.16415	733	3957	2084	12848	46483
forebrain development	biological process	5.97846	0.00253273	31.8182	1.98008	1.98008	14	30	2803	16775	30900
positive regulation of macromolecule biosynthetic process	biological process	5.97608	0.00253877	16.706	2.15767	2.15767	283	1411	2534	15394	10557
nucleic acid-templated transcription	biological process	5.97331	0.00254581	16.2733	2.1347	2.1347	393	2022	2424	14783	97659
synapse organization	biological process	5.97095	0.00255181	23.2877	2.17023	2.17023	34	112	2783	16693	50808
RNA metabolic process	biological process	5.96566	0.00256534	15.8871	2.14779	2.14779	557	2949	2260	13856	16070
membrane	cellular component	5.95565	0.00259117	15.21	2.17188	2.17188	1213	6762	1604	10043	16020
protein kinase binding	molecular function	5.94062	0.0026304	18.2779	2.19859	2.19859	121	541	2696	16264	19901
MAP kinase kinase kinase activity	molecular function	5.93513	0.00264488	26.506	2.21243	2.21243	22	61	2795	16744	4709
cellular nitrogen compound metabolic process	biological process	5.92307	0.00267696	15.5564	2.1684	2.1684	787	4272	2030	12533	34641
regulation of cellular component movement	biological process	5.92225	0.00267917	17.7072	2.19602	2.19602	156	725	2661	16080	51270
regulation of phosphate metabolic process	biological process	5.91303	0.00270398	16.6383	2.20424	2.20424	293	1468	2524	15337	19220
regulation of catabolic process	biological process	5.91193	0.00270695	17.5906	2.14402	2.14402	165	773	2652	16032	9894
ATP-dependent microtubule motor activity	molecular function	5.89251	0.00276003	30.6122	2.15621	2.15621	15	34	2802	16771	1990939
response to nitrogen compound	biological process	5.88816	0.00277208	17.7725	2.19806	2.19806	150	694	2667	16111	1901698
Cul2-RING ubiquitin ligase complex	cellular component	5.88579	0.00277864	46.6667	1.9979	1.9979	7	8	2810	16797	31462
regulation of locomotion	biological process	5.87676	0.00280386	17.6871	2.2131	2.2131	156	726	2661	16079	40012
organelle part	cellular component	5.86314	0.0028423	15.0853	2.17798	2.17798	1415	7965	1402	8840	44422
regulation of cellular protein metabolic process	biological process	5.83911	0.00291142	16.1612	2.21318	2.21318	421	2184	2396	14621	32268
Golgi vesicle transport	biological process	5.82655	0.00294824	19.883	2.24072	2.24072	68	274	2749	16531	48193
apolipoprotein receptor activity	molecular function	5.82385	0.0029562	100	2.85077	2.85077	3	0	2814	16805	30226
smoothened signaling pathway involved in ventral spinal cord interneuron specification	biological process	5.82385	0.0029562	100	2.36176	2.36176	3	0	2814	16805	21775
smoothened signaling pathway involved in spinal cord motor neuron cell fate specification	biological process	5.82385	0.0029562	100	2.36176	2.36176	3	0	2814	16805	21776
single-stranded DNA-dependent ATP-dependent DNA helicase activity	molecular function	5.82385	0.0029562	100	2.1315	2.1315	3	0	2814	16805	17116
inner cell mass cellular morphogenesis	biological process	5.82385	0.0029562	100	2.09977	2.09977	3	0	2814	16805	1828
positive regulation of lysosomal protein catabolic process	biological process	5.82385	0.0029562	100	2.38042	2.38042	3	0	2814	16805	1905167
tRNA (cytosine-3-)-methyltransferase activity	molecular function	5.82385	0.0029562	100	2.36774	2.36774	3	0	2814	16805	52735
negative regulation of vascular smooth muscle contraction	biological process	5.82385	0.0029562	100	2.04802	2.04802	3	0	2814	16805	1904694
sequestering of TGFbeta in extracellular matrix	biological process	5.82385	0.0029562	100	1.93866	1.93866	3	0	2814	16805	35583
mitochondrial ribosome binding	molecular function	5.82385	0.0029562	100	2.24016	2.24016	3	0	2814	16805	97177
receptor-mediated endocytosis involved in cholesterol transport	biological process	5.82385	0.0029562	100	2.07853	2.07853	3	0	2814	16805	90118
apical constriction	biological process	5.82385	0.0029562	100	2.29564	2.29564	3	0	2814	16805	3383
copper-dependent protein binding	molecular function	5.82385	0.0029562	100	2.07996	2.07996	3	0	2814	16805	32767
inorganic diphosphate transport	biological process	5.82385	0.0029562	100	1.84736	1.84736	3	0	2814	16805	30505
AP-3 adaptor complex binding	molecular function	5.82385	0.0029562	100	1.89361	1.89361	3	0	2814	16805	35651
1-alkylglycerophosphocholine O-acetyltransferase activity	molecular function	5.82385	0.0029562	100	1.75821	1.75821	3	0	2814	16805	47192
peptidyl-serine modification	biological process	5.81163	0.00299255	21.6749	2.22919	2.22919	44	159	2773	16646	18209
negative regulation of Wnt signaling pathway	biological process	5.81163	0.00299255	21.6749	2.18223	2.18223	44	159	2773	16646	30178
focal adhesion	cellular component	5.79756	0.00303496	19.4444	2.12618	2.12618	77	319	2740	16486	5925
cell differentiation in hindbrain	biological process	5.78589	0.00307059	42.1053	2.12332	2.12332	8	11	2809	16794	21533
organelle membrane contact site	cellular component	5.78589	0.00307059	42.1053	2.25487	2.25487	8	11	2809	16794	44232
embryonic eye morphogenesis	biological process	5.77602	0.00310102	39.1304	2.19239	2.19239	9	14	2808	16791	48048
Wnt-activated receptor activity	molecular function	5.77602	0.00310102	39.1304	2.41927	2.41927	9	14	2808	16791	42813
cellular response to peptide	biological process	5.74891	0.00318626	21.3953	2.11945	2.11945	46	169	2771	16636	1901653
neural crest cell migration	biological process	5.74508	0.00319848	31.1111	2.0963	2.0963	14	31	2803	16774	1755
histone modification	biological process	5.74391	0.00320221	19.7183	2.14457	2.14457	70	285	2747	16520	16570
hydrolase activity	molecular function	5.74293	0.00320536	16.0924	2.15839	2.15839	439	2289	2378	14516	16787
organelle organization	biological process	5.72602	0.00326002	16.269	2.18958	2.18958	375	1930	2442	14875	6996
transcription regulator activity	molecular function	5.72017	0.00327915	16.5818	2.16852	2.16852	293	1474	2524	15331	140110
developmental growth involved in morphogenesis	biological process	5.70041	0.00334459	25	2.1123	2.1123	25	75	2792	16730	60560
negative regulation of signal transduction	biological process	5.68324	0.0034025	17.0752	2.22926	2.22926	209	1015	2608	15790	9968
acetylgalactosaminyltransferase activity	molecular function	5.67568	0.00342835	30	2.3285	2.3285	15	35	2802	16770	8376
positive regulation of cellular biosynthetic process	biological process	5.67543	0.00342921	16.5548	2.15789	2.15789	296	1492	2521	15313	31328
cell body	cellular component	5.66328	0.00347112	19.3069	2.1643	2.1643	78	326	2739	16479	44297
regulation of phosphatase activity	biological process	5.64026	0.00355195	22.2222	2.24257	2.24257	38	133	2779	16672	10921
cell growth	biological process	5.63808	0.00355971	24.3243	2.21796	2.21796	27	84	2790	16721	16049
oligosaccharide biosynthetic process	biological process	5.60248	0.0036887	31.7073	2.36663	2.36663	13	28	2804	16777	9312
membrane region	cellular component	5.60202	0.00369041	19.6078	2.19786	2.19786	70	287	2747	16518	98589
NAD binding	molecular function	5.60049	0.00369607	28.3333	2.0847	2.0847	17	43	2800	16762	51287
cell-substrate adherens junction	cellular component	5.59622	0.00371187	19.2982	2.12618	2.12618	77	322	2740	16483	5924
establishment of protein localization	biological process	5.55796	0.00385665	16.8459	2.14852	2.14852	235	1160	2582	15645	45184
transcription factor activity, protein binding	molecular function	5.53423	0.00394925	18.1395	2.28376	2.28376	117	528	2700	16277	988
protein deubiquitination	biological process	5.52786	0.00397447	20.2091	2.22251	2.22251	58	229	2759	16576	16579
gene silencing by RNA	biological process	5.5213	0.00400065	30.4348	2.27361	2.27361	14	32	2803	16773	31047
central nervous system neuron axonogenesis	biological process	5.51183	0.0040387	35.7143	2.08328	2.08328	10	18	2807	16787	21955
ephrin receptor binding	molecular function	5.51183	0.0040387	35.7143	2.04958	2.04958	10	18	2807	16787	46875
endosome	cellular component	5.50281	0.00407532	18.2886	2.15974	2.15974	109	487	2708	16318	5768
post-Golgi vesicle-mediated transport	biological process	5.49229	0.00411839	25.2747	2.17324	2.17324	23	68	2794	16737	6892
positive regulation of biosynthetic process	biological process	5.44667	0.00431062	16.4738	2.15633	2.15633	299	1516	2518	15289	9891
detection of light stimulus involved in visual perception	biological process	5.44158	0.00433264	43.75	2.30148	2.30148	7	9	2810	16796	50908
detection of light stimulus involved in sensory perception	biological process	5.44158	0.00433264	43.75	2.30148	2.30148	7	9	2810	16796	50962
NAD+ binding	molecular function	5.44158	0.00433264	43.75	2.14198	2.14198	7	9	2810	16796	70403
CCR4-NOT complex	cellular component	5.44158	0.00433264	43.75	2.10179	2.10179	7	9	2810	16796	30014
retrograde vesicle-mediated transport, Golgi to ER	biological process	5.44092	0.00433549	25.9259	2.22591	2.22591	21	60	2796	16745	6890
CD4-positive, alpha-beta T cell differentiation	biological process	5.44049	0.00433735	37.5	2.2294	2.2294	9	15	2808	16790	43367
cytoplasmic microtubule organization	biological process	5.43298	0.00437004	28.5714	2.13345	2.13345	16	40	2801	16765	31122
positive regulation of gene expression	biological process	5.4329	0.0043704	16.4654	2.15369	2.15369	300	1522	2517	15283	10628
regulation of cell-matrix adhesion	biological process	5.4215	0.00442053	24.5098	2.18912	2.18912	25	77	2792	16728	1952
cellular response to stress	biological process	5.41281	0.00445908	16.6454	2.23567	2.23567	261	1307	2556	15498	33554
positive regulation of RNA metabolic process	biological process	5.41177	0.00446375	16.6887	2.14695	2.14695	253	1263	2564	15542	51254
phospholipid-translocating ATPase activity	molecular function	5.40801	0.00448053	40	2.17833	2.17833	8	12	2809	16793	4012
negative regulation of axon extension involved in axon guidance	biological process	5.40801	0.00448053	40	1.99591	1.99591	8	12	2809	16793	48843
positive regulation of toll-like receptor signaling pathway	biological process	5.40801	0.00448053	40	2.08847	2.08847	8	12	2809	16793	34123
protein localization to cell periphery	biological process	5.39582	0.00453549	21.7877	2.2692	2.2692	39	140	2778	16665	1990778
cerebellar Purkinje cell differentiation	biological process	5.37733	0.00462012	55.5556	2.11997	2.11997	5	4	2812	16801	21702
histone H4 deacetylation	biological process	5.37733	0.00462012	55.5556	2.08613	2.08613	5	4	2812	16801	70933
regulation of male gonad development	biological process	5.37733	0.00462012	55.5556	2.30121	2.30121	5	4	2812	16801	2000018
negative regulation of membrane potential	biological process	5.37733	0.00462012	55.5556	1.96515	1.96515	5	4	2812	16801	45837
positive regulation of B cell proliferation	biological process	5.37043	0.00465211	30.9524	2.08225	2.08225	13	29	2804	16776	30890
canonical Wnt signaling pathway	biological process	5.34733	0.00476085	25	2.16665	2.16665	23	69	2794	16736	60070
positive regulation of calcium ion transmembrane transporter activity	biological process	5.33912	0.00480009	33.3333	2.24276	2.24276	11	22	2806	16783	1901021
exonucleolytic nuclear-transcribed mRNA catabolic process involved in deadenylation-dependent decay	biological process	5.33912	0.00480009	33.3333	2.0942	2.0942	11	22	2806	16783	43928
regulation of cell migration	biological process	5.31931	0.00489613	17.7165	2.19495	2.19495	135	627	2682	16178	30334
Golgi to plasma membrane transport	biological process	5.30661	0.00495871	29.7872	2.23269	2.23269	14	33	2803	16772	6893
netrin receptor activity	molecular function	5.30068	0.00498821	66.6667	2.45953	2.45953	4	2	2813	16803	5042
copper ion transmembrane transport	biological process	5.30068	0.00498821	66.6667	2.33689	2.33689	4	2	2813	16803	35434
copper ion transmembrane transporter activity	molecular function	5.30068	0.00498821	66.6667	2.33689	2.33689	4	2	2813	16803	5375
positive regulation of microtubule binding	biological process	5.30068	0.00498821	66.6667	2.04585	2.04585	4	2	2813	16803	1904528
cellular response to magnesium ion	biological process	5.30068	0.00498821	66.6667	2.17337	2.17337	4	2	2813	16803	71286
regulation of cellular protein catabolic process	biological process	5.29682	0.0050075	20	2.17086	2.17086	58	232	2759	16573	1903362
regulation of cell motility	biological process	5.29352	0.00502404	17.5892	2.20193	2.20193	143	670	2674	16135	2000145
microtubule associated complex	cellular component	5.29248	0.00502927	22.3684	2.18586	2.18586	34	118	2783	16687	5875
epithelial cell proliferation	biological process	5.28716	0.00505611	25.6098	2.15901	2.15901	21	61	2796	16744	50673
central nervous system neuron differentiation	biological process	5.28716	0.00505611	25.6098	2.11241	2.11241	21	61	2796	16744	21953
Golgi subcompartment	cellular component	5.27436	0.00512125	21.1823	2.17582	2.17582	43	160	2774	16645	98791
cellular macromolecule biosynthetic process	biological process	5.26973	0.00514501	15.906	2.13506	2.13506	474	2506	2343	14299	34645
positive regulation of calcium ion transport into cytosol	biological process	5.26624	0.005163	28.8462	2.27162	2.27162	15	37	2802	16768	10524
negative regulation of response to stimulus	biological process	5.26522	0.00516826	16.6234	2.23348	2.23348	256	1284	2561	15521	48585
establishment of cell polarity	biological process	5.26396	0.00517479	25.974	2.05771	2.05771	20	57	2797	16748	30010
detection of external stimulus	biological process	5.24997	0.00524768	23.6842	2.16052	2.16052	27	87	2790	16718	9581
positive regulation of nucleic acid-templated transcription	biological process	5.24709	0.00526282	16.7013	2.1492	2.1492	241	1202	2576	15603	1903508
positive regulation of transcription, DNA-templated	biological process	5.24709	0.00526282	16.7013	2.1492	2.1492	241	1202	2576	15603	45893
calcium ion transmembrane import into cytosol	biological process	5.24354	0.00528155	28.0702	2.32073	2.32073	16	41	2801	16764	97553
occluding junction	cellular component	5.23128	0.00534668	23.2	2.34348	2.34348	29	96	2788	16709	70160
regulation of double-strand break repair via homologous recombination	biological process	5.22448	0.00538317	34.4828	2.22053	2.22053	10	19	2807	16786	10569
proteoglycan binding	molecular function	5.2243	0.00538415	31.5789	2.16926	2.16926	12	26	2805	16779	43394
positive regulation of RNA biosynthetic process	biological process	5.21391	0.00544038	16.6898	2.1492	2.1492	241	1203	2576	15602	1902680
protein modification by small protein removal	biological process	5.20976	0.005463	19.802	2.21673	2.21673	60	243	2757	16562	70646
regulation of catalytic activity	biological process	5.20344	0.00549761	16.1263	2.17913	2.17913	378	1966	2439	14839	50790
organelle membrane	cellular component	5.20128	0.00550949	15.9514	2.17054	2.17054	446	2350	2371	14455	31090
response to organonitrogen compound	biological process	5.17924	0.00563226	17.602	2.19661	2.19661	138	646	2679	16159	10243
morphogenesis of a branching epithelium	biological process	5.1731	0.00566697	22.5352	2.28289	2.28289	32	110	2785	16695	61138
negative regulation of cell communication	biological process	5.17218	0.00567221	16.7927	2.23377	2.23377	222	1100	2595	15705	10648
transcription factor activity, transcription factor binding	molecular function	5.15926	0.00574594	17.9688	2.29326	2.29326	115	525	2702	16280	989
regulation of protein catabolic process	biological process	5.15083	0.00579457	18.932	2.16032	2.16032	78	334	2739	16471	42176
regulation of protein metabolic process	biological process	5.1452	0.00582731	15.9227	2.19626	2.19626	453	2392	2364	14413	51246
Golgi membrane	cellular component	5.14062	0.00585405	17.7809	2.20256	2.20256	125	578	2692	16227	139
metal ion transport	biological process	5.13541	0.00588465	17.9936	2.21222	2.21222	113	515	2704	16290	30001
response to peptide	biological process	5.12584	0.00594124	19.2308	2.13794	2.13794	70	294	2747	16511	1901652
positive regulation of molecular function	biological process	5.12328	0.00595644	16.3971	2.19074	2.19074	294	1499	2523	15306	44093
cytoplasmic mRNA processing body assembly	biological process	5.11125	0.00602853	46.1538	2.48799	2.48799	6	7	2811	16798	33962
adenylate cyclase binding	molecular function	5.11125	0.00602853	46.1538	2.17849	2.17849	6	7	2811	16798	8179
antigen processing and presentation of peptide antigen via MHC class II	biological process	5.11011	0.00603539	24.2424	2.37479	2.37479	24	75	2793	16730	2495
regulation of cell-cell adhesion	biological process	5.09437	0.00613115	18.8544	2.13556	2.13556	79	340	2738	16465	22407
transmembrane receptor protein tyrosine kinase signaling pathway	biological process	5.08972	0.00615977	18.3953	2.25571	2.25571	94	417	2723	16388	7169
transcription by RNA polymerase II	biological process	5.0861	0.00618208	17.8899	2.12366	2.12366	117	537	2700	16268	6366
cellular biosynthetic process	biological process	5.08115	0.00621274	15.5607	2.16305	2.16305	666	3614	2151	13191	44249
microtubule	cellular component	5.07577	0.00624628	18.9873	2.2188	2.2188	75	320	2742	16485	5874
Rac GTPase binding	molecular function	5.06953	0.00628535	26.4706	2.00198	2.00198	18	50	2799	16755	48365
transport	biological process	5.06306	0.00632619	15.5687	2.18641	2.18641	657	3563	2160	13242	6810
protein O-linked glycosylation via threonine	biological process	5.06106	0.00633882	38.0952	2.44972	2.44972	8	13	2809	16792	18243
chemorepellent activity	molecular function	5.06106	0.00633882	38.0952	1.98711	1.98711	8	13	2809	16792	45499
positive regulation of calcium ion transmembrane transport	biological process	5.06036	0.00634328	26.9841	2.2562	2.2562	17	46	2800	16759	1904427
axon part	cellular component	5.0501	0.00640869	21.134	2.12536	2.12536	41	153	2776	16652	33267
identical protein binding	molecular function	5.04271	0.00645621	16.4742	2.21336	2.21336	271	1374	2546	15431	42802
camera-type eye morphogenesis	biological process	5.04171	0.00646269	41.1765	2.25634	2.25634	7	10	2810	16795	48593
phosphatidylinositol phosphate kinase activity	molecular function	5.04171	0.00646269	41.1765	2.05305	2.05305	7	10	2810	16795	16307
ubiquitin-protein transferase regulator activity	molecular function	5.04171	0.00646269	41.1765	2.05952	2.05952	7	10	2810	16795	55106
regulation of localization	biological process	5.03998	0.00647385	15.9639	2.1829	2.1829	424	2232	2393	14573	32879
organelle subcompartment	cellular component	5.03655	0.00649609	20.6278	2.15497	2.15497	46	177	2771	16628	31984
negative regulation of signaling	biological process	5.03583	0.00650079	16.7421	2.23377	2.23377	222	1104	2595	15701	23057
negative regulation of cellular component organization	biological process	5.02465	0.00657389	17.9487	2.21419	2.21419	112	512	2705	16293	51129
nuclear body	cellular component	5.02367	0.00658033	17.6391	2.1619	2.1619	130	607	2687	16198	16604
regulation of phosphorylation	biological process	5.02277	0.00658626	16.5677	2.20488	2.20488	251	1264	2566	15541	42325
aromatic compound biosynthetic process	biological process	5.00867	0.00667976	15.8273	2.17203	2.17203	484	2574	2333	14231	19438
negative regulation of canonical Wnt signaling pathway	biological process	5.00571	0.0066996	21.6867	2.2105	2.2105	36	130	2781	16675	90090
whole membrane	cellular component	5.00311	0.006717	16.7428	2.15189	2.15189	220	1094	2597	15711	98805
response to peptide hormone	biological process	5.00029	0.00673598	19.7279	2.14215	2.14215	58	236	2759	16569	43434
antigen processing and presentation of peptide or polysaccharide antigen via MHC class II	biological process	4.97839	0.00688512	24	2.37479	2.37479	24	76	2793	16729	2504
purine NTP-dependent helicase activity	molecular function	4.97839	0.00688512	24	2.15205	2.15205	24	76	2793	16729	70035
ATP-dependent helicase activity	molecular function	4.97839	0.00688512	24	2.15205	2.15205	24	76	2793	16729	8026
establishment of localization	biological process	4.96861	0.00695278	15.532	2.18481	2.18481	673	3660	2144	13145	51234
negative regulation of macroautophagy	biological process	4.95425	0.00705337	33.3333	2.27737	2.27737	10	20	2807	16785	16242
negative regulation of blood circulation	biological process	4.95425	0.00705337	33.3333	2.0639	2.0639	10	20	2807	16785	1903523
polysomal ribosome	cellular component	4.95425	0.00705337	33.3333	2.08005	2.08005	10	20	2807	16785	42788
positive regulation of ion transmembrane transport	biological process	4.94423	0.00712437	22.5564	2.18722	2.18722	30	103	2787	16702	34767
bicellular tight junction	cellular component	4.94137	0.00714481	22.9508	2.35213	2.35213	28	94	2789	16711	5923
thiol-dependent ubiquitinyl hydrolase activity	molecular function	4.94137	0.00714481	22.9508	2.16008	2.16008	28	94	2789	16711	36459
positive regulation of cation transmembrane transport	biological process	4.94137	0.00714481	22.9508	2.20775	2.20775	28	94	2789	16711	1904064
protein localization to plasma membrane	biological process	4.94125	0.00714567	21.7391	2.26159	2.26159	35	126	2782	16679	72659
positive regulation of transporter activity	biological process	4.93294	0.00720529	24.2105	2.18871	2.18871	23	72	2794	16733	32411
divalent inorganic cation transport	biological process	4.92817	0.00723971	19.661	2.26247	2.26247	58	237	2759	16568	72511
extracellular matrix	cellular component	4.92696	0.00724853	18.2879	2.15863	2.15863	94	420	2723	16385	31012
cellular nitrogen compound biosynthetic process	biological process	4.92109	0.0072912	15.7283	2.17381	2.17381	528	2829	2289	13976	44271
nitrogen compound transport	biological process	4.90837	0.00738449	16.3848	2.14869	2.14869	281	1434	2536	15371	71705
antigen processing and presentation	biological process	4.90044	0.00744334	20.6573	2.25769	2.25769	44	169	2773	16636	19882
calcium ion transport into cytosol	biological process	4.89184	0.00750758	26.5625	2.33108	2.33108	17	47	2800	16758	60402
regulation of cellular catabolic process	biological process	4.88819	0.00753507	17.4404	2.13741	2.13741	139	658	2678	16147	31329
detection of abiotic stimulus	biological process	4.88537	0.00755633	23.0769	2.16052	2.16052	27	90	2790	16715	9582
regulation of proteasomal protein catabolic process	biological process	4.87747	0.00761624	21.3873	2.14843	2.14843	37	136	2780	16669	61136
epithelial tube morphogenesis	biological process	4.84969	0.00783078	23.7624	2.19808	2.19808	24	77	2793	16728	60562
protein ubiquitination	biological process	4.84745	0.0078484	17.59	2.1712	2.1712	127	595	2690	16210	16567
intracellular ligand-gated ion channel activity	molecular function	4.84354	0.00787913	31.4286	2.21078	2.21078	11	24	2806	16781	5217
negative regulation of axon extension	biological process	4.84354	0.00787913	31.4286	2.0121	2.0121	11	24	2806	16781	30517
CD4-positive, alpha-beta T cell activation	biological process	4.83738	0.00792781	34.6154	2.2294	2.2294	9	17	2808	16788	35710
outflow tract septum morphogenesis	biological process	4.83738	0.00792781	34.6154	2.37827	2.37827	9	17	2808	16788	3148
calcium ion transport	biological process	4.83478	0.0079484	20.1646	2.24761	2.24761	49	194	2768	16611	6816
heterocycle biosynthetic process	biological process	4.81799	0.00808303	15.7877	2.17321	2.17321	482	2571	2335	14234	18130
morphogenesis of a branching structure	biological process	4.81281	0.00812496	21.8543	2.27121	2.27121	33	118	2784	16687	1763
Golgi-associated vesicle membrane	cellular component	4.81257	0.00812697	25	2.08232	2.08232	20	60	2797	16745	30660
peptidyl-serine phosphorylation	biological process	4.81144	0.00813617	21.4286	2.17038	2.17038	36	132	2781	16673	18105
cellular response to peptide hormone stimulus	biological process	4.81144	0.00813617	21.4286	2.13317	2.13317	36	132	2781	16673	71375
regulation of amyloid-beta clearance	biological process	4.80924	0.00815407	50	2.64022	2.64022	5	5	2812	16800	1900221
retinal cone cell development	biological process	4.80924	0.00815407	50	2.28711	2.28711	5	5	2812	16800	46549
eye photoreceptor cell differentiation	biological process	4.80924	0.00815407	50	2.56118	2.56118	5	5	2812	16800	1754
photoreceptor cell differentiation	biological process	4.80924	0.00815407	50	2.56118	2.56118	5	5	2812	16800	46530
AP-2 adaptor complex binding	molecular function	4.80924	0.00815407	50	2.32261	2.32261	5	5	2812	16800	35612
embryonic viscerocranium morphogenesis	biological process	4.80924	0.00815407	50	2.21813	2.21813	5	5	2812	16800	48703
vagina development	biological process	4.80924	0.00815407	50	2.15379	2.15379	5	5	2812	16800	60068
type 1 angiotensin receptor binding	molecular function	4.80924	0.00815407	50	2.25667	2.25667	5	5	2812	16800	31702
regulation of toll-like receptor 3 signaling pathway	biological process	4.80924	0.00815407	50	2.28224	2.28224	5	5	2812	16800	34139
VCP-NPL4-UFD1 AAA ATPase complex	cellular component	4.80924	0.00815407	50	2.26149	2.26149	5	5	2812	16800	34098
MHC class II receptor activity	molecular function	4.80924	0.00815407	50	1.93536	1.93536	5	5	2812	16800	32395
cardiovascular system development	biological process	4.80924	0.00815407	50	1.95289	1.95289	5	5	2812	16800	72358
cellular response to endogenous stimulus	biological process	4.79185	0.00829708	17.6218	2.14145	2.14145	123	575	2694	16230	71495
divalent metal ion transport	biological process	4.78839	0.00832582	19.5876	2.26872	2.26872	57	234	2760	16571	70838
microtubule-based movement	biological process	4.78631	0.00834321	19.5286	2.16058	2.16058	58	239	2759	16566	7018
basement membrane	cellular component	4.77951	0.00840011	25.3333	2.14349	2.14349	19	56	2798	16749	5604
cell leading edge	cellular component	4.77411	0.00844563	30	2.35838	2.35838	12	28	2805	16777	31252
protein transport	biological process	4.77017	0.00847892	16.654	2.15148	2.15148	220	1101	2597	15704	15031
regulation of morphogenesis of an epithelium	biological process	4.75792	0.00858346	21.1111	2.19097	2.19097	38	142	2779	16663	1905330
organic substance transport	biological process	4.75371	0.00861963	16.1306	2.16432	2.16432	336	1747	2481	15058	71702
mitogen-activated protein kinase kinase binding	molecular function	4.75121	0.00864122	25.7143	2.22785	2.22785	18	52	2799	16753	31434
retina layer formation	biological process	4.74136	0.00872679	36.3636	2.1321	2.1321	8	14	2809	16791	10842
protein O-linked glycosylation via serine	biological process	4.74136	0.00872679	36.3636	2.44972	2.44972	8	14	2809	16791	18242
polypeptide N-acetylgalactosaminyltransferase activity	molecular function	4.74136	0.00872679	36.3636	2.44972	2.44972	8	14	2809	16791	4653
negative regulation of axon guidance	biological process	4.74136	0.00872679	36.3636	1.99591	1.99591	8	14	2809	16791	1902668
negative regulation of muscle contraction	biological process	4.74136	0.00872679	36.3636	2.06354	2.06354	8	14	2809	16791	45932
beta-catenin destruction complex disassembly	biological process	4.74136	0.00872679	36.3636	2.33506	2.33506	8	14	2809	16791	1904886
positive regulation of cellular component biogenesis	biological process	4.73653	0.00876899	18.2365	2.14739	2.14739	91	408	2726	16397	44089
nucleobase-containing compound biosynthetic process	biological process	4.73487	0.00878362	15.7895	2.16306	2.16306	471	2512	2346	14293	34654
calcium-dependent cell-cell adhesion via plasma membrane cell adhesion molecules	biological process	4.73311	0.00879906	28.8889	2.11896	2.11896	13	32	2804	16773	16339
protein methylation	biological process	4.7272	0.00885123	22.2222	2.0929	2.0929	30	105	2787	16700	6479
protein alkylation	biological process	4.7272	0.00885123	22.2222	2.0929	2.0929	30	105	2787	16700	8213
regulation of JNK cascade	biological process	4.71664	0.00894522	21.3018	2.14755	2.14755	36	133	2781	16672	46328
ubiquitinyl hydrolase activity	molecular function	4.71408	0.00896815	22.5806	2.16008	2.16008	28	96	2789	16709	101005
regulation of interleukin-2 production	biological process	4.71256	0.00898179	28	2.17982	2.17982	14	36	2803	16769	32663
regulation of skeletal muscle tissue development	biological process	4.71256	0.00898179	28	2.0688	2.0688	14	36	2803	16769	48641
positive regulation of ion transmembrane transporter activity	biological process	4.71123	0.00899375	24.4186	2.19088	2.19088	21	65	2796	16740	32414
regulation of molecular function	biological process	4.70755	0.0090269	15.6708	2.17503	2.17503	535	2879	2282	13926	65009
regulation of cell proliferation	biological process	4.70748	0.00902747	16.4227	2.16512	2.16512	258	1313	2559	15492	42127
hippo signaling	biological process	4.69975	0.00909751	32.2581	2.41434	2.41434	10	21	2807	16784	35329
semaphorin-plexin signaling pathway	biological process	4.69975	0.00909751	32.2581	2.07559	2.07559	10	21	2807	16784	71526
Wnt-protein binding	molecular function	4.69975	0.00909751	32.2581	2.38333	2.38333	10	21	2807	16784	17147
positive regulation of cell junction assembly	biological process	4.69975	0.00909751	32.2581	2.15154	2.15154	10	21	2807	16784	1901890
mRNA polyadenylation	biological process	4.69975	0.00909751	32.2581	2.0234	2.0234	10	21	2807	16784	6378
positive regulation of DNA damage response, signal transduction by p53 class mediator	biological process	4.67965	0.00928224	42.8571	2.28168	2.28168	6	8	2811	16797	43517
bone remodeling	biological process	4.67965	0.00928224	42.8571	2.13651	2.13651	6	8	2811	16797	46849
posttranscriptional gene silencing by RNA	biological process	4.6796	0.00928275	38.8889	2.35362	2.35362	7	11	2810	16794	35194
melanocyte differentiation	biological process	4.6796	0.00928275	38.8889	2.3098	2.3098	7	11	2810	16794	30318
pigment cell differentiation	biological process	4.6796	0.00928275	38.8889	2.3098	2.3098	7	11	2810	16794	50931
retinal ganglion cell axon guidance	biological process	4.6796	0.00928275	38.8889	2.04958	2.04958	7	11	2810	16794	31290
peptidyl-lysine methylation	biological process	4.67023	0.00937008	24.6914	2.18149	2.18149	20	61	2797	16744	18022
Rho guanyl-nucleotide exchange factor activity	molecular function	4.67023	0.00937008	24.6914	2.20625	2.20625	20	61	2797	16744	5089
nucleoside-triphosphatase activity	molecular function	4.66768	0.00939405	17.2055	2.17449	2.17449	149	717	2668	16088	17111
MAPK cascade	biological process	4.65901	0.00947583	19.0616	2.18247	2.18247	65	276	2752	16529	165
positive regulation of calcium ion transport	biological process	4.65592	0.00950515	23.1481	2.20056	2.20056	25	83	2792	16722	51928
regulation of cellular response to stress	biological process	4.65562	0.00950806	17.7116	2.15578	2.15578	113	525	2704	16280	80135
site of polarized growth	cellular component	4.64749	0.0095856	21.7687	2.23447	2.23447	32	115	2785	16690	30427
regulation of protein modification process	biological process	4.64643	0.00959576	16.2309	2.21573	2.21573	298	1538	2519	15267	31399
cellular response to nitrogen compound	biological process	4.64107	0.00964735	18.451	2.17469	2.17469	81	358	2736	16447	1901699
T cell receptor signaling pathway	biological process	4.62336	0.00981972	21.1765	2.12732	2.12732	36	134	2781	16671	50852
phosphatidylinositol-3-phosphate binding	molecular function	4.61482	0.00990396	30.5556	2.46759	2.46759	11	25	2806	16780	32266
carbohydrate biosynthetic process	biological process	4.61367	0.00991533	21.5686	2.29982	2.29982	33	120	2784	16685	16051
regulation of muscle organ development	biological process	4.60382	0.0100135	22.4	2.13191	2.13191	28	97	2789	16708	48634
signal transducer, downstream of receptor, with serine/threonine kinase activity	molecular function	4.60382	0.0100135	22.4	2.20154	2.20154	28	97	2789	16708	4702
interferon-gamma-mediated signaling pathway	biological process	4.59922	0.0100597	25.3521	2.16462	2.16462	18	53	2799	16752	60333
nervous system development	biological process	4.59157	0.0101369	19.0476	2.16484	2.16484	64	272	2753	16533	7399
negative regulation of protein modification process	biological process	4.59101	0.0101426	17.638	2.13923	2.13923	115	537	2702	16268	31400
regulation of response to DNA damage stimulus	biological process	4.57795	0.0102759	20.8791	2.18943	2.18943	38	144	2779	16661	2001020
negative regulation of cellular protein metabolic process	biological process	4.57616	0.0102944	16.8529	2.16977	2.16977	181	893	2636	15912	32269
response to organic substance	biological process	4.57456	0.0103108	16.087	2.20232	2.20232	333	1737	2484	15068	10033
negative regulation of gastrulation	biological process	4.57382	0.0103185	57.1429	2.19673	2.19673	4	3	2813	16802	2000542
positive regulation of autophagosome maturation	biological process	4.57382	0.0103185	57.1429	2.12979	2.12979	4	3	2813	16802	1901098
plus-end-directed vesicle transport along microtubule	biological process	4.57382	0.0103185	57.1429	2.26239	2.26239	4	3	2813	16802	72383
regulation of myosin-light-chain-phosphatase activity	biological process	4.57382	0.0103185	57.1429	2.26438	2.26438	4	3	2813	16802	35507
positive regulation of toll-like receptor 3 signaling pathway	biological process	4.57382	0.0103185	57.1429	2.20153	2.20153	4	3	2813	16802	34141
1-phosphatidylinositol-4-phosphate 3-kinase activity	molecular function	4.57382	0.0103185	57.1429	2.2129	2.2129	4	3	2813	16802	35005
phagosome maturation	biological process	4.57382	0.0103185	57.1429	2.08579	2.08579	4	3	2813	16802	90382
toxin transmembrane transporter activity	molecular function	4.57382	0.0103185	57.1429	2.23342	2.23342	4	3	2813	16802	19534
pericardium morphogenesis	biological process	4.57382	0.0103185	57.1429	2.16079	2.16079	4	3	2813	16802	3344
head morphogenesis	biological process	4.57382	0.0103185	57.1429	2.13965	2.13965	4	3	2813	16802	60323
protein localization to axon	biological process	4.57382	0.0103185	57.1429	2.11584	2.11584	4	3	2813	16802	99612
establishment of lymphocyte polarity	biological process	4.57382	0.0103185	57.1429	2.01248	2.01248	4	3	2813	16802	1767
membrane assembly	biological process	4.56549	0.0104048	33.3333	2.36009	2.36009	9	18	2808	16787	71709
positive regulation of smoothened signaling pathway	biological process	4.56549	0.0104048	33.3333	2.11197	2.11197	9	18	2808	16787	45880
T cell differentiation in thymus	biological process	4.56549	0.0104048	33.3333	2.36791	2.36791	9	18	2808	16787	33077
translation regulator activity, nucleic acid binding	molecular function	4.56549	0.0104048	33.3333	2.10189	2.10189	9	18	2808	16787	90079
substrate adhesion-dependent cell spreading	biological process	4.5646	0.010414	29.2683	2.20552	2.20552	12	29	2805	16776	34446
phosphatidylcholine-translocating ATPase activity	molecular function	4.55136	0.0105528	75	2.72308	2.72308	3	1	2814	16804	90554
IRE1-TRAF2-ASK1 complex	cellular component	4.55136	0.0105528	75	2.58123	2.58123	3	1	2814	16804	1990604
BAT3 complex binding	molecular function	4.55136	0.0105528	75	2.76865	2.76865	3	1	2814	16804	1904288
negative regulation of autophagosome maturation	biological process	4.55136	0.0105528	75	2.40002	2.40002	3	1	2814	16804	1901097
hindgut morphogenesis	biological process	4.55136	0.0105528	75	2.21799	2.21799	3	1	2814	16804	7442
heparan sulfate N-acetylglucosaminyltransferase activity	molecular function	4.55136	0.0105528	75	2.35354	2.35354	3	1	2814	16804	42328
neuron projection arborization	biological process	4.55136	0.0105528	75	2.49666	2.49666	3	1	2814	16804	140058
Wnt-Frizzled-LRP5/6 complex	cellular component	4.55136	0.0105528	75	2.39017	2.39017	3	1	2814	16804	1990851
regulation of skeletal muscle acetylcholine-gated channel clustering	biological process	4.55136	0.0105528	75	2.37964	2.37964	3	1	2814	16804	1904393
smoothened signaling pathway involved in regulation of cerebellar granule cell precursor cell proliferation	biological process	4.55136	0.0105528	75	2.16473	2.16473	3	1	2814	16804	21938
negative regulation of hair follicle development	biological process	4.55136	0.0105528	75	2.1856	2.1856	3	1	2814	16804	51799
negative regulation of bicellular tight junction assembly	biological process	4.55136	0.0105528	75	2.309	2.309	3	1	2814	16804	1903347
exo-alpha-(2->3)-sialidase activity	molecular function	4.55136	0.0105528	75	2.21648	2.21648	3	1	2814	16804	52794
exo-alpha-(2->6)-sialidase activity	molecular function	4.55136	0.0105528	75	2.21648	2.21648	3	1	2814	16804	52795
exo-alpha-(2->8)-sialidase activity	molecular function	4.55136	0.0105528	75	2.21648	2.21648	3	1	2814	16804	52796
regulation of gap junction assembly	biological process	4.55136	0.0105528	75	2.44556	2.44556	3	1	2814	16804	1903596
psychomotor behavior	biological process	4.55136	0.0105528	75	2.29711	2.29711	3	1	2814	16804	36343
retinal blood vessel morphogenesis	biological process	4.55136	0.0105528	75	2.1352	2.1352	3	1	2814	16804	61304
purine nucleobase catabolic process	biological process	4.55136	0.0105528	75	2.26969	2.26969	3	1	2814	16804	6145
gamma-tubulin small complex	cellular component	4.55136	0.0105528	75	1.9844	1.9844	3	1	2814	16804	8275
hypoxia-inducible factor-1alpha signaling pathway	biological process	4.55136	0.0105528	75	1.90626	1.90626	3	1	2814	16804	97411
extrinsic component of vacuolar membrane	cellular component	4.55136	0.0105528	75	2.01547	2.01547	3	1	2814	16804	306
voltage-gated potassium channel activity involved in atrial cardiac muscle cell action potential repolarization	molecular function	4.55136	0.0105528	75	1.79519	1.79519	3	1	2814	16804	86089
positive regulation of neuromuscular junction development	biological process	4.55136	0.0105528	75	1.93631	1.93631	3	1	2814	16804	1904398
AP-1 adaptor complex binding	molecular function	4.55136	0.0105528	75	1.95217	1.95217	3	1	2814	16804	35650
regulation of B cell proliferation	biological process	4.54862	0.0105818	26.2295	2.11495	2.11495	16	45	2801	16760	30888
negative regulation of protein metabolic process	biological process	4.54805	0.0105878	16.7696	2.17197	2.17197	190	943	2627	15862	51248
antigen processing and presentation of exogenous peptide antigen via MHC class II	biological process	4.54752	0.0105934	23.4694	2.35392	2.35392	23	75	2794	16730	19886
regulation of DNA repair	biological process	4.54752	0.0105934	23.4694	2.17769	2.17769	23	75	2794	16730	6282
regulation of GTPase activity	biological process	4.54649	0.0106044	18.1818	2.17252	2.17252	88	396	2729	16409	43087
regulation of proteasomal ubiquitin-dependent protein catabolic process	biological process	4.54284	0.0106431	22.5	2.19278	2.19278	27	93	2790	16712	32434
regulation of sequestering of calcium ion	biological process	4.53801	0.0106947	22.9358	2.37649	2.37649	25	84	2792	16721	51282
regulation of phosphoprotein phosphatase activity	biological process	4.53801	0.0106947	22.9358	2.26781	2.26781	25	84	2792	16721	43666
detection of light stimulus	biological process	4.53426	0.0107349	26.7857	2.18543	2.18543	15	41	2802	16764	9583
positive regulation of cation channel activity	biological process	4.53426	0.0107349	26.7857	2.25971	2.25971	15	41	2802	16764	2001259
developmental cell growth	biological process	4.53176	0.0107617	24.3902	2.13001	2.13001	20	62	2797	16743	48588
protein trimerization	biological process	4.52987	0.0107821	27.451	2.29604	2.29604	14	37	2803	16768	70206
protein oligomerization	biological process	4.52539	0.0108305	18.2203	2.13231	2.13231	86	386	2731	16419	51259
organic cyclic compound biosynthetic process	biological process	4.52375	0.0108483	15.6857	2.17832	2.17832	501	2693	2316	14112	1901362
peptidyl-lysine modification	biological process	4.51187	0.0109779	19.2691	2.23677	2.23677	58	243	2759	16562	18205
regulation of calcium ion transport into cytosol	biological process	4.49547	0.0111594	23.6559	2.35883	2.35883	22	71	2795	16734	10522
positive regulation of Wnt signaling pathway	biological process	4.4637	0.0115197	21.0843	2.15277	2.15277	35	131	2782	16674	30177
phospholipid translocation	biological process	4.44584	0.0117272	34.7826	2.17833	2.17833	8	15	2809	16790	45332
positive regulation of vascular smooth muscle cell proliferation	biological process	4.44584	0.0117272	34.7826	2.33943	2.33943	8	15	2809	16790	1904707
glycosphingolipid biosynthetic process	biological process	4.44584	0.0117272	34.7826	2.25575	2.25575	8	15	2809	16790	6688
response to hyperoxia	biological process	4.44584	0.0117272	34.7826	2.15663	2.15663	8	15	2809	16790	55093
negative regulation of developmental growth	biological process	4.44521	0.0117347	23.8636	2.12784	2.12784	21	67	2796	16738	48640
regulation of transferase activity	biological process	4.44111	0.0117829	16.8251	2.18428	2.18428	177	875	2640	15930	51338
regulation of striated muscle tissue development	biological process	4.43334	0.0118748	22.314	2.13685	2.13685	27	94	2790	16711	16202
positive regulation of nucleobase-containing compound metabolic process	biological process	4.42453	0.0119798	16.224	2.14675	2.14675	281	1451	2536	15354	45935
cell junction assembly	biological process	4.42138	0.0120176	21.2903	2.23017	2.23017	33	122	2784	16683	34329
plasma membrane part	cellular component	4.42134	0.0120181	15.758	2.18896	2.18896	448	2395	2369	14410	44459
cellular response to organonitrogen compound	biological process	4.42022	0.0120316	18.4729	2.14907	2.14907	75	331	2742	16474	71417
regulation of smoothened signaling pathway	biological process	4.4179	0.0120595	25.3731	2.16184	2.16184	17	50	2800	16755	8589
positive regulation of transmembrane transport	biological process	4.4167	0.012074	21.7391	2.18722	2.18722	30	108	2787	16697	34764
protein tyrosine kinase activity	molecular function	4.40351	0.0122343	20.6522	2.23788	2.23788	38	146	2779	16659	4713
phosphatidylinositol-3,4,5-trisphosphate binding	molecular function	4.39768	0.0123059	29.7297	2.12374	2.12374	11	26	2806	16779	5547
protein localization to cytoskeleton	biological process	4.39768	0.0123059	29.7297	2.11097	2.11097	11	26	2806	16779	44380
cytoskeleton-dependent intracellular transport	biological process	4.39574	0.0123298	21.118	2.06078	2.06078	34	127	2783	16678	30705
protein complex subunit organization	biological process	4.38599	0.0124506	16.5152	2.20012	2.20012	218	1102	2599	15703	71822
early endosome	cellular component	4.38483	0.012465	19.7531	2.16693	2.16693	48	195	2769	16610	5769
protein complex	cellular component	4.37829	0.0125468	15.6102	2.19384	2.19384	527	2849	2290	13956	43234
exopeptidase activity	molecular function	4.37136	0.012634	22.4138	2.22765	2.22765	26	90	2791	16715	8238
catalytic complex	cellular component	4.36318	0.0127378	16.4603	2.19645	2.19645	226	1147	2591	15658	1902494
hydrolase activity, acting on acid anhydrides	molecular function	4.35538	0.0128375	16.975	2.17077	2.17077	156	763	2661	16042	16817
hydrolase activity, acting on acid anhydrides, in phosphorus-containing anhydrides	molecular function	4.35538	0.0128375	16.975	2.17077	2.17077	156	763	2661	16042	16818
negative regulation of proteasomal protein catabolic process	biological process	4.35204	0.0128805	27.6596	2.06198	2.06198	13	34	2804	16771	1901799
formation of primary germ layer	biological process	4.35204	0.0128805	27.6596	1.978	1.978	13	34	2804	16771	1704
positive regulation of response to DNA damage stimulus	biological process	4.35139	0.0128889	24.359	2.17862	2.17862	19	59	2798	16746	2001022
ubiquitin-like protein-specific protease activity	molecular function	4.35131	0.0128899	21.8045	2.15202	2.15202	29	104	2788	16701	19783
actin cytoskeleton organization	biological process	4.33024	0.0131644	18.9024	2.1979	2.1979	62	266	2755	16539	30036
protein ubiquitination involved in ubiquitin-dependent protein catabolic process	biological process	4.32774	0.0131974	21.1538	2.16542	2.16542	33	123	2784	16682	42787
regulation of hippo signaling	biological process	4.32758	0.0131995	45.4545	3.01439	3.01439	5	6	2812	16799	35330
gene silencing by miRNA	biological process	4.32758	0.0131995	45.4545	2.50555	2.50555	5	6	2812	16799	35195
presynaptic membrane organization	biological process	4.32758	0.0131995	45.4545	2.42102	2.42102	5	6	2812	16799	97090
positive regulation of protein sumoylation	biological process	4.32758	0.0131995	45.4545	2.08287	2.08287	5	6	2812	16799	33235
positive regulation of gonad development	biological process	4.32758	0.0131995	45.4545	2.30121	2.30121	5	6	2812	16799	1905941
limb bud formation	biological process	4.32758	0.0131995	45.4545	2.16678	2.16678	5	6	2812	16799	60174
angiotensin receptor binding	molecular function	4.32758	0.0131995	45.4545	2.25667	2.25667	5	6	2812	16799	31701
embryonic organ morphogenesis	biological process	4.32609	0.0132191	22.1311	2.11022	2.11022	27	95	2790	16710	48562
receptor complex	cellular component	4.32184	0.0132755	18.5676	2.17698	2.17698	70	307	2747	16498	43235
non-canonical Wnt signaling pathway	biological process	4.31708	0.0133388	21.5827	2.19961	2.19961	30	109	2787	16696	35567
dynein intermediate chain binding	molecular function	4.31099	0.0134203	32.1429	2.33981	2.33981	9	19	2808	16786	45505
MHC protein complex	cellular component	4.31099	0.0134203	32.1429	1.98769	1.98769	9	19	2808	16786	42611
protein polyubiquitination	biological process	4.30859	0.0134525	19.1781	2.20664	2.20664	56	236	2761	16569	209
regulation of RNA export from nucleus	biological process	4.29636	0.013618	40	2.18517	2.18517	6	9	2811	16796	46831
negative regulation of peptidyl-threonine phosphorylation	biological process	4.29636	0.013618	40	2.43147	2.43147	6	9	2811	16796	10801
mitotic cell cycle arrest	biological process	4.29636	0.013618	40	1.94469	1.94469	6	9	2811	16796	71850
positive regulation of catabolic process	biological process	4.28253	0.0138077	18.1223	2.1442	2.1442	83	375	2734	16430	9896
regulation of ion homeostasis	biological process	4.28074	0.0138324	20.197	2.32285	2.32285	41	162	2776	16643	2000021
histone lysine methylation	biological process	4.26983	0.0139842	25	2.04447	2.04447	17	51	2800	16754	34968
transmembrane receptor protein kinase activity	molecular function	4.26597	0.0140383	23.8095	2.12888	2.12888	20	64	2797	16741	19199
actin cytoskeleton	cellular component	4.26315	0.0140779	20	2.31455	2.31455	43	172	2774	16633	15629
regulation of cellular component biogenesis	biological process	4.25458	0.0141991	16.9643	2.20129	2.20129	152	744	2665	16061	44087
proteinaceous extracellular matrix	cellular component	4.24278	0.0143676	19.1126	2.11982	2.11982	56	237	2761	16568	5578
RNA polyadenylation	biological process	4.23316	0.0145065	30.303	2.0234	2.0234	10	23	2807	16782	43631
enzyme linked receptor protein signaling pathway	biological process	4.22682	0.0145987	17.341	2.23109	2.23109	120	572	2697	16233	7167
regulation of muscle tissue development	biological process	4.22106	0.014683	21.9512	2.13685	2.13685	27	96	2790	16709	1901861
peptide transport	biological process	4.2207	0.0146884	16.4312	2.15156	2.15156	221	1124	2596	15681	15833
oligosaccharide metabolic process	biological process	4.2167	0.0147472	24.0506	2.38935	2.38935	19	60	2798	16745	9311
skeletal system development	biological process	4.21449	0.0147799	20.8589	2.07936	2.07936	34	129	2783	16676	1501
perinuclear region of cytoplasm	cellular component	4.2081	0.0148746	17.4383	2.18915	2.18915	113	535	2704	16270	48471
camera-type eye development	biological process	4.20676	0.0148946	25.8621	1.98369	1.98369	15	43	2802	16762	43010
regulation of stress-activated MAPK cascade	biological process	4.19323	0.0150974	20	2.13247	2.13247	42	168	2775	16637	32872
pyrophosphatase activity	molecular function	4.19294	0.0151018	16.9029	2.16893	2.16893	155	762	2662	16043	16462
protein methyltransferase activity	molecular function	4.19276	0.0151045	23.3333	2.09262	2.09262	21	69	2796	16736	8276
nucleoplasm part	cellular component	4.18105	0.0152825	16.6225	2.14809	2.14809	188	943	2629	15862	44451
regulation of carbohydrate metabolic process	biological process	4.17914	0.0153116	20.5714	2.19555	2.19555	36	139	2781	16666	6109
cellular response to DNA damage stimulus	biological process	4.17887	0.0153158	17.2414	2.20357	2.20357	125	600	2692	16205	6974
polyol biosynthetic process	biological process	4.17378	0.015394	27.907	2.22835	2.22835	12	31	2805	16774	46173
thymus development	biological process	4.17378	0.015394	27.907	2.14394	2.14394	12	31	2805	16774	48538
anchored component of plasma membrane	cellular component	4.1733	0.0154014	27.0833	2.10305	2.10305	13	35	2804	16770	46658
regulation of activin receptor signaling pathway	biological process	4.17195	0.0154221	33.3333	2.12226	2.12226	8	16	2809	16789	32925
reactive oxygen species biosynthetic process	biological process	4.17195	0.0154221	33.3333	2.27271	2.27271	8	16	2809	16789	1903409
regulation of cellular localization	biological process	4.16973	0.0154565	16.9511	2.17114	2.17114	149	730	2668	16075	60341
negative regulation of phosphate metabolic process	biological process	4.16656	0.0155055	17.5676	2.12824	2.12824	104	488	2713	16317	45936
intracellular transport	biological process	4.1636	0.0155514	16.3971	2.14643	2.14643	223	1137	2594	15668	46907
transcriptional repressor complex	cellular component	4.13842	0.0159481	23.5294	2.20456	2.20456	20	65	2797	16740	17053
positive regulation of cell-substrate adhesion	biological process	4.13708	0.0159694	22.4299	2.28216	2.28216	24	83	2793	16722	10811
negative regulation of transmembrane receptor protein serine/threonine kinase signaling pathway	biological process	4.13708	0.0159694	22.4299	2.10379	2.10379	24	83	2793	16722	90101
cytoplasm	cellular component	4.13675	0.0159747	15.3335	2.15629	2.15629	715	3948	2102	12857	5737
supramolecular fiber organization	biological process	4.13348	0.016027	18.2716	2.19734	2.19734	74	331	2743	16474	97435
protein complex assembly	biological process	4.13197	0.0160512	16.6364	2.21506	2.21506	183	917	2634	15888	6461
renal system process	biological process	4.12968	0.016088	22.9167	2.2389	2.2389	22	74	2795	16731	3014
negative regulation of homeostatic process	biological process	4.12344	0.0161888	21.2766	2.3269	2.3269	30	111	2787	16694	32845
negative regulation of phosphorus metabolic process	biological process	4.1218	0.0162153	17.5379	2.12824	2.12824	104	489	2713	16316	10563
regulation of stress-activated protein kinase signaling cascade	biological process	4.11631	0.0163045	19.9052	2.13247	2.13247	42	169	2775	16636	70302
postsynaptic membrane	cellular component	4.10609	0.016472	19.7309	2.22216	2.22216	44	179	2773	16626	45211
negative regulation of protein kinase activity	biological process	4.09711	0.0166206	19.3676	2.20284	2.20284	49	204	2768	16601	6469
regulation of establishment of planar polarity	biological process	4.09179	0.0167093	22.1239	2.14193	2.14193	25	88	2792	16717	90175
protein heterooligomerization	biological process	4.07507	0.016991	22.549	2.18767	2.18767	23	79	2794	16726	51291
protein homotrimerization	biological process	4.07236	0.0170371	31.0345	2.34189	2.34189	9	20	2808	16785	70207
dynein light intermediate chain binding	molecular function	4.07236	0.0170371	31.0345	2.32105	2.32105	9	20	2808	16785	51959
calcium ion transmembrane transport	biological process	4.07059	0.0170673	20.2128	2.28557	2.28557	38	150	2779	16655	70588
amide transport	biological process	4.06211	0.0172126	16.3504	2.14853	2.14853	224	1146	2593	15659	42886
pattern specification process	biological process	4.05836	0.0172774	18.4874	2.09921	2.09921	66	291	2751	16514	7389
lysosomal membrane	cellular component	4.04993	0.0174236	18.5185	2.14013	2.14013	65	286	2752	16519	5765
lytic vacuole membrane	cellular component	4.04993	0.0174236	18.5185	2.14013	2.14013	65	286	2752	16519	98852
posttranscriptional gene silencing	biological process	4.04878	0.0174436	35	2.35362	2.35362	7	13	2810	16792	16441
copper ion transport	biological process	4.04878	0.0174436	35	2.16992	2.16992	7	13	2810	16792	6825
negative regulation of cell junction assembly	biological process	4.04878	0.0174436	35	2.32478	2.32478	7	13	2810	16792	1901889
heparan sulfate proteoglycan binding	molecular function	4.04878	0.0174436	35	1.99961	1.99961	7	13	2810	16792	43395
translation regulator activity	molecular function	4.02284	0.017902	25.9259	2.16153	2.16153	14	40	2803	16765	45182
regulation of focal adhesion assembly	biological process	4.02284	0.017902	25.9259	2.21777	2.21777	14	40	2803	16765	51893
regulation of cell-substrate junction assembly	biological process	4.02284	0.017902	25.9259	2.21777	2.21777	14	40	2803	16765	90109
actin nucleation	biological process	4.01897	0.0179714	29.4118	2.05023	2.05023	10	24	2807	16781	45010
regulation of substrate adhesion-dependent cell spreading	biological process	4.00189	0.0182811	26.5306	2.21423	2.21423	13	36	2804	16769	1900024
ventricular compact myocardium morphogenesis	biological process	4.00037	0.0183088	50	2.41211	2.41211	4	4	2813	16801	3223
netrin-activated signaling pathway	biological process	4.00037	0.0183088	50	2.45953	2.45953	4	4	2813	16801	38007
peroxisome proliferator activated receptor signaling pathway	biological process	4.00037	0.0183088	50	2.21695	2.21695	4	4	2813	16801	35357
TORC1 signaling	biological process	4.00037	0.0183088	50	2.27122	2.27122	4	4	2813	16801	38202
plus-end-directed organelle transport along microtubule	biological process	4.00037	0.0183088	50	2.26239	2.26239	4	4	2813	16801	72386
collateral sprouting	biological process	4.00037	0.0183088	50	2.14936	2.14936	4	4	2813	16801	48668
neurofilament	cellular component	4.00037	0.0183088	50	1.93047	1.93047	4	4	2813	16801	5883
negative regulation of mitochondrial membrane potential	biological process	4.00037	0.0183088	50	1.94113	1.94113	4	4	2813	16801	10917
odontogenesis of dentin-containing tooth	biological process	3.98748	0.0185463	24.2857	2.25638	2.25638	17	53	2800	16752	42475
reactive oxygen species metabolic process	biological process	3.96389	0.0189891	22.3301	2.10484	2.10484	23	80	2794	16725	72593
regulation of dendrite development	biological process	3.96039	0.0190557	21.1679	2.19145	2.19145	29	108	2788	16697	50773
regulation of organ morphogenesis	biological process	3.95907	0.0190808	19.2771	2.15365	2.15365	48	201	2769	16604	2000027
blood vessel morphogenesis	biological process	3.95865	0.0190889	23.4568	2.22213	2.22213	19	62	2798	16743	48514
female genitalia development	biological process	3.95341	0.0191892	37.5	2.32114	2.32114	6	10	2811	16795	30540
chemosensory behavior	biological process	3.95341	0.0191892	37.5	2.19622	2.19622	6	10	2811	16795	7635
axolemma	cellular component	3.95341	0.0191892	37.5	2.21548	2.21548	6	10	2811	16795	30673
negative regulation of potassium ion transmembrane transporter activity	biological process	3.95341	0.0191892	37.5	2.23331	2.23331	6	10	2811	16795	1901017
positive regulation of striated muscle tissue development	biological process	3.9428	0.0193938	24.6154	2.29868	2.29868	16	49	2801	16756	45844
positive regulation of muscle organ development	biological process	3.9428	0.0193938	24.6154	2.29868	2.29868	16	49	2801	16756	48636
neurogenesis	biological process	3.9428	0.0193938	24.6154	2.10429	2.10429	16	49	2801	16756	22008
protein complex binding	molecular function	3.94062	0.0194361	16.9554	2.21321	2.21321	137	671	2680	16134	32403
mitotic cell cycle process	biological process	3.93423	0.0195608	17.2059	2.11951	2.11951	117	563	2700	16242	1903047
response to chemical	biological process	3.93058	0.0196322	15.7176	2.18992	2.18992	403	2161	2414	14644	42221
lipid translocation	biological process	3.9175	0.0198908	32	2.17833	2.17833	8	17	2809	16788	34204
negative regulation of embryonic development	biological process	3.9175	0.0198908	32	2.29547	2.29547	8	17	2809	16788	45992
translation repressor activity	molecular function	3.9175	0.0198908	32	2.21024	2.21024	8	17	2809	16788	30371
regulation of homotypic cell-cell adhesion	biological process	3.9175	0.0198908	32	2.10504	2.10504	8	17	2809	16788	34110
microtubule anchoring	biological process	3.9175	0.0198908	32	2.05478	2.05478	8	17	2809	16788	34453
dopaminergic neuron differentiation	biological process	3.9175	0.0198908	32	2.00202	2.00202	8	17	2809	16788	71542
angiotensin maturation	biological process	3.91247	0.0199911	41.6667	2.70296	2.70296	5	7	2812	16798	2003
collecting duct development	biological process	3.91247	0.0199911	41.6667	2.25054	2.25054	5	7	2812	16798	72044
phosphatidylinositol-5-phosphate binding	molecular function	3.91247	0.0199911	41.6667	2.17616	2.17616	5	7	2812	16798	10314
negative regulation of B cell apoptotic process	biological process	3.91247	0.0199911	41.6667	2.33843	2.33843	5	7	2812	16798	2903
endoderm formation	biological process	3.91247	0.0199911	41.6667	1.949	1.949	5	7	2812	16798	1706
negative regulation of autophagosome assembly	biological process	3.91247	0.0199911	41.6667	1.90282	1.90282	5	7	2812	16798	1902902
keratinocyte proliferation	biological process	3.91247	0.0199911	41.6667	1.68543	1.68543	5	7	2812	16798	43616
negative regulation of cellular component movement	biological process	3.90879	0.0200648	18.9286	2.16413	2.16413	53	227	2764	16578	51271
cellular response to organic substance	biological process	3.90858	0.0200689	16.3566	2.19889	2.19889	211	1079	2606	15726	71310
T cell costimulation	biological process	3.90472	0.0201466	23.6842	2.02061	2.02061	18	58	2799	16747	31295
negative regulation of proteolysis involved in cellular protein catabolic process	biological process	3.90212	0.0201991	25	2.08502	2.08502	15	45	2802	16760	1903051
regulation of mitotic cell cycle	biological process	3.89801	0.0202822	17.2573	2.10549	2.10549	112	537	2705	16268	7346
regulation of proteolysis involved in cellular protein catabolic process	biological process	3.89668	0.0203092	19.084	2.14141	2.14141	50	212	2767	16593	1903050
neuron spine	cellular component	3.89134	0.020418	21.2121	2.10563	2.10563	28	104	2789	16701	44309
positive regulation of intracellular transport	biological process	3.88819	0.0204824	19.3966	2.20076	2.20076	45	187	2772	16618	32388
actin binding	molecular function	3.88	0.0206508	18.0288	2.29895	2.29895	75	341	2742	16464	3779
negative regulation of cell-substrate adhesion	biological process	3.8665	0.0209314	25.4545	2.27408	2.27408	14	41	2803	16764	10812
neuron projection membrane	cellular component	3.8665	0.0209314	25.4545	2.26112	2.26112	14	41	2803	16764	32589
glycosphingolipid metabolic process	biological process	3.85291	0.021218	23.9437	2.23966	2.23966	17	54	2800	16751	6687
membrane docking	biological process	3.84911	0.0212987	20.1117	2.0704	2.0704	36	143	2781	16662	22406
cation:cation antiporter activity	molecular function	3.84831	0.0213158	30	2.43203	2.43203	9	21	2808	16784	15491
ciliary base	cellular component	3.84831	0.0213158	30	2.15076	2.15076	9	21	2808	16784	97546
branching involved in blood vessel morphogenesis	biological process	3.84831	0.0213158	30	1.97715	1.97715	9	21	2808	16784	1569
SAGA-type complex	cellular component	3.84831	0.0213158	30	2.13936	2.13936	9	21	2808	16784	70461
response to increased oxygen levels	biological process	3.84831	0.0213158	30	2.18664	2.18664	9	21	2808	16784	36296
cellular component assembly	biological process	3.84549	0.021376	15.7583	2.20366	2.20366	373	1994	2444	14811	22607
vacuolar membrane	cellular component	3.8451	0.0213843	18.0905	2.12531	2.12531	72	326	2745	16479	5774
phosphoric diester hydrolase activity	molecular function	3.83797	0.0215373	22.5806	2.16192	2.16192	21	72	2796	16733	8081
positive regulation of extrinsic apoptotic signaling pathway	biological process	3.83745	0.0215484	26	2.20853	2.20853	13	37	2804	16768	2001238
non-membrane-bounded organelle	cellular component	3.8357	0.0215863	15.7154	2.19574	2.19574	391	2097	2426	14708	43228
intracellular non-membrane-bounded organelle	cellular component	3.8357	0.0215863	15.7154	2.19574	2.19574	391	2097	2426	14708	43232
positive regulation of protein metabolic process	biological process	3.82691	0.0217769	16.065	2.20295	2.20295	267	1395	2550	15410	51247
macromolecule catabolic process	biological process	3.82381	0.0218445	16.7024	2.15369	2.15369	156	778	2661	16027	9057
establishment of protein localization to organelle	biological process	3.82365	0.021848	18.3099	2.17301	2.17301	65	290	2752	16515	72594
ligase activity, forming carbon-oxygen bonds	molecular function	3.81708	0.021992	26.6667	2.18056	2.18056	12	33	2805	16772	16875
aminoacyl-tRNA ligase activity	molecular function	3.81708	0.021992	26.6667	2.18056	2.18056	12	33	2805	16772	4812
alpha-beta T cell differentiation	biological process	3.81634	0.0220083	28.5714	2.22397	2.22397	10	25	2807	16780	46632
ubiquitin conjugating enzyme binding	molecular function	3.81634	0.0220083	28.5714	2.23826	2.23826	10	25	2807	16780	31624
negative regulation of Notch signaling pathway	biological process	3.80847	0.0221822	27.5	2.31319	2.31319	11	29	2806	16776	45746
intraciliary transport involved in cilium assembly	biological process	3.80847	0.0221822	27.5	1.95363	1.95363	11	29	2806	16776	35735
positive regulation of muscle tissue development	biological process	3.80371	0.0222879	24.2424	2.29868	2.29868	16	50	2801	16755	1901863
positive regulation of synapse assembly	biological process	3.80371	0.0222879	24.2424	2.23328	2.23328	16	50	2801	16755	51965
stem cell population maintenance	biological process	3.79756	0.0224254	21.0526	2.14597	2.14597	28	105	2789	16700	19827
negative regulation of transferase activity	biological process	3.78964	0.0226037	18.2065	2.1636	2.1636	67	301	2750	16504	51348
extracellular matrix structural constituent	molecular function	3.77794	0.0228698	23.3766	2.13783	2.13783	18	59	2799	16746	5201
lymphocyte costimulation	biological process	3.77794	0.0228698	23.3766	2.02061	2.02061	18	59	2799	16746	31294
eye development	biological process	3.77601	0.0229139	22.7273	2.05491	2.05491	20	68	2797	16737	1654
histone methylation	biological process	3.77601	0.0229139	22.7273	2.02404	2.02404	20	68	2797	16737	16571
positive regulation of gene silencing by miRNA	biological process	3.77243	0.022996	33.3333	2.28923	2.28923	7	14	2810	16791	2000637
phosphatidylinositol 3-kinase complex	cellular component	3.77243	0.022996	33.3333	2.08787	2.08787	7	14	2810	16791	5942
histone deubiquitination	biological process	3.77243	0.022996	33.3333	2.09466	2.09466	7	14	2810	16791	16578
tube development	biological process	3.76996	0.023053	20	2.18544	2.18544	36	144	2781	16661	35295
leukocyte differentiation	biological process	3.76694	0.0231227	18.9394	2.19352	2.19352	50	214	2767	16591	2521
regulation of gene expression, epigenetic	biological process	3.76333	0.0232063	19.8925	2.17744	2.17744	37	149	2780	16656	40029
protein-lysine N-methyltransferase activity	molecular function	3.75779	0.0233352	24.5902	2.18622	2.18622	15	46	2802	16759	16279
cerebral cortex development	biological process	3.75779	0.0233352	24.5902	2.14643	2.14643	15	46	2802	16759	21987
anterior/posterior pattern specification	biological process	3.75768	0.0233378	20.6897	2.11707	2.11707	30	115	2787	16690	9952
regulation of epithelial cell migration	biological process	3.75397	0.0234245	19.697	2.27752	2.27752	39	159	2778	16646	10632
ribonucleoprotein complex binding	molecular function	3.753	0.0234474	21.3115	2.16509	2.16509	26	96	2791	16709	43021
regulation of cellular carbohydrate metabolic process	biological process	3.753	0.0234474	21.3115	2.20458	2.20458	26	96	2791	16709	10675
regulation of protein complex disassembly	biological process	3.74939	0.0235321	21.9048	2.20385	2.20385	23	82	2794	16723	43244
apolipoprotein A-I-mediated signaling pathway	biological process	3.74792	0.0235666	60	2.8165	2.8165	3	2	2814	16803	38027
presequence translocase-associated import motor	cellular component	3.74792	0.0235666	60	3.00254	3.00254	3	2	2814	16803	1405
dolichol metabolic process	biological process	3.74792	0.0235666	60	2.28988	2.28988	3	2	2814	16803	19348
bile acid secretion	biological process	3.74792	0.0235666	60	2.55983	2.55983	3	2	2814	16803	32782
anterior commissure morphogenesis	biological process	3.74792	0.0235666	60	2.32542	2.32542	3	2	2814	16803	21960
tube lumen cavitation	biological process	3.74792	0.0235666	60	2.47058	2.47058	3	2	2814	16803	60605
salivary gland cavitation	biological process	3.74792	0.0235666	60	2.47058	2.47058	3	2	2814	16803	60662
polynucleotide dephosphorylation	biological process	3.74792	0.0235666	60	2.32682	2.32682	3	2	2814	16803	98501
CBM complex	cellular component	3.74792	0.0235666	60	2.44281	2.44281	3	2	2814	16803	32449
ATP-dependent 5'-3' DNA helicase activity	molecular function	3.74792	0.0235666	60	2.05993	2.05993	3	2	2814	16803	43141
positive regulation of synaptic vesicle clustering	biological process	3.74792	0.0235666	60	2.25506	2.25506	3	2	2814	16803	2000809
regulation of lipophagy	biological process	3.74792	0.0235666	60	2.25803	2.25803	3	2	2814	16803	1904502
positive regulation of lipophagy	biological process	3.74792	0.0235666	60	2.25803	2.25803	3	2	2814	16803	1904504
osteoclast development	biological process	3.74792	0.0235666	60	2.32483	2.32483	3	2	2814	16803	36035
10-formyltetrahydrofolate metabolic process	biological process	3.74792	0.0235666	60	2.35261	2.35261	3	2	2814	16803	9256
negative regulation of hair cycle	biological process	3.74792	0.0235666	60	2.1856	2.1856	3	2	2814	16803	42636
dsRNA transport	biological process	3.74792	0.0235666	60	2.28813	2.28813	3	2	2814	16803	33227
negative regulation of myosin-light-chain-phosphatase activity	biological process	3.74792	0.0235666	60	2.309	2.309	3	2	2814	16803	35509
phenylalanine-tRNA ligase activity	molecular function	3.74792	0.0235666	60	2.10593	2.10593	3	2	2814	16803	4826
phenylalanyl-tRNA aminoacylation	biological process	3.74792	0.0235666	60	2.10593	2.10593	3	2	2814	16803	6432
motor behavior	biological process	3.74792	0.0235666	60	2.29711	2.29711	3	2	2814	16803	61744
mammary gland duct morphogenesis	biological process	3.74792	0.0235666	60	2.17216	2.17216	3	2	2814	16803	60603
protein localization to juxtaparanode region of axon	biological process	3.74792	0.0235666	60	2.02678	2.02678	3	2	2814	16803	71205
regulation of neural crest cell differentiation	biological process	3.74792	0.0235666	60	2.01644	2.01644	3	2	2814	16803	1905292
polar microtubule	cellular component	3.74792	0.0235666	60	1.98064	1.98064	3	2	2814	16803	5827
corpus callosum morphogenesis	biological process	3.74792	0.0235666	60	2.02672	2.02672	3	2	2814	16803	21540
C-terminal protein deglutamylation	biological process	3.74792	0.0235666	60	1.85115	1.85115	3	2	2814	16803	35609
response to iron(III) ion	biological process	3.74792	0.0235666	60	1.92298	1.92298	3	2	2814	16803	10041
membrane repolarization during atrial cardiac muscle cell action potential	biological process	3.74792	0.0235666	60	1.79519	1.79519	3	2	2814	16803	98914
atrial cardiac muscle cell membrane repolarization	biological process	3.74792	0.0235666	60	1.79519	1.79519	3	2	2814	16803	99624
1-acylglycerophosphocholine O-acyltransferase activity	molecular function	3.74792	0.0235666	60	1.75821	1.75821	3	2	2814	16803	47184
endocytic vesicle membrane	cellular component	3.74175	0.0237126	20.5298	2.10505	2.10505	31	120	2786	16685	30666
regulation of transmembrane transport	biological process	3.73023	0.0239874	17.7928	2.15576	2.15576	79	365	2738	16440	34762
regulation of smooth muscle cell migration	biological process	3.71604	0.0243302	25	2.15188	2.15188	14	42	2803	16763	14910
ER to Golgi transport vesicle membrane	cellular component	3.71604	0.0243302	25	2.12883	2.12883	14	42	2803	16763	12507
activation of MAPKK activity	biological process	3.71604	0.0243302	25	2.19425	2.19425	14	42	2803	16763	186
RNA polymerase binding	molecular function	3.71604	0.0243302	25	2.09641	2.09641	14	42	2803	16763	70063
cellular response to insulin stimulus	biological process	3.71492	0.0243573	22.8916	2.19978	2.19978	19	64	2798	16741	32869
negative regulation of kinase activity	biological process	3.70898	0.0245026	18.8192	2.19838	2.19838	51	220	2766	16585	33673
organelle localization	biological process	3.69703	0.024797	17.5097	2.13888	2.13888	90	424	2727	16381	51640
Ras guanyl-nucleotide exchange factor activity	molecular function	3.69342	0.0248867	18.9723	2.15161	2.15161	48	205	2769	16600	5088
regulation of kinase activity	biological process	3.69291	0.0248994	16.7043	2.21662	2.21662	148	738	2669	16067	43549
ubiquitin-like protein ligase activity	molecular function	3.68562	0.0250815	19.0871	2.23664	2.23664	46	195	2771	16610	61659
peptidyl-threonine modification	biological process	3.68277	0.0251533	22	2.3045	2.3045	22	78	2795	16727	18210
Wnt signaling pathway, planar cell polarity pathway	biological process	3.68277	0.0251533	22	2.11761	2.11761	22	78	2795	16727	60071
oxidoreductase activity, acting on the CH-CH group of donors, NAD or NADP as acceptor	molecular function	3.68061	0.0252077	30.7692	2.27451	2.27451	8	18	2809	16787	16628
actin filament polymerization	biological process	3.68061	0.0252077	30.7692	2.23137	2.23137	8	18	2809	16787	30041
regulation of dephosphorylation	biological process	3.68016	0.025219	19.598	2.22575	2.22575	39	160	2778	16645	35303
protein kinase A binding	molecular function	3.67966	0.0252315	25.4902	2.27825	2.27825	13	38	2804	16767	51018
import into cell	biological process	3.66965	0.0254853	17.3524	2.21382	2.21382	97	462	2720	16343	98657
regulation of dendritic spine development	biological process	3.6692	0.0254969	23.8806	2.08369	2.08369	16	51	2801	16754	60998
regulation of cation transmembrane transport	biological process	3.66813	0.0255241	18.6207	2.18405	2.18405	54	236	2763	16569	1904062
positive regulation of multicellular organismal process	biological process	3.66185	0.025685	16.1011	2.19859	2.19859	242	1261	2575	15544	51240
collagen trimer	cellular component	3.66165	0.0256902	22.4719	2.21545	2.21545	20	69	2797	16736	5581
retinoid metabolic process	biological process	3.66165	0.0256902	22.4719	2.04613	2.04613	20	69	2797	16736	1523
macromolecule glycosylation	biological process	3.66067	0.0257152	18.662	2.2159	2.2159	53	231	2764	16574	43413
protein glycosylation	biological process	3.66067	0.0257152	18.662	2.2159	2.2159	53	231	2764	16574	6486
lytic vacuole	cellular component	3.66067	0.0257152	18.662	2.1512	2.1512	53	231	2764	16574	323
lysosome	cellular component	3.66067	0.0257152	18.662	2.1512	2.1512	53	231	2764	16574	5764
positive regulation of JNK cascade	biological process	3.65751	0.0257966	21.1382	2.14503	2.14503	26	97	2791	16708	46330
cellular response to mechanical stimulus	biological process	3.6549	0.0258641	23.0769	2.11526	2.11526	18	60	2799	16745	71260
antigen processing and presentation of exogenous peptide antigen via MHC class I	biological process	3.6549	0.0258641	23.0769	2.06022	2.06022	18	60	2799	16745	42590
CD4-positive, alpha-beta T cell differentiation involved in immune response	biological process	3.64464	0.0261309	35.2941	2.39146	2.39146	6	11	2811	16794	2294
cellular response to sterol	biological process	3.64464	0.0261309	35.2941	2.47632	2.47632	6	11	2811	16794	36315
T-helper cell differentiation	biological process	3.64464	0.0261309	35.2941	2.39146	2.39146	6	11	2811	16794	42093
transmembrane-ephrin receptor activity	molecular function	3.64464	0.0261309	35.2941	2.08488	2.08488	6	11	2811	16794	5005
intrinsic apoptotic signaling pathway in response to oxidative stress	biological process	3.64464	0.0261309	35.2941	2.30419	2.30419	6	11	2811	16794	8631
regulation of lipoprotein particle clearance	biological process	3.64464	0.0261309	35.2941	2.22105	2.22105	6	11	2811	16794	10984
apical junction complex	cellular component	3.64464	0.0261309	35.2941	2.24812	2.24812	6	11	2811	16794	43296
trans-Golgi network transport vesicle	cellular component	3.64464	0.0261309	35.2941	2.20136	2.20136	6	11	2811	16794	30140
copper ion homeostasis	biological process	3.64464	0.0261309	35.2941	1.94994	1.94994	6	11	2811	16794	55070
regulation of calcineurin-mediated signaling	biological process	3.64464	0.0261309	35.2941	1.98001	1.98001	6	11	2811	16794	106056
regulation of calcineurin-NFAT signaling cascade	biological process	3.64464	0.0261309	35.2941	1.98001	1.98001	6	11	2811	16794	70884
ATP-dependent microtubule motor activity, plus-end-directed	molecular function	3.63765	0.0263142	29.0323	2.00839	2.00839	9	22	2808	16783	8574
positive regulation of myotube differentiation	biological process	3.63765	0.0263142	29.0323	2.41335	2.41335	9	22	2808	16783	10831
protein localization to microtubule cytoskeleton	biological process	3.63765	0.0263142	29.0323	2.14236	2.14236	9	22	2808	16783	72698
protein serine/threonine/tyrosine kinase activity	molecular function	3.63072	0.0264972	26.8293	2.06908	2.06908	11	30	2806	16775	4712
dendrite morphogenesis	biological process	3.63072	0.0264972	26.8293	2.07128	2.07128	11	30	2806	16775	48813
intermediate filament cytoskeleton organization	biological process	3.63072	0.0264972	26.8293	1.91819	1.91819	11	30	2806	16775	45104
organelle localization by membrane tethering	biological process	3.62717	0.0265913	20	2.06458	2.06458	34	136	2783	16669	140056
regulation of vascular smooth muscle cell proliferation	biological process	3.62445	0.0266638	27.7778	2.25325	2.25325	10	26	2807	16779	1904705
endosome lumen	cellular component	3.62445	0.0266638	27.7778	2.03201	2.03201	10	26	2807	16779	31904
lysine N-methyltransferase activity	molecular function	3.61852	0.0268224	24.1935	2.18622	2.18622	15	47	2802	16758	16278
digestive tract development	biological process	3.61852	0.0268224	24.1935	2.17971	2.17971	15	47	2802	16758	48565
nucleoside-triphosphatase regulator activity	molecular function	3.61838	0.0268261	18.0822	2.19277	2.19277	66	299	2751	16506	60589
cell-cell junction assembly	biological process	3.6164	0.0268794	22.1053	2.25284	2.25284	21	74	2796	16731	7043
appendage morphogenesis	biological process	3.6164	0.0268794	22.1053	2.09535	2.09535	21	74	2796	16731	35107
limb morphogenesis	biological process	3.6164	0.0268794	22.1053	2.09535	2.09535	21	74	2796	16731	35108
sarcolemma	cellular component	3.6164	0.0268794	22.1053	2.33464	2.33464	21	74	2796	16731	42383
antigen processing and presentation of peptide antigen via MHC class I	biological process	3.6164	0.0268794	22.1053	2.13658	2.13658	21	74	2796	16731	2474
ubiquitin protein ligase activity	molecular function	3.61599	0.0268902	19.0678	2.2309	2.2309	45	191	2772	16614	61630
maintenance of cell number	biological process	3.61563	0.0269	20.7407	2.14597	2.14597	28	107	2789	16698	98727
response to endogenous stimulus	biological process	3.61267	0.0269798	16.502	2.19187	2.19187	167	845	2650	15960	9719
regulation of hydrolase activity	biological process	3.60942	0.0270676	16.2569	2.18364	2.18364	205	1056	2612	15749	51336
protein domain specific binding	molecular function	3.60406	0.027213	17.0088	2.22076	2.22076	116	566	2701	16239	19904
endoplasmic reticulum	cellular component	3.59942	0.0273395	16.4729	2.21418	2.21418	170	862	2647	15943	5783
phosphatidylinositol phosphate binding	molecular function	3.58508	0.0277344	20.4082	2.26047	2.26047	30	117	2787	16688	1901981
regulation of adherens junction organization	biological process	3.57119	0.0281225	24.5614	2.21777	2.21777	14	43	2803	16762	1903391
RNA catabolic process	biological process	3.55496	0.0285824	18.93	2.0606	2.0606	46	197	2771	16608	6401
ventricular system development	biological process	3.55024	0.0287177	38.4615	2.61445	2.61445	5	8	2812	16797	21591
carnitine metabolic process	biological process	3.55024	0.0287177	38.4615	2.60708	2.60708	5	8	2812	16797	9437
regulation of cell fate specification	biological process	3.55024	0.0287177	38.4615	2.26971	2.26971	5	8	2812	16797	42659
ubiquitin-ubiquitin ligase activity	molecular function	3.55024	0.0287177	38.4615	2.16634	2.16634	5	8	2812	16797	34450
cell migration involved in gastrulation	biological process	3.55024	0.0287177	38.4615	2.2191	2.2191	5	8	2812	16797	42074
positive regulation of sodium ion transmembrane transporter activity	biological process	3.55024	0.0287177	38.4615	2.31029	2.31029	5	8	2812	16797	2000651
ER-mitochondrion membrane contact site	cellular component	3.55024	0.0287177	38.4615	2.42644	2.42644	5	8	2812	16797	44233
single-stranded DNA-dependent ATPase activity	molecular function	3.55024	0.0287177	38.4615	2.06306	2.06306	5	8	2812	16797	43142
thalamus development	biological process	3.55024	0.0287177	38.4615	2.22479	2.22479	5	8	2812	16797	21794
cellular response to cholesterol	biological process	3.55024	0.0287177	38.4615	2.38741	2.38741	5	8	2812	16797	71397
viral RNA genome replication	biological process	3.55024	0.0287177	38.4615	2.09266	2.09266	5	8	2812	16797	39694
regulation of acetyl-CoA biosynthetic process from pyruvate	biological process	3.55024	0.0287177	38.4615	1.87859	1.87859	5	8	2812	16797	10510
signal transducer activity, downstream of receptor	molecular function	3.54895	0.0287547	19.883	2.14961	2.14961	34	137	2783	16668	5057
regionalization	biological process	3.54621	0.0288337	19.0476	2.09313	2.09313	44	187	2773	16618	3002
skeletal system morphogenesis	biological process	3.54497	0.0288696	21.4953	2.10607	2.10607	23	84	2794	16721	48705
dendritic spine	cellular component	3.54427	0.0288898	20.7692	2.11134	2.11134	27	103	2790	16702	43197
vesicle-mediated transport to the plasma membrane	biological process	3.53911	0.0290392	23.5294	2.21909	2.21909	16	52	2801	16753	98876
phosphatidylcholine transporter activity	molecular function	3.53154	0.0292597	44.4444	2.59344	2.59344	4	5	2813	16800	8525
positive regulation of protein glycosylation	biological process	3.53154	0.0292597	44.4444	3.15469	3.15469	4	5	2813	16800	60050
negative regulation of double-strand break repair via homologous recombination	biological process	3.53154	0.0292597	44.4444	2.39004	2.39004	4	5	2813	16800	2000042
Arp2/3 complex binding	molecular function	3.53154	0.0292597	44.4444	2.08871	2.08871	4	5	2813	16800	71933
insulin metabolic process	biological process	3.53154	0.0292597	44.4444	2.25219	2.25219	4	5	2813	16800	1901142
collagen-activated tyrosine kinase receptor signaling pathway	biological process	3.53154	0.0292597	44.4444	2.21643	2.21643	4	5	2813	16800	38063
regulation of neuromuscular junction development	biological process	3.53154	0.0292597	44.4444	2.19856	2.19856	4	5	2813	16800	1904396
regulation of protein catabolic process in the vacuole	biological process	3.53154	0.0292597	44.4444	2.1982	2.1982	4	5	2813	16800	1904350
flotillin complex	cellular component	3.53154	0.0292597	44.4444	2.11787	2.11787	4	5	2813	16800	16600
positive regulation of feeding behavior	biological process	3.53154	0.0292597	44.4444	2.40804	2.40804	4	5	2813	16800	2000253
protein localization to membrane raft	biological process	3.53154	0.0292597	44.4444	2.21868	2.21868	4	5	2813	16800	1903044
regulation of microtubule binding	biological process	3.53154	0.0292597	44.4444	2.04585	2.04585	4	5	2813	16800	1904526
protein localization to microtubule	biological process	3.53154	0.0292597	44.4444	2.19859	2.19859	4	5	2813	16800	35372
antigen processing and presentation of exogenous peptide antigen via MHC class I, TAP-independent	biological process	3.53154	0.0292597	44.4444	2.12399	2.12399	4	5	2813	16800	2480
junctional sarcoplasmic reticulum membrane	cellular component	3.53154	0.0292597	44.4444	2.23168	2.23168	4	5	2813	16800	14701
cellular response to leucine	biological process	3.53154	0.0292597	44.4444	2.21275	2.21275	4	5	2813	16800	71233
microtubule anchoring at centrosome	biological process	3.53154	0.0292597	44.4444	1.9917	1.9917	4	5	2813	16800	34454
monoubiquitinated protein deubiquitination	biological process	3.53154	0.0292597	44.4444	2.02787	2.02787	4	5	2813	16800	35520
positive regulation of calcineurin-mediated signaling	biological process	3.53154	0.0292597	44.4444	1.98015	1.98015	4	5	2813	16800	106058
positive regulation of calcineurin-NFAT signaling cascade	biological process	3.53154	0.0292597	44.4444	1.98015	1.98015	4	5	2813	16800	70886
2-acylglycerol-3-phosphate O-acyltransferase activity	molecular function	3.53154	0.0292597	44.4444	1.76123	1.76123	4	5	2813	16800	47144
brush border membrane	cellular component	3.52819	0.0293579	25	2.2874	2.2874	13	39	2804	16766	31526
protein kinase C binding	molecular function	3.52819	0.0293579	25	2.26542	2.26542	13	39	2804	16766	5080
regulation of Rho protein signal transduction	biological process	3.52741	0.0293808	20.5882	2.1599	2.1599	28	108	2789	16697	35023
positive regulation of cellular catabolic process	biological process	3.52701	0.0293927	17.8392	2.1368	2.1368	71	327	2746	16478	31331
covalent chromatin modification	biological process	3.5198	0.0296054	17.5	2.18339	2.18339	84	396	2733	16409	16569
aorta morphogenesis	biological process	3.51813	0.0296549	31.8182	2.41207	2.41207	7	15	2810	16790	35909
heart trabecula morphogenesis	biological process	3.51813	0.0296549	31.8182	2.16849	2.16849	7	15	2810	16790	61384
positive regulation of posttranscriptional gene silencing	biological process	3.51813	0.0296549	31.8182	2.28923	2.28923	7	15	2810	16790	60148
Notch binding	molecular function	3.51813	0.0296549	31.8182	2.42948	2.42948	7	15	2810	16790	5112
positive regulation of muscle cell apoptotic process	biological process	3.51813	0.0296549	31.8182	2.29807	2.29807	7	15	2810	16790	10661
neuronal stem cell population maintenance	biological process	3.51813	0.0296549	31.8182	2.04212	2.04212	7	15	2810	16790	97150
response to oxygen-containing compound	biological process	3.51702	0.0296878	16.1731	2.19648	2.19648	213	1104	2604	15701	1901700
growth cone	cellular component	3.51318	0.0298021	20.4225	2.23942	2.23942	29	113	2788	16692	30426
diterpenoid metabolic process	biological process	3.50986	0.029901	21.875	2.03099	2.03099	21	75	2796	16730	16101
regulation of glycoprotein biosynthetic process	biological process	3.49092	0.0304728	25.5319	2.7427	2.7427	12	35	2805	16770	10559
vesicle docking involved in exocytosis	biological process	3.49092	0.0304728	25.5319	2.22181	2.22181	12	35	2805	16770	6904
histone-lysine N-methyltransferase activity	molecular function	3.49092	0.0304728	25.5319	2.00127	2.00127	12	35	2805	16770	18024
protein tyrosine phosphatase activity	molecular function	3.47553	0.0309455	21.5686	2.18208	2.18208	22	80	2795	16725	4725
positive regulation of smooth muscle cell proliferation	biological process	3.47377	0.0309999	22.973	2.20056	2.20056	17	57	2800	16748	48661
regulation of insulin secretion	biological process	3.4721	0.0310519	19.7674	2.22361	2.22361	34	138	2783	16667	50796
lymphocyte differentiation	biological process	3.46502	0.0312725	19.4737	2.2533	2.2533	37	153	2780	16652	30098
branching involved in ureteric bud morphogenesis	biological process	3.46138	0.0313864	26.1905	2.29969	2.29969	11	31	2806	16774	1658
intermediate filament-based process	biological process	3.46138	0.0313864	26.1905	1.91819	1.91819	11	31	2806	16774	45103
DNA repair	biological process	3.46024	0.0314221	17.4737	2.22835	2.22835	83	392	2734	16413	6281
regulation of ion transmembrane transport	biological process	3.4505	0.0317297	17.6334	2.15342	2.15342	76	355	2741	16450	34765
RNA polymerase core enzyme binding	molecular function	3.4426	0.0319815	27.027	2.04466	2.04466	10	27	2807	16778	43175
blood vessel remodeling	biological process	3.43935	0.0320855	28.125	2.14226	2.14226	9	23	2808	16782	1974
histone H3-K4 methylation	biological process	3.43935	0.0320855	28.125	2.23387	2.23387	9	23	2808	16782	51568
renal water homeostasis	biological process	3.43935	0.0320855	28.125	2.03936	2.03936	9	23	2808	16782	3091
positive regulation of intracellular signal transduction	biological process	3.43906	0.0320947	16.4329	2.2751	2.2751	164	834	2653	15971	1902533
nuclear membrane	cellular component	3.4343	0.0322481	18.3673	2.08275	2.08275	54	240	2763	16565	31965
cellular response to hormone stimulus	biological process	3.4256	0.0325298	18	2.14467	2.14467	63	287	2754	16518	32870
cell motility	biological process	3.41857	0.0327591	16.4596	2.17207	2.17207	159	807	2658	15998	48870
positive regulation of JUN kinase activity	biological process	3.41328	0.0329331	23.1884	2.23028	2.23028	16	53	2801	16752	43507
regulation of transmembrane receptor protein serine/threonine kinase signaling pathway	biological process	3.40217	0.0333009	19.0698	2.11701	2.11701	41	174	2776	16631	90092
regulation of generation of precursor metabolites and energy	biological process	3.40079	0.0333469	20.8333	2.12095	2.12095	25	95	2792	16710	43467
cell cortex part	cellular component	3.39996	0.0333745	19.7605	2.23002	2.23002	33	134	2784	16671	44448
intracellular vesicle	cellular component	3.38823	0.0337683	16.1049	2.19743	2.19743	215	1120	2602	15685	97708
transition metal ion homeostasis	biological process	3.36849	0.0344415	20.4545	2.28516	2.28516	27	105	2790	16700	55076
amino-acid betaine metabolic process	biological process	3.3652	0.034555	33.3333	2.52973	2.52973	6	12	2811	16793	6577
face development	biological process	3.3652	0.034555	33.3333	2.16492	2.16492	6	12	2811	16793	60324
ATP-dependent microtubule motor activity, minus-end-directed	molecular function	3.3652	0.034555	33.3333	2.39643	2.39643	6	12	2811	16793	8569
alpha-beta T cell activation involved in immune response	biological process	3.3652	0.034555	33.3333	2.39146	2.39146	6	12	2811	16793	2287
alpha-beta T cell differentiation involved in immune response	biological process	3.3652	0.034555	33.3333	2.39146	2.39146	6	12	2811	16793	2293
maintenance of cell polarity	biological process	3.3652	0.034555	33.3333	2.16976	2.16976	6	12	2811	16793	30011
positive regulation of transcription of Notch receptor target	biological process	3.3652	0.034555	33.3333	2.16825	2.16825	6	12	2811	16793	7221
pore complex	cellular component	3.3652	0.034555	33.3333	2.23581	2.23581	6	12	2811	16793	46930
regulation of nucleobase-containing compound transport	biological process	3.3652	0.034555	33.3333	2.18517	2.18517	6	12	2811	16793	32239
ganglioside metabolic process	biological process	3.3652	0.034555	33.3333	2.48149	2.48149	6	12	2811	16793	1573
NAD-dependent protein deacetylase activity	molecular function	3.3652	0.034555	33.3333	2.11716	2.11716	6	12	2811	16793	34979
regulation of B cell apoptotic process	biological process	3.3652	0.034555	33.3333	2.31399	2.31399	6	12	2811	16793	2902
morphogenesis of an epithelial sheet	biological process	3.3652	0.034555	33.3333	2.24321	2.24321	6	12	2811	16793	2011
cellular sodium ion homeostasis	biological process	3.3652	0.034555	33.3333	2.31518	2.31518	6	12	2811	16793	6883
MHC class II protein complex	cellular component	3.3652	0.034555	33.3333	1.93698	1.93698	6	12	2811	16793	42613
regulation of interleukin-2 biosynthetic process	biological process	3.3652	0.034555	33.3333	1.79939	1.79939	6	12	2811	16793	45076
negative regulation of protein phosphorylation	biological process	3.36102	0.0346997	17.6329	2.15433	2.15433	73	341	2744	16464	1933
negative regulation of phosphorylation	biological process	3.35617	0.0348687	17.4779	2.13809	2.13809	79	373	2738	16432	42326
endoplasmic reticulum-Golgi intermediate compartment	cellular component	3.35515	0.0349042	22.6667	2.23715	2.23715	17	58	2800	16747	5793
antigen processing and presentation of exogenous peptide antigen via MHC class I, TAP-dependent	biological process	3.35515	0.0349042	22.6667	2.05932	2.05932	17	58	2800	16747	2479
positive regulation of neuron differentiation	biological process	3.3548	0.0349164	18.1529	2.18597	2.18597	57	257	2760	16548	45666
negative regulation of epithelial cell migration	biological process	3.35434	0.0349324	23.4375	2.37415	2.37415	15	49	2802	16756	10633
positive regulation of apoptotic process	biological process	3.34047	0.0354202	17.0284	2.26616	2.26616	102	497	2715	16308	43065
membrane disassembly	biological process	3.33832	0.0354966	25	2.07777	2.07777	12	36	2805	16769	30397
nuclear envelope disassembly	biological process	3.33832	0.0354966	25	2.07777	2.07777	12	36	2805	16769	51081
intrinsic apoptotic signaling pathway	biological process	3.33218	0.0357153	19.8718	2.12895	2.12895	31	125	2786	16680	97193
protein autophosphorylation	biological process	3.32514	0.0359676	19.1919	2.23169	2.23169	38	160	2779	16645	46777
magnesium ion binding	molecular function	3.32514	0.0359676	19.1919	2.08636	2.08636	38	160	2779	16645	287
cellular_component	cellular component	3.32458	0.0359877	14.4495	2.16995	2.16995	2722	16116	95	689	5575
nuclear part	cellular component	3.32013	0.0361482	15.2027	2.16602	2.16602	675	3765	2142	13040	44428
regulation of homeostatic process	biological process	3.31269	0.0364182	17.3729	2.23496	2.23496	82	390	2735	16415	32844
activation of protein kinase activity	biological process	3.31267	0.0364187	18.0685	2.17981	2.17981	58	263	2759	16542	32147
microtubule cytoskeleton organization	biological process	3.31225	0.036434	17.7898	2.19067	2.19067	66	305	2751	16500	226
gene silencing	biological process	3.31065	0.0364926	20.6612	2.2432	2.2432	25	96	2792	16709	16458
embryonic skeletal system morphogenesis	biological process	3.30711	0.036622	22.2222	2.09319	2.09319	18	63	2799	16742	48704
positive regulation of transferase activity	biological process	3.29998	0.0368838	16.7353	2.16353	2.16353	122	607	2695	16198	51347
positive regulation of nervous system development	biological process	3.29746	0.0369771	17.382	2.19947	2.19947	81	385	2736	16420	51962
deacetylase activity	molecular function	3.29741	0.0369789	23.7288	2.17312	2.17312	14	45	2803	16760	19213
regulation of protein dephosphorylation	biological process	3.29568	0.037043	20.4724	2.24282	2.24282	26	101	2791	16704	35304
cytoplasmic vesicle	cellular component	3.29365	0.037118	16.0661	2.20163	2.20163	214	1118	2603	15687	31410
positive regulation of dendrite development	biological process	3.29156	0.0371958	22.8571	2.19598	2.19598	16	54	2801	16751	1900006
presynaptic membrane	cellular component	3.29156	0.0371958	22.8571	2.06492	2.06492	16	54	2801	16751	42734
ion transport	biological process	3.28781	0.0373356	16.0728	2.21991	2.21991	212	1107	2605	15698	6811
calcium-release channel activity	molecular function	3.28346	0.0374983	30.4348	2.29604	2.29604	7	16	2810	16789	15278
negative regulation of DNA repair	biological process	3.28346	0.0374983	30.4348	2.2814	2.2814	7	16	2810	16789	45738
negative regulation of DNA recombination	biological process	3.28346	0.0374983	30.4348	2.50647	2.50647	7	16	2810	16789	45910
axonal growth cone	cellular component	3.28346	0.0374983	30.4348	2.14935	2.14935	7	16	2810	16789	44295
integral component of mitochondrial outer membrane	cellular component	3.28346	0.0374983	30.4348	2.16502	2.16502	7	16	2810	16789	31307
cell-cell adhesion mediated by cadherin	biological process	3.28346	0.0374983	30.4348	2.10257	2.10257	7	16	2810	16789	44331
response to retinoic acid	biological process	3.27842	0.0376879	21.1538	2.26689	2.26689	22	82	2795	16723	32526
vacuolar part	cellular component	3.27593	0.0377816	17.0435	2.10124	2.10124	98	477	2719	16328	44437
regulation of metal ion transport	biological process	3.27222	0.0379221	17.847	2.22678	2.22678	63	290	2754	16515	10959
positive regulation of cellular protein metabolic process	biological process	3.27076	0.0379776	15.9105	2.21901	2.21901	249	1316	2568	15489	32270
stem cell proliferation	biological process	3.27013	0.0380013	26.3158	2.20058	2.20058	10	28	2807	16777	72089
sarcoplasmic reticulum	cellular component	3.27013	0.0380013	26.3158	2.35856	2.35856	10	28	2807	16777	16529
positive regulation of release of sequestered calcium ion into cytosol	biological process	3.27013	0.0380013	26.3158	2.34895	2.34895	10	28	2807	16777	51281
negative regulation of epithelial cell differentiation	biological process	3.27013	0.0380013	26.3158	2.20091	2.20091	10	28	2807	16777	30857
ubiquitin-protein transferase activity	molecular function	3.26706	0.0381185	17.4009	2.18817	2.18817	79	375	2738	16430	4842
protein import	biological process	3.26542	0.0381809	20	2.26016	2.26016	29	116	2788	16689	17038
positive regulation of stress-activated MAPK cascade	biological process	3.26542	0.0381809	20	2.1571	2.1571	29	116	2788	16689	32874
protein dephosphorylation	biological process	3.25698	0.0385045	19.0955	2.2741	2.2741	38	161	2779	16644	6470
regulation of translation	biological process	3.25693	0.0385066	17.6471	2.18165	2.18165	69	322	2748	16483	6417
Flemming body	cellular component	3.25324	0.0386486	28.5714	2.38546	2.38546	8	20	2809	16785	90543
appendage development	biological process	3.25324	0.0386486	28.5714	2.07021	2.07021	8	20	2809	16785	48736
limb development	biological process	3.25324	0.0386486	28.5714	2.07021	2.07021	8	20	2809	16785	60173
regulation of ruffle assembly	biological process	3.25324	0.0386486	28.5714	2.27285	2.27285	8	20	2809	16785	1900027
clathrin-coated endocytic vesicle membrane	cellular component	3.25249	0.0386776	27.2727	2.16703	2.16703	9	24	2808	16781	30669
cardiac chamber morphogenesis	biological process	3.25249	0.0386776	27.2727	2.01174	2.01174	9	24	2808	16781	3206
phosphoprotein phosphatase activity	molecular function	3.25146	0.0387175	19.2513	2.17908	2.17908	36	151	2781	16654	4721
macromolecular complex subunit organization	biological process	3.2511	0.0387315	15.7954	2.21019	2.21019	281	1498	2536	15307	43933
nucleic acid binding	molecular function	3.25062	0.0387502	15.2295	2.15586	2.15586	627	3490	2190	13315	3676
cellular response to transforming growth factor beta stimulus	biological process	3.24309	0.0390432	24.0741	2.03823	2.03823	13	41	2804	16764	71560
protein sumoylation	biological process	3.24019	0.0391564	22.3684	2.32561	2.32561	17	59	2800	16746	16925
sensory organ development	biological process	3.23777	0.0392514	20.6897	2.14356	2.14356	24	92	2793	16713	7423
lipoprotein transport	biological process	3.23107	0.0395152	35.7143	2.42576	2.42576	5	9	2812	16796	42953
lipoprotein localization	biological process	3.23107	0.0395152	35.7143	2.42576	2.42576	5	9	2812	16796	44872
renal system development	biological process	3.23107	0.0395152	35.7143	2.14552	2.14552	5	9	2812	16796	72001
positive regulation of ruffle assembly	biological process	3.23107	0.0395152	35.7143	2.24026	2.24026	5	9	2812	16796	1900029
CD4-positive or CD8-positive, alpha-beta T cell lineage commitment	biological process	3.23107	0.0395152	35.7143	2.04143	2.04143	5	9	2812	16796	43369
negative regulation of homotypic cell-cell adhesion	biological process	3.23107	0.0395152	35.7143	2.10998	2.10998	5	9	2812	16796	34111
low-density lipoprotein receptor activity	molecular function	3.23107	0.0395152	35.7143	2.34907	2.34907	5	9	2812	16796	5041
translation repressor activity, nucleic acid binding	molecular function	3.23107	0.0395152	35.7143	2.07343	2.07343	5	9	2812	16796	900
pronucleus	cellular component	3.23107	0.0395152	35.7143	2.18606	2.18606	5	9	2812	16796	45120
cAMP biosynthetic process	biological process	3.23107	0.0395152	35.7143	2.24293	2.24293	5	9	2812	16796	6171
transcription factor TFTC complex	cellular component	3.23107	0.0395152	35.7143	2.06654	2.06654	5	9	2812	16796	33276
protein kinase A catalytic subunit binding	molecular function	3.23107	0.0395152	35.7143	1.8852	1.8852	5	9	2812	16796	34236
regulation of acyl-CoA biosynthetic process	biological process	3.23107	0.0395152	35.7143	1.87859	1.87859	5	9	2812	16796	50812
O-glycan processing	biological process	3.22908	0.0395939	23.0769	2.33268	2.33268	15	50	2802	16755	16266
regulation of intracellular transport	biological process	3.22864	0.0396115	17.6781	2.15485	2.15485	67	312	2750	16493	32386
positive regulation of cellular component organization	biological process	3.222	0.0398751	16.1371	2.17547	2.17547	193	1003	2624	15802	51130
cell adhesion	biological process	3.21699	0.0400754	16.4747	2.19528	2.19528	143	725	2674	16080	7155
cellular macromolecule catabolic process	biological process	3.21158	0.0402927	16.623	2.14117	2.14117	127	637	2690	16168	44265
microtubule cytoskeleton organization involved in mitosis	biological process	3.20644	0.0405006	21.2121	2.2133	2.2133	21	78	2796	16727	1902850
biological adhesion	biological process	3.20212	0.0406757	16.4571	2.19197	2.19197	144	731	2673	16074	22610
regulation of gene silencing by miRNA	biological process	3.19793	0.0408468	21.9512	2.24972	2.24972	18	64	2799	16741	60964
positive regulation of catalytic activity	biological process	3.19773	0.0408549	15.9322	2.17031	2.17031	235	1240	2582	15565	43085
positive regulation of cell adhesion	biological process	3.19522	0.0409574	17.6166	2.17667	2.17667	68	318	2749	16487	45785
metal ion transmembrane transporter activity	molecular function	3.19517	0.0409594	17.316	2.17306	2.17306	80	382	2737	16423	46873
negative regulation of cellular amide metabolic process	biological process	3.1921	0.0410854	20	2.33757	2.33757	28	112	2789	16693	34249
negative regulation of protein ubiquitination	biological process	3.1921	0.0410854	20	2.1124	2.1124	28	112	2789	16693	31397
cell proliferation	biological process	3.18896	0.0412147	16.7927	2.15771	2.15771	111	550	2706	16255	8283
enzyme regulator activity	molecular function	3.18609	0.0413333	16.2417	2.19686	2.19686	172	887	2645	15918	30234
positive regulation of stress-activated protein kinase signaling cascade	biological process	3.18609	0.0413333	19.863	2.1571	2.1571	29	117	2788	16688	70304
cellular response to hypoxia	biological process	3.18351	0.0414401	20.9524	2.25114	2.25114	22	83	2795	16722	71456
negative regulation of cellular protein catabolic process	biological process	3.17381	0.0418439	22.5352	2.09827	2.09827	16	55	2801	16750	1903363
cell migration	biological process	3.17091	0.0419656	16.4384	2.17321	2.17321	144	732	2673	16073	16477
amyloid-beta binding	molecular function	3.16804	0.0420858	23.3333	2.05617	2.05617	14	46	2803	16759	1540
histone methyltransferase activity	molecular function	3.16804	0.0420858	23.3333	2.00397	2.00397	14	46	2803	16759	42054
delta-catenin binding	molecular function	3.16664	0.042145	50	2.60304	2.60304	3	3	2814	16802	70097
transmembrane receptor protein tyrosine phosphatase signaling pathway	biological process	3.16664	0.042145	50	2.32802	2.32802	3	3	2814	16802	7185
heparan sulfate proteoglycan biosynthetic process, polysaccharide chain biosynthetic process	biological process	3.16664	0.042145	50	2.35354	2.35354	3	3	2814	16802	15014
alpha-N-acetylneuraminate alpha-2,8-sialyltransferase activity	molecular function	3.16664	0.042145	50	2.78235	2.78235	3	3	2814	16802	3828
alpha DNA polymerase:primase complex	cellular component	3.16664	0.042145	50	2.24065	2.24065	3	3	2814	16802	5658
acyl-CoA oxidase activity	molecular function	3.16664	0.042145	50	2.18982	2.18982	3	3	2814	16802	3997
insulin processing	biological process	3.16664	0.042145	50	2.29495	2.29495	3	3	2814	16802	30070
maintenance of protein location in extracellular region	biological process	3.16664	0.042145	50	1.93866	1.93866	3	3	2814	16802	71694
protein deubiquitination involved in ubiquitin-dependent protein catabolic process	biological process	3.16664	0.042145	50	2.10303	2.10303	3	3	2814	16802	71947
positive regulation of RNA export from nucleus	biological process	3.16664	0.042145	50	2.22716	2.22716	3	3	2814	16802	46833
alpha-sialidase activity	molecular function	3.16664	0.042145	50	2.21648	2.21648	3	3	2814	16802	16997
exo-alpha-sialidase activity	molecular function	3.16664	0.042145	50	2.21648	2.21648	3	3	2814	16802	4308
ganglioside catabolic process	biological process	3.16664	0.042145	50	2.21648	2.21648	3	3	2814	16802	6689
dopamine transmembrane transporter activity	molecular function	3.16664	0.042145	50	2.17229	2.17229	3	3	2814	16802	5329
nucleobase catabolic process	biological process	3.16664	0.042145	50	2.26969	2.26969	3	3	2814	16802	46113
intercellular canaliculus	cellular component	3.16664	0.042145	50	1.99883	1.99883	3	3	2814	16802	46581
adenylate cyclase inhibiting G-protein coupled glutamate receptor activity	molecular function	3.16664	0.042145	50	2.16856	2.16856	3	3	2814	16802	1640
G-protein coupled glutamate receptor activity	molecular function	3.16664	0.042145	50	2.16856	2.16856	3	3	2814	16802	98988
positive regulation of activation of Janus kinase activity	biological process	3.16664	0.042145	50	2.35058	2.35058	3	3	2814	16802	10536
interleukin-10 receptor activity	molecular function	3.16664	0.042145	50	2.00714	2.00714	3	3	2814	16802	4920
dendritic growth cone	cellular component	3.16664	0.042145	50	2.12064	2.12064	3	3	2814	16802	44294
ventral spinal cord development	biological process	3.16664	0.042145	50	2.07208	2.07208	3	3	2814	16802	21517
regulation of microvillus assembly	biological process	3.16664	0.042145	50	1.82668	1.82668	3	3	2814	16802	32534
activated T cell proliferation	biological process	3.16664	0.042145	50	1.92584	1.92584	3	3	2814	16802	50798
establishment of T cell polarity	biological process	3.16664	0.042145	50	1.90083	1.90083	3	3	2814	16802	1768
ubiquitin-protein transferase inhibitor activity	molecular function	3.16664	0.042145	50	1.89546	1.89546	3	3	2814	16802	55105
post-embryonic eye morphogenesis	biological process	3.16664	0.042145	50	1.74007	1.74007	3	3	2814	16802	48050
negative regulation of cell fate specification	biological process	3.16664	0.042145	50	1.7759	1.7759	3	3	2814	16802	9996
neuron migration	biological process	3.16455	0.0422333	20.7207	2.05684	2.05684	23	88	2794	16717	1764
regulation of coenzyme metabolic process	biological process	3.16304	0.0422969	21.5909	2.10647	2.10647	19	69	2798	16736	51196
response to acid chemical	biological process	3.15586	0.0426016	17.9012	2.23741	2.23741	58	266	2759	16539	1101
microtubule-based process	biological process	3.15318	0.0427161	16.7674	2.18515	2.18515	111	551	2706	16254	7017
connective tissue development	biological process	3.14608	0.0430204	25	2.34062	2.34062	11	33	2806	16772	61448
mitotic nuclear envelope disassembly	biological process	3.14608	0.0430204	25	2.09235	2.09235	11	33	2806	16772	7077
regulation of protein modification by small protein conjugation or removal	biological process	3.14599	0.0430245	18.0887	2.10148	2.10148	53	240	2764	16565	1903320
negative regulation of microtubule polymerization	biological process	3.13891	0.0433302	40	2.52917	2.52917	4	6	2813	16799	31115
glomerular visceral epithelial cell development	biological process	3.13891	0.0433302	40	2.66493	2.66493	4	6	2813	16799	72015
DNA dealkylation involved in DNA repair	biological process	3.13891	0.0433302	40	2.65977	2.65977	4	6	2813	16799	6307
presynaptic membrane assembly	biological process	3.13891	0.0433302	40	2.54608	2.54608	4	6	2813	16799	97105
neuron remodeling	biological process	3.13891	0.0433302	40	2.39563	2.39563	4	6	2813	16799	16322
oxidoreductase activity, acting on CH or CH2 groups	molecular function	3.13891	0.0433302	40	2.77818	2.77818	4	6	2813	16799	16725
regulation of postsynaptic membrane organization	biological process	3.13891	0.0433302	40	2.31088	2.31088	4	6	2813	16799	1901626
perinuclear endoplasmic reticulum	cellular component	3.13891	0.0433302	40	2.04974	2.04974	4	6	2813	16799	97038
microfibril	cellular component	3.13891	0.0433302	40	1.97537	1.97537	4	6	2813	16799	1527
Wnt signalosome	cellular component	3.13891	0.0433302	40	2.21978	2.21978	4	6	2813	16799	1990909
cellular response to leucine starvation	biological process	3.13891	0.0433302	40	2.02987	2.02987	4	6	2813	16799	1990253
mannosyl-oligosaccharide mannosidase activity	molecular function	3.13891	0.0433302	40	2.02357	2.02357	4	6	2813	16799	15924
juxtaparanode region of axon	cellular component	3.13891	0.0433302	40	2.0141	2.0141	4	6	2813	16799	44224
negative regulation of mesenchymal cell apoptotic process	biological process	3.13891	0.0433302	40	2.13524	2.13524	4	6	2813	16799	2001054
natural killer cell differentiation	biological process	3.13891	0.0433302	40	1.98991	1.98991	4	6	2813	16799	1779
dendrite terminus	cellular component	3.13891	0.0433302	40	2.01667	2.01667	4	6	2813	16799	44292
response to cobalt ion	biological process	3.13891	0.0433302	40	1.85727	1.85727	4	6	2813	16799	32025
negative regulation of pathway-restricted SMAD protein phosphorylation	biological process	3.13891	0.0433302	40	1.78734	1.78734	4	6	2813	16799	60394
mRNA catabolic process	biological process	3.13617	0.0434489	18.7793	2.0552	2.0552	40	173	2777	16632	6402
negative regulation of mitotic cell cycle	biological process	3.13416	0.0435365	18.1185	2.10694	2.10694	52	235	2765	16570	45930
epithelial cell migration	biological process	3.12879	0.0437709	22.0779	2.30504	2.30504	17	60	2800	16745	10631
cytosolic calcium ion transport	biological process	3.12879	0.0437709	22.0779	2.33108	2.33108	17	60	2800	16745	60401
protein complex localization	biological process	3.12879	0.0437709	22.0779	1.97363	1.97363	17	60	2800	16745	31503
cell junction organization	biological process	3.12396	0.0439828	18.9055	2.27245	2.27245	38	163	2779	16642	34330
negative regulation of cellular response to growth factor stimulus	biological process	3.11841	0.0442275	20	2.14078	2.14078	27	108	2790	16697	90288
positive regulation of programmed cell death	biological process	3.11292	0.0444708	16.8595	2.26616	2.26616	102	503	2715	16302	43068
late endosome	cellular component	3.11251	0.0444893	19.8582	2.11571	2.11571	28	113	2789	16692	5770
positive regulation of glycoprotein biosynthetic process	biological process	3.11122	0.0445466	31.5789	2.84341	2.84341	6	13	2811	16792	10560
response to nitric oxide	biological process	3.11122	0.0445466	31.5789	2.2667	2.2667	6	13	2811	16792	71731
protein kinase A regulatory subunit binding	molecular function	3.11122	0.0445466	31.5789	2.52852	2.52852	6	13	2811	16792	34237
ephrin receptor activity	molecular function	3.11122	0.0445466	31.5789	2.08488	2.08488	6	13	2811	16792	5003
regulation of DNA methylation	biological process	3.11122	0.0445466	31.5789	2.25922	2.25922	6	13	2811	16792	44030
N-glycan processing	biological process	3.11122	0.0445466	31.5789	2.16749	2.16749	6	13	2811	16792	6491
response to magnesium ion	biological process	3.11122	0.0445466	31.5789	2.29593	2.29593	6	13	2811	16792	32026
negative regulation of interleukin-2 production	biological process	3.11122	0.0445466	31.5789	2.23272	2.23272	6	13	2811	16792	32703
apoptotic cell clearance	biological process	3.11122	0.0445466	31.5789	2.22855	2.22855	6	13	2811	16792	43277
negative regulation of potassium ion transmembrane transport	biological process	3.11122	0.0445466	31.5789	2.23331	2.23331	6	13	2811	16792	1901380
acrosomal membrane	cellular component	3.11122	0.0445466	31.5789	2.1383	2.1383	6	13	2811	16792	2080
NuA4 histone acetyltransferase complex	cellular component	3.11122	0.0445466	31.5789	2.12225	2.12225	6	13	2811	16792	35267
H4/H2A histone acetyltransferase complex	cellular component	3.11122	0.0445466	31.5789	2.12225	2.12225	6	13	2811	16792	43189
interleukin-7-mediated signaling pathway	biological process	3.11122	0.0445466	31.5789	1.86957	1.86957	6	13	2811	16792	38111
clathrin-coated vesicle	cellular component	3.11046	0.0445803	21	2.37332	2.37332	21	79	2796	16726	30136
regulation of postsynapse organization	biological process	3.10892	0.0446492	23.6364	2.17447	2.17447	13	42	2804	16763	99175
positive regulation of tumor necrosis factor production	biological process	3.10814	0.0446839	22.7273	2.17524	2.17524	15	51	2802	16754	32760
genitalia development	biological process	3.10647	0.0447588	25.641	2.23233	2.23233	10	29	2807	16776	48806
positive regulation of mRNA catabolic process	biological process	3.10647	0.0447588	25.641	2.00605	2.00605	10	29	2807	16776	61014
positive regulation of cell growth	biological process	3.1057	0.0447933	19.6078	2.17342	2.17342	30	123	2787	16682	30307
cation transport	biological process	3.10261	0.044932	16.4482	2.22688	2.22688	138	701	2679	16104	6812
glycosylation	biological process	3.09236	0.0453945	18.0272	2.2159	2.2159	53	241	2764	16564	70085
negative regulation of locomotion	biological process	3.09236	0.0453945	18.0272	2.2237	2.2237	53	241	2764	16564	40013
beta-catenin binding	molecular function	3.09195	0.0454132	21.6867	2.1996	2.1996	18	65	2799	16740	8013
regulation of T cell activation	biological process	3.09153	0.0454322	17.8683	2.15205	2.15205	57	262	2760	16543	50863
vesicle-mediated transport	biological process	3.09143	0.0454371	15.777	2.19845	2.19845	266	1420	2551	15385	16192
regulation of calcium ion transport	biological process	3.08895	0.0455497	18.5841	2.2921	2.2921	42	184	2775	16621	51924
positive regulation of cell death	biological process	3.08439	0.045758	16.7435	2.26807	2.26807	109	542	2708	16263	10942
regulation of protein kinase activity	biological process	3.08127	0.045901	16.4987	2.23628	2.23628	131	663	2686	16142	45859
adherens junction assembly	biological process	3.07625	0.0461319	26.4706	2.45602	2.45602	9	25	2808	16780	34333
solute:cation antiporter activity	molecular function	3.07625	0.0461319	26.4706	2.43203	2.43203	9	25	2808	16780	15298
positive regulation of protein complex disassembly	biological process	3.07625	0.0461319	26.4706	2.08563	2.08563	9	25	2808	16780	43243
adipose tissue development	biological process	3.07625	0.0461319	26.4706	2.36861	2.36861	9	25	2808	16780	60612
positive regulation of substrate adhesion-dependent cell spreading	biological process	3.07625	0.0461319	26.4706	2.38742	2.38742	9	25	2808	16780	1900026
aromatic compound catabolic process	biological process	3.07408	0.0462321	17.321	2.01684	2.01684	75	358	2742	16447	19439
trabecula morphogenesis	biological process	3.0664	0.0465885	29.1667	2.16849	2.16849	7	17	2810	16788	61383
INO80-type complex	cellular component	3.0664	0.0465885	29.1667	2.5781	2.5781	7	17	2810	16788	97346
dynein light chain binding	molecular function	3.0664	0.0465885	29.1667	2.35345	2.35345	7	17	2810	16788	45503
Arp2/3 complex-mediated actin nucleation	biological process	3.0664	0.0465885	29.1667	2.12075	2.12075	7	17	2810	16788	34314
artery development	biological process	3.0664	0.0465885	29.1667	2.26745	2.26745	7	17	2810	16788	60840
intrinsic component of mitochondrial outer membrane	cellular component	3.0664	0.0465885	29.1667	2.16502	2.16502	7	17	2810	16788	31306
regulation of protein binding	biological process	3.06579	0.0466169	18.75	2.18793	2.18793	39	169	2778	16636	43393
presynaptic active zone	cellular component	3.06013	0.0468815	27.5862	2.15256	2.15256	8	21	2809	16784	48786
RNA polymerase II core binding	molecular function	3.06013	0.0468815	27.5862	2.07175	2.07175	8	21	2809	16784	993
integral component of lumenal side of endoplasmic reticulum membrane	cellular component	3.06013	0.0468815	27.5862	2.00015	2.00015	8	21	2809	16784	71556
catenin complex	cellular component	3.06013	0.0468815	27.5862	2.08018	2.08018	8	21	2809	16784	16342
stem cell development	biological process	3.06013	0.0468815	27.5862	2.00397	2.00397	8	21	2809	16784	48864
positive regulation of translational initiation	biological process	3.06013	0.0468815	27.5862	2.13927	2.13927	8	21	2809	16784	45948
molting cycle process	biological process	3.05989	0.0468927	22.2222	2.21373	2.21373	16	56	2801	16749	22404
hair cycle process	biological process	3.05989	0.0468927	22.2222	2.21373	2.21373	16	56	2801	16749	22405
phagocytic vesicle membrane	cellular component	3.05989	0.0468927	22.2222	2.02811	2.02811	16	56	2801	16749	30670
positive regulation of cell proliferation	biological process	3.05935	0.0469181	16.3953	2.16108	2.16108	141	719	2676	16086	8284
tRNA aminoacylation for protein translation	biological process	3.05235	0.0472479	24	2.18056	2.18056	12	38	2805	16767	6418
peptidyl-tyrosine modification	biological process	3.04736	0.047484	18.9474	2.25233	2.25233	36	154	2781	16651	18212
transferase complex	cellular component	3.04587	0.0475547	16.5344	2.19642	2.19642	125	631	2692	16174	1990234
protein monoubiquitination	biological process	3.04343	0.0476711	22.9508	2.20781	2.20781	14	47	2803	16758	6513
transcriptional repressor activity, RNA polymerase II transcription regulatory region sequence-specific DNA binding	molecular function	3.03764	0.0479477	18.4549	2.20575	2.20575	43	190	2774	16615	1227
cell-cell junction organization	biological process	3.03511	0.0480694	19.186	2.28151	2.28151	33	139	2784	16666	45216
positive regulation of cell morphogenesis involved in differentiation	biological process	3.03454	0.0480967	19.7183	2.19773	2.19773	28	114	2789	16691	10770
leading edge membrane	cellular component	3.03273	0.0481837	19.2771	2.26647	2.26647	32	134	2785	16671	31256
regulation of cellular amide metabolic process	biological process	3.03083	0.0482757	17.2811	2.21492	2.21492	75	359	2742	16446	34248
regulation of autophagy	biological process	3.02723	0.0484497	17.8344	2.14729	2.14729	56	258	2761	16547	10506
actin filament-based process	biological process	3.02561	0.0485283	17.5066	2.21697	2.21697	66	311	2751	16494	30029
ubiquitin-like protein transferase activity	molecular function	3.0172	0.048938	17.119	2.20692	2.20692	82	397	2735	16408	19787
negative regulation of phosphatase activity	biological process	3.01697	0.0489495	20.7921	2.1948	2.1948	21	80	2796	16725	10923
guanyl-nucleotide exchange factor activity	molecular function	3.00465	0.0495559	17.737	2.18206	2.18206	58	269	2759	16536	5085
peptide binding	molecular function	3.0018	0.0496977	18.0505	2.07227	2.07227	50	227	2767	16578	42277
positive regulation of phosphorylation	biological process	2.99912	0.0498308	16.1895	2.22118	2.22118	164	849	2653	15956	42327
negative regulation of cell proliferation	biological process	2.99611	0.0499811	16.6667	2.1813	2.1813	110	550	2707	16255	8285
regulation of peptide hormone secretion	biological process	2.99523	0.0500252	18.7192	2.23066	2.23066	38	165	2779	16640	90276
regulation of multicellular organism growth	biological process	2.99137	0.0502187	22.3881	2.24543	2.24543	15	52	2802	16753	40014
transmembrane receptor protein tyrosine kinase activity	molecular function	2.99137	0.0502187	22.3881	2.22402	2.22402	15	52	2802	16753	4714
negative regulation of transforming growth factor beta receptor signaling pathway	biological process	2.99137	0.0502187	22.3881	2.07318	2.07318	15	52	2802	16753	30512
regulation of JUN kinase activity	biological process	2.98909	0.050333	21.4286	2.21473	2.21473	18	66	2799	16739	43506
nuclear-transcribed mRNA catabolic process	biological process	2.98814	0.0503809	18.7817	2.03383	2.03383	37	160	2780	16645	956
regulation of double-strand break repair	biological process	2.98001	0.0507922	23.2143	2.14527	2.14527	13	43	2804	16762	2000779
actin filament organization	biological process	2.97865	0.0508615	18.3761	2.23661	2.23661	43	191	2774	16614	7015
calcium ion binding	molecular function	2.97787	0.0509009	16.5722	2.21794	2.21794	117	589	2700	16216	5509
negative regulation of translation	biological process	2.96978	0.0513147	20	2.25594	2.25594	25	100	2792	16705	17148
cellular response to chemical stimulus	biological process	2.96107	0.0517636	15.7827	2.19558	2.19558	247	1318	2570	15487	70887
protein localization to nucleus	biological process	2.95818	0.0519133	19.5804	2.26948	2.26948	28	115	2789	16690	34504
histone ubiquitination	biological process	2.95106	0.0522843	25	2.34458	2.34458	10	30	2807	16775	16574
T-tubule	cellular component	2.95106	0.0522843	25	2.1666	2.1666	10	30	2807	16775	30315
tethering complex	cellular component	2.94968	0.0523565	21.9178	2.10445	2.10445	16	57	2801	16748	99023
multicellular organismal catabolic process	biological process	2.94968	0.0523565	21.9178	2.29106	2.29106	16	57	2801	16748	44243
post-embryonic development	biological process	2.94968	0.0523565	21.9178	2.15692	2.15692	16	57	2801	16748	9791
vascular endothelial growth factor receptor signaling pathway	biological process	2.94968	0.0523565	21.9178	2.09468	2.09468	16	57	2801	16748	48010
opsonin binding	molecular function	2.94763	0.0524638	33.3333	2.36318	2.36318	5	10	2812	16795	1846
cellular response to exogenous dsRNA	biological process	2.94763	0.0524638	33.3333	2.33944	2.33944	5	10	2812	16795	71360
dentate gyrus development	biological process	2.94763	0.0524638	33.3333	2.28522	2.28522	5	10	2812	16795	21542
node of Ranvier	cellular component	2.94763	0.0524638	33.3333	2.16286	2.16286	5	10	2812	16795	33268
regulation of delayed rectifier potassium channel activity	biological process	2.94763	0.0524638	33.3333	1.99496	1.99496	5	10	2812	16795	1902259
MAP kinase kinase activity	molecular function	2.94763	0.0524638	33.3333	1.97513	1.97513	5	10	2812	16795	4708
GTPase regulator activity	molecular function	2.94116	0.0528042	17.7019	2.18559	2.18559	57	265	2760	16540	30695
response to oxygen levels	biological process	2.93562	0.0530977	17.8451	2.29518	2.29518	53	244	2764	16561	70482
cellular component disassembly	biological process	2.92435	0.0536998	17.2749	2.1538	2.1538	71	340	2746	16465	22411
response to transforming growth factor beta	biological process	2.92338	0.0537519	22.5806	2.04825	2.04825	14	48	2803	16757	71559
response to glucagon	biological process	2.91836	0.0540222	23.5294	2.10776	2.10776	12	39	2805	16766	33762
cortical actin cytoskeleton	cellular component	2.91836	0.0540222	23.5294	2.21763	2.21763	12	39	2805	16766	30864
response to organic cyclic compound	biological process	2.91407	0.0542547	16.485	2.23524	2.23524	121	613	2696	16192	14070
regulation of gene silencing	biological process	2.91269	0.0543292	20.3704	2.20487	2.20487	22	86	2795	16719	60968
peptidyl-glutamic acid modification	biological process	2.90988	0.0544824	25.7143	2.08428	2.08428	9	26	2808	16779	18200
Golgi stack	cellular component	2.90988	0.0544824	25.7143	2.28693	2.28693	9	26	2808	16779	5795
base-excision repair	biological process	2.90988	0.0544824	25.7143	1.97635	1.97635	9	26	2808	16779	6284
endoplasmic reticulum part	cellular component	2.89637	0.0552234	15.8886	2.19677	2.19677	211	1117	2606	15688	44432
amino acid transport	biological process	2.89478	0.0553114	20	2.16045	2.16045	24	96	2793	16709	6865
regulation of synaptic plasticity	biological process	2.8934	0.0553874	19.0476	2.22849	2.22849	32	136	2785	16669	48167
positive regulation of developmental growth	biological process	2.8894	0.0556098	19.1358	2.22431	2.22431	31	131	2786	16674	48639
regulation of synapse organization	biological process	2.8894	0.0556098	19.1358	2.19075	2.19075	31	131	2786	16674	50807
regulation of posttranscriptional gene silencing	biological process	2.88926	0.0556176	21.1765	2.24972	2.24972	18	67	2799	16738	60147
regulation of gene silencing by RNA	biological process	2.88926	0.0556176	21.1765	2.24972	2.24972	18	67	2799	16738	60966
trans-Golgi network membrane	cellular component	2.88926	0.0556176	21.1765	2.10237	2.10237	18	67	2799	16738	32588
inorganic cation transmembrane transport	biological process	2.88602	0.0557977	16.7845	2.25325	2.25325	95	471	2722	16334	98662
positive regulation of canonical Wnt signaling pathway	biological process	2.88571	0.0558149	19.697	2.13215	2.13215	26	106	2791	16699	90263
collagen type V trimer	cellular component	2.88419	0.0559001	66.6667	2.37418	2.37418	2	1	2815	16804	5588
AIP1-IRE1 complex	cellular component	2.88419	0.0559001	66.6667	2.54451	2.54451	2	1	2815	16804	1990597
right ventricular cardiac muscle tissue morphogenesis	biological process	2.88419	0.0559001	66.6667	2.92747	2.92747	2	1	2815	16804	3221
GDP-L-fucose biosynthetic process	biological process	2.88419	0.0559001	66.6667	2.87418	2.87418	2	1	2815	16804	42350
polyprenol biosynthetic process	biological process	2.88419	0.0559001	66.6667	2.60923	2.60923	2	1	2815	16804	16094
serotonin biosynthetic process	biological process	2.88419	0.0559001	66.6667	3.07925	3.07925	2	1	2815	16804	42427
nose morphogenesis	biological process	2.88419	0.0559001	66.6667	2.28991	2.28991	2	1	2815	16804	43585
regulation of voltage-gated sodium channel activity	biological process	2.88419	0.0559001	66.6667	2.28193	2.28193	2	1	2815	16804	1905150
secretory granule maturation	biological process	2.88419	0.0559001	66.6667	2.4589	2.4589	2	1	2815	16804	61792
polynucleotide phosphatase activity	molecular function	2.88419	0.0559001	66.6667	2.52314	2.52314	2	1	2815	16804	98518
PMA-inducible membrane protein ectodomain proteolysis	biological process	2.88419	0.0559001	66.6667	2.20463	2.20463	2	1	2815	16804	51088
RNA import into mitochondrion	biological process	2.88419	0.0559001	66.6667	2.58027	2.58027	2	1	2815	16804	35927
oxidoreductase activity, acting on CH or CH2 groups, disulfide as acceptor	molecular function	2.88419	0.0559001	66.6667	2.83903	2.83903	2	1	2815	16804	16728
ribonucleoside-diphosphate reductase activity, thioredoxin disulfide as acceptor	molecular function	2.88419	0.0559001	66.6667	2.83903	2.83903	2	1	2815	16804	4748
ribonucleoside-diphosphate reductase complex	cellular component	2.88419	0.0559001	66.6667	2.83903	2.83903	2	1	2815	16804	5971
ribonucleoside-diphosphate reductase activity	molecular function	2.88419	0.0559001	66.6667	2.83903	2.83903	2	1	2815	16804	61731
negative regulation of interleukin-10 secretion	biological process	2.88419	0.0559001	66.6667	2.48701	2.48701	2	1	2815	16804	2001180
positive regulation of synaptic vesicle transport	biological process	2.88419	0.0559001	66.6667	2.44127	2.44127	2	1	2815	16804	1902805
positive regulation of synaptic vesicle exocytosis	biological process	2.88419	0.0559001	66.6667	2.44127	2.44127	2	1	2815	16804	2000302
synaptic membrane adhesion	biological process	2.88419	0.0559001	66.6667	2.20472	2.20472	2	1	2815	16804	99560
stem cell factor receptor binding	molecular function	2.88419	0.0559001	66.6667	2.99408	2.99408	2	1	2815	16804	5173
calcium-independent protein kinase C activity	molecular function	2.88419	0.0559001	66.6667	2.48491	2.48491	2	1	2815	16804	4699
pristanoyl-CoA oxidase activity	molecular function	2.88419	0.0559001	66.6667	2.359	2.359	2	1	2815	16804	16402
DNA topoisomerase type II (ATP-hydrolyzing) activity	molecular function	2.88419	0.0559001	66.6667	2.59464	2.59464	2	1	2815	16804	3918
DNA topoisomerase II activity	molecular function	2.88419	0.0559001	66.6667	2.59464	2.59464	2	1	2815	16804	61505
inner cell mass cell fate commitment	biological process	2.88419	0.0559001	66.6667	2.17752	2.17752	2	1	2815	16804	1827
nuclear condensin complex	cellular component	2.88419	0.0559001	66.6667	2.37899	2.37899	2	1	2815	16804	799
D5 dopamine receptor binding	molecular function	2.88419	0.0559001	66.6667	2.38586	2.38586	2	1	2815	16804	31752
pigment accumulation	biological process	2.88419	0.0559001	66.6667	2.29597	2.29597	2	1	2815	16804	43476
cellular pigment accumulation	biological process	2.88419	0.0559001	66.6667	2.29597	2.29597	2	1	2815	16804	43482
cellular response to cocaine	biological process	2.88419	0.0559001	66.6667	2.49822	2.49822	2	1	2815	16804	71314
natural killer cell chemotaxis	biological process	2.88419	0.0559001	66.6667	2.25844	2.25844	2	1	2815	16804	35747
vasculogenesis involved in coronary vascular morphogenesis	biological process	2.88419	0.0559001	66.6667	2.27664	2.27664	2	1	2815	16804	60979
detection of monosaccharide stimulus	biological process	2.88419	0.0559001	66.6667	2.25	2.25	2	1	2815	16804	34287
detection of glucose	biological process	2.88419	0.0559001	66.6667	2.25	2.25	2	1	2815	16804	51594
detection of carbohydrate stimulus	biological process	2.88419	0.0559001	66.6667	2.25	2.25	2	1	2815	16804	9730
detection of hexose stimulus	biological process	2.88419	0.0559001	66.6667	2.25	2.25	2	1	2815	16804	9732
determination of left/right asymmetry in lateral mesoderm	biological process	2.88419	0.0559001	66.6667	2.25557	2.25557	2	1	2815	16804	3140
pancreas morphogenesis	biological process	2.88419	0.0559001	66.6667	2.38345	2.38345	2	1	2815	16804	61113
positive regulation of hh target transcription factor activity	biological process	2.88419	0.0559001	66.6667	2.25557	2.25557	2	1	2815	16804	7228
regulation of peroxisome size	biological process	2.88419	0.0559001	66.6667	2.27461	2.27461	2	1	2815	16804	44375
ureteric bud invasion	biological process	2.88419	0.0559001	66.6667	2.04391	2.04391	2	1	2815	16804	72092
bud outgrowth involved in lung branching	biological process	2.88419	0.0559001	66.6667	2.2389	2.2389	2	1	2815	16804	60447
B-1 B cell homeostasis	biological process	2.88419	0.0559001	66.6667	2.4627	2.4627	2	1	2815	16804	1922
regulation of Rap protein signal transduction	biological process	2.88419	0.0559001	66.6667	2.14279	2.14279	2	1	2815	16804	32487
cerebrospinal fluid secretion	biological process	2.88419	0.0559001	66.6667	2.12544	2.12544	2	1	2815	16804	33326
epithelial cell morphogenesis involved in placental branching	biological process	2.88419	0.0559001	66.6667	2.01848	2.01848	2	1	2815	16804	60672
oxidative single-stranded RNA demethylation	biological process	2.88419	0.0559001	66.6667	2.31434	2.31434	2	1	2815	16804	35553
dense core granule priming	biological process	2.88419	0.0559001	66.6667	2.28077	2.28077	2	1	2815	16804	61789
interleukin-20 binding	molecular function	2.88419	0.0559001	66.6667	2.21664	2.21664	2	1	2815	16804	42015
Ski complex	cellular component	2.88419	0.0559001	66.6667	2.20965	2.20965	2	1	2815	16804	55087
plasma membrane respiratory chain complex I	cellular component	2.88419	0.0559001	66.6667	2.54307	2.54307	2	1	2815	16804	45272
positive regulation of membrane tubulation	biological process	2.88419	0.0559001	66.6667	1.97878	1.97878	2	1	2815	16804	1903527
positive regulation of gap junction assembly	biological process	2.88419	0.0559001	66.6667	2.51681	2.51681	2	1	2815	16804	1903598
Parkin-FBXW7-Cul1 ubiquitin ligase complex	cellular component	2.88419	0.0559001	66.6667	2.21809	2.21809	2	1	2815	16804	1990452
succinate-CoA ligase activity	molecular function	2.88419	0.0559001	66.6667	2.21988	2.21988	2	1	2815	16804	4774
chemorepulsion involved in embryonic olfactory bulb interneuron precursor migration	biological process	2.88419	0.0559001	66.6667	2.07991	2.07991	2	1	2815	16804	21834
kinesin II complex	cellular component	2.88419	0.0559001	66.6667	2.32245	2.32245	2	1	2815	16804	16939
axis elongation involved in somitogenesis	biological process	2.88419	0.0559001	66.6667	2.28182	2.28182	2	1	2815	16804	90245
alphav-beta3 integrin-PKCalpha complex	cellular component	2.88419	0.0559001	66.6667	2.03107	2.03107	2	1	2815	16804	35866
regulation of establishment of blood-brain barrier	biological process	2.88419	0.0559001	66.6667	2.34722	2.34722	2	1	2815	16804	90210
clustering of voltage-gated potassium channels	biological process	2.88419	0.0559001	66.6667	1.95667	1.95667	2	1	2815	16804	45163
positive regulation of interleukin-2 secretion	biological process	2.88419	0.0559001	66.6667	2.16714	2.16714	2	1	2815	16804	1900042
positive regulation of neural crest cell differentiation	biological process	2.88419	0.0559001	66.6667	2.0232	2.0232	2	1	2815	16804	1905294
positive regulation of cardiac neural crest cell migration involved in outflow tract morphogenesis	biological process	2.88419	0.0559001	66.6667	2.0232	2.0232	2	1	2815	16804	1905312
kidney mesenchymal cell proliferation	biological process	2.88419	0.0559001	66.6667	1.98937	1.98937	2	1	2815	16804	72135
metanephric mesenchymal cell proliferation involved in metanephros development	biological process	2.88419	0.0559001	66.6667	1.98937	1.98937	2	1	2815	16804	72136
proline-tRNA ligase activity	molecular function	2.88419	0.0559001	66.6667	2.13195	2.13195	2	1	2815	16804	4827
prolyl-tRNA aminoacylation	biological process	2.88419	0.0559001	66.6667	2.13195	2.13195	2	1	2815	16804	6433
regulation of renal output by angiotensin	biological process	2.88419	0.0559001	66.6667	2.34616	2.34616	2	1	2815	16804	2019
regulation of high-density lipoprotein particle clearance	biological process	2.88419	0.0559001	66.6667	2.2647	2.2647	2	1	2815	16804	10982
platelet dense tubular network	cellular component	2.88419	0.0559001	66.6667	2.09294	2.09294	2	1	2815	16804	31094
calcitonin gene-related peptide receptor activity	molecular function	2.88419	0.0559001	66.6667	2.0013	2.0013	2	1	2815	16804	1635
alpha-1,6-mannosylglycoprotein 6-beta-N-acetylglucosaminyltransferase activity	molecular function	2.88419	0.0559001	66.6667	1.91985	1.91985	2	1	2815	16804	30144
retinal rod cell differentiation	biological process	2.88419	0.0559001	66.6667	2.18682	2.18682	2	1	2815	16804	60221
endoplasmic reticulum-plasma membrane tethering	biological process	2.88419	0.0559001	66.6667	2.05719	2.05719	2	1	2815	16804	61817
lateral motor column neuron migration	biological process	2.88419	0.0559001	66.6667	2.07086	2.07086	2	1	2815	16804	97477
valine-tRNA ligase activity	molecular function	2.88419	0.0559001	66.6667	1.87148	1.87148	2	1	2815	16804	4832
valyl-tRNA aminoacylation	biological process	2.88419	0.0559001	66.6667	1.87148	1.87148	2	1	2815	16804	6438
metallodipeptidase activity	molecular function	2.88419	0.0559001	66.6667	2.05094	2.05094	2	1	2815	16804	70573
tripeptidyl-peptidase activity	molecular function	2.88419	0.0559001	66.6667	2.06537	2.06537	2	1	2815	16804	8240
tooth eruption	biological process	2.88419	0.0559001	66.6667	2.19929	2.19929	2	1	2815	16804	44691
9-cis retinoic acid receptor activity	molecular function	2.88419	0.0559001	66.6667	1.87806	1.87806	2	1	2815	16804	4886
group III metabotropic glutamate receptor activity	molecular function	2.88419	0.0559001	66.6667	2.05348	2.05348	2	1	2815	16804	1642
spinal cord dorsal/ventral patterning	biological process	2.88419	0.0559001	66.6667	1.94925	1.94925	2	1	2815	16804	21513
ventral midline development	biological process	2.88419	0.0559001	66.6667	1.94925	1.94925	2	1	2815	16804	7418
regulation of calcium:sodium antiporter activity	biological process	2.88419	0.0559001	66.6667	2.22465	2.22465	2	1	2815	16804	1903279
phosphogluconate dehydrogenase (decarboxylating) activity	molecular function	2.88419	0.0559001	66.6667	2.03509	2.03509	2	1	2815	16804	4616
alphav-beta3 integrin-HMGB1 complex	cellular component	2.88419	0.0559001	66.6667	1.98694	1.98694	2	1	2815	16804	35868
olefin metabolic process	biological process	2.88419	0.0559001	66.6667	1.89448	1.89448	2	1	2815	16804	1900673
[pyruvate dehydrogenase (lipoamide)] phosphatase activity	molecular function	2.88419	0.0559001	66.6667	1.94357	1.94357	2	1	2815	16804	4741
Spemann organizer formation	biological process	2.88419	0.0559001	66.6667	2.04908	2.04908	2	1	2815	16804	60061
B cell selection	biological process	2.88419	0.0559001	66.6667	1.92387	1.92387	2	1	2815	16804	2339
regulation of blood vessel branching	biological process	2.88419	0.0559001	66.6667	2.08539	2.08539	2	1	2815	16804	1905553
calcium-dependent protein serine/threonine phosphatase regulator activity	molecular function	2.88419	0.0559001	66.6667	1.97957	1.97957	2	1	2815	16804	8597
adiponectin binding	molecular function	2.88419	0.0559001	66.6667	1.95544	1.95544	2	1	2815	16804	55100
regulation of dendritic cell dendrite assembly	biological process	2.88419	0.0559001	66.6667	1.90954	1.90954	2	1	2815	16804	2000547
myeloid dendritic cell chemotaxis	biological process	2.88419	0.0559001	66.6667	1.90954	1.90954	2	1	2815	16804	2408
radial spoke stalk	cellular component	2.88419	0.0559001	66.6667	2.01103	2.01103	2	1	2815	16804	1536
dopamine:sodium symporter activity	molecular function	2.88419	0.0559001	66.6667	1.93549	1.93549	2	1	2815	16804	5330
DNA/RNA helicase activity	molecular function	2.88419	0.0559001	66.6667	1.90754	1.90754	2	1	2815	16804	33677
behavioral response to chemical pain	biological process	2.88419	0.0559001	66.6667	1.90942	1.90942	2	1	2815	16804	61366
behavioral response to formalin induced pain	biological process	2.88419	0.0559001	66.6667	1.90942	1.90942	2	1	2815	16804	61368
positive regulation of skeletal muscle acetylcholine-gated channel clustering	biological process	2.88419	0.0559001	66.6667	2.07681	2.07681	2	1	2815	16804	1904395
sensory system development	biological process	2.88419	0.0559001	66.6667	1.8436	1.8436	2	1	2815	16804	48880
cardiac cell fate determination	biological process	2.88419	0.0559001	66.6667	1.92448	1.92448	2	1	2815	16804	60913
SNARE complex disassembly	biological process	2.88419	0.0559001	66.6667	1.9605	1.9605	2	1	2815	16804	35494
bile acid catabolic process	biological process	2.88419	0.0559001	66.6667	2.02434	2.02434	2	1	2815	16804	30573
Golgi apparatus mannose trimming	biological process	2.88419	0.0559001	66.6667	1.96548	1.96548	2	1	2815	16804	1904381
positive regulation of growth hormone receptor signaling pathway	biological process	2.88419	0.0559001	66.6667	1.91616	1.91616	2	1	2815	16804	60399
lung growth	biological process	2.88419	0.0559001	66.6667	1.88351	1.88351	2	1	2815	16804	60437
transforming growth factor beta receptor complex assembly	biological process	2.88419	0.0559001	66.6667	1.85844	1.85844	2	1	2815	16804	7181
inner medullary collecting duct development	biological process	2.88419	0.0559001	66.6667	1.92086	1.92086	2	1	2815	16804	72061
	molecular function	2.88419	0.0559001	66.6667	1.91422	1.91422	2	1	2815	16804	2000687
heart formation	biological process	2.88419	0.0559001	66.6667	1.89246	1.89246	2	1	2815	16804	60914
growing cell tip	cellular component	2.88419	0.0559001	66.6667	1.82271	1.82271	2	1	2815	16804	35838
negative regulation of chondrocyte proliferation	biological process	2.88419	0.0559001	66.6667	1.8307	1.8307	2	1	2815	16804	1902731
endochondral bone morphogenesis	biological process	2.88419	0.0559001	66.6667	1.8307	1.8307	2	1	2815	16804	60350
elastin metabolic process	biological process	2.88419	0.0559001	66.6667	1.91387	1.91387	2	1	2815	16804	51541
L-histidine transmembrane transporter activity	molecular function	2.88419	0.0559001	66.6667	1.81103	1.81103	2	1	2815	16804	5290
fibroblast apoptotic process	biological process	2.88419	0.0559001	66.6667	1.76656	1.76656	2	1	2815	16804	44346
mitral valve formation	biological process	2.88419	0.0559001	66.6667	1.72628	1.72628	2	1	2815	16804	3192
regulation of interleukin-4 biosynthetic process	biological process	2.88419	0.0559001	66.6667	1.72573	1.72573	2	1	2815	16804	45402
skeletal muscle satellite cell activation	biological process	2.88419	0.0559001	66.6667	1.77197	1.77197	2	1	2815	16804	14719
ventral spinal cord interneuron fate commitment	biological process	2.88419	0.0559001	66.6667	1.85359	1.85359	2	1	2815	16804	60579
cell fate commitment involved in pattern specification	biological process	2.88419	0.0559001	66.6667	1.85359	1.85359	2	1	2815	16804	60581
histone H3-K36 dimethylation	biological process	2.88419	0.0559001	66.6667	1.80111	1.80111	2	1	2815	16804	97676
positive regulation of adenosine receptor signaling pathway	biological process	2.88419	0.0559001	66.6667	1.74613	1.74613	2	1	2815	16804	60168
UDP-N-acetylglucosamine-lysosomal-enzyme N-acetylglucosaminephosphotransferase activity	molecular function	2.88419	0.0559001	66.6667	1.71366	1.71366	2	1	2815	16804	3976
phenylalanine 4-monooxygenase activity	molecular function	2.88419	0.0559001	66.6667	1.75921	1.75921	2	1	2815	16804	4505
regulation of mismatch repair	biological process	2.88419	0.0559001	66.6667	1.73094	1.73094	2	1	2815	16804	32423
post-embryonic camera-type eye morphogenesis	biological process	2.88419	0.0559001	66.6667	1.6534	1.6534	2	1	2815	16804	48597
transport along microtubule	biological process	2.88382	0.0559209	19.5652	2.06962	2.06962	27	111	2790	16694	10970
microtubule-based transport	biological process	2.88382	0.0559209	19.5652	2.06962	2.06962	27	111	2790	16694	99111
positive regulation of kinase activity	biological process	2.88135	0.0560593	16.723	2.19087	2.19087	99	493	2718	16312	33674
posttranscriptional regulation of gene expression	biological process	2.88011	0.0561287	16.8906	2.15839	2.15839	88	433	2729	16372	10608
exocyst	cellular component	2.87951	0.0561621	30	2.35517	2.35517	6	14	2811	16791	145
neurotransmitter:sodium symporter activity	molecular function	2.87951	0.0561621	30	2.20369	2.20369	6	14	2811	16791	5328
T cell lineage commitment	biological process	2.87951	0.0561621	30	1.99738	1.99738	6	14	2811	16791	2360
positive regulation of signal transduction by p53 class mediator	biological process	2.87951	0.0561621	30	2.28168	2.28168	6	14	2811	16791	1901798
microtubule nucleation	biological process	2.87951	0.0561621	30	1.97615	1.97615	6	14	2811	16791	7020
negative regulation of proteasomal ubiquitin-dependent protein catabolic process	biological process	2.87923	0.0561781	26.6667	2.15494	2.15494	8	22	2809	16783	32435
insulin-like growth factor binding	molecular function	2.87923	0.0561781	26.6667	2.00225	2.00225	8	22	2809	16783	5520
positive regulation of insulin secretion	biological process	2.87861	0.0562129	22.0588	2.28297	2.28297	15	53	2802	16752	32024
vacuole	cellular component	2.87263	0.0565498	17.4648	2.14315	2.14315	62	293	2755	16512	5773
GTPase activator activity	molecular function	2.87084	0.0566515	17.8082	2.19287	2.19287	52	240	2765	16565	5096
phosphatidylinositol-3,5-bisphosphate binding	molecular function	2.86521	0.0569709	28	2.29522	2.29522	7	18	2810	16787	80025
positive regulation of skeletal muscle tissue development	biological process	2.86521	0.0569709	28	2.18066	2.18066	7	18	2810	16787	48643
negative regulation of growth	biological process	2.86331	0.0570796	18.2203	2.10587	2.10587	43	193	2774	16612	45926
transmembrane transport	biological process	2.8613	0.0571944	15.9145	2.26728	2.26728	201	1062	2616	15743	55085
protein deacetylase activity	molecular function	2.85916	0.0573171	23.913	2.1636	2.1636	11	35	2806	16770	33558
positive regulation of cell-matrix adhesion	biological process	2.85916	0.0573171	23.913	1.99204	1.99204	11	35	2806	16770	1954
regulation of intracellular signal transduction	biological process	2.85832	0.0573648	15.6066	2.23937	2.23937	292	1579	2525	15226	1902531
RNA polymerase II transcription factor activity, sequence-specific DNA binding	molecular function	2.85686	0.0574488	16.3871	2.18527	2.18527	127	648	2690	16157	981
SCF ubiquitin ligase complex	cellular component	2.85614	0.05749	22.807	2.17631	2.17631	13	44	2804	16761	19005
regulation of glucose metabolic process	biological process	2.85058	0.057811	20.6186	2.16386	2.16386	20	77	2797	16728	10906
peptidyl-tyrosine phosphorylation	biological process	2.84565	0.0580966	18.7166	2.22584	2.22584	35	152	2782	16653	18108
chromatin organization	biological process	2.8455	0.0581051	16.4993	2.18132	2.18132	115	582	2702	16223	6325
SMAD binding	molecular function	2.84305	0.0582479	21.6216	2.07034	2.07034	16	58	2801	16747	46332
caveola	cellular component	2.84305	0.0582479	21.6216	2.15232	2.15232	16	58	2801	16747	5901
RNA binding	molecular function	2.84188	0.0583162	15.6851	2.17088	2.17088	261	1403	2556	15402	3723
membrane protein complex	cellular component	2.83335	0.0588156	16.4384	2.22786	2.22786	120	610	2697	16195	98796
lipid biosynthetic process	biological process	2.8307	0.0589717	16.7247	2.16049	2.16049	96	478	2721	16327	8610
organic hydroxy compound metabolic process	biological process	2.82948	0.0590438	17.1362	2.21362	2.21362	73	353	2744	16452	1901615
nucleoplasm	cellular component	2.82792	0.0591358	15.276	2.18358	2.18358	476	2640	2341	14165	5654
cortical cytoskeleton	cellular component	2.81477	0.0599187	21.25	2.20852	2.20852	17	63	2800	16742	30863
cyclic-nucleotide-mediated signaling	biological process	2.81395	0.0599675	19.8347	2.2451	2.2451	24	97	2793	16708	19935
calcium channel activity	molecular function	2.81395	0.0599675	19.8347	2.26118	2.26118	24	97	2793	16708	5262
negative regulation of cell-cell adhesion	biological process	2.81257	0.0600504	19.2053	2.19824	2.19824	29	122	2788	16683	22408
negative regulation of protein modification by small protein conjugation or removal	biological process	2.81257	0.0600504	19.2053	2.1124	2.1124	29	122	2788	16683	1903321
neurotransmitter transport	biological process	2.80901	0.0602647	19.5489	2.32821	2.32821	26	107	2791	16698	6836
	molecular function	2.8077	0.0603435	22.2222	1.98453	1.98453	14	49	2803	16756	44822
organic cyclic compound catabolic process	biological process	2.80715	0.0603769	16.9892	2.03139	2.03139	79	386	2738	16419	1901361
glomerular epithelial cell development	biological process	2.80432	0.0605478	36.3636	2.66493	2.66493	4	7	2813	16798	72310
positive regulation of vascular endothelial cell proliferation	biological process	2.80432	0.0605478	36.3636	2.36515	2.36515	4	7	2813	16798	1905564
generation of neurons	biological process	2.80432	0.0605478	36.3636	2.4528	2.4528	4	7	2813	16798	48699
negative regulation of pri-miRNA transcription by RNA polymerase II	biological process	2.80432	0.0605478	36.3636	2.216	2.216	4	7	2813	16798	1902894
apical protein localization	biological process	2.80432	0.0605478	36.3636	2.32186	2.32186	4	7	2813	16798	45176
cellular response to acidic pH	biological process	2.80432	0.0605478	36.3636	2.37319	2.37319	4	7	2813	16798	71468
prostate gland development	biological process	2.80432	0.0605478	36.3636	2.21448	2.21448	4	7	2813	16798	30850
positive regulation of T cell chemotaxis	biological process	2.80432	0.0605478	36.3636	2.34622	2.34622	4	7	2813	16798	10820
collagen-activated signaling pathway	biological process	2.80432	0.0605478	36.3636	2.21643	2.21643	4	7	2813	16798	38065
positive regulation of vascular associated smooth muscle cell migration	biological process	2.80432	0.0605478	36.3636	2.12165	2.12165	4	7	2813	16798	1904754
myoblast migration	biological process	2.80432	0.0605478	36.3636	2.46524	2.46524	4	7	2813	16798	51451
nucleoside-triphosphate diphosphatase activity	molecular function	2.80432	0.0605478	36.3636	2.03326	2.03326	4	7	2813	16798	47429
microtubule anchoring at microtubule organizing center	biological process	2.80432	0.0605478	36.3636	1.9917	1.9917	4	7	2813	16798	72393
lens morphogenesis in camera-type eye	biological process	2.80432	0.0605478	36.3636	1.99924	1.99924	4	7	2813	16798	2089
embryonic brain development	biological process	2.80432	0.0605478	36.3636	2.02507	2.02507	4	7	2813	16798	1990403
peptidyl-serine dephosphorylation	biological process	2.80432	0.0605478	36.3636	2.1042	2.1042	4	7	2813	16798	70262
regulation of neurotrophin TRK receptor signaling pathway	biological process	2.80432	0.0605478	36.3636	2.13079	2.13079	4	7	2813	16798	51386
regulation of nuclear-transcribed mRNA poly(A) tail shortening	biological process	2.80432	0.0605478	36.3636	1.91143	1.91143	4	7	2813	16798	60211
positive regulation of nuclear-transcribed mRNA poly(A) tail shortening	biological process	2.80432	0.0605478	36.3636	1.91143	1.91143	4	7	2813	16798	60213
intraciliary retrograde transport	biological process	2.80432	0.0605478	36.3636	1.92855	1.92855	4	7	2813	16798	35721
interleukin-35-mediated signaling pathway	biological process	2.80432	0.0605478	36.3636	1.92157	1.92157	4	7	2813	16798	70757
cyclic nucleotide-gated ion channel activity	molecular function	2.80432	0.0605478	36.3636	1.82715	1.82715	4	7	2813	16798	43855
intracellular cyclic nucleotide activated cation channel activity	molecular function	2.80432	0.0605478	36.3636	1.82715	1.82715	4	7	2813	16798	5221
dense core granule	cellular component	2.80432	0.0605478	36.3636	1.91906	1.91906	4	7	2813	16798	31045
dorsal/ventral axis specification	biological process	2.80432	0.0605478	36.3636	1.81698	1.81698	4	7	2813	16798	9950
maternal placenta development	biological process	2.80432	0.0605478	36.3636	1.8053	1.8053	4	7	2813	16798	1893
ubiquitin-like protein conjugating enzyme binding	molecular function	2.80342	0.0606027	24.3902	2.23826	2.23826	10	31	2807	16774	44390
viral process	biological process	2.79511	0.061108	16.6957	2.15199	2.15199	96	479	2721	16326	16032
symbiont process	biological process	2.79511	0.061108	16.6957	2.15199	2.15199	96	479	2721	16326	44403
histone acetyltransferase complex	cellular component	2.79235	0.0612769	20.9302	2.17034	2.17034	18	68	2799	16737	123
response to mechanical stimulus	biological process	2.79108	0.0613548	18.5567	2.184	2.184	36	158	2781	16647	9612
regulation of glycoprotein metabolic process	biological process	2.79	0.0614214	23.0769	2.7427	2.7427	12	40	2805	16765	1903018
macromolecular complex assembly	biological process	2.78778	0.0615575	15.7371	2.22159	2.22159	237	1269	2580	15536	65003
transcription regulatory region DNA binding	molecular function	2.77937	0.0620777	16.21	2.20309	2.20309	142	734	2675	16071	44212
regulation of Ras protein signal transduction	biological process	2.77691	0.0622302	18	2.20278	2.20278	45	205	2772	16600	46578
hydrolase activity, acting on carbon-nitrogen (but not peptide) bonds, in linear amides	molecular function	2.77473	0.0623664	20.6522	2.19759	2.19759	19	73	2798	16732	16811
regulation of response to stress	biological process	2.7711	0.0625931	15.7534	2.18567	2.18567	230	1230	2587	15575	80134
vesicle docking	biological process	2.76972	0.0626795	21.7391	2.1199	2.1199	15	54	2802	16751	48278
negative regulation of cellular response to transforming growth factor beta stimulus	biological process	2.76972	0.0626795	21.7391	2.07318	2.07318	15	54	2802	16751	1903845
positive regulation of tumor necrosis factor superfamily cytokine production	biological process	2.76972	0.0626795	21.7391	2.17524	2.17524	15	54	2802	16751	1903557
chemical homeostasis	biological process	2.76955	0.0626899	16.0804	2.21711	2.21711	160	835	2657	15970	48878
cell projection membrane	cellular component	2.7647	0.0629953	17.4699	2.27352	2.27352	58	274	2759	16531	31253
positive regulation of growth	biological process	2.76408	0.0630339	18.0328	2.22617	2.22617	44	200	2773	16605	45927
cell adhesion molecule binding	molecular function	2.76259	0.0631279	16.9102	2.21402	2.21402	81	398	2736	16407	50839
peptide hormone processing	biological process	2.7527	0.0637552	25	2.5248	2.5248	9	27	2808	16778	16486
regulation of mesenchymal cell proliferation	biological process	2.7527	0.0637552	25	2.2072	2.2072	9	27	2808	16778	10464
positive regulation of calcium-mediated signaling	biological process	2.7527	0.0637552	25	2.10382	2.10382	9	27	2808	16778	50850
cytoplasmic vesicle membrane	cellular component	2.75119	0.0638516	16.4095	2.12094	2.12094	117	596	2700	16209	30659
regulatory region nucleic acid binding	molecular function	2.75084	0.0638742	16.1916	2.20309	2.20309	142	735	2675	16070	1067
sphingolipid metabolic process	biological process	2.74714	0.0641108	18.9873	2.19161	2.19161	30	128	2787	16677	6665
histone deacetylase binding	molecular function	2.74321	0.0643631	20	2.30302	2.30302	22	88	2795	16717	42826
vesicle membrane	cellular component	2.73931	0.0646148	16.3711	2.13955	2.13955	120	613	2697	16192	12506
endothelial cell migration	biological process	2.7371	0.0647581	22.4138	2.3361	2.3361	13	45	2804	16760	43542
neuromuscular junction	cellular component	2.7371	0.0647581	22.4138	2.06224	2.06224	13	45	2804	16760	31594
camera-type eye photoreceptor cell differentiation	biological process	2.71787	0.0660149	42.8571	2.73216	2.73216	3	4	2814	16801	60219
atrioventricular canal development	biological process	2.71787	0.0660149	42.8571	2.65925	2.65925	3	4	2814	16801	36302
dolichyl diphosphate metabolic process	biological process	2.71787	0.0660149	42.8571	2.28988	2.28988	3	4	2814	16801	46465
dolichyl diphosphate biosynthetic process	biological process	2.71787	0.0660149	42.8571	2.28988	2.28988	3	4	2814	16801	6489
forebrain dorsal/ventral pattern formation	biological process	2.71787	0.0660149	42.8571	2.41861	2.41861	3	4	2814	16801	21798
smoothened signaling pathway involved in dorsal/ventral neural tube patterning	biological process	2.71787	0.0660149	42.8571	2.16704	2.16704	3	4	2814	16801	60831
regulation of mRNA export from nucleus	biological process	2.71787	0.0660149	42.8571	2.16718	2.16718	3	4	2814	16801	10793
protein sulfation	biological process	2.71787	0.0660149	42.8571	2.32666	2.32666	3	4	2814	16801	6477
regulation of synaptic vesicle clustering	biological process	2.71787	0.0660149	42.8571	2.25506	2.25506	3	4	2814	16801	2000807
peptidyl-lysine deacetylation	biological process	2.71787	0.0660149	42.8571	2.11503	2.11503	3	4	2814	16801	34983
branchiomotor neuron axon guidance	biological process	2.71787	0.0660149	42.8571	2.34852	2.34852	3	4	2814	16801	21785
motor neuron migration	biological process	2.71787	0.0660149	42.8571	2.33108	2.33108	3	4	2814	16801	97475
regulation of interferon-alpha secretion	biological process	2.71787	0.0660149	42.8571	2.51684	2.51684	3	4	2814	16801	1902739
positive regulation of interferon-alpha secretion	biological process	2.71787	0.0660149	42.8571	2.51684	2.51684	3	4	2814	16801	1902741
regulation of receptor clustering	biological process	2.71787	0.0660149	42.8571	2.37964	2.37964	3	4	2814	16801	1903909
embryonic neurocranium morphogenesis	biological process	2.71787	0.0660149	42.8571	2.31186	2.31186	3	4	2814	16801	48702
regulation of interleukin-2 secretion	biological process	2.71787	0.0660149	42.8571	2.22425	2.22425	3	4	2814	16801	1900040
regulation of lysosomal protein catabolic process	biological process	2.71787	0.0660149	42.8571	2.38042	2.38042	3	4	2814	16801	1905165
parathyroid gland development	biological process	2.71787	0.0660149	42.8571	2.22656	2.22656	3	4	2814	16801	60017
male pronucleus	cellular component	2.71787	0.0660149	42.8571	2.27111	2.27111	3	4	2814	16801	1940
positive regulation of inhibitory postsynaptic potential	biological process	2.71787	0.0660149	42.8571	2.38077	2.38077	3	4	2814	16801	97151
modulation of inhibitory postsynaptic potential	biological process	2.71787	0.0660149	42.8571	2.38077	2.38077	3	4	2814	16801	98828
presynaptic active zone cytoplasmic component	cellular component	2.71787	0.0660149	42.8571	2.42316	2.42316	3	4	2814	16801	98831
calcitonin family receptor signaling pathway	biological process	2.71787	0.0660149	42.8571	2.21327	2.21327	3	4	2814	16801	97646
B cell apoptotic process	biological process	2.71787	0.0660149	42.8571	2.2285	2.2285	3	4	2814	16801	1783
phosphofructokinase activity	molecular function	2.71787	0.0660149	42.8571	2.23577	2.23577	3	4	2814	16801	8443
leucine binding	molecular function	2.71787	0.0660149	42.8571	2.6031	2.6031	3	4	2814	16801	70728
cytochrome-b5 reductase activity, acting on NAD(P)H	molecular function	2.71787	0.0660149	42.8571	2.11135	2.11135	3	4	2814	16801	4128
NADH pyrophosphatase activity	molecular function	2.71787	0.0660149	42.8571	2.04767	2.04767	3	4	2814	16801	35529
protein localization to basolateral plasma membrane	biological process	2.71787	0.0660149	42.8571	2.27904	2.27904	3	4	2814	16801	1903361
regulation of entry of bacterium into host cell	biological process	2.71787	0.0660149	42.8571	1.99005	1.99005	3	4	2814	16801	2000535
retinoic acid receptor activity	molecular function	2.71787	0.0660149	42.8571	2.06581	2.06581	3	4	2814	16801	3708
midbrain dopaminergic neuron differentiation	biological process	2.71787	0.0660149	42.8571	2.33574	2.33574	3	4	2814	16801	1904948
azole transmembrane transporter activity	molecular function	2.71787	0.0660149	42.8571	2.04268	2.04268	3	4	2814	16801	1901474
interleukin-1 receptor activity	molecular function	2.71787	0.0660149	42.8571	2.06182	2.06182	3	4	2814	16801	4908
regulation of aerobic respiration	biological process	2.71787	0.0660149	42.8571	2.06299	2.06299	3	4	2814	16801	1903715
positive regulation of dendritic cell antigen processing and presentation	biological process	2.71787	0.0660149	42.8571	2.08778	2.08778	3	4	2814	16801	2606
tetrahydrobiopterin metabolic process	biological process	2.71787	0.0660149	42.8571	1.92866	1.92866	3	4	2814	16801	46146
tetrahydrobiopterin biosynthetic process	biological process	2.71787	0.0660149	42.8571	1.92866	1.92866	3	4	2814	16801	6729
Golgi trans cisterna	cellular component	2.71787	0.0660149	42.8571	2.01257	2.01257	3	4	2814	16801	138
cerebellar granule cell differentiation	biological process	2.71787	0.0660149	42.8571	2.1292	2.1292	3	4	2814	16801	21707
1-phosphatidylinositol-4-phosphate 5-kinase activity	molecular function	2.71787	0.0660149	42.8571	1.8932	1.8932	3	4	2814	16801	16308
CCR5 chemokine receptor binding	molecular function	2.71787	0.0660149	42.8571	1.90679	1.90679	3	4	2814	16801	31730
intracellular cGMP activated cation channel activity	molecular function	2.71787	0.0660149	42.8571	1.89201	1.89201	3	4	2814	16801	5223
ribosomal small subunit export from nucleus	biological process	2.71787	0.0660149	42.8571	1.90037	1.90037	3	4	2814	16801	56
maternal process involved in parturition	biological process	2.71787	0.0660149	42.8571	1.94717	1.94717	3	4	2814	16801	60137
regulation of hypersensitivity	biological process	2.71787	0.0660149	42.8571	1.8762	1.8762	3	4	2814	16801	2883
axon guidance receptor activity	molecular function	2.71787	0.0660149	42.8571	1.90441	1.90441	3	4	2814	16801	8046
cardiac atrium morphogenesis	biological process	2.71787	0.0660149	42.8571	1.97031	1.97031	3	4	2814	16801	3209
growth hormone receptor binding	molecular function	2.71787	0.0660149	42.8571	1.81267	1.81267	3	4	2814	16801	5131
regulation of mesodermal cell differentiation	biological process	2.71787	0.0660149	42.8571	1.82053	1.82053	3	4	2814	16801	1905770
regulation of mesoderm formation	biological process	2.71787	0.0660149	42.8571	1.82053	1.82053	3	4	2814	16801	1905902
regulation of mesodermal cell fate specification	biological process	2.71787	0.0660149	42.8571	1.82053	1.82053	3	4	2814	16801	42661
polyadenylation-dependent RNA catabolic process	biological process	2.71787	0.0660149	42.8571	1.74819	1.74819	3	4	2814	16801	43633
exonucleolytic trimming involved in rRNA processing	biological process	2.71787	0.0660149	42.8571	1.73139	1.73139	3	4	2814	16801	459
exonucleolytic trimming to generate mature 3'-end of 5.8S rRNA from tricistronic rRNA transcript (SSU-rRNA, 5.8S rRNA, LSU-rRNA)	biological process	2.71787	0.0660149	42.8571	1.73139	1.73139	3	4	2814	16801	467
positive regulation of protein modification process	biological process	2.71084	0.0664811	15.8576	2.22321	2.22321	196	1040	2621	15765	31401
intrinsic apoptotic signaling pathway in response to endoplasmic reticulum stress	biological process	2.70957	0.0665656	25.8065	2.30047	2.30047	8	23	2809	16782	70059
response to prostaglandin	biological process	2.70957	0.0665656	25.8065	2.27164	2.27164	8	23	2809	16782	34694
secretory granule organization	biological process	2.70957	0.0665656	25.8065	2.0646	2.0646	8	23	2809	16782	33363
positive regulation of smooth muscle cell migration	biological process	2.70957	0.0665656	25.8065	2.16722	2.16722	8	23	2809	16782	14911
phosphatidylinositol 3-kinase signaling	biological process	2.70957	0.0665656	25.8065	2.07365	2.07365	8	23	2809	16782	14065
regulation of endothelial cell differentiation	biological process	2.70957	0.0665656	25.8065	2.07714	2.07714	8	23	2809	16782	45601
3'-5'-exoribonuclease activity	molecular function	2.70957	0.0665656	25.8065	1.79704	1.79704	8	23	2809	16782	175
regulation of small GTPase mediated signal transduction	biological process	2.70481	0.0668831	17.341	2.21647	2.21647	60	286	2757	16519	51056
positive regulation of cell projection organization	biological process	2.70274	0.0670215	17.4312	2.15376	2.15376	57	270	2760	16535	31346
response to hypoxia	biological process	2.6985	0.0673066	17.803	2.30898	2.30898	47	217	2770	16588	1666
cardiac muscle tissue morphogenesis	biological process	2.69624	0.0674586	21.875	2.10784	2.10784	14	50	2803	16755	55008
signal transduction	biological process	2.69477	0.0675578	15.001	2.19104	2.19104	761	4312	2056	12493	7165
heparan sulfate proteoglycan biosynthetic process	biological process	2.69431	0.0675887	31.25	2.4451	2.4451	5	11	2812	16794	15012
transmembrane receptor protein phosphatase activity	molecular function	2.69431	0.0675887	31.25	2.44936	2.44936	5	11	2812	16794	19198
transmembrane receptor protein tyrosine phosphatase activity	molecular function	2.69431	0.0675887	31.25	2.44936	2.44936	5	11	2812	16794	5001
regulation of mesoderm development	biological process	2.69431	0.0675887	31.25	2.22397	2.22397	5	11	2812	16794	2000380
epithelial tube branching involved in lung morphogenesis	biological process	2.69431	0.0675887	31.25	2.51453	2.51453	5	11	2812	16794	60441
basement membrane organization	biological process	2.69431	0.0675887	31.25	2.13709	2.13709	5	11	2812	16794	71711
Notch receptor processing	biological process	2.69431	0.0675887	31.25	2.0631	2.0631	5	11	2812	16794	7220
NAD-dependent histone deacetylase activity	molecular function	2.69431	0.0675887	31.25	2.11219	2.11219	5	11	2812	16794	17136
protein kinase C activity	molecular function	2.69431	0.0675887	31.25	2.23709	2.23709	5	11	2812	16794	4697
positive regulation of actin nucleation	biological process	2.69431	0.0675887	31.25	1.96579	1.96579	5	11	2812	16794	51127
Ral GTPase binding	molecular function	2.69431	0.0675887	31.25	2.16344	2.16344	5	11	2812	16794	17160
regulation of vascular associated smooth muscle cell migration	biological process	2.69431	0.0675887	31.25	2.10198	2.10198	5	11	2812	16794	1904752
potassium ion antiporter activity	molecular function	2.69431	0.0675887	31.25	2.30958	2.30958	5	11	2812	16794	22821
regulation of Golgi organization	biological process	2.69431	0.0675887	31.25	2.09123	2.09123	5	11	2812	16794	1903358
retinoic acid receptor signaling pathway	biological process	2.69431	0.0675887	31.25	2.09026	2.09026	5	11	2812	16794	48384
apolipoprotein binding	molecular function	2.69431	0.0675887	31.25	2.13121	2.13121	5	11	2812	16794	34185
peptidyl-threonine dephosphorylation	biological process	2.69431	0.0675887	31.25	1.96661	1.96661	5	11	2812	16794	35970
anatomical structure arrangement	biological process	2.69431	0.0675887	31.25	2.00609	2.00609	5	11	2812	16794	48532
DNA dealkylation	biological process	2.6784	0.0686731	26.9231	2.41452	2.41452	7	19	2810	16786	35510
regulation of telomere capping	biological process	2.6784	0.0686731	26.9231	2.19614	2.19614	7	19	2810	16786	1904353
inactivation of MAPK activity	biological process	2.6784	0.0686731	26.9231	2.21106	2.21106	7	19	2810	16786	188
	biological process	2.6784	0.0686731	26.9231	2.10257	2.10257	7	19	2810	16786	16337
regulation of protein phosphorylation	biological process	2.67175	0.0691308	15.7441	2.2267	2.2267	219	1172	2598	15633	1932
coated vesicle	cellular component	2.66821	0.0693766	19.0476	2.35452	2.35452	28	119	2789	16686	30135
response to purine-containing compound	biological process	2.66821	0.0693766	19.0476	2.18812	2.18812	28	119	2789	16686	14074
cell fate commitment	biological process	2.66821	0.0693766	19.0476	2.10609	2.10609	28	119	2789	16686	45165
positive regulation of glycoprotein metabolic process	biological process	2.66746	0.0694286	28.5714	2.84341	2.84341	6	15	2811	16790	1903020
translation elongation factor activity	molecular function	2.66746	0.0694286	28.5714	2.19072	2.19072	6	15	2811	16790	3746
negative regulation of double-strand break repair	biological process	2.66746	0.0694286	28.5714	2.16182	2.16182	6	15	2811	16790	2000780
intramolecular oxidoreductase activity, transposing S-S bonds	molecular function	2.66746	0.0694286	28.5714	2.35646	2.35646	6	15	2811	16790	16864
protein disulfide isomerase activity	molecular function	2.66746	0.0694286	28.5714	2.35646	2.35646	6	15	2811	16790	3756
regulation of bicellular tight junction assembly	biological process	2.66746	0.0694286	28.5714	2.29993	2.29993	6	15	2811	16790	2000810
muscle cell migration	biological process	2.66746	0.0694286	28.5714	2.36566	2.36566	6	15	2811	16790	14812
tRNA aminoacylation	biological process	2.66699	0.0694608	22.6415	2.18056	2.18056	12	41	2805	16764	43039
neuron development	biological process	2.66387	0.0696777	19.1489	2.29302	2.29302	27	114	2790	16691	48666
alpha-beta T cell activation	biological process	2.66308	0.0697328	23.8095	2.22397	2.22397	10	32	2807	16773	46631
cAMP-mediated signaling	biological process	2.66164	0.0698333	19.8198	2.27307	2.27307	22	89	2795	16716	19933
positive regulation of translation	biological process	2.65886	0.0700278	19.6581	2.15495	2.15495	23	94	2794	16711	45727
recycling endosome	cellular component	2.65886	0.0700278	19.6581	2.05017	2.05017	23	94	2794	16711	55037
positive regulation of lymphocyte proliferation	biological process	2.65858	0.0700479	19.3798	2.16361	2.16361	25	104	2792	16701	50671
DNA binding transcription factor activity	molecular function	2.65663	0.0701846	15.7401	2.14942	2.14942	218	1167	2599	15638	3700
phosphoric ester hydrolase activity	molecular function	2.65569	0.0702506	17.1504	2.17324	2.17324	65	314	2752	16491	42578
positive regulation of cell development	biological process	2.65215	0.0704997	16.8443	2.20357	2.20357	79	390	2738	16415	10720
adherens junction organization	biological process	2.64005	0.0713576	21.0526	2.35129	2.35129	16	60	2801	16745	34332
muscle tissue morphogenesis	biological process	2.64005	0.0713576	21.0526	2.1535	2.1535	16	60	2801	16745	60415
nuclear envelope organization	biological process	2.64005	0.0713576	21.0526	2.0655	2.0655	16	60	2801	16745	6998
cadherin binding	molecular function	2.62493	0.0724445	17.4051	2.25623	2.25623	55	261	2762	16544	45296
scaffold protein binding	molecular function	2.62267	0.0726087	22.0339	2.2935	2.2935	13	46	2804	16759	97110
photoreceptor outer segment	cellular component	2.62267	0.0726087	22.0339	2.01798	2.01798	13	46	2804	16759	1750
regulation of vasoconstriction	biological process	2.62267	0.0726087	22.0339	2.15905	2.15905	13	46	2804	16759	19229
catalytic activity, acting on RNA	molecular function	2.62267	0.0726089	17.0426	2.13952	2.13952	68	331	2749	16474	140098
positive regulation of cellular component movement	biological process	2.61438	0.073213	16.8085	2.18914	2.18914	79	391	2738	16414	51272
regulation of transport	biological process	2.60764	0.0737085	15.5035	2.16739	2.16739	291	1586	2526	15219	51049
hindlimb morphogenesis	biological process	2.60412	0.0739682	24.3243	2.10227	2.10227	9	28	2808	16777	35137
bile acid metabolic process	biological process	2.60412	0.0739682	24.3243	2.22671	2.22671	9	28	2808	16777	8206
hair follicle development	biological process	2.60412	0.0739682	24.3243	2.1912	2.1912	9	28	2808	16777	1942
activation of JUN kinase activity	biological process	2.60412	0.0739682	24.3243	2.2439	2.2439	9	28	2808	16777	7257
RNA phosphodiester bond hydrolysis, exonucleolytic	biological process	2.60412	0.0739682	24.3243	1.77965	1.77965	9	28	2808	16777	90503
ventricular cardiac muscle tissue morphogenesis	biological process	2.59769	0.0744452	22.9167	2.21804	2.21804	11	37	2806	16768	55010
vesicle cytoskeletal trafficking	biological process	2.59769	0.0744452	22.9167	2.17001	2.17001	11	37	2806	16768	99518
regulation of protein ubiquitination	biological process	2.59691	0.0745034	17.6692	2.10251	2.10251	47	219	2770	16586	31396
syntaxin binding	molecular function	2.59657	0.0745288	20.2128	2.06761	2.06761	19	75	2798	16730	19905
cellular nitrogen compound catabolic process	biological process	2.59307	0.07479	16.9451	2.03085	2.03085	71	348	2746	16457	44270
positive regulation of ion transport	biological process	2.58994	0.0750244	17.8423	2.23956	2.23956	43	198	2774	16607	43270
negative regulation of cellular catabolic process	biological process	2.58977	0.0750373	18.0556	2.13838	2.13838	39	177	2778	16628	31330
negative regulation of protein complex disassembly	biological process	2.58883	0.0751077	21.5385	2.36179	2.36179	14	51	2803	16754	43242
collagen catabolic process	biological process	2.58883	0.0751077	21.5385	2.35021	2.35021	14	51	2803	16754	30574
positive regulation of mononuclear cell proliferation	biological process	2.58514	0.0753857	19.2308	2.16361	2.16361	25	105	2792	16700	32946
aminoglycan biosynthetic process	biological process	2.58458	0.075428	19.8113	2.13107	2.13107	21	85	2796	16720	6023
isoprenoid metabolic process	biological process	2.58264	0.075574	19.3548	2.05872	2.05872	24	100	2793	16705	6720
cellular response to decreased oxygen levels	biological process	2.58212	0.0756135	19.6429	2.25114	2.25114	22	90	2795	16715	36294
epithelial cell development	biological process	2.58156	0.0756556	19.4915	2.37287	2.37287	23	95	2794	16710	2064
carbohydrate derivative metabolic process	biological process	2.57875	0.075869	16.129	2.19814	2.19814	135	702	2682	16103	1901135
transmembrane transporter activity	molecular function	2.56778	0.076706	15.8861	2.24632	2.24632	173	916	2644	15889	22857
presynapse	cellular component	2.56732	0.0767413	18.4971	2.15853	2.15853	32	141	2785	16664	98793
positive regulation of phosphorus metabolic process	biological process	2.56631	0.0768183	15.8702	2.21931	2.21931	176	933	2641	15872	10562
positive regulation of phosphate metabolic process	biological process	2.56631	0.0768183	15.8702	2.21931	2.21931	176	933	2641	15872	45937
exocytic process	biological process	2.56301	0.0770721	21.1268	2.19338	2.19338	15	56	2802	16749	140029
multi-organism localization	biological process	2.56301	0.0770721	21.1268	2.25805	2.25805	15	56	2802	16749	1902579
multi-organism transport	biological process	2.56301	0.0770721	21.1268	2.25805	2.25805	15	56	2802	16749	44766
positive regulation of response to stimulus	biological process	2.56018	0.0772911	15.3743	2.20333	2.20333	345	1899	2472	14906	48584
regulation of protein secretion	biological process	2.55368	0.0777951	16.9048	2.20098	2.20098	71	349	2746	16456	50708
enzyme activator activity	molecular function	2.55275	0.077867	16.6038	2.19067	2.19067	88	442	2729	16363	8047
negative regulation of microtubule polymerization or depolymerization	biological process	2.55029	0.078059	25	2.39547	2.39547	8	24	2809	16781	31111
spindle midzone	cellular component	2.55029	0.078059	25	2.34825	2.34825	8	24	2809	16781	51233
positive regulation of multicellular organism growth	biological process	2.55029	0.078059	25	2.31025	2.31025	8	24	2809	16781	40018
midbrain development	biological process	2.55029	0.078059	25	2.18786	2.18786	8	24	2809	16781	30901
lipid binding	molecular function	2.54983	0.078095	16.2693	2.20511	2.20511	116	597	2701	16208	8289
amino acid activation	biological process	2.54911	0.0781515	22.2222	2.18056	2.18056	12	42	2805	16763	43038
neurotransmitter transporter activity	molecular function	2.54911	0.0781515	22.2222	2.25209	2.25209	12	42	2805	16763	5326
sequence-specific DNA binding	molecular function	2.54854	0.0781954	15.8355	2.19221	2.19221	181	962	2636	15843	43565
cellular potassium ion transport	biological process	2.54854	0.0781961	18.6335	2.07112	2.07112	30	131	2787	16674	71804
potassium ion transmembrane transport	biological process	2.54854	0.0781961	18.6335	2.07112	2.07112	30	131	2787	16674	71805
regulation of protein tyrosine kinase activity	biological process	2.54347	0.0785935	20.7792	2.37722	2.37722	16	61	2801	16744	61097
apical plasma membrane	cellular component	2.53057	0.0796135	17.3913	2.24603	2.24603	52	247	2765	16558	16324
ceramide biosynthetic process	biological process	2.52965	0.0796871	23.2558	2.4436	2.4436	10	33	2807	16772	46513
1-phosphatidylinositol-3-kinase activity	molecular function	2.52965	0.0796871	23.2558	2.34466	2.34466	10	33	2807	16772	16303
neurotransmitter biosynthetic process	biological process	2.52965	0.0796871	23.2558	2.38929	2.38929	10	33	2807	16772	42136
regulation of synaptic vesicle cycle	biological process	2.52965	0.0796871	23.2558	2.29983	2.29983	10	33	2807	16772	98693
substantia nigra development	biological process	2.52965	0.0796871	23.2558	2.02878	2.02878	10	33	2807	16772	21762
response to hormone	biological process	2.52552	0.0800163	16.2996	2.22485	2.22485	111	570	2706	16235	9725
metal ion homeostasis	biological process	2.52176	0.0803185	16.4666	2.25605	2.25605	96	487	2721	16318	55065
sphingolipid biosynthetic process	biological process	2.51842	0.0805869	20.2247	2.22817	2.22817	18	71	2799	16734	30148
regulation of plasma membrane bounded cell projection assembly	biological process	2.5168	0.0807171	18.3333	2.1744	2.1744	33	147	2784	16658	120032
locomotory behavior	biological process	2.5168	0.0807171	18.3333	2.16142	2.16142	33	147	2784	16658	7626
second-messenger-mediated signaling	biological process	2.51667	0.0807282	17.6471	2.23518	2.23518	45	210	2772	16595	19932
Derlin-1 retrotranslocation complex	cellular component	2.51546	0.0808261	33.3333	3.22578	3.22578	4	8	2813	16797	36513
fibrillar collagen trimer	cellular component	2.51546	0.0808261	33.3333	2.22828	2.22828	4	8	2813	16797	5583
regulation of long term synaptic depression	biological process	2.51546	0.0808261	33.3333	2.52658	2.52658	4	8	2813	16797	1900452
cranial nerve morphogenesis	biological process	2.51546	0.0808261	33.3333	2.30303	2.30303	4	8	2813	16797	21602
regulation of T cell chemotaxis	biological process	2.51546	0.0808261	33.3333	2.34622	2.34622	4	8	2813	16797	10819
positive regulation of epidermal growth factor-activated receptor activity	biological process	2.51546	0.0808261	33.3333	2.50206	2.50206	4	8	2813	16797	45741
negative regulation of dendritic spine development	biological process	2.51546	0.0808261	33.3333	2.08292	2.08292	4	8	2813	16797	61000
semaphorin-plexin signaling pathway involved in axon guidance	biological process	2.51546	0.0808261	33.3333	2.07917	2.07917	4	8	2813	16797	1902287
serine-type carboxypeptidase activity	molecular function	2.51546	0.0808261	33.3333	2.19684	2.19684	4	8	2813	16797	4185
response to leucine	biological process	2.51546	0.0808261	33.3333	2.21275	2.21275	4	8	2813	16797	43201
succinate metabolic process	biological process	2.51546	0.0808261	33.3333	2.13654	2.13654	4	8	2813	16797	6105
positive regulation of smooth muscle cell apoptotic process	biological process	2.51546	0.0808261	33.3333	2.31415	2.31415	4	8	2813	16797	34393
mitochondrial genome maintenance	biological process	2.51546	0.0808261	33.3333	2.01032	2.01032	4	8	2813	16797	2
regulation of mesenchymal cell apoptotic process	biological process	2.51546	0.0808261	33.3333	2.13524	2.13524	4	8	2813	16797	2001053
phosphatidylinositol-3,5-bisphosphate 3-phosphatase activity	molecular function	2.51546	0.0808261	33.3333	1.94801	1.94801	4	8	2813	16797	52629
melanosome membrane	cellular component	2.51546	0.0808261	33.3333	2.01646	2.01646	4	8	2813	16797	33162
pigment granule membrane	cellular component	2.51546	0.0808261	33.3333	2.01646	2.01646	4	8	2813	16797	90741
response to platelet aggregation inhibitor	biological process	2.51546	0.0808261	33.3333	1.91186	1.91186	4	8	2813	16797	61478
positive regulation of interleukin-2 biosynthetic process	biological process	2.51546	0.0808261	33.3333	1.79621	1.79621	4	8	2813	16797	45086
STAGA complex	cellular component	2.51546	0.0808261	33.3333	1.87958	1.87958	4	8	2813	16797	30914
cation transmembrane transport	biological process	2.51311	0.081016	16.3752	2.25935	2.25935	103	526	2714	16279	98655
neural nucleus development	biological process	2.51267	0.0810513	21.6667	2.12473	2.12473	13	47	2804	16758	48857
regulation of toll-like receptor signaling pathway	biological process	2.51267	0.0810513	21.6667	2.06617	2.06617	13	47	2804	16758	34121
glycoprotein metabolic process	biological process	2.50913	0.0813386	19.2	2.42123	2.42123	24	101	2793	16704	9100
glycosaminoglycan biosynthetic process	biological process	2.50683	0.0815265	19.802	2.13959	2.13959	20	81	2797	16724	6024
protein phosphatase binding	molecular function	2.50614	0.0815822	19.3277	2.17231	2.17231	23	96	2794	16709	19903
ribosome	cellular component	2.50614	0.0815822	19.3277	2.05691	2.05691	23	96	2794	16709	5840
potassium ion transport	biological process	2.50576	0.0816137	18.3908	2.08561	2.08561	32	142	2785	16663	6813
negative regulation of dephosphorylation	biological process	2.50473	0.0816976	19.6262	2.1948	2.1948	21	86	2796	16719	35305
negative regulation of protein tyrosine kinase activity	biological process	2.50464	0.0817046	25.9259	2.48476	2.48476	7	20	2810	16785	61099
carbohydrate phosphorylation	biological process	2.50464	0.0817046	25.9259	2.24605	2.24605	7	20	2810	16785	46835
epithelial cell morphogenesis	biological process	2.50464	0.0817046	25.9259	1.90532	1.90532	7	20	2810	16785	3382
Notch signaling pathway	biological process	2.5046	0.0817084	19.469	2.3656	2.3656	22	91	2795	16714	7219
negative regulation of protein catabolic process	biological process	2.5046	0.0817084	19.469	2.16421	2.16421	22	91	2795	16714	42177
behavior	biological process	2.50193	0.0819266	16.5154	2.18934	2.18934	91	460	2726	16345	7610
potassium ion transmembrane transporter activity	molecular function	2.49513	0.0824861	18.4524	2.09431	2.09431	31	137	2786	16668	15079
somatic stem cell population maintenance	biological process	2.48532	0.0832987	21.2121	2.29036	2.29036	14	52	2803	16753	35019
negative regulation of BMP signaling pathway	biological process	2.47571	0.0841035	22.449	2.08032	2.08032	11	38	2806	16767	30514
intraciliary transport	biological process	2.47571	0.0841035	22.449	1.95363	1.95363	11	38	2806	16767	42073
protein stabilization	biological process	2.4753	0.0841379	18.5897	2.31253	2.31253	29	127	2788	16678	50821
protein phosphatase type 2A complex	cellular component	2.47286	0.0843437	27.2727	2.43514	2.43514	6	16	2811	16789	159
T cell differentiation involved in immune response	biological process	2.47286	0.0843437	27.2727	2.39146	2.39146	6	16	2811	16789	2292
negative regulation of synapse organization	biological process	2.47286	0.0843437	27.2727	2.2802	2.2802	6	16	2811	16789	1905809
bone cell development	biological process	2.47286	0.0843437	27.2727	1.99179	1.99179	6	16	2811	16789	98751
retromer complex	cellular component	2.47286	0.0843437	27.2727	2.12564	2.12564	6	16	2811	16789	30904
protein localization to Golgi apparatus	biological process	2.47286	0.0843437	27.2727	2.2018	2.2018	6	16	2811	16789	34067
NLS-bearing protein import into nucleus	biological process	2.47286	0.0843437	27.2727	2.01061	2.01061	6	16	2811	16789	6607
nucleus localization	biological process	2.47286	0.0843437	27.2727	2.08069	2.08069	6	16	2811	16789	51647
ubiquitin protein ligase binding	molecular function	2.47257	0.0843679	17.2524	2.2068	2.2068	54	259	2763	16546	31625
negative regulation of cell migration	biological process	2.47137	0.0844689	17.7215	2.20673	2.20673	42	195	2775	16610	30336
regulation of MAP kinase activity	biological process	2.4701	0.0845765	17.1014	2.18623	2.18623	59	286	2758	16519	43405
regulation of amyloid-beta formation	biological process	2.46672	0.0848627	29.4118	2.55915	2.55915	5	12	2812	16793	1902003
WASH complex	cellular component	2.46672	0.0848627	29.4118	2.75411	2.75411	5	12	2812	16793	71203
cGMP binding	molecular function	2.46672	0.0848627	29.4118	2.37372	2.37372	5	12	2812	16793	30553
osteoblast development	biological process	2.46672	0.0848627	29.4118	2.13902	2.13902	5	12	2812	16793	2076
nitric oxide metabolic process	biological process	2.46672	0.0848627	29.4118	2.38212	2.38212	5	12	2812	16793	46209
thymic T cell selection	biological process	2.46672	0.0848627	29.4118	2.09808	2.09808	5	12	2812	16793	45061
lymphocyte apoptotic process	biological process	2.46672	0.0848627	29.4118	2.27453	2.27453	5	12	2812	16793	70227
hindbrain development	biological process	2.46672	0.0848627	29.4118	2.23547	2.23547	5	12	2812	16793	30902
filopodium tip	cellular component	2.46672	0.0848627	29.4118	2.00734	2.00734	5	12	2812	16793	32433
vesicle targeting	biological process	2.46672	0.0848627	29.4118	2.18464	2.18464	5	12	2812	16793	6903
lipoprotein particle receptor activity	molecular function	2.46672	0.0848627	29.4118	2.34907	2.34907	5	12	2812	16793	30228
sulfuric ester hydrolase activity	molecular function	2.46672	0.0848627	29.4118	2.1047	2.1047	5	12	2812	16793	8484
magnesium ion transmembrane transporter activity	molecular function	2.46672	0.0848627	29.4118	2.23047	2.23047	5	12	2812	16793	15095
magnesium ion transmembrane transport	biological process	2.46672	0.0848627	29.4118	2.23047	2.23047	5	12	2812	16793	1903830
negative regulation of epidermis development	biological process	2.46672	0.0848627	29.4118	2.09362	2.09362	5	12	2812	16793	45683
structural molecule activity conferring elasticity	molecular function	2.46672	0.0848627	29.4118	2.07096	2.07096	5	12	2812	16793	97493
regulation of RIG-I signaling pathway	biological process	2.46672	0.0848627	29.4118	2.36003	2.36003	5	12	2812	16793	39535
axis elongation	biological process	2.46672	0.0848627	29.4118	2.21743	2.21743	5	12	2812	16793	3401
platelet alpha granule membrane	cellular component	2.46672	0.0848627	29.4118	1.96492	1.96492	5	12	2812	16793	31092
positive regulation of extrinsic apoptotic signaling pathway via death domain receptors	biological process	2.46672	0.0848627	29.4118	2.03117	2.03117	5	12	2812	16793	1902043
mRNA cleavage and polyadenylation specificity factor complex	cellular component	2.46672	0.0848627	29.4118	2.05446	2.05446	5	12	2812	16793	5847
mannosidase activity	molecular function	2.46672	0.0848627	29.4118	1.98621	1.98621	5	12	2812	16793	15923
diol biosynthetic process	biological process	2.46672	0.0848627	29.4118	1.97198	1.97198	5	12	2812	16793	34312
activation of protein kinase A activity	biological process	2.46672	0.0848627	29.4118	2.02919	2.02919	5	12	2812	16793	34199
positive regulation of telomere capping	biological process	2.46672	0.0848627	29.4118	1.92459	1.92459	5	12	2812	16793	1904355
low-density lipoprotein particle binding	molecular function	2.46672	0.0848627	29.4118	1.99813	1.99813	5	12	2812	16793	30169
transmembrane receptor protein serine/threonine kinase activity	molecular function	2.46672	0.0848627	29.4118	1.81628	1.81628	5	12	2812	16793	4675
endocytosis	biological process	2.46593	0.0849302	16.6	2.21734	2.21734	83	417	2734	16388	6897
regulation of DNA recombination	biological process	2.46494	0.0850141	20.8333	2.29419	2.29419	15	57	2802	16748	18
negative regulation of autophagy	biological process	2.46494	0.0850141	20.8333	2.21493	2.21493	15	57	2802	16748	10507
regulation of gastrulation	biological process	2.46357	0.0851303	23.6842	2.06981	2.06981	9	29	2808	16776	10470
frizzled binding	molecular function	2.46357	0.0851303	23.6842	2.05195	2.05195	9	29	2808	16776	5109
exoribonuclease activity	molecular function	2.46357	0.0851303	23.6842	1.77965	1.77965	9	29	2808	16776	4532
negative regulation of protein serine/threonine kinase activity	biological process	2.44326	0.0868774	18.9394	2.19058	2.19058	25	107	2792	16698	71901
positive regulation of epithelial cell migration	biological process	2.43736	0.0873911	19.0476	2.2517	2.2517	24	102	2793	16703	10634
positive regulation of striated muscle cell differentiation	biological process	2.43611	0.087501	21.8182	2.30337	2.30337	12	43	2805	16762	51155
import across plasma membrane	biological process	2.43611	0.087501	21.8182	2.24141	2.24141	12	43	2805	16762	98739
regulation of peptide secretion	biological process	2.4336	0.0877206	16.7038	2.20584	2.20584	75	374	2742	16431	2791
regulation of embryonic development	biological process	2.43256	0.0878114	19.1667	2.16586	2.16586	23	97	2794	16708	45995
carbohydrate metabolic process	biological process	2.43104	0.087945	16.5669	2.24892	2.24892	83	418	2734	16387	5975
acetyltransferase complex	cellular component	2.42833	0.0881842	19.7917	2.2484	2.2484	19	77	2798	16728	1902493
protein acetyltransferase complex	cellular component	2.42833	0.0881842	19.7917	2.2484	2.2484	19	77	2798	16728	31248
N-methyltransferase activity	molecular function	2.42833	0.0881842	19.7917	2.1218	2.1218	19	77	2798	16728	8170
blood vessel development	biological process	2.42697	0.0883038	19.4444	2.17855	2.17855	21	87	2796	16718	1568
terpenoid metabolic process	biological process	2.42697	0.0883038	19.4444	2.03099	2.03099	21	87	2796	16718	6721
T cell activation	biological process	2.4252	0.0884602	18.0412	2.29952	2.29952	35	159	2782	16646	42110
heterocycle catabolic process	biological process	2.4206	0.088868	16.7866	2.03384	2.03384	70	347	2747	16458	46700
protein targeting	biological process	2.41886	0.0890228	17.3913	2.0794	2.0794	48	228	2769	16577	6605
positive regulation of cell migration	biological process	2.41606	0.0892728	16.7043	2.1769	2.1769	74	369	2743	16436	30335
lipid metabolic process	biological process	2.41272	0.0895717	15.6926	2.17456	2.17456	196	1053	2621	15752	6629
basolateral plasma membrane	cellular component	2.41193	0.0896418	18.0851	2.14343	2.14343	34	154	2783	16651	16323
plasma membrane organization	biological process	2.40693	0.0900917	21.3115	2.20143	2.20143	13	48	2804	16757	7009
histone deacetylase activity	molecular function	2.40272	0.0904715	22.7273	2.1625	2.1625	10	34	2807	16771	4407
positive regulation of epithelial to mesenchymal transition	biological process	2.40272	0.0904715	22.7273	2.06564	2.06564	10	34	2807	16771	10718
small GTPase mediated signal transduction	biological process	2.40176	0.0905585	17.134	2.16034	2.16034	55	266	2762	16539	7264
bicellular tight junction assembly	biological process	2.40063	0.090661	24.2424	2.33178	2.33178	8	25	2809	16780	70830
positive regulation of lipid kinase activity	biological process	2.40063	0.090661	24.2424	2.19094	2.19094	8	25	2809	16780	90218
embryonic cranial skeleton morphogenesis	biological process	2.40063	0.090661	24.2424	2.12069	2.12069	8	25	2809	16780	48701
protein serine/threonine kinase inhibitor activity	molecular function	2.40063	0.090661	24.2424	2.35671	2.35671	8	25	2809	16780	30291
regulation of cell migration involved in sprouting angiogenesis	biological process	2.40063	0.090661	24.2424	2.18942	2.18942	8	25	2809	16780	90049
exoribonuclease activity, producing 5'-phosphomonoesters	molecular function	2.40063	0.090661	24.2424	1.79704	1.79704	8	25	2809	16780	16896
regulation of cell projection assembly	biological process	2.39891	0.0908169	18.1319	2.1744	2.1744	33	149	2784	16656	60491
membrane lipid metabolic process	biological process	2.39783	0.0909149	17.8744	2.20709	2.20709	37	170	2780	16635	6643
protein homooligomerization	biological process	2.39442	0.091226	17.2185	2.14382	2.14382	52	250	2765	16555	51260
regulation of leukocyte cell-cell adhesion	biological process	2.39349	0.0913103	17.0659	2.15205	2.15205	57	277	2760	16528	1903037
vesicle coating	biological process	2.38557	0.0920368	20.8955	2.24101	2.24101	14	53	2803	16752	6901
regulation of glycolytic process	biological process	2.38557	0.0920368	20.8955	2.14445	2.14445	14	53	2803	16752	6110
intrinsic component of endoplasmic reticulum membrane	cellular component	2.38304	0.0922698	18.705	2.26564	2.26564	26	113	2791	16692	31227
regulation of release of sequestered calcium ion into cytosol	biological process	2.37022	0.09346	20.5479	2.42436	2.42436	15	58	2802	16747	51279
macromolecule methylation	biological process	2.37015	0.0934669	17.5732	2.16784	2.16784	42	197	2775	16608	43414
regulation of G2/M transition of mitotic cell cycle	biological process	2.36936	0.0935405	17.9487	2.05739	2.05739	35	160	2782	16645	10389
regulation of protein localization	biological process	2.36187	0.0942436	15.8099	2.19627	2.19627	163	868	2654	15937	32880
ceramide metabolic process	biological process	2.3596	0.0944576	20.2532	2.3314	2.3314	16	63	2801	16742	6672
protein phosphatase regulator activity	molecular function	2.3596	0.0944576	20.2532	2.26987	2.26987	16	63	2801	16742	19888
muscle cell differentiation	biological process	2.3596	0.0944576	20.2532	2.11589	2.11589	16	63	2801	16742	42692
phosphatidylinositol-3-phosphate biosynthetic process	biological process	2.35917	0.0944987	22	2.29494	2.29494	11	39	2806	16766	36092
regulation of potassium ion transmembrane transporter activity	biological process	2.35917	0.0944987	22	2.11976	2.11976	11	39	2806	16766	1901016
cell surface	cellular component	2.35776	0.0946324	16.3478	2.22433	2.22433	94	481	2723	16324	9986
positive regulation of mitotic sister chromatid separation	biological process	2.35769	0.0946385	37.5	2.30517	2.30517	3	5	2814	16800	1901970
positive regulation of metaphase/anaphase transition of cell cycle	biological process	2.35769	0.0946385	37.5	2.30517	2.30517	3	5	2814	16800	1902101
positive regulation of mitotic metaphase/anaphase transition	biological process	2.35769	0.0946385	37.5	2.30517	2.30517	3	5	2814	16800	45842
negative regulation of amyloid-beta formation	biological process	2.35769	0.0946385	37.5	2.97021	2.97021	3	5	2814	16800	1902430
regulation of glial cell apoptotic process	biological process	2.35769	0.0946385	37.5	2.34498	2.34498	3	5	2814	16800	34350
negative regulation of glial cell apoptotic process	biological process	2.35769	0.0946385	37.5	2.34498	2.34498	3	5	2814	16800	34351
polyprenol metabolic process	biological process	2.35769	0.0946385	37.5	2.28988	2.28988	3	5	2814	16800	16093
regulation of glucocorticoid receptor signaling pathway	biological process	2.35769	0.0946385	37.5	2.52007	2.52007	3	5	2814	16800	2000322
positive regulation of Wnt signaling pathway, planar cell polarity pathway	biological process	2.35769	0.0946385	37.5	2.37695	2.37695	3	5	2814	16800	2000096
cytoplasm organization	biological process	2.35769	0.0946385	37.5	2.19778	2.19778	3	5	2814	16800	7028
regulation of ribonucleoprotein complex localization	biological process	2.35769	0.0946385	37.5	2.16718	2.16718	3	5	2814	16800	2000197
5'-3' DNA helicase activity	molecular function	2.35769	0.0946385	37.5	2.05993	2.05993	3	5	2814	16800	43139
asymmetric synapse	cellular component	2.35769	0.0946385	37.5	2.24374	2.24374	3	5	2814	16800	32279
negative regulation of calcium ion import	biological process	2.35769	0.0946385	37.5	2.14791	2.14791	3	5	2814	16800	90281
regulation of oligodendrocyte progenitor proliferation	biological process	2.35769	0.0946385	37.5	2.25436	2.25436	3	5	2814	16800	70445
tRNA (cytosine) methyltransferase activity	molecular function	2.35769	0.0946385	37.5	2.36774	2.36774	3	5	2814	16800	16427
female pronucleus	cellular component	2.35769	0.0946385	37.5	2.11565	2.11565	3	5	2814	16800	1939
dimeric G-protein coupled receptor signaling pathway	biological process	2.35769	0.0946385	37.5	2.21327	2.21327	3	5	2814	16800	38042
spongiotrophoblast layer development	biological process	2.35769	0.0946385	37.5	2.23921	2.23921	3	5	2814	16800	60712
hemidesmosome	cellular component	2.35769	0.0946385	37.5	2.13877	2.13877	3	5	2814	16800	30056
patched binding	molecular function	2.35769	0.0946385	37.5	2.38516	2.38516	3	5	2814	16800	5113
epinephrine binding	molecular function	2.35769	0.0946385	37.5	2.48919	2.48919	3	5	2814	16800	51379
sequestering of extracellular ligand from receptor	biological process	2.35769	0.0946385	37.5	1.93866	1.93866	3	5	2814	16800	35581
negative regulation of RIG-I signaling pathway	biological process	2.35769	0.0946385	37.5	2.29901	2.29901	3	5	2814	16800	39536
regulation of cardiac muscle cell membrane potential	biological process	2.35769	0.0946385	37.5	2.45172	2.45172	3	5	2814	16800	86036
heterochromatin assembly	biological process	2.35769	0.0946385	37.5	2.22421	2.22421	3	5	2814	16800	31507
positive regulation of nucleobase-containing compound transport	biological process	2.35769	0.0946385	37.5	2.22716	2.22716	3	5	2814	16800	32241
epithelial fluid transport	biological process	2.35769	0.0946385	37.5	2.02429	2.02429	3	5	2814	16800	42045
negative regulation of voltage-gated potassium channel activity	biological process	2.35769	0.0946385	37.5	2.29808	2.29808	3	5	2814	16800	1903817
regulation of membrane repolarization during action potential	biological process	2.35769	0.0946385	37.5	2.16185	2.16185	3	5	2814	16800	98903
negative regulation of endothelial cell differentiation	biological process	2.35769	0.0946385	37.5	2.00537	2.00537	3	5	2814	16800	45602
neuron projection extension involved in neuron projection guidance	biological process	2.35769	0.0946385	37.5	1.98932	1.98932	3	5	2814	16800	1902284
axon extension involved in axon guidance	biological process	2.35769	0.0946385	37.5	1.98932	1.98932	3	5	2814	16800	48846
coreceptor activity involved in Wnt signaling pathway	molecular function	2.35769	0.0946385	37.5	2.03326	2.03326	3	5	2814	16800	71936
chylomicron remnant clearance	biological process	2.35769	0.0946385	37.5	2.14525	2.14525	3	5	2814	16800	34382
triglyceride-rich lipoprotein particle clearance	biological process	2.35769	0.0946385	37.5	2.14525	2.14525	3	5	2814	16800	71830
positive regulation of lipopolysaccharide-mediated signaling pathway	biological process	2.35769	0.0946385	37.5	1.95682	1.95682	3	5	2814	16800	31666
positive regulation of cytoplasmic translation	biological process	2.35769	0.0946385	37.5	2.24256	2.24256	3	5	2814	16800	2000767
ADP-ribosylation factor binding	molecular function	2.35769	0.0946385	37.5	2.13221	2.13221	3	5	2814	16800	30306
mannosyl-oligosaccharide 1,2-alpha-mannosidase activity	molecular function	2.35769	0.0946385	37.5	2.14235	2.14235	3	5	2814	16800	4571
tRNA-splicing ligase complex	cellular component	2.35769	0.0946385	37.5	2.05337	2.05337	3	5	2814	16800	72669
basement membrane collagen trimer	cellular component	2.35769	0.0946385	37.5	2.10555	2.10555	3	5	2814	16800	98651
gamma-aminobutyric acid transport	biological process	2.35769	0.0946385	37.5	2.01846	2.01846	3	5	2814	16800	15812
regulation of activation of Janus kinase activity	biological process	2.35769	0.0946385	37.5	2.35058	2.35058	3	5	2814	16800	10533
positive regulation of ryanodine-sensitive calcium-release channel activity	biological process	2.35769	0.0946385	37.5	2.28179	2.28179	3	5	2814	16800	60316
G-protein coupled receptor dimeric complex	cellular component	2.35769	0.0946385	37.5	1.93378	1.93378	3	5	2814	16800	38037
G-protein coupled receptor complex	cellular component	2.35769	0.0946385	37.5	1.93378	1.93378	3	5	2814	16800	97648
DNA unwinding involved in DNA replication	biological process	2.35769	0.0946385	37.5	1.91959	1.91959	3	5	2814	16800	6268
negative regulation of transforming growth factor beta production	biological process	2.35769	0.0946385	37.5	2.16099	2.16099	3	5	2814	16800	71635
intraciliary transport particle A	cellular component	2.35769	0.0946385	37.5	1.95873	1.95873	3	5	2814	16800	30991
platelet dense granule organization	biological process	2.35769	0.0946385	37.5	1.96682	1.96682	3	5	2814	16800	60155
cellular response to caffeine	biological process	2.35769	0.0946385	37.5	2.05076	2.05076	3	5	2814	16800	71313
hydrogen peroxide biosynthetic process	biological process	2.35769	0.0946385	37.5	1.99318	1.99318	3	5	2814	16800	50665
Bergmann glial cell differentiation	biological process	2.35769	0.0946385	37.5	1.87194	1.87194	3	5	2814	16800	60020
voltage-gated potassium channel activity involved in ventricular cardiac muscle cell action potential repolarization	molecular function	2.35769	0.0946385	37.5	1.79519	1.79519	3	5	2814	16800	1902282
membrane repolarization during ventricular cardiac muscle cell action potential	biological process	2.35769	0.0946385	37.5	1.79519	1.79519	3	5	2814	16800	98915
ventricular cardiac muscle cell membrane repolarization	biological process	2.35769	0.0946385	37.5	1.79519	1.79519	3	5	2814	16800	99625
7S RNA binding	molecular function	2.35769	0.0946385	37.5	1.91188	1.91188	3	5	2814	16800	8312
regulation of nodal signaling pathway	biological process	2.35769	0.0946385	37.5	1.87418	1.87418	3	5	2814	16800	1900107
phosphatidylinositol transporter activity	molecular function	2.35769	0.0946385	37.5	1.87937	1.87937	3	5	2814	16800	8526
HFE-transferrin receptor complex	cellular component	2.35769	0.0946385	37.5	1.79821	1.79821	3	5	2814	16800	1990712
labyrinthine layer development	biological process	2.35769	0.0946385	37.5	1.8198	1.8198	3	5	2814	16800	60711
O-acetyltransferase activity	molecular function	2.35769	0.0946385	37.5	1.75821	1.75821	3	5	2814	16800	16413
post-embryonic animal organ morphogenesis	biological process	2.35769	0.0946385	37.5	1.74007	1.74007	3	5	2814	16800	48563
positive regulation of production of miRNAs involved in gene silencing by miRNA	biological process	2.35769	0.0946385	37.5	1.82914	1.82914	3	5	2814	16800	1903800
regulation of intracellular lipid transport	biological process	2.35769	0.0946385	37.5	1.73648	1.73648	3	5	2814	16800	32377
regulation of intracellular sterol transport	biological process	2.35769	0.0946385	37.5	1.73648	1.73648	3	5	2814	16800	32380
regulation of intracellular cholesterol transport	biological process	2.35769	0.0946385	37.5	1.73648	1.73648	3	5	2814	16800	32383
endosomal transport	biological process	2.35563	0.094834	17.3432	2.08314	2.08314	47	224	2770	16581	16197
multicellular organismal macromolecule metabolic process	biological process	2.35277	0.0951056	20	2.27672	2.27672	17	68	2800	16737	44259
protein complex scaffold activity	molecular function	2.35277	0.0951056	20	2.33272	2.33272	17	68	2800	16737	32947
regulation of organ growth	biological process	2.35277	0.0951056	20	2.3195	2.3195	17	68	2800	16737	46620
positive regulation of cytokine production	biological process	2.3502	0.0953504	16.7939	2.19386	2.19386	66	327	2751	16478	1819
dendrite	cellular component	2.3502	0.0953504	16.7939	2.1099	2.1099	66	327	2751	16478	30425
positive regulation of plasma membrane bounded cell projection assembly	biological process	2.349	0.0954644	19.7802	2.11443	2.11443	18	73	2799	16732	120034
regulation of gliogenesis	biological process	2.34862	0.0955004	19.4175	2.11576	2.11576	20	83	2797	16722	14013
positive regulation of protein kinase activity	biological process	2.34785	0.0955747	16.4436	2.21808	2.21808	86	437	2731	16368	45860
protein import into nucleus	biological process	2.34776	0.0955828	19.5876	2.17379	2.17379	19	78	2798	16727	6606
regulation of membrane potential	biological process	2.34414	0.0959299	16.6667	2.17774	2.17774	72	360	2745	16445	42391
laminin binding	molecular function	2.34282	0.0960566	25	2.17943	2.17943	7	21	2810	16784	43236
sensory perception of taste	biological process	2.34282	0.0960566	25	2.10602	2.10602	7	21	2810	16784	50909
positive regulation of mesenchymal cell proliferation	biological process	2.34282	0.0960566	25	2.14445	2.14445	7	21	2810	16784	2053
columnar/cuboidal epithelial cell development	biological process	2.34282	0.0960566	25	2.07832	2.07832	7	21	2810	16784	2066
cardiac ventricle morphogenesis	biological process	2.34282	0.0960566	25	2.00942	2.00942	7	21	2810	16784	3208
carbohydrate transmembrane transport	biological process	2.34282	0.0960566	25	2.00358	2.00358	7	21	2810	16784	34219
plasma membrane	cellular component	2.3404	0.0962891	14.9636	2.15762	2.15762	678	3853	2139	12952	5886
chromatin binding	molecular function	2.33237	0.0970655	16.4151	2.17712	2.17712	87	443	2730	16362	3682
tricarboxylic acid metabolic process	biological process	2.33055	0.0972418	23.0769	2.46974	2.46974	9	30	2808	16775	72350
cyclic nucleotide binding	molecular function	2.33055	0.0972418	23.0769	2.16399	2.16399	9	30	2808	16775	30551
mitotic spindle assembly	biological process	2.33055	0.0972418	23.0769	2.14397	2.14397	9	30	2808	16775	90307
cellular response to glucagon stimulus	biological process	2.33055	0.0972418	23.0769	1.98602	1.98602	9	30	2808	16775	71377
cysteine-type peptidase activity	molecular function	2.32932	0.0973622	17.8218	2.17261	2.17261	36	166	2781	16639	8234
apoptotic process	biological process	2.32833	0.0974588	16.2205	2.15356	2.15356	103	532	2714	16273	6915
gated channel activity	molecular function	2.3278	0.09751	16.9591	2.18	2.18	58	284	2759	16521	22836
mechanosensitive ion channel activity	molecular function	2.3278	0.09751	16.9591	2.18	2.18	58	284	2759	16521	8381
rough endoplasmic reticulum	cellular component	2.32777	0.0975125	21.4286	2.26365	2.26365	12	44	2805	16761	5791
cellular response to alcohol	biological process	2.32777	0.0975125	21.4286	2.40524	2.40524	12	44	2805	16761	97306
regulation of myotube differentiation	biological process	2.32777	0.0975125	21.4286	2.28357	2.28357	12	44	2805	16761	10830
negative regulation of small GTPase mediated signal transduction	biological process	2.32777	0.0975125	21.4286	2.17971	2.17971	12	44	2805	16761	51058
regulation of muscle cell apoptotic process	biological process	2.32777	0.0975125	21.4286	2.24159	2.24159	12	44	2805	16761	10660
response to insulin	biological process	2.32774	0.0975155	18.4932	2.211	2.211	27	119	2790	16686	32868
positive regulation of transcription by RNA polymerase II	biological process	2.32413	0.0978681	15.7194	2.16425	2.16425	177	949	2640	15856	45944
regulation of calcium ion transmembrane transport	biological process	2.31747	0.0985224	18.5714	2.30409	2.30409	26	114	2791	16691	1903169
response to decreased oxygen levels	biological process	2.30949	0.0993123	17.2794	2.30898	2.30898	47	225	2770	16580	36293
cytosolic transport	biological process	2.30782	0.0994777	18.6567	2.11961	2.11961	25	109	2792	16696	16482
positive regulation of cell motility	biological process	2.30774	0.099486	16.5577	2.18558	2.18558	76	383	2741	16422	2000147
methylation	biological process	2.30675	0.0995844	17.1053	2.13729	2.13729	52	252	2765	16553	32259
phosphatidylinositol-mediated signaling	biological process	2.30526	0.0997329	20.9677	2.08272	2.08272	13	49	2804	16756	48015
cellular response to oxygen levels	biological process	2.29888	0.100371	18.75	2.2702	2.2702	24	104	2793	16701	71453
regulation of MAPK cascade	biological process	2.2956	0.100701	16.0544	2.22684	2.22684	118	617	2699	16188	43408
regulation of protein glycosylation	biological process	2.29385	0.100877	26.087	3.02613	3.02613	6	17	2811	16788	60049
nucleotide-sugar biosynthetic process	biological process	2.29385	0.100877	26.087	2.27696	2.27696	6	17	2811	16788	9226
regulation of protein sumoylation	biological process	2.29385	0.100877	26.087	2.08657	2.08657	6	17	2811	16788	33233
mammary gland development	biological process	2.29385	0.100877	26.087	2.21049	2.21049	6	17	2811	16788	30879
GTP-dependent protein binding	molecular function	2.29385	0.100877	26.087	2.09798	2.09798	6	17	2811	16788	30742
phosphorus-oxygen lyase activity	molecular function	2.29385	0.100877	26.087	2.12526	2.12526	6	17	2811	16788	16849
Rac protein signal transduction	biological process	2.29385	0.100877	26.087	1.9146	1.9146	6	17	2811	16788	16601
phospholipid biosynthetic process	biological process	2.29247	0.101017	17.2932	2.11372	2.11372	46	220	2771	16585	8654
beta-1 adrenergic receptor binding	molecular function	2.29019	0.101247	50	3.12426	3.12426	2	2	2815	16803	31697
GDP-L-fucose metabolic process	biological process	2.29019	0.101247	50	2.87418	2.87418	2	2	2815	16803	46368
negative regulation of defense response to virus by host	biological process	2.29019	0.101247	50	2.89804	2.89804	2	2	2815	16803	50689
regulation of homophilic cell adhesion	biological process	2.29019	0.101247	50	2.47213	2.47213	2	2	2815	16803	1903385
adenosine receptor binding	molecular function	2.29019	0.101247	50	2.74957	2.74957	2	2	2815	16803	31685
positive regulation of penile erection	biological process	2.29019	0.101247	50	2.69608	2.69608	2	2	2815	16803	60406
habituation	biological process	2.29019	0.101247	50	2.35038	2.35038	2	2	2815	16803	46959
cadmium ion transport	biological process	2.29019	0.101247	50	2.89252	2.89252	2	2	2815	16803	15691
cadmium ion transmembrane transport	biological process	2.29019	0.101247	50	2.89252	2.89252	2	2	2815	16803	70574
PH domain binding	molecular function	2.29019	0.101247	50	2.5557	2.5557	2	2	2815	16803	42731
negative regulation of nuclear cell cycle DNA replication	biological process	2.29019	0.101247	50	3.08334	3.08334	2	2	2815	16803	1902576
peptide-methionine (R)-S-oxide reductase activity	molecular function	2.29019	0.101247	50	2.63774	2.63774	2	2	2815	16803	33743
[heparan sulfate]-glucosamine N-sulfotransferase activity	molecular function	2.29019	0.101247	50	3.10685	3.10685	2	2	2815	16803	15016
epidermal growth factor-activated receptor transactivation by G-protein coupled receptor signaling pathway	biological process	2.29019	0.101247	50	3.01431	3.01431	2	2	2815	16803	35625
positive regulation of neuron maturation	biological process	2.29019	0.101247	50	2.37027	2.37027	2	2	2815	16803	14042
inositol trisphosphate metabolic process	biological process	2.29019	0.101247	50	2.26739	2.26739	2	2	2815	16803	32957
positive regulation of interferon-beta secretion	biological process	2.29019	0.101247	50	2.37763	2.37763	2	2	2815	16803	35549
palmitoyl-CoA oxidase activity	molecular function	2.29019	0.101247	50	2.45056	2.45056	2	2	2815	16803	16401
regulation of endothelial tube morphogenesis	biological process	2.29019	0.101247	50	2.75626	2.75626	2	2	2815	16803	1901509
bone regeneration	biological process	2.29019	0.101247	50	2.5189	2.5189	2	2	2815	16803	1990523
regulation of mitochondrial RNA catabolic process	biological process	2.29019	0.101247	50	2.33678	2.33678	2	2	2815	16803	960
cellular pigmentation	biological process	2.29019	0.101247	50	2.29597	2.29597	2	2	2815	16803	33059
proteoglycan catabolic process	biological process	2.29019	0.101247	50	2.49531	2.49531	2	2	2815	16803	30167
response to luteinizing hormone	biological process	2.29019	0.101247	50	2.28301	2.28301	2	2	2815	16803	34699
methenyltetrahydrofolate cyclohydrolase activity	molecular function	2.29019	0.101247	50	2.42796	2.42796	2	2	2815	16803	4477
methylenetetrahydrofolate dehydrogenase (NADP+) activity	molecular function	2.29019	0.101247	50	2.42796	2.42796	2	2	2815	16803	4488
adrenomedullin receptor signaling pathway	biological process	2.29019	0.101247	50	2.40404	2.40404	2	2	2815	16803	1990410
exosomal secretion	biological process	2.29019	0.101247	50	2.48473	2.48473	2	2	2815	16803	1990182
positive regulation of cell adhesion molecule production	biological process	2.29019	0.101247	50	2.404	2.404	2	2	2815	16803	60355
6-phosphofructo-2-kinase activity	molecular function	2.29019	0.101247	50	2.10414	2.10414	2	2	2815	16803	3873
amygdala development	biological process	2.29019	0.101247	50	2.3209	2.3209	2	2	2815	16803	21764
regulation of genetic imprinting	biological process	2.29019	0.101247	50	2.42189	2.42189	2	2	2815	16803	2000653
oxidative RNA demethylation	biological process	2.29019	0.101247	50	2.31434	2.31434	2	2	2815	16803	35513
oxidative RNA demethylase activity	molecular function	2.29019	0.101247	50	2.31434	2.31434	2	2	2815	16803	35515
negative regulation of synaptic plasticity	biological process	2.29019	0.101247	50	2.28077	2.28077	2	2	2815	16803	31914
calyx of Held	cellular component	2.29019	0.101247	50	2.28077	2.28077	2	2	2815	16803	44305
protein localization to plasma membrane raft	biological process	2.29019	0.101247	50	2.44239	2.44239	2	2	2815	16803	44860
cerebellum morphogenesis	biological process	2.29019	0.101247	50	2.36794	2.36794	2	2	2815	16803	21587
canonical Wnt signaling pathway involved in regulation of cell proliferation	biological process	2.29019	0.101247	50	2.24081	2.24081	2	2	2815	16803	44340
trachea cartilage morphogenesis	biological process	2.29019	0.101247	50	2.1599	2.1599	2	2	2815	16803	60535
Wnt signaling pathway involved in somitogenesis	biological process	2.29019	0.101247	50	2.12684	2.12684	2	2	2815	16803	90244
positive regulation of endocytic recycling	biological process	2.29019	0.101247	50	2.31382	2.31382	2	2	2815	16803	2001137
thyroid hormone receptor coactivator activity	molecular function	2.29019	0.101247	50	2.31035	2.31035	2	2	2815	16803	30375
calcium-dependent protein kinase C activity	molecular function	2.29019	0.101247	50	1.94574	1.94574	2	2	2815	16803	4698
regulation of asymmetric cell division	biological process	2.29019	0.101247	50	2.26593	2.26593	2	2	2815	16803	9786
[truncated: 9,337 more rows]
