# Supplementary material for: High glucose alters the DNA methylation pattern of neurodevelopment associated genes in human neural progenitor cells in vitro
Source: Sci Rep. 2020 Sep 24;10:15676. doi: 10.1038/s41598-020-72485-7 (PMC7518427; doi:10.1038/s41598-020-72485-7)
Supplement: Supplementary file 4 — Supplementary Dataset S3. [file 41598_2020_72485_MOESM4_ESM.xlsx]

## Sheet: Sheet1
Supplementary Dataset S3: List of pathways that were enriched with differentially methylated genes from hNPCs exposed to HG.
Pathway Name	Database	Enrichment Score	Enrichment p-value	% genes in pathway that are present	Attribute score	High glucose vs. Normal score	# genes in list, in pathway	# genes not in list, in pathway	# genes in list, not in pathway	# genes not in list, not in pathway	Pathway ID
Axon guidance	kegg	12.8717	2.56964e-06	34.3558	2.17749	2.17749	56	107	1087	4708	kegg_pathway_282
Basal cell carcinoma	kegg	6.63056	0.00131942	36.8421	2.18663	2.18663	21	36	1122	4779	kegg_pathway_213
Gastric cancer	kegg	6.39163	0.00167552	29.5775	2.22573	2.22573	42	100	1101	4715	kegg_pathway_298
Other glycan degradation	kegg	6.32821	0.00178522	57.1429	2.07664	2.07664	8	6	1135	4809	kegg_pathway_263
Non-small cell lung cancer	kegg	5.85806	0.00285677	34.375	2.1696	2.1696	22	42	1121	4773	kegg_pathway_85
Thyroid hormone signaling pathway	kegg	5.83911	0.00291144	30.7692	2.11157	2.11157	32	72	1111	4743	kegg_pathway_311
Hippo signaling pathway	kegg	5.29254	0.00502899	28.4672	2.25875	2.25875	39	98	1104	4717	kegg_pathway_285
Breast cancer	kegg	5.02751	0.00655514	28.0576	2.18662	2.18662	39	100	1104	4715	kegg_pathway_246
Melanogenesis	kegg	4.75166	0.00863734	30	2.09023	2.09023	27	63	1116	4752	kegg_pathway_229
Signaling pathways regulating pluripotency of stem cells	kegg	4.56263	0.0104346	28.0992	2.12142	2.12142	34	87	1109	4728	kegg_pathway_262
Chronic myeloid leukemia	kegg	4.49664	0.0111464	30.6667	2.16483	2.16483	23	52	1120	4763	kegg_pathway_154
RNA degradation	kegg	4.27276	0.0139432	31.25	2.09697	2.09697	20	44	1123	4771	kegg_pathway_1
Hippo signaling pathway - multiple species	kegg	4.05309	0.0173686	38.4615	2.41124	2.41124	10	16	1133	4799	kegg_pathway_139
Hepatocellular carcinoma	kegg	3.90695	0.0201018	26.1438	2.14965	2.14965	40	113	1103	4702	kegg_pathway_50
Sphingolipid signaling pathway	kegg	3.87864	0.0206789	27.5229	2.22457	2.22457	30	79	1113	4736	kegg_pathway_78
Long-term depression	kegg	3.87225	0.0208114	31.4815	2.12574	2.12574	17	37	1126	4778	kegg_pathway_16
Hedgehog signaling pathway	kegg	3.86723	0.0209163	33.3333	2.22339	2.22339	14	28	1129	4787	kegg_pathway_167
Protein digestion and absorption	kegg	3.86269	0.0210115	29.1139	2.21775	2.21775	23	56	1120	4759	kegg_pathway_173
Glioma	kegg	3.76608	0.0231426	29.8507	2.06521	2.06521	20	47	1123	4768	kegg_pathway_179
mTOR signaling pathway	kegg	3.70623	0.02457	26.2774	2.06452	2.06452	36	101	1107	4714	kegg_pathway_140
Pathways in cancer	kegg	3.68099	0.025198	22.7083	2.16166	2.16166	109	371	1034	4444	kegg_pathway_51
Glycosphingolipid biosynthesis - globo and isoglobo series	kegg	3.59031	0.0275899	50	2.12837	2.12837	5	5	1138	4810	kegg_pathway_102
Lysine degradation	kegg	3.49748	0.0302735	30.7692	2.22191	2.22191	16	36	1127	4779	kegg_pathway_247
Mucin type O-glycan biosynthesis	kegg	3.31022	0.0365082	36	2.42411	2.42411	9	16	1134	4799	kegg_pathway_217
Thyroid cancer	kegg	3.25823	0.0384565	33.3333	2.01158	2.01158	11	22	1132	4793	kegg_pathway_177
Thyroid hormone synthesis	kegg	3.23507	0.0393573	29.0323	2.2294	2.2294	18	44	1125	4771	kegg_pathway_111
Salivary secretion	kegg	3.17342	0.0418604	28.169	2.18218	2.18218	20	51	1123	4764	kegg_pathway_202
Vascular smooth muscle contraction	kegg	2.97877	0.0508556	26.2626	2.23578	2.23578	26	73	1117	4742	kegg_pathway_17
cGMP-PKG signaling pathway	kegg	2.96102	0.0517663	25	2.21062	2.21062	35	105	1108	4710	kegg_pathway_200
Phospholipase D signaling pathway	kegg	2.94632	0.0525327	25.1908	2.14412	2.14412	33	98	1110	4717	kegg_pathway_130
Viral myocarditis	kegg	2.93626	0.0530639	29.7872	2.17713	2.17713	14	33	1129	4782	kegg_pathway_120
Wnt signaling pathway	kegg	2.83853	0.0585114	25.2033	2.24781	2.24781	31	92	1112	4723	kegg_pathway_62
Inositol phosphate metabolism	kegg	2.812	0.0600847	27.6923	2.19935	2.19935	18	47	1125	4768	kegg_pathway_9
Estrogen signaling pathway	kegg	2.7636	0.0630643	26.087	2.10328	2.10328	24	68	1119	4747	kegg_pathway_24
Notch signaling pathway	kegg	2.73921	0.0646212	29.5455	2.2954	2.2954	13	31	1130	4784	kegg_pathway_31
Cholinergic synapse	kegg	2.71829	0.0659872	25.4717	2.10161	2.10161	27	79	1116	4736	kegg_pathway_144
ErbB signaling pathway	kegg	2.65596	0.0702315	26.1905	2.14501	2.14501	22	62	1121	4753	kegg_pathway_115
Fructose and mannose metabolism	kegg	2.6299	0.0720855	32.1429	2.27169	2.27169	9	19	1134	4796	kegg_pathway_276
Bile secretion	kegg	2.5576	0.0774904	26.8657	2.1707	2.1707	18	49	1125	4766	kegg_pathway_269
MicroRNAs in cancer	kegg	2.55546	0.0776562	23.301	2.18742	2.18742	48	158	1095	4657	kegg_pathway_32
Insulin secretion	kegg	2.54747	0.0782795	26.3158	2.09855	2.09855	20	56	1123	4759	kegg_pathway_190
Aminoacyl-tRNA biosynthesis	kegg	2.54081	0.0788024	29.2683	2.18995	2.18995	12	29	1131	4786	kegg_pathway_322
Mineral absorption	kegg	2.54081	0.0788024	29.2683	2.37166	2.37166	12	29	1131	4786	kegg_pathway_131
Phosphatidylinositol signaling system	kegg	2.49763	0.0822801	25.5556	2.25466	2.25466	23	67	1120	4748	kegg_pathway_172
Gastric acid secretion	kegg	2.49288	0.0826713	26.3889	2.1161	2.1161	19	53	1124	4762	kegg_pathway_155
Inflammatory bowel disease (IBD)	kegg	2.45168	0.0861486	27.1186	2.04539	2.04539	16	43	1127	4772	kegg_pathway_291
Pantothenate and CoA biosynthesis	kegg	2.41333	0.0895169	35.2941	2.06233	2.06233	6	11	1137	4804	kegg_pathway_315
Folate biosynthesis	kegg	2.40346	0.0904045	33.3333	2.24517	2.24517	7	14	1136	4801	kegg_pathway_178
Fc epsilon RI signaling pathway	kegg	2.38299	0.0922747	26.5625	2.06434	2.06434	17	47	1126	4768	kegg_pathway_216
Human papillomavirus infection	kegg	2.32216	0.0980615	22.3404	2.17296	2.17296	63	219	1080	4596	kegg_pathway_87
Endocrine resistance	kegg	2.24189	0.106257	25	2.10619	2.10619	22	66	1121	4749	kegg_pathway_108
Melanoma	kegg	2.21331	0.109338	25.7143	2.22392	2.22392	18	52	1125	4763	kegg_pathway_67
Huntington's disease	kegg	2.17096	0.114068	23.4483	2.21481	2.21481	34	111	1109	4704	kegg_pathway_304
B cell receptor signaling pathway	kegg	2.15495	0.115909	25.7576	2.05526	2.05526	17	49	1126	4766	kegg_pathway_142
Proteoglycans in cancer	kegg	2.06637	0.126645	22.7778	2.2384	2.2384	41	139	1102	4676	kegg_pathway_110
Sulfur metabolism	kegg	2.00863	0.134173	42.8571	1.98832	1.98832	3	4	1140	4811	kegg_pathway_201
ECM-receptor interaction	kegg	2.00651	0.134457	25	2.20049	2.20049	18	54	1125	4761	kegg_pathway_22
Glycosphingolipid biosynthesis - lacto and neolacto series	kegg	2.0007	0.13524	30.4348	2.12196	2.12196	7	16	1136	4799	kegg_pathway_106
Focal adhesion	kegg	1.99364	0.136199	22.5806	2.1251	2.1251	42	144	1101	4671	kegg_pathway_239
Type I diabetes mellitus	kegg	1.99152	0.136488	27.7778	2.02635	2.02635	10	26	1133	4789	kegg_pathway_233
Phenylalanine metabolism	kegg	1.94085	0.143582	33.3333	1.89988	1.89988	5	10	1138	4805	kegg_pathway_321
Fc gamma R-mediated phagocytosis	kegg	1.93751	0.144062	24.3902	2.13984	2.13984	20	62	1123	4753	kegg_pathway_107
Spliceosome	kegg	1.93318	0.144688	23.4783	2.17383	2.17383	27	88	1116	4727	kegg_pathway_18
Amino sugar and nucleotide sugar metabolism	kegg	1.85348	0.156691	27.027	2.30591	2.30591	10	27	1133	4788	kegg_pathway_253
HTLV-I infection	kegg	1.82891	0.160589	21.9731	2.13767	2.13767	49	174	1094	4641	kegg_pathway_113
Glyoxylate and dicarboxylate metabolism	kegg	1.82596	0.161063	29.1667	2.3459	2.3459	7	17	1136	4798	kegg_pathway_30
Cardiac muscle contraction	kegg	1.8222	0.16167	25	2.21714	2.21714	15	45	1128	4770	kegg_pathway_127
Type II diabetes mellitus	kegg	1.789	0.167127	26.1905	2.21543	2.21543	11	31	1132	4784	kegg_pathway_256
Phenylalanine, tyrosine and tryptophan biosynthesis	kegg	1.78172	0.168348	50	2.03357	2.03357	2	2	1141	4813	kegg_pathway_225
FoxO signaling pathway	kegg	1.7303	0.177232	23.0088	2.09879	2.09879	26	87	1117	4728	kegg_pathway_186
Allograft rejection	kegg	1.72951	0.177372	27.5862	2.05985	2.05985	8	21	1135	4794	kegg_pathway_212
DNA replication	kegg	1.72951	0.177372	27.5862	2.1094	2.1094	8	21	1135	4794	kegg_pathway_146
Protein export	kegg	1.72796	0.177646	31.25	1.94951	1.94951	5	11	1138	4804	kegg_pathway_236
Influenza A	kegg	1.72488	0.178194	22.5352	2.07721	2.07721	32	110	1111	4705	kegg_pathway_150
Th17 cell differentiation	kegg	1.70422	0.181915	23.2323	1.99014	1.99014	23	76	1120	4739	kegg_pathway_94
Small cell lung cancer	kegg	1.6817	0.186057	23.5294	2.22971	2.22971	20	65	1123	4750	kegg_pathway_97
Th1 and Th2 cell differentiation	kegg	1.6817	0.186057	23.5294	2.07929	2.07929	20	65	1123	4750	kegg_pathway_199
Renin secretion	kegg	1.65829	0.190465	24.5614	2.31282	2.31282	14	43	1129	4772	kegg_pathway_57
Rap1 signaling pathway	kegg	1.65507	0.191079	21.875	2.16193	2.16193	42	150	1101	4665	kegg_pathway_312
Oxytocin signaling pathway	kegg	1.61875	0.198146	22.3881	2.14145	2.14145	30	104	1113	4711	kegg_pathway_109
Longevity regulating pathway - multiple species	kegg	1.56283	0.209542	24.1379	2.07546	2.07546	14	44	1129	4771	kegg_pathway_270
Histidine metabolism	kegg	1.54007	0.214367	29.4118	1.72393	1.72393	5	12	1138	4803	kegg_pathway_228
Autophagy - animal	kegg	1.53757	0.214903	22.5225	1.96393	1.96393	25	86	1118	4729	kegg_pathway_23
Aldosterone-regulated sodium reabsorption	kegg	1.53426	0.215616	25.7143	2.03716	2.03716	9	26	1134	4789	kegg_pathway_45
Carbohydrate digestion and absorption	kegg	1.53426	0.215616	25.7143	2.18437	2.18437	9	26	1134	4789	kegg_pathway_189
Relaxin signaling pathway	kegg	1.51962	0.218794	22.314	2.0201	2.0201	27	94	1116	4721	kegg_pathway_129
Ribosome	kegg	1.50178	0.222733	22.6804	2.05666	2.05666	22	75	1121	4740	kegg_pathway_126
Natural killer cell mediated cytotoxicity	kegg	1.49108	0.22513	22.549	2.13812	2.13812	23	79	1120	4736	kegg_pathway_4
Vibrio cholerae infection	kegg	1.49078	0.225198	25	2.18113	2.18113	10	30	1133	4785	kegg_pathway_308
Sphingolipid metabolism	kegg	1.49078	0.225198	25	2.0879	2.0879	10	30	1133	4785	kegg_pathway_171
EGFR tyrosine kinase inhibitor resistance	kegg	1.48119	0.227368	23.0769	2.11634	2.11634	18	60	1125	4755	kegg_pathway_149
Measles	kegg	1.47288	0.229264	22.3214	2.22207	2.22207	25	87	1118	4728	kegg_pathway_238
GABAergic synapse	kegg	1.467	0.230617	22.8916	2.07638	2.07638	19	64	1124	4751	kegg_pathway_295
Pancreatic secretion	kegg	1.45452	0.233513	22.7273	2.18687	2.18687	20	68	1123	4747	kegg_pathway_260
Morphine addiction	kegg	1.45452	0.233513	22.7273	2.08748	2.08748	20	68	1123	4747	kegg_pathway_10
Glycosaminoglycan biosynthesis - heparan sulfate / heparin	kegg	1.44872	0.23487	27.2727	2.40001	2.40001	6	16	1137	4799	kegg_pathway_15
Protein processing in endoplasmic reticulum	kegg	1.44107	0.236674	21.8978	2.38287	2.38287	30	107	1113	4708	kegg_pathway_158
Basal transcription factors	kegg	1.41885	0.241992	25	2.03215	2.03215	9	27	1134	4788	kegg_pathway_180
Neomycin, kanamycin and gentamicin biosynthesis	kegg	1.40216	0.246065	40	2.54789	2.54789	2	3	1141	4812	kegg_pathway_286
Retrograde endocannabinoid signaling	kegg	1.39871	0.246916	21.9512	2.16483	2.16483	27	96	1116	4719	kegg_pathway_317
ABC transporters	kegg	1.38516	0.250283	24.3902	2.32077	2.32077	10	31	1133	4784	kegg_pathway_134
T cell receptor signaling pathway	kegg	1.37592	0.252607	22.3404	2.03702	2.03702	21	73	1122	4742	kegg_pathway_65
PI3K-Akt signaling pathway	kegg	1.37113	0.25382	20.7921	2.12618	2.12618	63	240	1080	4575	kegg_pathway_116
Platelet activation	kegg	1.35539	0.257847	22.0183	2.35737	2.35737	24	85	1119	4730	kegg_pathway_168
Tryptophan metabolism	kegg	1.3441	0.260774	25	2.31449	2.31449	8	24	1135	4791	kegg_pathway_251
Cortisol synthesis and secretion	kegg	1.31914	0.267366	23.2143	2.21377	2.21377	13	43	1130	4772	kegg_pathway_40
Circadian entrainment	kegg	1.31762	0.267772	22.2222	2.00047	2.00047	20	70	1123	4745	kegg_pathway_197
Renin-angiotensin system	kegg	1.30921	0.270034	26.087	2.29258	2.29258	6	17	1137	4798	kegg_pathway_19
One carbon pool by folate	kegg	1.2949	0.273924	28.5714	2.20455	2.20455	4	10	1139	4805	kegg_pathway_103
Pancreatic cancer	kegg	1.28164	0.277581	22.5352	2.07265	2.07265	16	55	1127	4760	kegg_pathway_279
African trypanosomiasis	kegg	1.26583	0.282006	25	2.02116	2.02116	7	21	1136	4794	kegg_pathway_305
GnRH signaling pathway	kegg	1.25878	0.284	22.093	2.21689	2.21689	19	67	1124	4748	kegg_pathway_170
Toll-like receptor signaling pathway	kegg	1.25878	0.284	22.093	2.01433	2.01433	19	67	1124	4748	kegg_pathway_8
Chemokine signaling pathway	kegg	1.22727	0.293093	21.0843	2.14357	2.14357	35	131	1108	4684	kegg_pathway_124
Vasopressin-regulated water reabsorption	kegg	1.21169	0.297693	23.6842	2.10804	2.10804	9	29	1134	4786	kegg_pathway_63
Cholesterol metabolism	kegg	1.19399	0.303009	23.2558	2.17513	2.17513	10	33	1133	4782	kegg_pathway_112
AMPK signaling pathway	kegg	1.18611	0.305408	21.5686	2.20006	2.20006	22	80	1121	4735	kegg_pathway_237
SNARE interactions in vesicular transport	kegg	1.183	0.306358	25	1.86989	1.86989	6	18	1137	4797	kegg_pathway_157
Apelin signaling pathway	kegg	1.18047	0.307134	21.3115	2.16104	2.16104	26	96	1117	4719	kegg_pathway_289
Pathogenic Escherichia coli infection	kegg	1.18016	0.307229	22.9167	2.10427	2.10427	11	37	1132	4778	kegg_pathway_264
Prion diseases	kegg	1.15423	0.315299	24.1379	2.05825	2.05825	7	22	1136	4793	kegg_pathway_86
Base excision repair	kegg	1.15423	0.315299	24.1379	1.98015	1.98015	7	22	1136	4793	kegg_pathway_91
Aldosterone synthesis and secretion	kegg	1.13404	0.32173	21.5909	2.20715	2.20715	19	69	1124	4746	kegg_pathway_101
Riboflavin metabolism	kegg	1.12519	0.324592	33.3333	1.74787	1.74787	2	4	1141	4811	kegg_pathway_90
Biosynthesis of unsaturated fatty acids	kegg	1.09405	0.334856	25	2.18474	2.18474	5	15	1138	4800	kegg_pathway_231
Progesterone-mediated oocyte maturation	kegg	1.07614	0.340909	21.4286	2.0519	2.0519	18	66	1125	4749	kegg_pathway_5
Citrate cycle (TCA cycle)	kegg	1.06872	0.343449	24	2.52761	2.52761	6	19	1137	4796	kegg_pathway_169
Asthma	kegg	1.06872	0.343449	24	1.96747	1.96747	6	19	1137	4796	kegg_pathway_34
Graft-versus-host disease	kegg	1.05201	0.349234	23.3333	2.02444	2.02444	7	23	1136	4792	kegg_pathway_234
Glycerolipid metabolism	kegg	1.0202	0.360524	21.8182	2.07127	2.07127	12	43	1131	4772	kegg_pathway_160
Cell adhesion molecules (CAMs)	kegg	0.983165	0.374125	20.6612	2.23225	2.23225	25	96	1118	4719	kegg_pathway_316
Epstein-Barr virus infection	kegg	0.981784	0.374642	20.3297	2.21202	2.21202	37	145	1106	4670	kegg_pathway_133
Fatty acid elongation	kegg	0.976561	0.376604	23.8095	2.17539	2.17539	5	16	1138	4799	kegg_pathway_274
Prostate cancer	kegg	0.966172	0.380537	20.8791	2.14786	2.14786	19	72	1124	4743	kegg_pathway_196
HIF-1 signaling pathway	kegg	0.966172	0.380537	20.8791	2.06804	2.06804	19	72	1124	4743	kegg_pathway_242
Nicotinate and nicotinamide metabolism	kegg	0.965145	0.380928	23.0769	2.09633	2.09633	6	20	1137	4795	kegg_pathway_77
Tyrosine metabolism	kegg	0.965145	0.380928	23.0769	1.99105	1.99105	6	20	1137	4795	kegg_pathway_99
Bladder cancer	kegg	0.954379	0.385051	22.2222	2.19884	2.19884	8	28	1135	4787	kegg_pathway_185
Platinum drug resistance	kegg	0.953292	0.38547	21.3115	2.19127	2.19127	13	48	1130	4767	kegg_pathway_27
Regulation of actin cytoskeleton	kegg	0.952548	0.385757	20.2073	2.1562	2.1562	39	154	1104	4661	kegg_pathway_302
Endocrine and other factor-regulated calcium reabsorption	kegg	0.951371	0.386211	21.7391	2.16626	2.16626	10	36	1133	4779	kegg_pathway_287
Jak-STAT signaling pathway	kegg	0.949287	0.387017	20.438	2.11437	2.11437	28	109	1115	4706	kegg_pathway_214
Phagosome	kegg	0.941819	0.389918	20.4724	2.10064	2.10064	26	101	1117	4714	kegg_pathway_53
Herpes simplex infection	kegg	0.924744	0.396633	20.2532	2.21252	2.21252	32	126	1111	4689	kegg_pathway_176
Adrenergic signaling in cardiomyocytes	kegg	0.899092	0.406939	20.3125	2.12601	2.12601	26	102	1117	4713	kegg_pathway_293
Colorectal cancer	kegg	0.895542	0.408386	20.8955	2.09169	2.09169	14	53	1129	4762	kegg_pathway_135
Arrhythmogenic right ventricular cardiomyopathy (ARVC)	kegg	0.895542	0.408386	20.8955	2.12804	2.12804	14	53	1129	4762	kegg_pathway_136
Prolactin signaling pathway	kegg	0.891723	0.409949	20.9677	2.11305	2.11305	13	49	1130	4766	kegg_pathway_128
Endometrial cancer	kegg	0.887973	0.411489	21.0526	2.07261	2.07261	12	45	1131	4770	kegg_pathway_81
Antigen processing and presentation	kegg	0.887973	0.411489	21.0526	2.03773	2.03773	12	45	1131	4770	kegg_pathway_163
Glycosphingolipid biosynthesis - ganglio series	kegg	0.885139	0.412657	25	1.97588	1.97588	3	9	1140	4806	kegg_pathway_56
Glycosaminoglycan biosynthesis - chondroitin sulfate / dermatan sulfate	kegg	0.875012	0.416857	23.5294	1.9404	1.9404	4	13	1139	4802	kegg_pathway_104
Serotonergic synapse	kegg	0.871054	0.41851	20.4082	2.18111	2.18111	20	78	1123	4737	kegg_pathway_125
Inflammatory mediator regulation of TRP channels	kegg	0.860988	0.422744	20.4545	2.26503	2.26503	18	70	1125	4745	kegg_pathway_303
Gap junction	kegg	0.850461	0.427218	20.5128	2.1305	2.1305	16	62	1127	4753	kegg_pathway_268
Acute myeloid leukemia	kegg	0.833592	0.434486	20.6349	2.13289	2.13289	13	50	1130	4765	kegg_pathway_188
Regulation of lipolysis in adipocytes	kegg	0.815005	0.442637	20.8333	2.04138	2.04138	10	38	1133	4777	kegg_pathway_306
Glutathione metabolism	kegg	0.808302	0.445614	20.9302	2.5338	2.5338	9	34	1134	4781	kegg_pathway_153
Autoimmune thyroid disease	kegg	0.808302	0.445614	20.9302	1.99423	1.99423	9	34	1134	4781	kegg_pathway_11
Necroptosis	kegg	0.780142	0.458341	19.8473	2.14314	2.14314	26	105	1117	4710	kegg_pathway_42
Collecting duct acid secretion	kegg	0.777675	0.459473	21.7391	2.2548	2.2548	5	18	1138	4797	kegg_pathway_300
NOD-like receptor signaling pathway	kegg	0.756326	0.469388	19.7183	2.27254	2.27254	28	114	1115	4701	kegg_pathway_137
Non-alcoholic fatty liver disease (NAFLD)	kegg	0.754021	0.470471	19.8198	2.21059	2.21059	22	89	1121	4726	kegg_pathway_28
Oocyte meiosis	kegg	0.739648	0.477282	19.802	2.1383	2.1383	20	81	1123	4734	kegg_pathway_64
N-Glycan biosynthesis	kegg	0.733419	0.480264	20.5128	1.94329	1.94329	8	31	1135	4784	kegg_pathway_275
Bacterial invasion of epithelial cells	kegg	0.726998	0.483358	20	2.15204	2.15204	13	52	1130	4763	kegg_pathway_248
Adipocytokine signaling pathway	kegg	0.71745	0.487995	20	2.0896	2.0896	12	48	1131	4767	kegg_pathway_89
MAPK signaling pathway	kegg	0.716178	0.488616	19.403	2.12709	2.12709	52	216	1091	4599	kegg_pathway_267
Glutamatergic synapse	kegg	0.707595	0.492828	19.6262	2.16888	2.16888	21	86	1122	4729	kegg_pathway_278
Longevity regulating pathway	kegg	0.707216	0.493015	19.7531	2.0583	2.0583	16	65	1127	4750	kegg_pathway_162
Carbon metabolism	kegg	0.699648	0.49676	19.6078	2.34683	2.34683	20	82	1123	4733	kegg_pathway_266
Galactose metabolism	kegg	0.693615	0.499766	20.8333	2.3687	2.3687	5	19	1138	4796	kegg_pathway_39
Neurotrophin signaling pathway	kegg	0.678113	0.507574	19.469	2.08087	2.08087	22	91	1121	4724	kegg_pathway_52
Other types of O-glycan biosynthesis	kegg	0.675356	0.508975	21.0526	2.43705	2.43705	4	15	1139	4800	kegg_pathway_219
Taste transduction	kegg	0.667279	0.513103	19.6721	2.26066	2.26066	12	49	1131	4766	kegg_pathway_195
Central carbon metabolism in cancer	kegg	0.667279	0.513103	19.6721	2.1484	2.1484	12	49	1131	4766	kegg_pathway_114
NF-kappa B signaling pathway	kegg	0.664214	0.514678	19.5122	2.34691	2.34691	16	66	1127	4749	kegg_pathway_44
Shigellosis	kegg	0.655491	0.519187	19.6429	2.24874	2.24874	11	45	1132	4770	kegg_pathway_309
Primary bile acid biosynthesis	kegg	0.651902	0.521054	21.4286	2.61809	2.61809	3	11	1140	4804	kegg_pathway_6
Choline metabolism in cancer	kegg	0.643333	0.525538	19.3548	2.237	2.237	18	75	1125	4740	kegg_pathway_323
Viral carcinogenesis	kegg	0.639087	0.527774	19.209	2.19551	2.19551	34	143	1109	4672	kegg_pathway_271
Porphyrin and chlorophyll metabolism	kegg	0.638638	0.528011	20	2.48	2.48	6	24	1137	4791	kegg_pathway_49
Hepatitis B	kegg	0.633692	0.530629	19.2308	2.17231	2.17231	25	105	1118	4710	kegg_pathway_215
Staphylococcus aureus infection	kegg	0.628643	0.533315	19.5652	2.01145	2.01145	9	37	1134	4778	kegg_pathway_73
Long-term potentiation	kegg	0.620157	0.53786	19.3548	2.12866	2.12866	12	50	1131	4765	kegg_pathway_151
Taurine and hypotaurine metabolism	kegg	0.618173	0.538928	22.2222	2.71439	2.71439	2	7	1141	4808	kegg_pathway_265
TNF signaling pathway	kegg	0.61561	0.540311	19.1919	2.22631	2.22631	19	80	1124	4735	kegg_pathway_33
Oxidative phosphorylation	kegg	0.595558	0.551255	19.1011	2.36921	2.36921	17	72	1126	4743	kegg_pathway_243
Intestinal immune network for IgA production	kegg	0.595384	0.551351	19.4444	1.9076	1.9076	7	29	1136	4786	kegg_pathway_241
Mannose type O-glycan biosynthesis	kegg	0.593293	0.552505	20	2.58123	2.58123	4	16	1139	4799	kegg_pathway_281
2-Oxocarboxylic acid metabolism	kegg	0.560389	0.570987	20	2.73256	2.73256	3	12	1140	4803	kegg_pathway_2
Nitrogen metabolism	kegg	0.560389	0.570987	20	2.17543	2.17543	3	12	1140	4803	kegg_pathway_222
Proteasome	kegg	0.559767	0.571342	19.0476	1.93594	1.93594	8	34	1135	4781	kegg_pathway_183
Insulin signaling pathway	kegg	0.554182	0.574542	18.8525	2.15356	2.15356	23	99	1120	4716	kegg_pathway_82
Autophagy - other	kegg	0.550875	0.576445	19.2308	1.89222	1.89222	5	21	1138	4794	kegg_pathway_292
Malaria	kegg	0.540064	0.582711	18.9189	2.07099	2.07099	7	30	1136	4785	kegg_pathway_211
Kaposi's sarcoma-associated herpesvirus infection	kegg	0.537474	0.584222	18.7879	2.3331	2.3331	31	134	1112	4681	kegg_pathway_156
Metabolism of xenobiotics by cytochrome P450	kegg	0.529504	0.588897	18.75	2.19124	2.19124	9	39	1134	4776	kegg_pathway_159
Ras signaling pathway	kegg	0.529095	0.589138	18.7793	2.0858	2.0858	40	173	1103	4642	kegg_pathway_92
Proximal tubule bicarbonate reclamation	kegg	0.521056	0.593893	19.0476	2.34278	2.34278	4	17	1139	4798	kegg_pathway_310
Toxoplasmosis	kegg	0.514911	0.597554	18.6275	2.05377	2.05377	19	83	1124	4732	kegg_pathway_193
Dilated cardiomyopathy (DCM)	kegg	0.501068	0.605883	18.5185	2.09109	2.09109	15	66	1128	4749	kegg_pathway_297
Renal cell carcinoma	kegg	0.495548	0.609237	18.4615	2.08012	2.08012	12	53	1131	4762	kegg_pathway_254
Apoptosis - multiple species	kegg	0.490441	0.612356	18.5185	2.01495	2.01495	5	22	1138	4793	kegg_pathway_221
beta-Alanine metabolism	kegg	0.490441	0.612356	18.5185	2.11695	2.11695	5	22	1138	4793	kegg_pathway_235
Starch and sucrose metabolism	kegg	0.490441	0.612356	18.5185	2.08689	2.08689	5	22	1138	4793	kegg_pathway_61
Alzheimer's disease	kegg	0.478967	0.619423	18.4615	2.32966	2.32966	24	106	1119	4709	kegg_pathway_273
Steroid hormone biosynthesis	kegg	0.465502	0.62782	18.1818	2.33684	2.33684	8	36	1135	4779	kegg_pathway_227
Ovarian steroidogenesis	kegg	0.465502	0.62782	18.1818	2.05986	2.05986	8	36	1135	4779	kegg_pathway_14
Ether lipid metabolism	kegg	0.465502	0.62782	18.1818	1.89568	1.89568	8	36	1135	4779	kegg_pathway_223
Propanoate metabolism	kegg	0.4363	0.646424	17.8571	2.12115	2.12115	5	23	1138	4792	kegg_pathway_96
Tight junction	kegg	0.432458	0.648912	18.2432	2.30926	2.30926	27	121	1116	4694	kegg_pathway_204
VEGF signaling pathway	kegg	0.425653	0.653343	17.8571	2.04414	2.04414	10	46	1133	4769	kegg_pathway_118
D-Glutamine and D-glutamate metabolism	kegg	0.422499	0.655407	20	2.68506	2.68506	1	4	1142	4811	kegg_pathway_192
Vitamin B6 metabolism	kegg	0.422499	0.655407	20	2.385	2.385	1	4	1142	4811	kegg_pathway_261
Salmonella infection	kegg	0.408546	0.664616	17.8082	2.11236	2.11236	13	60	1130	4755	kegg_pathway_191
Amoebiasis	kegg	0.407163	0.665536	17.8571	2.04566	2.04566	15	69	1128	4746	kegg_pathway_250
Pentose and glucuronate interconversions	kegg	0.401329	0.66943	17.3913	2.12519	2.12519	4	19	1139	4796	kegg_pathway_93
Apoptosis	kegg	0.39914	0.670897	17.9487	2.27468	2.27468	21	96	1122	4719	kegg_pathway_203
Pyrimidine metabolism	kegg	0.3934	0.674759	17.7215	2.13596	2.13596	14	65	1129	4750	kegg_pathway_301
Glycolysis / Gluconeogenesis	kegg	0.371703	0.689559	17.3077	2.2034	2.2034	9	43	1134	4772	kegg_pathway_3
AGE-RAGE signaling pathway in diabetic complications	kegg	0.366334	0.693271	17.5824	2.22779	2.22779	16	75	1127	4740	kegg_pathway_194
Fatty acid metabolism	kegg	0.362321	0.696059	17.0732	2.21252	2.21252	7	34	1136	4781	kegg_pathway_43
Mismatch repair	kegg	0.356756	0.699943	16.6667	1.97434	1.97434	3	15	1140	4800	kegg_pathway_294
Parkinson's disease	kegg	0.35414	0.701777	17.5258	2.17365	2.17365	17	80	1126	4735	kegg_pathway_75
Alcoholism	kegg	0.350566	0.704289	17.7305	2.07345	2.07345	25	116	1118	4699	kegg_pathway_119
Fanconi anemia pathway	kegg	0.350561	0.704293	17.0213	2.15315	2.15315	8	39	1135	4776	kegg_pathway_290
Cell cycle	kegg	0.331914	0.717549	17.4312	2.198	2.198	19	90	1124	4725	kegg_pathway_54
Purine metabolism	kegg	0.31254	0.731586	17.4825	2.10544	2.10544	25	118	1118	4697	kegg_pathway_145
Phototransduction	kegg	0.308293	0.7347	16	2.18891	2.18891	4	21	1139	4794	kegg_pathway_148
Primary immunodeficiency	kegg	0.30555	0.736718	16.129	2.09691	2.09691	5	26	1138	4789	kegg_pathway_68
cAMP signaling pathway	kegg	0.294203	0.745125	17.5141	2.14133	2.14133	31	146	1112	4669	kegg_pathway_121
Leukocyte transendothelial migration	kegg	0.288034	0.749736	17	2.10746	2.10746	17	83	1126	4732	kegg_pathway_249
mRNA surveillance pathway	kegg	0.285268	0.751813	16.6667	2.09818	2.09818	12	60	1131	4755	kegg_pathway_138
Epithelial cell signaling in Helicobacter pylori infection	kegg	0.275678	0.759057	16.3934	2.30668	2.30668	10	51	1133	4764	kegg_pathway_35
Osteoclast differentiation	kegg	0.272205	0.761698	16.9643	2.14232	2.14232	19	93	1124	4722	kegg_pathway_232
Circadian rhythm	kegg	0.269878	0.763473	15.3846	2.73717	2.73717	4	22	1139	4793	kegg_pathway_105
Arginine and proline metabolism	kegg	0.269066	0.764093	15.7895	2.00637	2.00637	6	32	1137	4783	kegg_pathway_12
Insulin resistance	kegg	0.25657	0.773701	16.6667	2.14578	2.14578	16	80	1127	4735	kegg_pathway_13
Dopaminergic synapse	kegg	0.247836	0.780488	16.8067	2.15341	2.15341	20	99	1123	4716	kegg_pathway_47
Leishmaniasis	kegg	0.246896	0.781222	16.1765	1.97972	1.97972	11	57	1132	4758	kegg_pathway_161
Hypertrophic cardiomyopathy (HCM)	kegg	0.241712	0.785282	16.2162	2.10731	2.10731	12	62	1131	4753	kegg_pathway_117
Transcriptional misregulation in cancer	kegg	0.240314	0.786381	16.9935	1.99208	1.99208	26	127	1117	4688	kegg_pathway_307
Ferroptosis	kegg	0.239777	0.786803	15.1515	2.30148	2.30148	5	28	1138	4787	kegg_pathway_29
Retinol metabolism	kegg	0.239216	0.787245	15.5556	1.88499	1.88499	7	38	1136	4777	kegg_pathway_207
Pentose phosphate pathway	kegg	0.236034	0.789754	14.8148	2.41542	2.41542	4	23	1139	4792	kegg_pathway_318
Calcium signaling pathway	kegg	0.234197	0.791206	16.9811	2.2124	2.2124	27	132	1116	4683	kegg_pathway_122
Glycosylphosphatidylinositol (GPI)-anchor biosynthesis	kegg	0.22675	0.79712	14.2857	2.18898	2.18898	3	18	1140	4797	kegg_pathway_36
RNA polymerase	kegg	0.22675	0.79712	14.2857	2.09367	2.09367	3	18	1140	4797	kegg_pathway_220
Fluid shear stress and atherosclerosis	kegg	0.226114	0.797627	16.6667	2.22089	2.22089	21	105	1122	4710	kegg_pathway_66
RNA transport	kegg	0.223828	0.799453	16.7832	2.15676	2.15676	24	119	1119	4696	kegg_pathway_296
p53 signaling pathway	kegg	0.212385	0.808653	15.5172	2.5546	2.5546	9	49	1134	4766	kegg_pathway_41
Pyruvate metabolism	kegg	0.212069	0.808909	14.7059	2.03058	2.03058	5	29	1138	4786	kegg_pathway_244
Fat digestion and absorption	kegg	0.212069	0.808909	14.7059	2.02389	2.02389	5	29	1138	4786	kegg_pathway_283
Endocytosis	kegg	0.204074	0.815402	17.0507	2.2474	2.2474	37	180	1106	4635	kegg_pathway_70
Ubiquitin mediated proteolysis	kegg	0.202303	0.816847	16.3934	2.11994	2.11994	20	102	1123	4713	kegg_pathway_95
Metabolic pathways	kegg	0.201937	0.817146	18.2174	2.22292	2.22292	186	835	957	3980	kegg_pathway_240
Non-homologous end-joining	kegg	0.200591	0.818247	12.5	2.6062	2.6062	1	7	1142	4808	kegg_pathway_205
Ubiquinone and other terpenoid-quinone biosynthesis	kegg	0.200591	0.818247	12.5	1.88449	1.88449	1	7	1142	4808	kegg_pathway_143
Synaptic vesicle cycle	kegg	0.193455	0.824107	15.0943	2.38152	2.38152	8	45	1135	4770	kegg_pathway_98
Valine, leucine and isoleucine degradation	kegg	0.191324	0.825865	14.6341	2.12575	2.12575	6	35	1137	4780	kegg_pathway_25
Hepatitis C	kegg	0.179579	0.835622	16.1017	2.10342	2.10342	19	99	1124	4716	kegg_pathway_55
Glycosaminoglycan degradation	kegg	0.172555	0.841512	12.5	1.91148	1.91148	2	14	1141	4801	kegg_pathway_46
Cellular senescence	kegg	0.15804	0.853816	16.0584	2.33638	2.33638	22	115	1121	4700	kegg_pathway_123
Mitophagy - animal	kegg	0.157324	0.854427	14.5455	2.24647	2.24647	8	47	1135	4768	kegg_pathway_224
Chemical carcinogenesis	kegg	0.155209	0.856236	14.2857	2.1991	2.1991	7	42	1136	4773	kegg_pathway_299
Legionellosis	kegg	0.155209	0.856236	14.2857	2.02107	2.02107	7	42	1136	4773	kegg_pathway_206
Systemic lupus erythematosus	kegg	0.15264	0.858439	15.4639	2.02751	2.02751	15	82	1128	4733	kegg_pathway_20
Cocaine addiction	kegg	0.151558	0.859368	13.9535	2.13386	2.13386	6	37	1137	4778	kegg_pathway_58
Terpenoid backbone biosynthesis	kegg	0.144287	0.865639	11.7647	1.81848	1.81848	2	15	1141	4800	kegg_pathway_181
Ascorbate and aldarate metabolism	kegg	0.144287	0.865639	11.7647	1.66246	1.66246	2	15	1141	4800	kegg_pathway_72
Peroxisome	kegg	0.144029	0.865863	14.7059	2.31633	2.31633	10	58	1133	4757	kegg_pathway_84
IL-17 signaling pathway	kegg	0.143799	0.866062	15	2.28522	2.28522	12	68	1131	4747	kegg_pathway_164
Neuroactive ligand-receptor interaction	kegg	0.136794	0.87215	16.5217	2.15549	2.15549	38	192	1105	4623	kegg_pathway_141
Drug metabolism - cytochrome P450	kegg	0.134655	0.874017	13.6364	2.17362	2.17362	6	38	1137	4777	kegg_pathway_277
Glycine, serine and threonine metabolism	kegg	0.118942	0.887859	12.5	1.80645	1.80645	4	28	1139	4787	kegg_pathway_152
Nicotine addiction	kegg	0.112825	0.893307	12.8205	2.42648	2.42648	5	34	1138	4781	kegg_pathway_182
Glycosaminoglycan biosynthesis - keratan sulfate	kegg	0.100738	0.90417	9.09091	1.8059	1.8059	1	10	1142	4805	kegg_pathway_258
Chagas disease (American trypanosomiasis)	kegg	0.100438	0.904441	14.4444	2.12768	2.12768	13	77	1130	4738	kegg_pathway_37
TGF-beta signaling pathway	kegg	0.0971675	0.907404	13.8889	2.0245	2.0245	10	62	1133	4753	kegg_pathway_175
Adherens junction	kegg	0.094979	0.909392	13.6364	2.24476	2.24476	9	57	1134	4758	kegg_pathway_59
Amphetamine addiction	kegg	0.0920177	0.912089	13.3333	2.07057	2.07057	8	52	1135	4763	kegg_pathway_208
Antifolate resistance	kegg	0.0898842	0.914037	11.1111	1.93612	1.93612	3	24	1140	4791	kegg_pathway_69
Arginine biosynthesis	kegg	0.0842755	0.919178	10	2.34186	2.34186	2	18	1141	4797	kegg_pathway_218
RIG-I-like receptor signaling pathway	kegg	0.082381	0.920921	13.1148	2.30578	2.30578	8	53	1135	4762	kegg_pathway_60
Fatty acid biosynthesis	kegg	0.0805725	0.922588	8.33333	2.5319	2.5319	1	11	1142	4804	kegg_pathway_280
Nucleotide excision repair	kegg	0.077794	0.925155	11.4286	2.07893	2.07893	4	31	1139	4784	kegg_pathway_187
Cytokine-cytokine receptor interaction	kegg	0.0719956	0.930535	15.5963	2.13817	2.13817	34	184	1109	4631	kegg_pathway_100
Homologous recombination	kegg	0.0673713	0.934848	11.1111	1.83102	1.83102	4	32	1139	4783	kegg_pathway_252
Complement and coagulation cascades	kegg	0.0658055	0.936313	12.6984	2.02659	2.02659	8	55	1135	4760	kegg_pathway_284
Selenocompound metabolism	kegg	0.0645716	0.937469	7.69231	2.05152	2.05152	1	12	1142	4803	kegg_pathway_272
Thiamine metabolism	kegg	0.0645716	0.937469	7.69231	2.08984	2.08984	1	12	1142	4803	kegg_pathway_7
Glycerophospholipid metabolism	kegg	0.0618382	0.940035	13.4831	2.06857	2.06857	12	77	1131	4738	kegg_pathway_88
Lysosome	kegg	0.0594825	0.942252	13.8889	2.16882	2.16882	15	93	1128	4722	kegg_pathway_184
Amyotrophic lateral sclerosis (ALS)	kegg	0.0508776	0.950395	11.1111	2.55839	2.55839	5	40	1138	4775	kegg_pathway_21
Maturity onset diabetes of the young	kegg	0.0490369	0.952146	8.69565	2.25	2.25	2	21	1141	4794	kegg_pathway_245
Drug metabolism - other enzymes	kegg	0.0485623	0.952598	11.8644	2.30368	2.30368	7	52	1136	4763	kegg_pathway_165
Alanine, aspartate and glutamate metabolism	kegg	0.0475907	0.953524	9.67742	2.30077	2.30077	3	28	1140	4787	kegg_pathway_80
Fatty acid degradation	kegg	0.0404918	0.960317	9.375	1.88731	1.88731	3	29	1140	4786	kegg_pathway_314
Glucagon signaling pathway	kegg	0.026992	0.973369	11.9048	2.26197	2.26197	10	74	1133	4741	kegg_pathway_226
Biosynthesis of amino acids	kegg	0.0260206	0.974315	10.9375	2.59024	2.59024	7	57	1136	4758	kegg_pathway_83
Rheumatoid arthritis	kegg	0.0176773	0.982478	10.8108	2.13381	2.13381	8	66	1135	4749	kegg_pathway_319
Hematopoietic cell lineage	kegg	0.0174494	0.982702	11.1111	2.20046	2.20046	9	72	1134	4743	kegg_pathway_198
Cysteine and methionine metabolism	kegg	0.0150405	0.985072	7.89474	2.29084	2.29084	3	35	1140	4780	kegg_pathway_259
Tuberculosis	kegg	0.0108678	0.989191	12.8049	2.07867	2.07867	21	143	1122	4672	kegg_pathway_209
Cytosolic DNA-sensing pathway	kegg	0.00937279	0.990671	8.16327	2.01053	2.01053	4	45	1139	4770	kegg_pathway_313
Vitamin digestion and absorption	kegg	0.00918102	0.990861	4.54545	2.40141	2.40141	1	21	1142	4794	kegg_pathway_74
Ribosome biogenesis in eukaryotes	kegg	0.00645177	0.993569	8.95522	2.31852	2.31852	6	61	1137	4754	kegg_pathway_230
Butanoate metabolism	kegg	0.00597582	0.994042	4.16667	2.47037	2.47037	1	23	1142	4792	kegg_pathway_257
Arachidonic acid metabolism	kegg	0.00579979	0.994217	7.69231	2.4127	2.4127	4	48	1139	4767	kegg_pathway_71
PPAR signaling pathway	kegg	0.00301955	0.996985	7.14286	2.10706	2.10706	4	52	1139	4763	kegg_pathway_147
Pertussis	kegg	0.00047011	0.99953	5.97015	2.42465	2.42465	4	63	1139	4752	kegg_pathway_210
Olfactory transduction	kegg	0	1	4.95356	2.26689	2.26689	16	307	1127	4508	kegg_pathway_320
