# Supplementary material for: High glucose alters the DNA methylation pattern of neurodevelopment associated genes in human neural progenitor cells in vitro
Source: Sci Rep. 2020 Sep 24;10:15676. doi: 10.1038/s41598-020-72485-7 (PMC7518427; doi:10.1038/s41598-020-72485-7)
Supplement: Supplementary file 5 — Supplementary Dataset S4. [file 41598_2020_72485_MOESM5_ESM.xlsx]

## Sheet: Sheet1
Supplemtary Dataset S4: List of differentially methylated genes in hNPCs exposed to HG using minfi package.
Probe ID	Difference (HG vs PG)	P.Value	chr	pos	strand	Name	AddressA	AddressB	ProbeSeqA	ProbeSeqB	Type	NextBase	Color	Probe_rs	Probe_maf	CpG_rs	CpG_maf	SBE_rs	SBE_maf	Islands_Name	Relation_to_Island	Forward_Sequence	SourceSeq	UCSC_RefGene_Name	UCSC_RefGene_Accession	UCSC_RefGene_Group	Phantom4_Enhancers	Phantom5_Enhancers	DMR	X450k_Enhancer	HMM_Island	Regulatory_Feature_Name	Regulatory_Feature_Group	GencodeBasicV12_NAME	GencodeBasicV12_Accession	GencodeBasicV12_Group	GencodeCompV12_NAME	GencodeCompV12_Accession	GencodeCompV12_Group	DNase_Hypersensitivity_NAME	DNase_Hypersensitivity_Evidence_Count	OpenChromatin_NAME	OpenChromatin_Evidence_Count	TFBS_NAME	TFBS_Evidence_Count	Methyl27_Loci	Methyl450_Loci	Random_Loci
cg01154392	3.78152	0.0418272	chr12	48167362	-	cg01154392	41650850	7745202	TTCCCCACAAAACAAATAAAATATTTACTCAAAAACAACAATTAACAACA	TTCCCCGCGAAACGAATAAAATATTTACTCGAAAACAACGATTAACGACG	I	A	Red	NA	NA	NA	NA	NA	NA	chr12:48166997-48167578	Island	CGCGAGCGGCGCTTCCCCGCGGAGCGGGTGGAGTGTTTACTCGAAAACAGCGGTTGGCGG[CG]GCAGGCCCCACGCGGGCCCGGGCTCCTGGGCATTCCTGGGTGCCTCTGAGACCCGATGCC	CGCCGCCAACCGCTGTTTTCGAGTAAACACTCCACCCGCTCCGCGGGGAA	SLC48A1	NM_017842	Body					12:46453046-46453838	12:48166426-48167971	Promoter_Associated	SLC48A1;SLC48A1	ENST00000547002.1;ENST00000442892.2	5'UTR;5'UTR	SLC48A1;SLC48A1;SLC48A1;SLC48A1	ENST00000548498.1;ENST00000547002.1;ENST00000549243.1;ENST00000442892.2	5'UTR;5'UTR;5'UTR;5'UTR	chr12:48167160-48167995	3						TRUE
cg25223355	3.7439	0.00156895	chrX	15511437	-	cg25223355	39755985	7771429	AATTAAAAAAATATAAATCCAATAACCTCACCATAACTCAACACTTCACA	AATTAAAAAAATATAAATCCAATAACCTCACCGTAACTCAACGCTTCGCG	I	A	Red	rs2271550	0.006685	NA	NA	NA	NA	chrX:15511311-15511685	Island	GCAGGGAGGGCAGGTTAAGAGAGTGTGGGTCCAGTAGCCTCACCGTGACTCAGCGCTTCG[CG]GCCGGCGGCCTAGAGGAGGCGGGAGGCGGGAGTCTACGGGTCTCGGAGGCCCTGGGGCTC	GGTTAAGAGAGTGTGGGTCCAGTAGCCTCACCGTGACTCAGCGCTTCGCG	PIR;PIR;PIR;PIR	NM_003662;NM_003662;NM_001018109;NM_001018109	1stExon;5'UTR;1stExon;5'UTR	high-CpG:15421284-15421404				X:15421233-15421673	X:15511248-15511506	Promoter_Associated_Cell_type_specific	PIR;PIR;PIR;PIR;BMX	ENST00000380420.5;ENST00000380421.3;ENST00000380421.3;ENST00000380420.5;ENST00000357607.2	5'UTR;5'UTR;1stExon;1stExon;5'UTR	PIR;PIR;PIR;PIR;PIR;BMX	ENST00000380420.5;ENST00000380421.3;ENST00000380421.3;ENST00000380420.5;ENST00000471725.1;ENST00000357607.2	5'UTR;5'UTR;1stExon;1stExon;TSS200;5'UTR	chrX:15511340-15511615	3						TRUE
cg16322149	3.72107	0.00340129	chr14	69865001	+	cg16322149	25788281	64610958	ACAACTCCTCTCACAAAAATTAACTATTAACAACATTATAATTAAACTCA	ACGACTCCTCTCGCGAAAATTAACTATTAACGACGTTATAATTAAACTCG	I	T	Red	NA	NA	NA	NA	NA	NA	chr14:69864713-69865073	Island	TTCTCACCATCGCGCCAAACTCTCTTCGCTACAGCAGCTGCCGACACCGCCGCCGTTACA[CG]AGCTTAACTACAACGCCGCTAACAGCCAATCCTCGCGAGAGGAGCCGCCGGAAGTCGTCG	CGAGCTTAACTACAACGCCGCTAACAGCCAATCCTCGCGAGAGGAGCCGC	ERH;ERH;SLC39A9	NM_004450;NM_004450;NM_018375	1stExon;5'UTR;TSS1500	high-CpG:68934724-68934802				14:68934436-68934866	14:69864616-69865833	Promoter_Associated	SLC39A9;SLC39A9;SLC39A9;ERH;ERH;ERH;ERH;ERH	ENST00000556605.1;ENST00000336643.5;ENST00000557046.1;ENST00000555373.1;ENST00000557016.1;ENST00000555373.1;ENST00000557016.1;ENST00000216520.6	TSS1500;TSS1500;TSS1500;1stExon;1stExon;5'UTR;5'UTR;TSS200	SLC39A9;SLC39A9;SLC39A9;SLC39A9;SLC39A9;SLC39A9;SLC39A9;SLC39A9;ERH;ERH;ERH;ERH;ERH;SLC39A9	ENST00000556605.1;ENST00000336643.5;ENST00000554059.1;ENST00000555840.1;ENST00000557046.1;ENST00000556125.1;ENST00000555245.1;ENST00000538956.1;ENST00000555373.1;ENST00000557016.1;ENST00000555373.1;ENST00000557016.1;ENST00000216520.6;ENST00000556125.1	TSS1500;TSS1500;TSS1500;TSS1500;TSS1500;1stExon;TSS200;TSS200;1stExon;1stExon;5'UTR;5'UTR;TSS200;5'UTR	chr14:69864940-69865495	3						TRUE
cg04852413	3.69602	0.0240607	chr12	2986358	-	cg04852413	6792859	24724161	CACTATTTAAAATTAACACCAACAAAACATTAAAATCACATAACAAAACA	CGCTATTTAAAATTAACGCCGACGAAACGTTAAAATCACGTAACGAAACG	I	T	Red	NA	NA	NA	NA	NA	NA	chr12:2985978-2986639	Island	TTCAGTTTGTTCCGCTGTTTGAAATTGGCGCCGGCGGAGCGTTAAGGTCACGTGACGGAA[CG]TCGCCAATCGGCGCCGGCCTTGTCTCGGCATTCCGGGCTCGAAGGCTGTGCGGTCTGCCA	CGCTGTTTGAAATTGGCGCCGGCGGAGCGTTAAGGTCACGTGACGGAACG	FOXM1;FOXM1;C12orf32;C12orf32;C12orf32;FOXM1	NM_202003;NM_202002;NR_027363;NR_027364;NR_027365;NM_021953	TSS200;TSS200;TSS200;TSS200;TSS200;TSS200	high-CpG:2856356-2856876				12:2856145-2857127	12:2984675-2987498	Promoter_Associated	C12orf32;C12orf32;C12orf32;TULP3;FOXM1;FOXM1;FOXM1	ENST00000461997.2;ENST00000464682.2;ENST00000489288.2;ENST00000535226.1;ENST00000361953.3;ENST00000359843.3;ENST00000342628.2	TSS200;TSS200;TSS200;TSS200;TSS200;TSS1500;TSS1500	C12orf32;C12orf32;C12orf32;C12orf32;C12orf32;FOXM1;FOXM1;FOXM1	ENST00000536063.1;ENST00000538636.1;ENST00000464682.2;ENST00000489288.2;ENST00000366285.2;ENST00000361953.3;ENST00000359843.3;ENST00000342628.2	5'UTR;TSS200;TSS200;TSS200;TSS200;TSS200;TSS1500;TSS1500	chr12:2986245-2986490	3						TRUE
cg23242697	3.66995	0.00754824	chr8	93115324	+	cg23242697	81691585	16746580	AATCTTAAACTCTACATAAAAATTACATTTAACTAACATCCCCAACCCCA	AATCTTAAACTCTACGTAAAAATTACGTTTAACTAACGTCCCCGACCCCG	I	A	Red	NA	NA	NA	NA	NA	NA	chr8:93114056-93115979	Island	CGCCGCGGAGCGACTACGGCCGCCCGGCGCTGCGCAGAGAGAGCTGCCGTGCAAAAAGCC[CG]GGGTCGGGGACGCCAGCCAAACGCAACCTCCACGCAGAGCCCAAGACTTGCGGAGCTCTG	CGGGGTCGGGGACGCCAGCCAAACGCAACCTCCACGCAGAGCCCAAGACT				high-CpG:93184468-93184795				8:93184046-93185099			RUNX1T1;RUNX1T1	ENST00000523629.1;ENST00000523629.1	1stExon;5'UTR	RUNX1T1;RUNX1T1;RUNX1T1;RUNX1T1;RUNX1T1;RUNX1T1;RUNX1T1;RUNX1T1	ENST00000523629.1;ENST00000522316.1;ENST00000518832.1;ENST00000519577.1;ENST00000524215.1;ENST00000523629.1;ENST00000522316.1;ENST00000518832.1	1stExon;1stExon;1stExon;TSS200;TSS200;5'UTR;3'UTR;5'UTR	chr8:93114745-93116095	3						TRUE
cg17596316	3.55908	0.0315891	chr6	138820714	+	cg17596316	87771338		ATAAACACTAAAACAAAAAACCTAATATAACTATCATACAAATAAAAACC		II			rs56207206	0.387466	NA	NA	NA	NA		OpenSea	ATCTTTAAGGCTGAGAGCAGCCAGTGACATCGTGCGCTGAAAGAAAGAGAAAGCCAATCA[CG]GTTCTTATTTGCATGACAGCCACATCAGGCTTTCTGCCTCAGTGCCCATTCATTCAGTTT	CGGTTCTTATTTGCATGACAGCCACATCAGGCTTTCTGCCTCAGTGCCCA	NHSL1;NHSL1	NM_001144060;NM_020464	TSS200;Body								NHSL1;NHSL1	ENST00000343505.5;ENST00000479393.2	TSS200;TSS1500	NHSL1;NHSL1	ENST00000343505.5;ENST00000479393.2	TSS200;TSS1500	chr6:138820465-138820850	3
cg21654974	3.39126	1.57371e-05	chr17	5389607	+	cg21654974	72691123	81714530	ATTAACAAATATACATTCCTTAAATCTCTACAAATTACAATTACTTAACA	ATTAACGAATATACGTTCCTTAAATCTCTACGAATTACGATTACTTAACG	I	T	Red	rs3026156	0.193386	NA	NA	NA	NA	chr17:5389390-5390283	Island	CGGCGGGGCGGGCCCAAAGGCCCCCCGCCCACTTTAGTTTTCCCGCGACTGCCCAATCAA[CG]CCAAGCAACCGCAATCCGTAGAGACCTAAGGAACGCACATCCGCCAATCACGAGTTGCGT	CGCCAAGCAACCGCAATCCGTAGAGACCTAAGGAACGCACATCCGCCAAT	DERL2;MIS12	NM_016041;NM_024039	TSS200;TSS1500					17:5329937-5331026	17:5389005-5390488	Promoter_Associated	MIS12;MIS12;DERL2;DERL2;DERL2;MIS12;DERL2	ENST00000574186.1;ENST00000381165.3;ENST00000576551.1;ENST00000572834.1;ENST00000570848.1;ENST00000573759.1;ENST00000158771.4	TSS1500;TSS1500;TSS200;TSS200;TSS200;TSS200;TSS200	DERL2;MIS12;MIS12;DERL2;DERL2;DERL2;DERL2;DERL2;DERL2;DERL2;MIS12;MIS12;DERL2;DERL2;MIS12;MIS12	ENST00000571968.1;ENST00000574186.1;ENST00000381165.3;ENST00000571476.1;ENST00000576551.1;ENST00000572834.1;ENST00000573637.1;ENST00000575209.1;ENST00000570848.1;ENST00000574700.1;ENST00000576570.1;ENST00000573759.1;ENST00000158771.4;ENST00000574952.1;ENST00000576988.1;ENST00000576988.1	3'UTR;TSS1500;TSS1500;TSS200;TSS200;TSS200;TSS200;TSS200;TSS200;TSS200;TSS200;TSS200;TSS200;TSS200;1stExon;5'UTR	chr17:5389485-5389890	3						TRUE
cg12644411	3.3606	0.0328221	chr2	240202361	+	cg12644411	22797262		AAATAAAATTTACCATCCCCTATTAACAACAAACAATTCCAAAATATTAC		II			NA	NA	NA	NA	NA	NA		OpenSea	CAGGAGGCTCGGGGGCCTCTCTCCCGCGTGAGGAAGACACCAGGCACAACAAAGATGCGA[CG]CAACATCCTGGAACTGTCTGCTGTTAACAGGGGATGGCAAACTCCATCCAAGTCTTGTCC	CGCAACATCCTGGAACTGTCTGCTGTTAACAGGGGATGGCAAACTCCATC	HDAC4	NM_006037	Body		chr2:240201720-240201720						HDAC4	ENST00000456922.2	5'UTR	HDAC4;HDAC4;HDAC4;HDAC4;HDAC4	ENST00000446876.1;ENST00000463007.1;ENST00000493582.1;ENST00000535493.1;ENST00000456922.2	5'UTR;3'UTR;3'UTR;3'UTR;5'UTR	chr2:240202000-240202450	3
cg25187254	3.34376	0.0409777	chr7	100797533	+	cg25187254	2677468	98761124	ACCAAATCCTTAACTACAACTTCTAAAAACCCAATCATCATAATAACACA	ACCAAATCCTTAACTACAACTTCTAAAAACCCGATCGTCATAATAACGCG	I	A	Red	NA	NA	NA	NA	NA	NA	chr7:100797532-100798479	Island	CCAAAGCGCGAGGACCTTATTGTCCTCCTCCCCCATCCTCCAACCAGCCCACAGGACAGC[CG]CGTTACCATGACGACCGGGCTCCTAGAAGCTGCAGTCAAGGACCTGGTTGCCATGGTTTC	ACCAGGTCCTTGACTGCAGCTTCTAGGAGCCCGGTCGTCATGGTAACGCG	AP1S1	NM_001283	TSS200					7:100584253-100585088	7:100797131-100798502	Unclassified	AP1S1	ENST00000337619.5	TSS200	AP1S1;AP1S1;AP1S1	ENST00000443943.1;ENST00000429457.1;ENST00000337619.5	TSS1500;TSS1500;TSS200	chr7:100797420-100797855	3						TRUE
cg00049400	3.3309	0.00335095	chr1	119575742	+	cg00049400	10803940	28769284	ATAACAATACATACCACAATAACAAAACTCTCCATAAAAAAAATAATACA	ATAACGATACATACCGCGATAACGAAACTCTCCGTAAAAAAAATAATACG	I	C	Grn	NA	NA	NA	NA	NA	NA		OpenSea	TCAATCACAGCATCTGCCACGGCCAGCTTGTAGCGAGCAGTGTTCATGCCCGCGCTGCGG[CG]CACCACTTCCTCCACGGAGAGCCCCGTCACCGCGGCATGCACCGCCACTATGTTGGACAC	GTGGCGGTGCATGCCGCGGTGACGGGGCTCTCCGTGGAGGAAGTGGTGCG	WARS2;WARS2	NM_201263;NM_015836	3'UTR;Body					1:119377255-119377361			WARS2	ENST00000369426.5	3'UTR	WARS2	ENST00000369426.5	3'UTR								TRUE
cg21205276	3.31992	0.00592586	chr9	95056231	-	cg21205276	62704593	3770843	AAAAACAACACTATACATACTACTTATATCCATTACAATAATATAAACCA	AAAAACGACGCTATACGTACTACTTATATCCGTTACAATAATATAAACCG	I	A	Red	rs3758231	0.0211	NA	NA	NA	NA	chr9:95055762-95056299	Island	CGAACCAGCGCTGAGGGCGGCGCTGTGCGTGCTGCTTGTATCCGTTGCAGTAGTGTAGAC[CG]AGGTCTCACTCGGGTTGTGGGCACCTCCGGGTAGGTGACGGCCCACTGGGAAGGGGCGCC	CGGTCTACACTACTGCAACGGATACAAGCAGCACGCACAGCGCCGCCCTC	IARS;IARS;SNORA84	NM_002161;NM_013417;NR_003704	TSS200;TSS1500;TSS1500					9:94095647-94096120	9:95055460-95057026	Unclassified	SNORA84;IARS;IARS;IARS;IARS;IARS	ENST00000459229.1;ENST00000443024.2;ENST00000451588.2;ENST00000375660.4;ENST00000447699.2;ENST00000375643.3	TSS1500;TSS200;TSS1500;TSS1500;TSS1500;TSS1500	SNORA84;IARS;IARS;IARS;IARS;IARS;IARS;IARS;IARS;IARS	ENST00000459229.1;ENST00000443024.2;ENST00000430417.1;ENST00000436450.1;ENST00000451588.2;ENST00000421189.1;ENST00000375660.4;ENST00000447699.2;ENST00000375643.3;ENST00000395554.3	TSS1500;TSS200;TSS1500;TSS1500;TSS1500;TSS1500;TSS1500;TSS1500;TSS1500;TSS1500	chr9:95055960-95056235	3						TRUE
cg26372983	3.31059	0.00906322	chr9	107509875	+	cg26372983	73671562	9608381	AAAACACAACAAATCCCATAACTTAATATCTTTCTCTACTATACTAAACA	AAAACGCGACGAATCCCGTAACTTAATATCTTTCTCTACTATACTAAACG	I	T	Red	NA	NA	NA	NA	NA	NA	chr9:107509906-107510768	N_Shore	TCCTAACGTCACCTCTAACGTTTGGGGTAAGAACGTTTCAGGAAACCAAGGGGGAACCAA[CG]CTCAGCACAGCAGAGAAAGACACCAAGCTACGGGACCCGCCGCGCCTCCCGCGCCGGGGT	CGCTCAGCACAGCAGAGAAAGACACCAAGCTACGGGACCCGCCGCGCCTC	NIPSNAP3A	NM_015469	TSS200					9:106549616-106550561	9:107509449-107511002	Promoter_Associated	NIPSNAP3A	ENST00000374767.4	TSS200	NIPSNAP3A	ENST00000374767.4	TSS200	chr9:107509625-107511230	3
cg26021742	3.26226	0.00899231	chr2	131862796	+	cg26021742	96779285	91610296	CCCCAACCAATAAAACAAAATATCTAAATAATTTTCTAAAAAACAAAACA	CCCCGACCGATAAAACGAAATATCTAAATAATTTTCTAAAAAACGAAACG	I	A	Red	NA	NA	NA	NA	NA	NA	chr2:131862756-131863444	Island	AACACTTCCTTTTAGTGGAAGCGCCGACCTCCTGGGAGACCCACGCCCCCTGCCGCCTTC[CG]TCCCGTTTCTCAGAAAACCACCCAGACACCCCGCCCCACCGGCCGGGGCCCGCCGCGCAT	CCCCGGCCGGTGGGGCGGGGTGTCTGGGTGGTTTTCTGAGAAACGGGACG	PLEKHB2;PLEKHB2;PLEKHB2;PLEKHB2;PLEKHB2;PLEKHB2;PLEKHB2;PLEKHB2;PLEKHB2;PLEKHB2;PLEKHB2;PLEKHB2;PLEKHB2;PLEKHB2;PLEKHB2;PLEKHB2;PLEKHB2;PLEKHB2;PLEKHB2;PLEKHB2;PLEKHB2;PLEKHB2;PLEKHB2;PLEKHB2;PLEKHB2;PLEKHB2	NM_001309451;NM_001267067;NM_001100623;NM_001267068;NM_001267066;NM_001267065;NM_001267064;NM_001267063;NM_001267062;NM_001309448;NM_017958;NM_001309450;NM_001309452;NM_001267067;NM_001100623;NM_001267068;NM_001267066;NM_001267065;NM_001267064;NM_001267063;NM_001267062;NM_017958;NM_001309450;NM_001309451;NM_001309448;NM_001309452	1stExon;1stExon;1stExon;1stExon;1stExon;1stExon;1stExon;1stExon;1stExon;1stExon;1stExon;1stExon;1stExon;5'UTR;5'UTR;5'UTR;5'UTR;5'UTR;5'UTR;5'UTR;5'UTR;5'UTR;5'UTR;5'UTR;5'UTR;5'UTR					2:131579230-131580040	2:131861910-131863659	Unclassified	PLEKHB2;PLEKHB2;PLEKHB2;PLEKHB2;PLEKHB2;PLEKHB2;PLEKHB2;PLEKHB2;PLEKHB2	ENST00000409158.1;ENST00000234115.6;ENST00000439822.2;ENST00000487980.1;ENST00000438882.2;ENST00000538982.1;ENST00000404460.1;ENST00000409158.1;ENST00000234115.6	1stExon;1stExon;TSS200;TSS200;TSS200;TSS200;TSS200;5'UTR;5'UTR	PLEKHB2;PLEKHB2;PLEKHB2;PLEKHB2;PLEKHB2;PLEKHB2;PLEKHB2;PLEKHB2;PLEKHB2	ENST00000409158.1;ENST00000234115.6;ENST00000439822.2;ENST00000487980.1;ENST00000438882.2;ENST00000538982.1;ENST00000404460.1;ENST00000409158.1;ENST00000234115.6	1stExon;1stExon;TSS200;TSS200;TSS200;TSS200;TSS200;5'UTR;5'UTR	chr2:131862440-131862955	3
cg25878452	3.24178	0.0297944	chr7	6746558	-	cg25878452	50639109	1788905	CCACCAAAAACCAAAACCTAAAAACTAAAACAAACAATAACCTAAAAACA	CCACCGAAAACCAAAACCTAAAAACTAAAACGAACGATAACCTAAAAACG	I	C	Grn	NA	NA	NA	NA	NA	NA	chr7:6745867-6746716	Island	CGCGATTCTCGCCCACCGGAGGCCAAAGCCTGGGAACTAGGGCGAGCGGTGACCTGGGGA[CG]CACAGGAAGCGAGGGCACTGCGGCCGCGGCGCGCATGCGCGAACACGCACACAGAGAGGG	CCACCGGAGGCCAAAGCCTGGGAACTAGGGCGAGCGGTGACCTGGGGACG	ZNF12;ZNF12;ZNF12;ZNF12	NM_016265;NM_006956;NM_016265;NM_006956	5'UTR;1stExon;1stExon;5'UTR	high-CpG:6713066-6713124				7:6712393-6713325	7:6745613-6747241	Unclassified	ZNF12;ZNF12;ZNF12;ZNF12;AC073343.13	ENST00000330442.7;ENST00000330442.7;ENST00000491565.1;ENST00000405858.1;ENST00000366167.2	5'UTR;1stExon;TSS1500;TSS200;5'UTR	ZNF12;ZNF12;ZNF12;ZNF12;ZNF12;AC073343.13	ENST00000330442.7;ENST00000330442.7;ENST00000491565.1;ENST00000394917.3;ENST00000405858.1;ENST00000366167.2	5'UTR;1stExon;TSS1500;TSS200;TSS200;5'UTR	chr7:6746485-6747015	3						TRUE
cg00819696	3.21648	0.0310244	chr12	56843016	+	cg00819696	39755533	28681284	AAACAAACACAAAAATCCTTTCAAAACTATAAAAACATTCTCAAAAAACA	AAACGAACACGAAAATCCTTTCGAAACTATAAAAACATTCTCGAAAAACG	I	C	Grn	NA	NA	NA	NA	NA	NA	chr12:56842846-56843255	Island	CGCCTGCAGCACGAGCCCCGCCCCCTGGCTCTAAACCGGGTGGCGGGAAAAGGGACTCAG[CG]TTTCCCGAGAATGCCCCCATAGCTTCGAAAGGATCCCCGTGTCCGCTTAGCGCCCTCTCG	AAGCGGACACGGGGATCCTTTCGAAGCTATGGGGGCATTCTCGGGAAACG	TIMELESS	NM_003920	5'UTR					12:55128895-55129522	12:56842536-56843718	Promoter_Associated	TIMELESS;TIMELESS;TIMELESS	ENST00000554616.1;ENST00000553532.1;ENST00000229201.4	5'UTR;5'UTR;5'UTR	TIMELESS;TIMELESS;TIMELESS	ENST00000554616.1;ENST00000553532.1;ENST00000229201.4	5'UTR;5'UTR;5'UTR	chr12:56842565-56843330	3					TRUE	TRUE
cg04627186	3.19254	0.0465007	chr2	178257342	-	cg04627186	86771137	71782295	AACTCACCTACTTAACAAATACACACTTCCCAAAACATAACAAAAAAACA	AACTCACCTACTTAACAAATACGCGCTTCCCGAAACGTAACAAAAAAACG	I	C	Grn	NA	NA	NA	NA	NA	NA	chr2:178257227-178257892	Island	GGAGTCAGCTCGAACTCACCTGCTTGGCAGGTGCGCGCTTCCCGAGGCGTGACAAGGGAG[CG]CCGGCGCGGTGGGTGGGGGGCAGAGAATGTGAAGCTCCAGACGCATGGCACCCGCCGCCA	AACTCACCTGCTTGGCAGGTGCGCGCTTCCCGAGGCGTGACAAGGGAGCG	LOC100130691;AGPS	NR_026966;NM_003659	Body;TSS200					2:177965498-177966096	2:178256780-178258565	Promoter_Associated	AGPS;AGPS;AGPS;AC074286.1;NFE2L2;AC074286.1;NFE2L2	ENST00000536686.1;ENST00000264167.4;ENST00000409888.1;ENST00000397057.2;ENST00000464747.1;ENST00000397057.2;ENST00000464747.1	TSS1500;TSS200;TSS200;1stExon;1stExon;3'UTR;3'UTR	AGPS;AGPS;AGPS;AC074286.1;AC074286.1;AC074286.1;NFE2L2;AC074286.1;AC074286.1;AC074286.1;NFE2L2	ENST00000536686.1;ENST00000264167.4;ENST00000409888.1;ENST00000447413.1;ENST00000397057.2;ENST00000456746.1;ENST00000464747.1;ENST00000397057.2;ENST00000456746.1;ENST00000447413.1;ENST00000464747.1	TSS1500;TSS200;TSS200;1stExon;1stExon;1stExon;1stExon;3'UTR;3'UTR;3'UTR;3'UTR	chr2:178257265-178257595	3						TRUE
cg10821044	3.18737	5.80943e-05	chr17	685468	+	cg10821044	98757362	8652391	ACAACTACATACAACAAAAATCATAACTACTCACAAAACTCTACACTTCA	ACGACTACGTACGACGAAAATCATAACTACTCGCAAAACTCTACACTTCG	I	T	Red	NA	NA	NA	NA	NA	NA	chr17:685150-685988	Island	TCATCCCCAGGACGTCCCGATAGAAACGCGCCGTCTGGAAGCGGTTTCCCACTTTGAATA[CG]AAGTGCAGAGCTCTGCGAGCAGCCATGATTCCCGCCGCACGCAGCCGTCACGCGCACCGT	CGAAGTGCAGAGCTCTGCGAGCAGCCATGATTCCCGCCGCACGCAGCCGT	GLOD4;RNMTL1	NM_016080;NM_018146	1stExon;TSS200	high-CpG:632135-632326				17:631907-632784	17:684463-686395	Promoter_Associated	GLOD4;RNMTL1;GLOD4;GLOD4;GLOD4;GLOD4;GLOD4;GLOD4	ENST00000536578.1;ENST00000304478.4;ENST00000536578.1;ENST00000301328.5;ENST00000301329.6;ENST00000576670.1;ENST00000397393.1;ENST00000397393.1	5'UTR;TSS200;1stExon;1stExon;1stExon;TSS200;ExonBnd;ExonBnd	GLOD4;GLOD4;GLOD4;RNMTL1;RNMTL1;RNMTL1;GLOD4;GLOD4;GLOD4;GLOD4;GLOD4;GLOD4;GLOD4;GLOD4;RNMTL1;GLOD4;GLOD4;GLOD4;GLOD4	ENST00000574354.1;ENST00000576750.1;ENST00000536578.1;ENST00000571157.1;ENST00000304478.4;ENST00000574916.1;ENST00000574581.1;ENST00000536578.1;ENST00000572220.1;ENST00000301328.5;ENST00000575851.1;ENST00000575790.1;ENST00000576239.1;ENST00000301329.6;ENST00000574509.1;ENST00000576670.1;ENST00000397393.1;ENST00000397393.1;ENST00000576239.1	3'UTR;3'UTR;5'UTR;TSS1500;TSS200;TSS200;1stExon;1stExon;1stExon;1stExon;1stExon;1stExon;1stExon;1stExon;TSS200;TSS200;ExonBnd;ExonBnd;3'UTR	chr17:685440-685675	3						TRUE
cg24712108	3.17606	0.00322793	chr19	41869725	+	cg24712108	80644232	30808143	AAAAAAACAAAATAACTAACATAACACAAAAAACAAATCTTTTACACTCA	AAAAAAACGAAATAACTAACGTAACGCGAAAAACGAATCTTTTACGCTCG	I	T	Red	rs2241712	0.347688	NA	NA	NA	NA	chr19:41869673-41870133	Island	TAACCTTTTCGGGTTCAGGTCGGCGGAAAGCCCCGCCCGAAGGGGCTATGGCTCCGCCCA[CG]AGCGCAAAAGACCCGCCTTCCGCGTCACGCCAGCCACCCCGCTTCCCTCCCCCAGCAAGC	AGGGAAGCGGGGTGGCTGGCGTGACGCGGAAGGCGGGTCTTTTGCGCTCG	B9D2;TMEM91	NM_030578;NM_001098825	5'UTR;TSS200					19:46561538-46562066	19:41869449-41870432	Promoter_Associated	TMEM91;B9D2;TMEM91	ENST00000413014.2;ENST00000243578.2;ENST00000539627.1	TSS1500;5'UTR;5'UTR	TMEM91;B9D2;TMEM91	ENST00000413014.2;ENST00000243578.2;ENST00000539627.1	TSS1500;5'UTR;5'UTR	chr19:41869660-41870255	3						TRUE
cg15684290	3.17242	0.000699722	chr8	6263623	-	cg15684290	50667559	20786157	TAAAACCTCAAAATCCCCACATAAAATCTAAAATATCAAAATCCCCTCCA	TAAAACCTCGAAATCCCCGCGTAAAATCTAAAATATCAAAATCCCCTCCG	I	T	Red	NA	NA	NA	NA	NA	NA	chr8:6263582-6264293	Island	CCTGTGGGGGTCTGAAGCCTCGGGGTCCCCGCGTGGGGTCTGAGGTATCAGAGTCCCCTC[CG]TTGGGTCTGAGGTCTCGGGGTCCCCCATCCCCGGGATCGGAGGTCCGGCTCCCCGGAGCA	CGGAGGGGACTCTGATACCTCAGACCCCACGCGGGGACCCCGAGGCTTCA	MCPH1	NM_024596	TSS1500					8:6250771-6251861	8:6263089-6265061	Promoter_Associated	RP11-115C21.2;MCPH1;MCPH1;MCPH1;RP11-115C21.2	ENST00000500118.2;ENST00000344683.5;ENST00000519480.1;ENST00000522905.1;ENST00000500118.2	3'UTR;TSS1500;TSS1500;TSS1500;1stExon	RP11-115C21.2;MCPH1;MCPH1;MCPH1;RP11-115C21.2;RP11-115C21.2	ENST00000500118.2;ENST00000344683.5;ENST00000519480.1;ENST00000522905.1;ENST00000523225.1;ENST00000500118.2	3'UTR;TSS1500;TSS1500;TSS1500;3'UTR;1stExon	chr8:6263145-6263950	3						TRUE
cg20094085	3.16973	0.0325802	chr10	60936248	-	cg20094085	61774270	88600400	CCTTAACAATAACTAAAAAACAAATAAAAACACATACACACAAAAAAACA	CCTTAACAATAACTAAAAAACAAATAAAAACGCGTACGCGCAAAAAAACG	I	A	Red	NA	NA	NA	NA	NA	NA	chr10:60935827-60937049	Island	CGCGCGAGGTTGCCTTGGCAGTGGCTGGAGGGCAGGTGGGGGCGCGTGCGCGCAGAAGGG[CG]GGGGAGGGACCACCGCGCGCCAGCAGGTGGGCGCGTTCTCCCGCGCGCGTGCGCGCGTCG	CCTTGGCAGTGGCTGGAGGGCAGGTGGGGGCGCGTGCGCGCAGAAGGGCG	PHYHIPL;PHYHIPL	NM_032439;NM_001143774	TSS200;TSS1500				TRUE	10:60605651-60607055			PHYHIPL;PHYHIPL;PHYHIPL	ENST00000433653.1;ENST00000373878.3;ENST00000373880.4	TSS1500;TSS1500;TSS200	PHYHIPL;PHYHIPL;PHYHIPL;PHYHIPL	ENST00000433653.1;ENST00000373878.3;ENST00000373880.4;ENST00000486074.2	TSS1500;TSS1500;TSS200;TSS200	chr10:60935465-60937135	3						TRUE
cg25455438	3.13166	0.0288769	chr2	111878453	-	cg25455438	7741502	3727433	AAACCTAACAAAAACAAAATCCACAATAATTAAACATAAAAACAAAACCA	AAACCTAACGAAAACGAAATCCGCAATAATTAAACGTAAAAACGAAACCG	I	C	Grn	NA	NA	NA	NA	NA	NA	chr2:111875206-111880965	Island	CGCGCCGGGGCGGGACCTAGCGGGGGCGGGGTCCGCAGTGATTGGGCGTAGGAGCGGGGC[CG]CCAGCCAGAGCTGGGCTGCAGGGCCGCGCAGGTTTCACTTCGCTCCGCGCAGCCGCCTGG	CGGCCCCGCTCCTACGCCCAATCACTGCGGACCCCGCCCCCGCTAGGTCC	BCL2L11;BCL2L11;BCL2L11	NM_138621;NM_207002;NM_006538	TSS200;TSS200;TSS200	high-CpG:111594921-111594995				2:111594224-111597458	2:111878232-111878572	Promoter_Associated	BCL2L11;BCL2L11	ENST00000337565.5;ENST00000393256.2	TSS200;TSS200	BCL2L11;BCL2L11;BCL2L11	ENST00000432179.1;ENST00000337565.5;ENST00000393256.2	5'UTR;TSS200;TSS200	chr2:111877720-111878555	3						TRUE
cg12399904	3.11066	0.0111433	chrX	74742939	-	cg12399904	15773146	75769448	CTAACACCAAATCAAAACCACTAAAATAACAACTACAAAACTAAAAAACA	CTAACGCCGAATCGAAACCGCTAAAATAACGACTACGAAACTAAAAAACG	I	C	Grn	NA	NA	NA	NA	NA	NA	chrX:74742765-74743117	Island	CAAGCAGGCCTGCTGGCGCCGGGTCGGAACCGCTAGGGTGGCGGCTGCGAGGCTGGAAGG[CG]CGCTGTGCGGCACTCCACTGTCTAGCCTGGCGGGAACCCTCTCGCGGAGCCTTCGCCACC	CTGGCGCCGGGTCGGAACCGCTAGGGTGGCGGCTGCGAGGCTGGAAGGCG	ZDHHC15;ZDHHC15;ZDHHC15;ZDHHC15;ZDHHC15;ZDHHC15	NM_144969;NM_001146257;NM_001146256;NM_144969;NM_001146257;NM_001146256	1stExon;1stExon;1stExon;5'UTR;5'UTR;5'UTR			DMR		X:74659491-74659980	X:74742639-74743553	Unclassified_Cell_type_specific	ZDHHC15;ZDHHC15;ZDHHC15;ZDHHC15;ZDHHC15;ZDHHC15	ENST00000373367.3;ENST00000541184.1;ENST00000482827.1;ENST00000373367.3;ENST00000541184.1;ENST00000373361.3	1stExon;1stExon;TSS200;5'UTR;5'UTR;TSS200	ZDHHC15;ZDHHC15;ZDHHC15;ZDHHC15;ZDHHC15;ZDHHC15	ENST00000373367.3;ENST00000541184.1;ENST00000482827.1;ENST00000373367.3;ENST00000541184.1;ENST00000373361.3	1stExon;1stExon;TSS200;5'UTR;5'UTR;TSS200	chrX:74742665-74743250	3
cg20001850	3.09846	0.047054	chr8	29940579	+	cg20001850	3664171	29638842	ATAAAATTAACACACAAATCCATTACAACTACAACTCTACAATCAAACCA	GTAAAATTAACGCACGAATCCGTTACGACTACAACTCTACAATCGAACCG	I	T	Red	NA	NA	NA	NA	NA	NA	chr8:29940142-29940699	Island	GTGCGGTAGCGCGCGCGACGCTGCGCAGCTACACCGCTACCCCTGGCGGCGGCGAAGGAA[CG]GCCCGACTGCAGAGCTGCAGCCGCAACGGATCCGTGCGCCAACCCTACGTCACTGCCGCT	CGGCCCGACTGCAGAGCTGCAGCCGCAACGGATCCGTGCGCCAACCCTAC	TMEM66;TMEM66	NM_016127;NM_016127	1stExon;5'UTR	high-CpG:30060027-30060180				8:30059498-30060429	8:29940301-29941263	Promoter_Associated	TMEM66;TMEM66;TMEM66;TMEM66;TMEM66;TMEM66	ENST00000545648.1;ENST00000256255.6;ENST00000256255.6;ENST00000536273.1;ENST00000541035.1;ENST00000545648.1	1stExon;1stExon;5'UTR;TSS200;TSS200;5'UTR	TMEM66;TMEM66;TMEM66;TMEM66;TMEM66;TMEM66;TMEM66;TMEM66;TMEM66;TMEM66;TMEM66;TMEM66;TMEM66;TMEM66;TMEM66;TMEM66;TMEM66;TMEM66	ENST00000522794.1;ENST00000523761.1;ENST00000518174.1;ENST00000545648.1;ENST00000520303.1;ENST00000256255.6;ENST00000522055.1;ENST00000521265.1;ENST00000522055.1;ENST00000523761.1;ENST00000518174.1;ENST00000520303.1;ENST00000256255.6;ENST00000536273.1;ENST00000517569.1;ENST00000521083.1;ENST00000541035.1;ENST00000545648.1	TSS1500;1stExon;1stExon;1stExon;1stExon;1stExon;1stExon;TSS200;5'UTR;5'UTR;5'UTR;5'UTR;5'UTR;TSS200;TSS200;TSS200;TSS200;5'UTR	chr8:29940480-29941255	3						TRUE
cg16394946	3.04328	0.0320063	chr3	47324175	-	cg16394946	2756479	54627967	AAAATAAAATCCAAAATCCTACATCAAAAATACAAATAAAATCATAACCA	AAAATAAAATCCGAAATCCTACGTCGAAAATACGAATAAAATCATAACCG	I	A	Red	NA	NA	NA	NA	NA	NA	chr3:47323747-47324607	Island	GTCGGGGTGGCGGAAATGAAGTCCGAGGTCCTACGTCGAGGATACGGGTGAGGTCATGGC[CG]AATCGGGAAGACGAGAGATGGGGCCGATTGATCTAGAAAGACTTCGGCGGATGCACATGC	CGGCCATGACCTCACCCGTATCCTCGACGTAGGACCTCGGACTTCATTTC	KIF9;KIF9;KIF9;KIF9;KIF9;KIF9;KLHL18	NM_001134878;NM_022342;NM_182902;NM_001134878;NM_022342;NM_182902;NM_025010	5'UTR;5'UTR;5'UTR;1stExon;1stExon;1stExon;TSS200	high-CpG:47299102-47299455				3:47298606-47299635	3:47322706-47324950	Promoter_Associated	KIF9;KIF9;KIF9;KLHL18;KLHL18;KLHL18;KIF9;KIF9;KIF9;KIF9;KIF9;KIF9;KIF9	ENST00000432493.1;ENST00000335044.2;ENST00000265529.3;ENST00000232766.5;ENST00000455924.2;ENST00000483201.1;ENST00000425452.1;ENST00000432493.1;ENST00000335044.2;ENST00000425853.1;ENST00000452770.2;ENST00000352910.4;ENST00000487440.1	5'UTR;5'UTR;5'UTR;TSS1500;TSS1500;TSS1500;TSS1500;1stExon;1stExon;TSS200;TSS200;TSS200;3'UTR	KIF9;KIF9;KIF9;KIF9;KIF9;KLHL18;KLHL18;KLHL18;KLHL18;KIF9;KIF9;KIF9;KIF9;KIF9;KIF9;KIF9;KIF9;KIF9	ENST00000498584.1;ENST00000456548.1;ENST00000432493.1;ENST00000335044.2;ENST00000265529.3;ENST00000433449.1;ENST00000437353.1;ENST00000455924.2;ENST00000483201.1;ENST00000425452.1;ENST00000456548.1;ENST00000432493.1;ENST00000335044.2;ENST00000425853.1;ENST00000443784.1;ENST00000452770.2;ENST00000352910.4;ENST00000487440.1	3'UTR;5'UTR;5'UTR;5'UTR;5'UTR;TSS1500;TSS1500;TSS1500;TSS1500;TSS1500;1stExon;1stExon;1stExon;TSS200;TSS200;TSS200;TSS200;3'UTR	chr3:47324005-47324495	3
cg23094057	2.99131	0.0480039	chr2	37899357	+	cg23094057	1706943	88730909	CAAATTTTAACTACAACTCTAAAAAAAACAAACTAAAAACTAACAAAACA	CGAATTTTAACTACAACTCTAAAAAAAACGAACTAAAAACTAACAAAACG	I	C	Grn	NA	NA	NA	NA	NA	NA	chr2:37898142-37899830	Island	GCCGCAGCTCCCCAGGTCCCTCTCAGCCCGGGCTCCGGTGGGCGCGGAGGGGGAGGGTCG[CG]TTCTGTCAGTTTCTAGCTCGCTCCCCTCAGAGCTGCAGCCAAAACCCGGAGAGTGGAATA	CGGGTTTTGGCTGCAGCTCTGAGGGGAGCGAGCTAGAAACTGACAGAACG	CDC42EP3	NM_006449	TSS200	high-CpG:37752179-37753334				2:37751647-37753552			CDC42EP3	ENST00000295324.3	TSS200	CDC42EP3;CDC42EP3;CDC42EP3	ENST00000295324.3;ENST00000457889.1;ENST00000453555.1	TSS200;TSS200;5'UTR	chr2:37898965-37900095	3						TRUE
cg16138161	2.97922	0.020462	chr6	27635891	+	cg16138161	35709970		AATAACTTATAACTTAAAAACTTATTATTTTCAAATTAATTCAAAACAAC		II			NA	NA	NA	NA	NA	NA		OpenSea	TCAGAGACACTGAGAAGGCGCGGCTCTTTCCCTCAACCCCATTCGCCTTCCTTTCGGCGG[CG]TTGTCTTGAACCAACCTGAAAATAATAAGTCCTTAAGTTACAAGTCACTAAAGGGAAGTT	GTGACTTGTAACTTAAGGACTTATTATTTTCAGGTTGGTTCAAGACAACG								6:27743778-27743871									chr6:27634725-27636055	3						TRUE
cg00932007	2.95124	0.00515086	chr6	122792946	+	cg00932007	86807280	6706916	CAAATTACACTATACATCCAAAAATATCTCACAAATAATAAATAATCTCA	CGAATTACGCTATACGTCCGAAAATATCTCGCAAATAATAAATAATCTCG	I	A	Red	NA	NA	NA	NA	NA	NA	chr6:122792758-122793091	Island	CACAACGTCACAAGAGCAGCGGATACAGACAAGATGGAGACAGCTTCTTTCTCGCCTTTC[CG]AGATTATTTACTATCTGCGAGACACTTCCGGACGCACAGCGCAACCCGCCCCTCAGCCTC	CGGGTTGCGCTGTGCGTCCGGAAGTGTCTCGCAGATAGTAAATAATCTCG	SERINC1;PKIB;SERINC1	NM_020755;NM_181794;NM_020755	1stExon;TSS200;5'UTR					6:122834105-122834862	6:122792295-122793405	Promoter_Associated	SERINC1;PKIB;SERINC1;SERINC1;SERINC1	ENST00000339697.3;ENST00000392491.1;ENST00000339697.3;ENST00000368454.1;ENST00000368454.1	1stExon;TSS200;5'UTR;ExonBnd;5'UTR	SERINC1;PKIB;SERINC1;SERINC1;SERINC1	ENST00000339697.3;ENST00000392491.1;ENST00000339697.3;ENST00000368454.1;ENST00000368454.1	1stExon;TSS200;5'UTR;ExonBnd;5'UTR	chr6:122792900-122793135	3						TRUE
cg04871873	2.93509	0.0111655	chr7	25164974	+	cg04871873	9710869	45646556	AAACATTAAAACTAAAACCAATAAAATACAACAACATTACTACATAACCA	AAACATTAAAACTAAAACCAATAAAATACGACGACGTTACTACGTAACCG	I	C	Grn	rs149401504	0.0114	NA	NA	NA	NA	chr7:25164548-25165236	Island	CGGTGTAAGTGCAACCAAACTCGCTCCGCGCTCCCGCGCCCTGACGTGCGGCCGAGCTGG[CG]GCTACGCAGTAACGTCGCCGCACCTCATTGGCTCCAGTCCCAATGCCTGCGCCAAGGACC	AGGCATTGGGACTGGAGCCAATGAGGTGCGGCGACGTTACTGCGTAGCCG	CYCS	NM_018947	TSS200					7:25130768-25131934	7:25164486-25165552	Promoter_Associated	CYCS;CYCS;CYCS;CYCS	ENST00000305786.2;ENST00000305786.2;ENST00000409409.1;ENST00000409764.1	5'UTR;1stExon;TSS200;TSS200	CYCS;CYCS;CYCS;CYCS	ENST00000305786.2;ENST00000305786.2;ENST00000409409.1;ENST00000409764.1	5'UTR;1stExon;TSS200;TSS200	chr7:25164865-25165275	3						TRUE
cg13186846	2.916	0.0207174	chr1	109633214	+	cg13186846	47706958	7763914	AAACTTCATACTTAACCATAATAACTAAATCTTTTCTACATACCCCTACA	AAACTTCGTACTTAACCGTAATAACTAAATCTTTTCTACGTACCCCTACG	I	A	Red	rs521734	0.000368	NA	NA	NA	NA	chr1:109633188-109633632	Island	AAAACTACAAGCCTTTACCTTTTCAAACACACTGACGCGGGCCAGCCCCAGCCCTACGCC[CG]CAGGGGCACGCAGAAAAGACTTAGTTACCACGGCCAAGTACGAAGCCTTCGAGATAGCGT	AGGCTTCGTACTTGGCCGTGGTAACTAAGTCTTTTCTGCGTGCCCCTGCG	TMEM167B	NM_020141	TSS200					1:109434515-109435155	1:109632965-109634004	Promoter_Associated_Cell_type_specific	TMEM167B;TMEM167B	ENST00000473828.1;ENST00000338272.7	TSS1500;TSS200	TMEM167B;TMEM167B;TMEM167B	ENST00000473828.1;ENST00000338272.7;ENST00000479160.1	TSS1500;TSS200;TSS200			chr1:109632967-109634105	6	chr1:109631569-109635077	6		TRUE
cg22090544	2.88971	0.0158082	chr14	31621063	+	cg22090544	58797190		AATCATAATCCTACATTAACTATTCTTTAATATTTAAAAACACATTTTTC		II			NA	NA	NA	NA	NA	NA		OpenSea	AAAGATATTAAATTATCTAAATACGTCCATCATAAACAACTAAAATATAGACAAGATATA[CG]AAAAATGTGTTTTCAAACACTAAAGAACAGTCAATGCAGGACTATGATCCCCAAGAAAAT	ATCATAGTCCTGCATTGACTGTTCTTTAGTGTTTGAAAACACATTTTTCG	HECTD1	NM_015382	Body																		chr14:31620719-31621103	4
cg23268417	2.87674	0.0311071	chr19	36705437	+	cg23268417	10664285	56642894	ATCCAAAACCTCAAATCTATACACACAAACAAAAACTAACTACAAATACA	ATCCGAAACCTCGAATCTATACGCGCAAACGAAAACTAACTACGAATACG	I	C	Grn	NA	NA	NA	NA	NA	NA	chr19:36705433-36706262	Island	CGTGCACAGTTGCAGACACCCACACCCAGCCACACAGCCACAAAGACACATTCAGAACGG[CG]CATCCGCAGCCAGCTCCCGCCTGCGCGCACAGATTCGAGGCTCCGGACACGCCCCGGCCC	GTCCGGAGCCTCGAATCTGTGCGCGCAGGCGGGAGCTGGCTGCGGATGCG	ZNF565;ZNF146;ZNF146;ZNF565;ZNF146	NM_001042474;NM_001099639;NM_007145;NM_152477;NM_001099638	5'UTR;TSS200;TSS200;5'UTR;TSS200			RDMR		19:41397087-41398164	19:36705030-36707001	Unclassified	ZNF146;ZNF565;ZNF565	ENST00000456324.1;ENST00000304116.5;ENST00000392173.1	TSS200;5'UTR;5'UTR	ZNF146;ZNF565;ZNF565	ENST00000456324.1;ENST00000304116.5;ENST00000392173.1	TSS200;5'UTR;5'UTR	chr19:36705425-36705730	3						TRUE
cg21437225	2.86613	0.0104619	chr12	48099782	+	cg21437225	87605424	34798987	CACAAAAAACAAAACTTTACATAAATCACTACCAAACTCAACATAAATCA	CGCAAAAAACGAAACTTTACGTAAATCACTACCGAACTCGACGTAAATCG	I	C	Grn	NA	NA	NA	NA	NA	NA	chr12:48099317-48099905	Island	AACGCCCGCTCACCTGACCAGGCCGTAACCCGCCGCACTGCCACCCCGTCAGCCCCGCAG[CG]ACTCACGCCGAGCCCGGCAGTGACTCACGCAAAGCCCCGCCTCCTGCGCTTCCCCACAAG	CGCAGGAGGCGGGGCTTTGCGTGAGTCACTGCCGGGCTCGGCGTGAGTCG	RPAP3;RPAP3;RPAP3;RPAP3;RPAP3;RPAP3	NM_001146076;NM_001146075;NM_024604;NM_001146076;NM_001146075;NM_024604	5'UTR;5'UTR;5'UTR;1stExon;1stExon;1stExon	high-CpG:46385991-46386108				12:46385542-46386157	12:48099018-48100579	Promoter_Associated	RPAP3;RPAP3;RP1-197B17.3;RPAP3;RPAP3;RPAP3	ENST00000432584.3;ENST00000005386.3;ENST00000547799.1;ENST00000432584.3;ENST00000005386.3;ENST00000380650.4	5'UTR;5'UTR;TSS200;1stExon;1stExon;TSS200	RPAP3;RPAP3;RP1-197B17.3;RPAP3;RPAP3;RPAP3;RPAP3	ENST00000432584.3;ENST00000005386.3;ENST00000547799.1;ENST00000432584.3;ENST00000005386.3;ENST00000380650.4;ENST00000551293.1	5'UTR;5'UTR;TSS200;1stExon;1stExon;TSS200;TSS200	chr12:48099665-48100090	3
cg04350646	2.85903	0.0315007	chr7	42972170	+	cg04350646	33769987	11656191	CAAATCAAAACCAAAACTAAAAACAAACTATATAAACTACATCTACTACA	CGAATCAAAACCGAAACTAAAAACGAACTATATAAACTACGTCTACTACG	I	C	Grn	NA	NA	NA	NA	NA	NA	chr7:42971634-42972299	Island	CGTGGGGTAGGTAAAGAAGGGCTCCGTGGGAGAGGGGGCTGATGACGGGACCTCGGGCAG[CG]TAGCAGACGCAGCTTACACAGTTCGCCCTCAGCCCCGGTTCTGATCCGCGGCCTCATGTC	CGGATCAGAACCGGGGCTGAGGGCGAACTGTGTAAGCTGCGTCTGCTACG	MRPL32;PSMA2	NM_031903;NM_002787	Body;TSS1500					7:42937868-42938770	7:42971008-42972357	Promoter_Associated	RP11-111K18.1;PSMA2;PSMA2	ENST00000442788.1;ENST00000445517.1;ENST00000223321.4	TSS1500;TSS1500;TSS1500	PSMA2;RP11-111K18.1;PSMA2;RP11-111K18.1;PSMA2;PSMA2	ENST00000436986.1;ENST00000433579.1;ENST00000411875.1;ENST00000442788.1;ENST00000445517.1;ENST00000223321.4	TSS1500;TSS1500;TSS1500;TSS1500;TSS1500;TSS1500	chr7:42972085-42972270	3					TRUE	TRUE
cg17736560	2.85119	0.0337012	chrX	152110426	-	cg17736560	80679559	70783598	AAATCTAAAACCACAACCAAAATAACTTTAAAATAACCACACATAAACCA	AAATCTAAAACCGCGACCAAAATAACTTTAAAATAACCGCGCGTAAACCG	I	T	Red	NA	NA	NA	NA	NA	NA	chrX:152110054-152110495	Island	TTCCCCCGCGTAAGGTCTGAAGCCGCGGCCAGAGTGGCTTTGGGGTGACCGCGCGTGGAC[CG]TCGCCGGCGGGAGGAAGCGCGGTCCCGCGAGGGGCCGAACGGGGCCCCTGCGGCTTGAGC	CGGTCCACGCGCGGTCACCCCAAAGCCACTCTGGCCGCGGCTTCAGACCT	ZNF185	NM_007150	Body					X:151860725-151861285	X:152109521-152110947	Promoter_Associated							chrX:152110425-152110675	3						TRUE
cg19251352	2.845	0.00838206	chr3	186524300	-	cg19251352	56639296	30742161	CAAAACAACAAACAAAAAACAAAACAAAAATACACCAATAAAAATACACA	CGAAACGACGAACGAAAAACAAAACGAAAATACGCCGATAAAAATACGCG	I	A	Red	NA	NA	NA	NA	NA	NA	chr3:186524095-186524694	Island	CAGTTCCCGCCACGGAACGGCGGGCGAAAAGCAGGGCGGGAATACGCCGGTAGGAATACG[CG]GGCACGTAACGCGTCACTTCCGGTGCTGGGGCGCGCTGCTTGCGGAGGGAGTTTGCCCGT	CGGAACGGCGGGCGAAAAGCAGGGCGGGAATACGCCGGTAGGAATACGCG	RFC4;RFC4;RFC4	NM_181573;NM_002916;NM_181573	1stExon;TSS200;5'UTR	high-CpG:188006935-188006995				3:188006740-188007374	3:186523823-186525556	Promoter_Associated	RFC4;RP11-573D15.3;RFC4;RFC4	ENST00000392481.2;ENST00000434957.1;ENST00000392481.2;ENST00000296273.2	5'UTR;TSS1500;1stExon;TSS200	RFC4;RFC4;RP11-573D15.3;RFC4;RFC4;RFC4;RFC4;RFC4;RFC4	ENST00000392481.2;ENST00000411792.1;ENST00000434957.1;ENST00000427785.1;ENST00000392481.2;ENST00000449502.1;ENST00000494047.1;ENST00000418288.1;ENST00000296273.2	5'UTR;5'UTR;TSS1500;TSS200;1stExon;TSS200;TSS200;TSS200;TSS200	chr3:186523905-186525355	3						TRUE
cg00200289	2.84392	0.0405964	chr17	73401734	+	cg00200289	3800966	3758201	CACAAAACACCAACAAAAAACAAAAACCAAAAAATATTACTACTTCAACA	CGCGAAACACCGACGAAAAACGAAAACCAAAAAATATTACTACTTCGACG	I	A	Red	rs56007395	0.040386	NA	NA	NA	NA	chr17:73401217-73401988	Island	CCGTCACCGCCACAGGCACAGACTCTGCCACAGCCGCCGCCGCCGCTGCCGCCGCCCGGT[CG]CCGAAGCAGCAATACCTCCTGGCTTCCGCTCCCCGTCGGTGTCCCGCGAGAACTTCTCCA	CGCCGAAGCAGCAATACCTCCTGGCTTCCGCTCCCCGTCGGTGTCCCGCG	GRB2;GRB2;GRB2;GRB2	NM_002086;NM_002086;NM_203506;NM_203506	5'UTR;1stExon;1stExon;5'UTR	high-CpG:70913288-70913413				17:70912690-70913621	17:73401589-73402141	Promoter_Associated	GRB2;GRB2;GRB2;GRB2	ENST00000392562.1;ENST00000316615.5;ENST00000316804.5;ENST00000316615.5	TSS200;1stExon;TSS200;5'UTR	GRB2;GRB2;GRB2;GRB2	ENST00000392562.1;ENST00000316615.5;ENST00000316804.5;ENST00000316615.5	TSS200;1stExon;TSS200;5'UTR			chr17:73400210-73402298	6	chr17:73400127-73403018	6		TRUE
cg01582182	2.82794	0.0152486	chr11	65431022	+	cg01582182	76624238	68781247	ACCAACAATTTAACTATATCATAAACTAACACTTTAACTAAAAAAAAACA	ACCGACAATTTAACTATATCGTAAACTAACGCTTTAACTAAAAAAAAACG	I	A	Red	NA	NA	NA	NA	NA	NA	chr11:65430142-65431079	Island	GGAGCCTACAGCCCGGATGGGACGACTGAGGCCCTCCCGCTGGCGAGCTGGCCGAGGGCT[CG]TCCCTCTCCAGCTAAAGCGCCAGCTTACGATACAGCCAAACTGCCGGCTCTCATCGGCTG	GCCGGCAGTTTGGCTGTATCGTAAGCTGGCGCTTTAGCTGGAGAGGGACG	RELA;RELA	NM_001145138;NM_021975	TSS1500;TSS1500					11:65186719-65187655	11:65430325-65431100	Promoter_Associated	RELA;RELA;RELA;RELA;RELA	ENST00000525693.1;ENST00000426617.2;ENST00000545816.1;ENST00000308639.9;ENST00000406246.3	TSS1500;TSS1500;TSS1500;TSS1500;TSS1500	RELA;RELA;RELA;RELA;RELA;RELA;RELA;RELA;RELA;RELA;RELA;RELA;RELA;RELA;RELA;RELA	ENST00000527874.1;ENST00000534283.1;ENST00000527749.1;ENST00000533187.1;ENST00000525693.1;ENST00000534305.1;ENST00000534558.1;ENST00000426617.2;ENST00000533546.1;ENST00000531484.1;ENST00000545816.1;ENST00000532776.1;ENST00000529389.1;ENST00000525858.1;ENST00000308639.9;ENST00000406246.3	TSS1500;TSS1500;TSS1500;TSS1500;TSS1500;TSS1500;TSS1500;TSS1500;TSS1500;TSS1500;TSS1500;TSS1500;TSS1500;TSS1500;TSS1500;TSS1500	chr11:65430860-65431135	3						TRUE
cg16888752	2.82079	0.0134124	chrX	47077393	-	cg16888752	67726594	78754958	ACAAAACTCAATTAAACACAATTATAACCAATCACCTTACAAAATATTCA	ACGAAACTCGATTAAACGCAATTATAACCAATCACCTTACGAAATATTCG	I	A	Red	NA	NA	NA	NA	NA	NA	chrX:47077163-47078637	Island	GCTAAAGGCGGGACGAGACTCGATTGAGCGCAATTATGACCAATCACCTTGCGGAATATT[CG]GCCTATAGCGAAGGAGGAGCTCAGAACAAAAAGGAGACCCCACCCCCGCCGACGGTGAAA	ACGAGACTCGATTGAGCGCAATTATGACCAATCACCTTGCGGAATATTCG	CDK16;CDK16	NM_006201;NM_033018	TSS1500;TSS200					X:46962064-46963581	X:47077090-47078255	Promoter_Associated	CDK16;CDK16;CDK16;CDK16;CDK16;CDK16	ENST00000457458.2;ENST00000357227.4;ENST00000540877.1;ENST00000540311.1;ENST00000517997.1;ENST00000517997.1	TSS1500;TSS1500;TSS1500;TSS1500;1stExon;5'UTR	CDK16;CDK16;CDK16;CDK16;CDK16;CDK16;CDK16;CDK16;CDK16;CDK16;CDK16;CDK16;CDK16	ENST00000457458.2;ENST00000522883.1;ENST00000520295.1;ENST00000357227.4;ENST00000519758.1;ENST00000520893.1;ENST00000540877.1;ENST00000540311.1;ENST00000517426.1;ENST00000522234.1;ENST00000517479.1;ENST00000517997.1;ENST00000517997.1	TSS1500;TSS1500;TSS1500;TSS1500;TSS1500;TSS1500;TSS1500;TSS1500;TSS1500;TSS1500;TSS200;1stExon;5'UTR	chrX:47077180-47077675	3						TRUE
cg09578729	2.82065	0.00423524	chr11	4940837	+	cg09578729	99675245		CACATAAAACATTATCAATAACACCCACTCTACTTTCCCAAAATTATAAC		II			NA	NA	rs17337601	0.071429	rs78181914	0.011719		OpenSea	AGCCCAGAGGATGCCATGTACCAGCCACTGGTGAAGAATATGGCAAGAGTTTTGAACCAA[CG]CCACAACTTTGGGAAAGCAGAGTGGGTGCTATTGATAATGTTTTATGTGTGATATGGCAT	CGCCACAACTTTGGGAAAGCAGAGTGGGTGCTATTGATAATGTTTTATGT											MMP26;MMP26	ENST00000477339.1;ENST00000380390.1	5'UTR;5'UTR	MMP26;MMP26	ENST00000477339.1;ENST00000380390.1	5'UTR;5'UTR
cg15174092	2.81935	1.8066e-05	chr3	152552631	+	cg15174092	7699266	38623221	AAAAAAATACACTCCAAAATAACTACTAACAAACAATTAACCCACAAACA	AAAAAAATACGCTCCAAAATAACTACTAACAAACGATTAACCCGCGAACG	I	C	Grn	NA	NA	NA	NA	NA	NA	chr3:152552602-152553712	Island	GGGTTTCCTGTGTGTCAGCAACTTCACTTTGCCGAGATAGCTGGCGGAAGAGGGAAGGAG[CG]CTCGCGGGCCAATCGCCTGCCAGCAGCCACCTTGGAGCGCACCCCTCTCCCTCGCCGCCG	CGCTCGCGGGCCAATCGCCTGCCAGCAGCCACCTTGGAGCGCACCCCTCT	P2RY1	NM_002563	TSS200					3:154035051-154036928	3:152552610-152552883	Promoter_Associated_Cell_type_specific	P2RY1	ENST00000305097.3	TSS200	P2RY1	ENST00000305097.3	TSS200	chr3:152552325-152553415	3
cg15390391	2.81683	0.0457358	chr4	10118733	-	cg15390391	99640915	76745122	TAAAAAAACAACACAAACAAACAACCACATCAAAATACTTCTAAAAATCA	TAAAAAAACGACGCAAACAAACAACCGCGTCAAAATACTTCTAAAAATCG	I	A	Red	NA	NA	rs79835095	0.16059	NA	NA	chr4:10117575-10118952	Island	CCCGCGGGCCCTTGAAAAGGCGGCGCAGACAAGCAGCCGCGTCAGAATGCTTCTGGGAGT[CG]GGGGGTGGGTGCCTTTCTGTTGCTAGCTTGTAGGAGAAGCTGGGCTGTAGGAAGTTTATT	TGAAAAGGCGGCGCAGACAAGCAGCCGCGTCAGAATGCTTCTGGGAGTCG	WDR1;WDR1	NM_005112;NM_017491	TSS200;TSS200					4:9726425-9728237			RN5S155;WDR1;WDR1;WDR1;WDR1	ENST00000411154.1;ENST00000443592.2;ENST00000502702.1;ENST00000382451.2;ENST00000499869.2	TSS1500;TSS1500;TSS1500;TSS200;TSS1500	RN5S155;WDR1;WDR1;WDR1;WDR1;WDR1;WDR1;WDR1;WDR1	ENST00000411154.1;ENST00000443592.2;ENST00000508079.1;ENST00000514319.1;ENST00000505851.1;ENST00000502702.1;ENST00000382452.2;ENST00000499869.2;ENST00000509600.1	TSS1500;TSS1500;TSS1500;TSS1500;TSS1500;TSS1500;TSS200;TSS1500;TSS1500	chr4:10118345-10119735	3
cg22415302	2.80234	0.0270045	chr13	51796293	+	cg22415302	43736956	73667148	AAAAACATATAAACATAAATAACCAAAATATATAATCTCACACCCATACA	AAAAACGTATAAACGTAAATAACCGAAATATATAATCTCACACCCGTACG	I	T	Red	NA	NA	NA	NA	NA	NA	chr13:51796492-51796888	N_Shore	AGCCACAGTCGCGTGCAACCAGGAGTGCACACCGCACCCACATCACACCGCATGCACAGA[CG]CACGGGTGTGAGACCACACACCTCGGCCACTCACGCTCACACGCCCCCCACGCGCTCGCA	CGCACGGGTGTGAGACCACACACCTCGGCCACTCACGCTCACACGCCCCC	FAM124A;FAM124A	NM_145019;NM_001242312	TSS200;TSS200					13:50694043-50695234	13:51796239-51796685	Unclassified_Cell_type_specific	FAM124A;FAM124A;FAM124A	ENST00000322475.7;ENST00000280057.6;ENST00000497449.1	TSS1500;TSS1500;TSS1500	FAM124A;FAM124A;FAM124A	ENST00000322475.7;ENST00000280057.6;ENST00000497449.1	TSS1500;TSS1500;TSS1500			chr13:51795231-51797884	6	chr13:51795585-51798040	6
cg21485602	2.79326	0.0124863	chr1	63720946	+	cg21485602	69633967		AAAATACTAATTTTCCCAAAATAACTTAAAACATTTAACAACTAAATTTC		II			NA	NA	NA	NA	NA	NA		OpenSea	AAAAATTATCAAAATAAACTAAACTCTAACTTCTTACTAGAGGATCAGATCAGTCTTTTG[CG]AAATCTAGTTGCTAAATGTTTTAAGTCATTTTGGGAAAATCAGCATTCCTTGTTGTGCAA	GAATGCTGATTTTCCCAAAATGACTTAAAACATTTAGCAACTAGATTTCG	LINC00466	NR_038252	Body								LINC00466	ENST00000447183.1	3'UTR	LINC00466;LINC00466	ENST00000447183.1;ENST00000418086.1	3'UTR;3'UTR	chr1:63720920-63721110	3
cg21540775	2.78498	0.0113766	chr12	99038699	+	cg21540775	61634279	10733136	CCTCAAATTTAAAACAATATCACAATAAAAAACACTATAAATTAAAATCA	CCTCGAATTTAAAACAATATCGCAATAAAAAACGCTATAAATTAAAATCG	I	C	Grn	rs2289317	0.122831	NA	NA	NA	NA	chr12:99038272-99039483	Island	CGTTGCTTCACTGAGTCTTTCAGCTGCCAGCTCCATAGTTCCCCTAGGAGAGGTGGGCGG[CG]ACCTCAACCCACAGCGCCTTCCACTGCGATATTGCTCCAAATCCGAGGAAATTCAAACTC	CCTCGGATTTGGAGCAATATCGCAGTGGAAGGCGCTGTGGGTTGAGGTCG	APAF1;IKBIP;IKBIP;APAF1;APAF1;IKBIP;APAF1;APAF1	NM_181868;NM_201613;NM_201612;NM_001160;NM_181869;NM_153687;NM_181861;NM_013229	TSS1500;TSS200;TSS200;TSS1500;TSS1500;TSS200;TSS1500;TSS1500	high-CpG:97562532-97563037				12:97562079-97563773			APAF1;APAF1;APAF1;IKBIP;IKBIP;IKBIP;IKBIP;IKBIP;IKBIP;IKBIP	ENST00000551964.1;ENST00000359972.2;ENST00000547743.1;ENST00000420861.1;ENST00000299157.4;ENST00000342502.2;ENST00000393042.3;ENST00000299157.4;ENST00000342502.2;ENST00000420861.1	TSS1500;TSS1500;TSS1500;1stExon;1stExon;1stExon;5'UTR;5'UTR;5'UTR;5'UTR	APAF1;APAF1;APAF1;IKBIP;IKBIP;IKBIP;IKBIP;IKBIP;IKBIP;IKBIP	ENST00000551964.1;ENST00000359972.2;ENST00000547743.1;ENST00000420861.1;ENST00000299157.4;ENST00000342502.2;ENST00000393042.3;ENST00000299157.4;ENST00000342502.2;ENST00000420861.1	TSS1500;TSS1500;TSS1500;1stExon;1stExon;1stExon;5'UTR;5'UTR;5'UTR;5'UTR	chr12:99038485-99039095	3						TRUE
cg24988444	2.78489	0.0159035	chr2	198318013	-	cg24988444	21746896	94703121	CTACACAAAACATAAACTAAACAATCACTAAATATTACACAAATTACACA	CTACGCGAAACGTAAACTAAACAATCACTAAATATTACGCAAATTACGCG	I	A	Red	NA	NA	NA	NA	NA	NA	chr2:198317967-198318631	Island	CAGGAACAGCTCCTGCGCGGGGCGTGGACTGAGCAGTCACTGAGTATTACGCAAATTGCG[CG]AGCGCACGGGAAAAGCGATTGGTCGGTCAGGAGAGAGAGGTGTGTCCTGGCGGGCCCGCA	CGCGCAATTTGCGTAATACTCAGTGACTGCTCAGTCCACGCCCCGCGCAG	COQ10B	NM_025147	TSS1500					2:198026036-198027035	2:198317440-198319170	Promoter_Associated	COQ10B;COQ10B;COQ10B;COQ10B	ENST00000409398.1;ENST00000488445.1;ENST00000409010.1;ENST00000263960.2	TSS1500;TSS1500;TSS1500;TSS200	COQ10B;COQ10B;COQ10B;COQ10B	ENST00000409398.1;ENST00000488445.1;ENST00000409010.1;ENST00000263960.2	TSS1500;TSS1500;TSS1500;TSS200	chr2:198317845-198318275	3						TRUE
cg27641709	2.77941	0.00446534	chr2	11272899	+	cg27641709	75805388	95632862	CAAACCATAAAACAATATTAATCCTATACTACCCCCTCATAAATACTACA	CAAACCGTAAAACGATATTAATCCTATACTACCCCCTCGTAAATACTACG	I	A	Red	NA	NA	NA	NA	NA	NA		OpenSea	CACTGATGCCTGATCCACAATTCCCAAAGCGCCCTCAGGGCCACCATTTCTTGCGAGCCT[CG]CAGCATCCACGAGGGGGCAGCACAGGACTAACATCGCCCCACGGCCTGACGGGCTGCCGG	CGCAGCATCCACGAGGGGGCAGCACAGGACTAACATCGCCCCACGGCCTG	C2orf50	NM_182500	TSS1500				TRUE	2:11190179-11190402	2:11271480-11273602	Unclassified	AC062028.1;C2orf50;C2orf50	ENST00000396164.1;ENST00000381585.3;ENST00000405022.3	TSS1500;TSS1500;TSS1500	AC062028.1;AC062028.1;AC062028.1;C2orf50;C2orf50	ENST00000396164.1;ENST00000544306.1;ENST00000447433.1;ENST00000381585.3;ENST00000405022.3	TSS1500;TSS1500;TSS200;TSS1500;TSS1500	chr2:11272780-11273775	3						TRUE
cg05253021	2.74374	0.0417147	chr10	131762632	-	cg05253021	28675524	99772489	CTATCAAAAAATAACATCAAAAAACAATACCTACACCATATATAAAAACA	CTATCAAAAAATAACGTCGAAAAACGATACCTACGCCATATATAAAAACG	I	A	Red	NA	NA	NA	NA	NA	NA	chr10:131761169-131771696	Island	CCGGGAGCGGCGCTGTCAGAGGGTGACGTCGGGGGGCGGTGCCTGCGCCATATATGGGAG[CG]GCCGCCCCTCGCCGCGCCCCTCGCCGCCGCCGCCGCCGCGCTCGCCGACTGACTGCCTGA	CTGTCAGAGGGTGACGTCGGGGGGCGGTGCCTGCGCCATATATGGGAGCG	EBF3	NM_001005463	TSS1500	high-CpG:131652364-131652666		DMR		10:131651292-131653694			EBF3;EBF3	ENST00000355311.4;ENST00000471715.1	TSS1500;TSS200	EBF3;EBF3	ENST00000355311.4;ENST00000471715.1	TSS1500;TSS200	chr10:131759985-131763855	3
cg04256248	2.74305	0.0186929	chr2	238187155	-	cg04256248	57614140	38633911	CAAAAATTACTCACTTACAAAACTCAATTTTTAAAAACATAAATTTTACA	CAAAAATTACTCACTTACGAAACTCGATTTTTAAAAACGTAAATTTTACG	I	A	Red	NA	NA	NA	NA	NA	NA		OpenSea	CCTTAAAAGGGACAGGAATTGCTCACTTGCGGAGCTCGGTTTTTGGAGACGTGAGTTTTG[CG]GAAGCTCCCGGCCAAATGAAGCCCTTCCTTCTTTAACTCCGTGTCTGAGGGGATTTGTCT	CAGGAATTGCTCACTTGCGGAGCTCGGTTTTTGGAGACGTGAGTTTTGCG								2:237851737-237851905																TRUE
cg15311353	2.73838	0.0311708	chr11	85359015	+	cg15311353	63679286	94724527	CTTTACTCAAATTACCTAAACACAACCATCTTTAACTAACTCATAACACA	CTTTACTCAAATTACCTAAACGCAACCATCTTTAACTAACTCGTAACGCG	I	A	Red	NA	NA	NA	NA	NA	NA	chr11:85358865-85359226	Island	CTGGCTGCAACCTCCGTCCCGCAGTCCAATTAGCAGCCGCGACCCGGCGCCCGCCCACGC[CG]CGTCACGAGTCAGCCAAAGATGGCTGCGCCCAGGTAATTTGAGCAAAGGCCACAGTGAAC	CTTTGCTCAAATTACCTGGGCGCAGCCATCTTTGGCTGACTCGTGACGCG	TMEM126A	NM_032273	TSS200					11:85036514-85036874	11:85358445-85359320	Promoter_Associated	TMEM126A;TMEM126A;TMEM126A	ENST00000528105.1;ENST00000304511.2;ENST00000532180.1	TSS200;TSS200;TSS200	TMEM126A;TMEM126A;TMEM126A;TMEM126A;TMEM126A;TMEM126A	ENST00000528105.1;ENST00000531366.1;ENST00000304511.2;ENST00000532180.1;ENST00000525353.1;ENST00000525353.1	TSS200;TSS200;TSS200;TSS200;1stExon;5'UTR	chr11:85358820-85359135	3						TRUE
cg20128214	2.7245	0.0160727	chrX	131426505	-	cg20128214	90605450		TAATCATCCATAATCTCTAATACTTATCTACAACCCCAAAAAAATCTTTC		II			NA	NA	NA	NA	NA	NA		OpenSea	AAACAAACATGTGATCATCCATAGTCTCTAATACTTATCTACAACCCCAAGAAGGTCTTT[CG]TTATTGTTGTTTTATTTTTGTTTTTGTTTTTAGGGAGTTGGGTATGGAGTGATCATGTGG	CGAAAGACCTTCTTGGGGTTGTAGATAAGTATTAGAGACTATGGATGATC	RAP2C-AS1	NR_110410	Body								RP5-842K24.2;RP5-842K24.2	ENST00000421483.1;ENST00000441399.1	5'UTR;5'UTR	RP5-842K24.2;RP5-842K24.2	ENST00000421483.1;ENST00000441399.1	5'UTR;5'UTR					chrX:131426231-131427541	6
cg21906605	2.72084	0.0187332	chr1	21766650	-	cg21906605	40662285	45606190	AACTACAAACACAAACACAAACACAAACACAAACAAAAAATTAAATAACA	AACTACAAACGCAAACGCAAACGCAAACACAAACGAAAAATTAAATAACG	I	A	Red	NA	NA	NA	NA	NA	NA	chr1:21766272-21767224	Island	GAGGAGCCAGTGGGCTGCAGGCGCAGGCGCAGGCGCAGGCACAGGCGAGGGGTTGGGTGG[CG]GTTGAGACAGCGGCGGTACTGGGATGGGTAGGTGAGGATCCCGAGACTGAGTGAGCTTCT	CGCCACCCAACCCCTCGCCTGTGCCTGCGCCTGCGCCTGCGCCTGCAGCC	NBPF3;NBPF3	NM_032264;NM_032264	1stExon;5'UTR	high-CpG:21639140-21639312				1:21638870-21640130	1:21766104-21767382	Promoter_Associated	NBPF3;NBPF3;NBPF3;NBPF3;NBPF3;NBPF3;NBPF3;NBPF3;NBPF3	ENST00000342104.5;ENST00000454000.2;ENST00000454000.2;ENST00000318220.6;ENST00000478653.1;ENST00000318249.5;ENST00000318220.6;ENST00000478653.1;ENST00000417552.2	TSS200;1stExon;5'UTR;1stExon;1stExon;5'UTR;5'UTR;5'UTR;5'UTR	NBPF3;NBPF3;NBPF3;NBPF3;NBPF3;NBPF3;NBPF3;NBPF3;NBPF3;NBPF3;NBPF3;NBPF3;NBPF3;NBPF3	ENST00000342104.5;ENST00000486229.1;ENST00000454000.2;ENST00000454000.2;ENST00000475869.1;ENST00000475869.1;ENST00000318220.6;ENST00000478653.1;ENST00000318249.5;ENST00000485941.1;ENST00000485941.1;ENST00000318220.6;ENST00000478653.1;ENST00000417552.2	TSS200;TSS200;1stExon;5'UTR;1stExon;5'UTR;1stExon;1stExon;5'UTR;1stExon;5'UTR;5'UTR;5'UTR;5'UTR	chr1:21766205-21766715	3						TRUE
cg25433490	2.71045	0.00787185	chr11	72504708	-	cg25433490	78647450	81685581	ACAAAACAATAACTAAACCATTAAATTACTATTTATTACAATTATCTTCA	ACAAAACGATAACTAAACCGTTAAATTACTATTTATTACGATTATCTTCG	I	C	Grn	NA	NA	NA	NA	NA	NA	chr11:72504665-72505127	Island	AAAGAAAGGACCACAGAACGATGACTGGACCGTTAGGTTACTATTTATTACGGTTATCTT[CG]CTCAGGCGCCCCCACGTGTCGATCCCGAGACTCTCGGCTTGCGCAGGCGCTCTTTGGTGT	ACAGAACGATGACTGGACCGTTAGGTTACTATTTATTACGGTTATCTTCG	STARD10;STARD10	NM_006645;NM_006645	1stExon;5'UTR				TRUE	11:72182346-72182775	11:72504476-72505520	Promoter_Associated	STARD10;ARAP1;STARD10;STARD10;STARD10	ENST00000334805.6;ENST00000359373.5;ENST00000538536.1;ENST00000543304.1;ENST00000334805.6	1stExon;TSS200;TSS200;TSS200;5'UTR	STARD10;STARD10;ARAP1;STARD10;STARD10;STARD10;STARD10	ENST00000334805.6;ENST00000536377.1;ENST00000359373.5;ENST00000535196.1;ENST00000538536.1;ENST00000543304.1;ENST00000334805.6	1stExon;TSS200;TSS200;1stExon;TSS200;TSS200;5'UTR	chr11:72504400-72504915	3						TRUE
cg02653117	2.70271	0.0410269	chr6	32938824	-	cg02653117	75802966	6723146	AAAAACAAAAAAATTCTTTCACCCCCATAACAAAAAACCCCTAAAAAACA	AAAAACGAAAAAATTCTTTCGCCCCCGTAACGAAAAACCCCTAAAAAACG	I	A	Red	rs146563954	0.0229	NA	NA	NA	NA	chr6:32939275-32940954	N_Shore	GGACCCTGGTGGGGGGGCGGGGGGGTTCTTTCGCCCCCGTGGCGGAGGGCCCCTGAGAGG[CG]GATACGGGTGTGCCTTTGGGGGTGATGTGGCGTGTGGGGGGAAAGGTCCGAGCTCGCCTG	CGCCTCTCAGGGGCCCTCCGCCACGGGGGCGAAAGAACCCCCCCGCCCCC	BRD2;BRD2;BRD2	NM_001113182;NM_001113182;NM_005104	5'UTR;1stExon;5'UTR					6:33046358-33046932	6:32938253-32938873	Promoter_Associated	BRD2;BRD2;BRD2;BRD2;BRD2;BRD2;BRD2;BRD2	ENST00000374825.4;ENST00000496118.1;ENST00000374831.4;ENST00000374831.4;ENST00000395289.2;ENST00000395289.2;ENST00000443797.2;ENST00000443797.2	5'UTR;5'UTR;1stExon;5'UTR;1stExon;5'UTR;1stExon;5'UTR	BRD2;BRD2;BRD2;BRD2;BRD2;BRD2;HLA-DMA;BRD2;BRD2;BRD2;BRD2;BRD2	ENST00000374825.4;ENST00000496118.1;ENST00000374831.4;ENST00000374831.4;ENST00000395289.2;ENST00000395289.2;ENST00000473725.1;ENST00000495733.1;ENST00000495733.1;ENST00000443797.2;ENST00000482914.1;ENST00000443797.2	5'UTR;5'UTR;1stExon;5'UTR;1stExon;5'UTR;TSS1500;1stExon;5'UTR;1stExon;5'UTR;5'UTR	chr6:32938345-32939010	3						TRUE
cg03568042	2.70247	0.0017476	chr10	88471309	-	cg03568042	13789990	95738349	CCAAAAACAACTAACAAACAACCCCATATAAAATAAAACATATAATCCCA	CCGAAAACGACTAACAAACGACCCCGTATAAAATAAAACGTATAATCCCG	I	A	Red	rs61857119	0.284735	NA	NA	NA	NA	chr10:88470905-88471934	Island	GCCAAGCGGAGTCCGGGGGCGGCTGGCAGGCGGCCCCGTATGAAGTGGGGCGTGTGGTCC[CG]AGCCCCCCTCCGCTCCCCTTCCCTCCAGGCTCTTCGGATCCGGGCGTCAGAGAGGGCGGG	CGGGACCACACGCCCCACTTCATACGGGGCCGCCTGCCAGCCGCCCCCGG	LDB3;LDB3;LDB3	NM_001080114;NM_007078;NM_001171610	Body;Body;Body		chr10:88471302-88471302			10:88460500-88461660	10:88470828-88471504	Promoter_Associated				LDB3	ENST00000472076.1	3'UTR	chr10:88471240-88472375	3						TRUE
cg09774142	2.70057	0.00911595	chr2	130939659	+	cg09774142	91723978	95679944	CATCATTAAAACCCAACAATTATTAAACACTCACAATATACTAAACAACA	CGTCATTAAAACCCAACAATTATTAAACGCTCACGATATACTAAACGACG	I	C	Grn	NA	NA	NA	NA	NA	NA	chr2:130938840-130940428	Island	GGCCCAGATCGCCAAGCAGCGGACCCCTGCGGTCCGCCATGCCACTCCCGGCTCCTAGAG[CG]CCGCTCAGCACACCGTGAGCGCCCAATAACTGTTGGGCTTCAATGACGCCGCGGAGGCGG	CGCCGCTCAGCACACCGTGAGCGCCCAATAACTGTTGGGCTTCAATGACG	SMPD4;SMPD4;SMPD4;SMPD4;SMPD4;FAM128B;SMPD4;FAM128B;SMPD4;SMPD4;SMPD4;SMPD4;SMPD4	NM_001171084;NM_017751;NM_017951;NR_033232;NM_017951;NM_025029;NR_033231;NM_025029;NM_001171083;NM_001171083;NR_033230;NM_017751;NM_001171084	5'UTR;5'UTR;5'UTR;Body;1stExon;5'UTR;Body;1stExon;1stExon;5'UTR;Body;1stExon;1stExon	high-CpG:130656123-130656175				2:130654869-130656980	2:130938730-130940190	NonGene_Associated	MZT2B;SMPD4;SMPD4;SMPD4;SMPD4;SMPD4;SMPD4;MZT2B;MZT2B;MZT2B	ENST00000491178.1;ENST00000409031.1;ENST00000409031.1;ENST00000339679.7;ENST00000426662.2;ENST00000443958.2;ENST00000351288.6;ENST00000281871.6;ENST00000281871.6;ENST00000409255.1	TSS1500;1stExon;5'UTR;TSS1500;TSS1500;TSS1500;TSS1500;5'UTR;1stExon;TSS200	MZT2B;MZT2B;MZT2B;MZT2B;SMPD4;SMPD4;SMPD4;SMPD4;SMPD4;SMPD4;SMPD4;SMPD4;SMPD4;MZT2B;MZT2B;MZT2B	ENST00000455239.1;ENST00000485869.1;ENST00000480182.1;ENST00000491178.1;ENST00000409031.1;ENST00000409031.1;ENST00000441135.1;ENST00000454468.1;ENST00000412570.1;ENST00000426662.2;ENST00000443958.2;ENST00000433118.1;ENST00000351288.6;ENST00000281871.6;ENST00000281871.6;ENST00000409255.1	TSS1500;TSS1500;TSS1500;TSS1500;1stExon;5'UTR;TSS1500;TSS1500;TSS1500;TSS1500;TSS1500;TSS1500;TSS1500;5'UTR;1stExon;TSS200	chr2:130939620-130939875	3						TRUE
cg11074378	2.69227	0.0346287	chr7	5938227	+	cg11074378	56617520	11604142	CACCCCCAAATAACTATTTCCTAACCAAATTTATATTTTCCTAACTCACA	CACCCCCGAATAACTATTTCCTAACCGAATTTATATTTTCCTAACTCGCG	I	A	Red	NA	NA	NA	NA	NA	NA	chr7:5938173-5938557	Island	CAGTGCCCGCTCGGTTTTTCCTGAAACGCGCAGCCCTCGCCTGTAGCCAGGAGAAAACTC[CG]CGAGCCAGGAAAACACAAACTCGGCCAGGAAACAGCCACCCGGGGGTGCCTGAAGAGGAC	CGCGAGCCAGGAAAACACAAACTCGGCCAGGAAACAGCCACCCGGGGGTG	C7orf28A	NM_015622	TSS200					7:5904700-5905389	7:5938076-5938407	Promoter_Associated_Cell_type_specific	CCZ1;CCZ1	ENST00000537980.1;ENST00000325974.6	TSS1500;TSS200	CCZ1;CCZ1;CCZ1;CCZ1	ENST00000537980.1;ENST00000461592.1;ENST00000325974.6;ENST00000478672.1	TSS1500;TSS200;TSS200;TSS200	chr7:5938120-5938475	3						TRUE
cg00095027	2.67131	0.0114729	chr7	87563525	+	cg00095027	7761375	22775876	CAAACAAATACTACATTAAACAATTAACTATAACTAAATAATTTCTAACA	CGAACGAATACTACATTAAACGATTAACTATAACTAAATAATTTCTAACG	I	C	Grn	NA	NA	NA	NA	NA	NA	chr7:87563342-87564571	Island	TCGCTCCCTGCCGAGCTCTTGTCGCCCGCCCGAGCCTTTGCCAGGGGATGAGGTGGGAGG[CG]CTAGAAACCACTTAGCTACAGCCAACCGCCCAATGCAGCACTCGCTCGCTCCCCCCGCCA	CGAGCGAGTGCTGCATTGGGCGGTTGGCTGTAGCTAAGTGGTTTCTAGCG	ADAM22;ADAM22;ADAM22;ADAM22;ADAM22	NM_016351;NM_021721;NM_021722;NM_021723;NM_004194	TSS200;TSS200;TSS200;TSS200;TSS200	high-CpG:87401368-87401597				7:87401168-87401868	7:87562761-87564504	Promoter_Associated	ADAM22;ADAM22;ADAM22;ADAM22;ADAM22;ADAM22	ENST00000398209.3;ENST00000439864.1;ENST00000398204.4;ENST00000398204.4;ENST00000398201.4;ENST00000265727.7	TSS1500;TSS200;5'UTR;1stExon;TSS200;TSS200	ADAM22;ADAM22;ADAM22;ADAM22;ADAM22;ADAM22;ADAM22;ADAM22	ENST00000398209.3;ENST00000398203.3;ENST00000439864.1;ENST00000412441.1;ENST00000398204.4;ENST00000398204.4;ENST00000398201.4;ENST00000265727.7	TSS1500;TSS1500;TSS200;TSS200;5'UTR;1stExon;TSS200;TSS200	chr7:87563345-87563635	3						TRUE
cg02496497	2.65646	0.0189423	chr3	196668808	+	cg02496497	66677555	1753550	CAACAATTCAAACCCCTTCTCTAAAAAAATAATATTACAAAAACTATACA	CGACGATTCGAACCCCTTCTCTAAAAAAATAATATTACGAAAACTATACG	I	C	Grn	NA	NA	NA	NA	NA	NA	chr3:196668695-196670054	Island	CCCACTCCGAAGCTTCCCCGAGGGCGGAGTGAGGACTCCACTTGTGTCTCCCACGCACCG[CG]TACAGCTTCCGTAACACCATCCTCCCAGAGAAGGGGCCCGAATCGCCGAAGGGCACTGCT	CGGCGATTCGGGCCCCTTCTCTGGGAGGATGGTGTTACGGAAGCTGTACG	NCBP2;NCBP2;NCBP2-AS2;NCBP2	NM_001042540;NM_007362;NR_024388;NM_001308036	Body;Body;TSS1500;1stExon					3:198153106-198154451	3:196668630-196669815	Promoter_Associated	NCBP2;NCBP2-AS1;NCBP2;NCBP2	ENST00000447325.1;ENST00000447775.1;ENST00000422610.1;ENST00000452404.2	5'UTR;5'UTR;TSS200;1stExon	NCBP2;NCBP2;NCBP2;NCBP2;NCBP2;NCBP2-AS1;NCBP2;NCBP2;NCBP2;NCBP2	ENST00000463783.1;ENST00000468923.1;ENST00000482976.1;ENST00000447325.1;ENST00000411704.1;ENST00000447775.1;ENST00000479647.1;ENST00000455953.1;ENST00000422610.1;ENST00000452404.2	3'UTR;3'UTR;3'UTR;5'UTR;5'UTR;5'UTR;TSS200;TSS200;TSS200;1stExon	chr3:196668625-196669130	3
cg08572407	2.65613	0.0411925	chr9	74979566	+	cg08572407	14625524	41719915	CAAAATAAATAATACAAAACTACAAATAAAAACCAAACTCCTTATTACCA	CAAAATAAATAATACGAAACTACGAATAAAAACCGAACTCCTTATTACCG	I	A	Red	rs12006111	0.03065	NA	NA	NA	NA	chr9:74979145-74980744	Island	CCTGCTCCGGCTTCGCCATTGGCCCGCGGCGCCCCGGTCCCTTCACTCCCGCCCCCGGCC[CG]GCAACAAGGAGCCCGGCTCCCACCCGCAGCCCCGTATCACTCACCCTGCAGGGTCCCAAA	CAGGGTGAGTGATACGGGGCTGCGGGTGGGAGCCGGGCTCCTTGTTGCCG	ZFAND5;ZFAND5;ZFAND5;ZFAND5;ZFAND5;ZFAND5	NM_001102420;NM_001102421;NM_006007;NM_001278243;NM_001278245;NM_001278244	5'UTR;5'UTR;5'UTR;TSS200;TSS200;TSS200					9:74168760-74170776			ZFAND5;ZFAND5;ZFAND5;ZFAND5;ZFAND5	ENST00000376962.5;ENST00000376960.4;ENST00000237937.3;ENST00000488164.1;ENST00000343431.2	5'UTR;5'UTR;5'UTR;TSS1500;TSS200	ZFAND5;ZFAND5;ZFAND5;ZFAND5;ZFAND5;ZFAND5;ZFAND5;ZFAND5	ENST00000487330.1;ENST00000376962.5;ENST00000376960.4;ENST00000237937.3;ENST00000376956.3;ENST00000488164.1;ENST00000376956.3;ENST00000343431.2	3'UTR;5'UTR;5'UTR;5'UTR;1stExon;TSS1500;5'UTR;TSS200	chr9:74979285-74979595	3
cg14924826	2.64188	0.0118755	chr10	112679428	-	cg14924826	14710257	77668548	CAAACAAAAAAAATAACAAAATCAAAACTCCTAACAATAACTCAAAACCA	CGAACGAAAAAAATAACGAAATCGAAACTCCTAACGATAACTCGAAACCG	I	A	Red	rs192673935	0.0101	NA	NA	NA	NA	chr10:112678307-112679894	Island	GAGGAAGGAGGGCGAGCGAGGAGGATGGCGGAGTCGGGGCTCCTGACGGTAACTCGGGGC[CG]ATGAGGCGGAGGGTGTCTGTTGGTCGGTTCTTCCTGCCTGCCTTCCTGTCCGTCGGGCAG	CGGCCCCGAGTTACCGTCAGGAGCCCCGACTCCGCCATCCTCCTCGCTCG	NCRNA00081;NCRNA00081;SHOC2;NCRNA00081;NCRNA00081;NCRNA00081	NR_024141;NR_024142;NM_007373;NR_015402;NR_024140;NR_024143	TSS1500;TSS1500;5'UTR;TSS1500;TSS1500;TSS1500					10:112668298-112670050	10:112678485-112679556	Promoter_Associated	BBIP1;BBIP1;BBIP1;SHOC2;SHOC2;SHOC2	ENST00000423273.1;ENST00000447005.1;ENST00000448814.1;ENST00000265277.5;ENST00000369452.4;ENST00000489390.1	TSS1500;TSS1500;TSS1500;5'UTR;5'UTR;5'UTR	SHOC2;BBIP1;BBIP1;BBIP1;BBIP1;BBIP1;BBIP1;SHOC2;SHOC2;SHOC2;SHOC2	ENST00000489783.1;ENST00000423273.1;ENST00000431847.1;ENST00000422050.1;ENST00000398289.2;ENST00000447005.1;ENST00000448814.1;ENST00000265277.5;ENST00000369452.4;ENST00000480155.1;ENST00000489390.1	TSS1500;TSS1500;TSS1500;TSS1500;TSS1500;TSS1500;TSS1500;5'UTR;5'UTR;5'UTR;5'UTR	chr10:112678600-112679655	3						TRUE
cg18253279	2.61317	0.0459078	chr12	117628476	+	cg18253279	82658537	53655176	ATTACATTTAAAAAAATCAATACTACTATTATTATCCCAAACTAAAAACA	ATTACGTTTAAAAAAATCAATACTACTATTATTATCCCGAACTAAAAACG	I	A	Red	rs112327443	0.012351	NA	NA	NA	NA	chr12:117627650-117628488	Island	GGCAGCGCCGCAAAAGGGAGGACATAATTGGGCTCTGTGCTTGGAGCCGGCAGCGCAAGC[CG]CCTCTAGTCCGGGACAACAATAGTAGCACTGATTCTTTTAAACGTAATTAATGTTTAAAA	CGCCTCTAGTCCGGGACAACAATAGTAGCACTGATTCTTTTAAACGTAAT	FBXO21;FBXO21	NM_033624;NM_015002	TSS200;TSS200					12:116111941-116112860	12:117627363-117628780	Promoter_Associated	FBXO21;FBXO21;FBXO21;FBXO21	ENST00000535590.1;ENST00000427718.2;ENST00000330622.5;ENST00000257563.5	TSS200;TSS200;TSS1500;TSS1500	FBXO21;FBXO21;FBXO21;FBXO21;FBXO21;FBXO21	ENST00000535590.1;ENST00000550180.1;ENST00000427718.2;ENST00000330622.5;ENST00000551458.1;ENST00000257563.5	TSS200;TSS1500;TSS200;TSS1500;TSS1500;TSS1500	chr12:117628200-117628715	3
cg26410557	2.60144	0.00435785	chr11	18610422	+	cg26410557	87710298	67666957	AAATAAATCATAATTTCCTTAACACCAATACATTTCTAACCATACCCTCA	AAATAAATCGTAATTTCCTTAACGCCAATACGTTTCTAACCGTACCCTCG	I	T	Red	NA	NA	NA	NA	NA	NA	chr11:18610010-18610463	Island	AGCCGCGGCTGCGCCCGGAATCCGGGGCCTCTCCTTCGTGACCCCGGAGTGGGCAAGTGA[CG]AGGGCACGGCCAGAAACGCATTGGCGTCAAGGAAACCACGACCCATCTTCCTGGAAGGAA	CGAGGGCACGGCCAGAAACGCATTGGCGTCAAGGAAACCACGACCCATCT	UEVLD;UEVLD	NM_018314;NM_001040697	TSS200;TSS200					11:18566600-18567039	11:18609314-18610684	Promoter_Associated	UEVLD;UEVLD;UEVLD;UEVLD;UEVLD;UEVLD;UEVLD;UEVLD	ENST00000300038.7;ENST00000396197.2;ENST00000320750.6;ENST00000379387.4;ENST00000541984.1;ENST00000540110.1;ENST00000543987.1;ENST00000540666.1	TSS200;TSS200;TSS200;TSS200;TSS200;TSS200;TSS200;TSS1500	UEVLD;UEVLD;UEVLD;UEVLD;UEVLD;UEVLD;UEVLD;UEVLD;UEVLD;UEVLD	ENST00000300038.7;ENST00000396197.2;ENST00000320750.6;ENST00000535340.1;ENST00000379387.4;ENST00000396196.2;ENST00000540110.1;ENST00000543987.1;ENST00000490736.2;ENST00000540666.1	TSS200;TSS200;TSS200;TSS200;TSS200;TSS200;TSS200;TSS200;TSS200;TSS1500	chr11:18609905-18610855	3						TRUE
cg06158944	2.59232	0.0433651	chr4	99182422	-	cg06158944	58670559	88681323	ACATACTCAATAAAAAAAACAAAACACTCATAAACTACAAATCAAAACCA	ACATACTCGATAAAAAAAACGAAACGCTCGTAAACTACGAATCGAAACCG	I	A	Red	NA	NA	NA	NA	NA	NA	chr4:99181509-99183199	Island	AAAAGGCACTGAGCATGCTCGGTGGGGAGGGCGGGGCGCTCGTGGGCTGCGAGTCGGGGC[CG]GAGCTCTTCAGGCCGGCTCCCGCGCCTCCGCCGCCCGCCCGCTCGGAGCCGCGCCCGCCG	CGGCCCCGACTCGCAGCCCACGAGCGCCCCGCCCTCCCCACCGAGCATGC	RAP1GDS1;RAP1GDS1;RAP1GDS1;RAP1GDS1;RAP1GDS1;RAP1GDS1	NM_001100427;NM_001100429;NM_001100430;NM_001100426;NM_001100428;NM_021159	TSS200;TSS200;TSS200;TSS200;TSS200;TSS200					4:99400416-99402464	4:99182041-99182530	Promoter_Associated	RP11-323J4.1;RAP1GDS1;RAP1GDS1;RAP1GDS1;RAP1GDS1;RAP1GDS1	ENST00000356499.2;ENST00000408900.3;ENST00000380158.4;ENST00000264572.7;ENST00000408927.3;ENST00000453712.2	3'UTR;TSS1500;TSS200;TSS200;TSS200;TSS200	RP11-323J4.1;RAP1GDS1;RAP1GDS1;RAP1GDS1;RAP1GDS1;RAP1GDS1;RAP1GDS1;RAP1GDS1;RAP1GDS1;RAP1GDS1;RAP1GDS1;RAP1GDS1;RAP1GDS1;RAP1GDS1;RAP1GDS1;RAP1GDS1;RAP1GDS1	ENST00000356499.2;ENST00000515187.1;ENST00000510870.1;ENST00000507303.1;ENST00000408900.3;ENST00000509011.1;ENST00000503667.1;ENST00000380158.4;ENST00000508490.1;ENST00000264572.7;ENST00000505378.1;ENST00000508213.1;ENST00000408927.3;ENST00000512857.1;ENST00000511379.1;ENST00000514122.1;ENST00000453712.2	3'UTR;TSS1500;TSS1500;TSS1500;TSS1500;TSS200;TSS200;TSS200;TSS200;TSS200;TSS200;TSS200;TSS200;TSS200;TSS200;TSS200;TSS200	chr4:99182220-99182495	3						TRUE
cg20577479	2.5855	0.00114467	chr1	44435428	-	cg20577479	26636216	94664893	AAATACACATAAAATACTTAACAATAAAATCAATATTCCTAATAACCACA	AAATACACGTAAAATACTTAACAATAAAATCGATATTCCTAATAACCGCG	I	A	Red	NA	NA	NA	NA	NA	NA	chr1:44435409-44436114	Island	GCCCAGAGGATAGAGTGCACGTGAAATGCTTAACAGTGAAGTCGGTGTTCCTGATGGCCG[CG]GGTCGGCTGAACCGGACTCCCAGCGCCCGAGAGGAGGCCAGGGGAACTACAATGCCCACA	CGCGGCCATCAGGAACACCGACTTCACTGTTAAGCATTTCACGTGCACTC	DPH2;DPH2	NM_001384;NM_001039589	TSS1500;TSS1500					1:44207997-44208643	1:44435264-44436584	Promoter_Associated	DPH2;DPH2;DPH2;DPH2	ENST00000255108.3;ENST00000412950.2;ENST00000396758.2;ENST00000529729.1	TSS1500;TSS1500;TSS1500;TSS1500	DPH2;DPH2;DPH2;DPH2;DPH2;DPH2;DPH2;DPH2;DPH2;DPH2;DPH2;DPH2	ENST00000471934.1;ENST00000255108.3;ENST00000412950.2;ENST00000530988.1;ENST00000527567.1;ENST00000490861.1;ENST00000396758.2;ENST00000477294.1;ENST00000532140.1;ENST00000534786.1;ENST00000534655.1;ENST00000459879.1	TSS1500;TSS1500;TSS1500;TSS1500;TSS1500;TSS1500;TSS1500;TSS1500;TSS1500;TSS1500;TSS1500;TSS1500			chr1:44435100-44436555	6	chr1:44432344-44436840	6		TRUE
cg14642374	2.57788	0.00826556	chr11	207688	-	cg14642374	60737932	81600453	TACAACAACACCACAAATATAACATTTAATATTCCTATAAACATAAAACA	TACAACAACACCGCGAATATAACGTTTAATATTCCTATAAACGTAAAACG	I	A	Red	NA	NA	NA	NA	NA	NA	chr11:206975-209225	Island	AGGTGCTGGGATTACAGCAGCACCGCGGATGTGACGTTTGGTGTTCCTGTGAACGTGGGG[CG]GGGCGGGGCCGTTTGCTTGCTCAGTGCCTAGACGATGGTGGTGGAAAGACGCTTCTGTGG	TACAGCAGCACCGCGGATGTGACGTTTGGTGTTCCTGTGAACGTGGGGCG	BET1L;BET1L;RIC8A	NM_016526;NM_001098787;NM_021932	TSS1500;TSS1500;TSS1500	high-CpG:197673-197714				11:197651-199771	11:207004-207707	Promoter_Associated	RIC8A;RIC8A;BET1L;RIC8A;RIC8A;BET1L;RIC8A;BET1L;BET1L;BET1L;BET1L	ENST00000325207.5;ENST00000531209.1;ENST00000486280.1;ENST00000526104.1;ENST00000526104.1;ENST00000332865.6;ENST00000527696.1;ENST00000529614.1;ENST00000325147.9;ENST00000410108.1;ENST00000382762.3	TSS1500;TSS1500;TSS1500;5'UTR;1stExon;TSS1500;TSS1500;TSS1500;TSS1500;TSS1500;TSS1500	RIC8A;RIC8A;RIC8A;RIC8A;RIC8A;BET1L;RIC8A;RIC8A;BET1L;RIC8A;BET1L;BET1L;RIC8A;BET1L;BET1L;BET1L	ENST00000325207.5;ENST00000531209.1;ENST00000528357.1;ENST00000532373.1;ENST00000530889.1;ENST00000486280.1;ENST00000526104.1;ENST00000526104.1;ENST00000332865.6;ENST00000527696.1;ENST00000529614.1;ENST00000479463.1;ENST00000527468.1;ENST00000325147.9;ENST00000410108.1;ENST00000382762.3	TSS1500;TSS1500;TSS1500;TSS1500;TSS1500;TSS1500;5'UTR;1stExon;TSS1500;TSS1500;TSS1500;TSS1500;TSS1500;TSS1500;TSS1500;TSS1500			chr11:206150-210532	6	chr11:201558-209932	6		TRUE
cg14334286	2.54171	0.00188751	chr6	27835378	-	cg14334286	66730558	16707547	AAAATAAACTCAAAATCTAAAAAACAAATTTTACATTACTACTATACTCA	AAAATAAACTCGAAATCTAAAAAACAAATTTTACGTTACTACTATACTCG	I	A	Red	NA	NA	NA	NA	NA	NA	chr6:27835190-27835461	Island	AACTGCTAGAAGAGAATAAGCTCGAAATCTAAAGAGCAGGTTTTGCGTTGCTGCTATGCT[CG]GGCCCCGGGCTTATATAAGCCGGCGCTGCCCTGTGATTGGTGGAGCGTCCAATCCACCGC	AGAATAAGCTCGAAATCTAAAGAGCAGGTTTTGCGTTGCTGCTATGCTCG	HIST1H1B	NM_005322	TSS200					6:27942444-27943440			HIST1H1B	ENST00000331442.3	TSS200	HIST1H1B	ENST00000331442.3	TSS200	chr6:27833845-27835515	3						TRUE
cg09479775	2.54158	0.000288681	chr1	93466741	+	cg09479775	84765579		TATTTTACCCACTAACCAAATTACAACAAATTTATTTTTCTAAACACATC		II			NA	NA	rs652456	0.016787	NA	NA		OpenSea	GCTGGGTTTTAAGCAAGAATGACATTTTTTCCATATGATTTGTCATGGATTTTAAAAAGA[CG]ATGTGCTTAGAAAAACAAATTTGCTGTAACTTGGCTAGTGGGCAAAATAACCGGCAGAAA	ATTTTGCCCACTAGCCAAGTTACAGCAAATTTGTTTTTCTAAGCACATCG							TRUE										chr1:93466325-93466810	3
cg16624692	2.5406	0.0447353	chr11	65601301	+	cg16624692	71803882	66703946	ATTAAATAACAAAACACCACACATAACACCATTAACTACATTATCTATCA	ATTAAATAACGAAACACCGCGCGTAACGCCATTAACTACATTATCTATCG	I	T	Red	NA	NA	NA	NA	NA	NA	chr11:65601069-65601551	Island	CTATCACCGGCCCACTCTCCGTGCCGCGTGTCCCTTAAAAGCTGGGGCCTGGGACAGGAA[CG]ACAGACAATGCAGCCAATGGCGTCACGCGCGGTGCCCCGCTACCCAATCGAAAGGCGTGG	CGACAGACAATGCAGCCAATGGCGTCACGCGCGGTGCCCCGCTACCCAAT	SNX32	NM_152760	TSS200			DMR		11:65357646-65358094	11:65600508-65601777	Promoter_Associated	SNX32;SNX32;SNX32;SNX32	ENST00000308342.6;ENST00000531795.1;ENST00000536740.1;ENST00000308342.6	5'UTR;TSS200;TSS200;1stExon	SNX32;SNX32;SNX32;SNX32;SNX32;SNX32;SNX32;SNX32;SNX32;SNX32;CFL1;SNX32	ENST00000533298.1;ENST00000308342.6;ENST00000531503.1;ENST00000531795.1;ENST00000526972.1;ENST00000536740.1;ENST00000534387.1;ENST00000524729.1;ENST00000530101.1;ENST00000533236.1;ENST00000527752.1;ENST00000308342.6	TSS200;5'UTR;TSS200;TSS200;TSS200;TSS200;TSS200;TSS200;TSS200;TSS200;3'UTR;1stExon	chr11:65601260-65601510	3						TRUE
cg14586887	2.54011	0.00478882	chr7	28966691	+	cg14586887	94670558	90607452	CTAAAAAAAATAAACATAATTCCACAAACCAAATAACTTCTAACTTCACA	CTAAAAAAAATAAACGTAATTCCACGAACCGAATAACTTCTAACTTCGCG	I	A	Red	NA	NA	NA	NA	NA	NA		OpenSea	AGGGTGGGGCTTGGGAAGGAAAAAGGCGCGGCTCGGAGGAGAAACCGGCTGCTCACAATC[CG]CGAAGCCAGAAGTTACCCGGCTCGTGGAACCACGTCCACTTCCCCCAGCCAGTTCCCTCC	CGCGAAGCCAGAAGTTACCCGGCTCGTGGAACCACGTCCACTTCCCCCAG								7:28933087-28933251	7:28966239-28967648	Unclassified							chr7:28966620-28966915	3						TRUE
cg11518803	2.50149	0.0110275	chr6	158244275	-	cg11518803	67663280	1722541	ACAAAAACCACACAACCAAAAACTTTCAAAAACTACAAAAACATACAACA	ACGAAAACCGCGCAACCGAAAACTTTCAAAAACTACAAAAACGTACGACG	I	C	Grn	NA	NA	NA	NA	NA	NA	chr6:158243601-158245035	Island	CGGCCGACAGGGGCGGGGGCCGCGCAGCCGGGGACTTTCAGGAACTGCAGGAGCGTGCGG[CG]CGGGAGTAGCCGAGCGCCCAGCGGCTGGGCCTGAGCGTCGAGACTCGGGGCCGAGGCGGA	CGCCGCACGCTCCTGCAGTTCCTGAAAGTCCCCGGCTGCGCGGCCCCCGC	SNX9;SNX9	NM_016224;NM_016224	5'UTR;1stExon	high-CpG:158164045-158164310				6:158163541-158165023			SNX9;SNX9	ENST00000539592.1;ENST00000392185.3	TSS200;TSS200	SNX9;SNX9	ENST00000539592.1;ENST00000392185.3	TSS200;TSS200	chr6:158244085-158244370	3
cg03514678	2.4927	0.026801	chrX	148586584	-	cg03514678	95690125	90714177	AAAAATAACAAAAAAAACATAAACAACACCTATAATCAAATTAACCTACA	AAAAATAACAAAAAAAACGTAAACGACACCTATAATCGAATTAACCTACG	I	T	Red	NA	NA	NA	NA	NA	NA	chrX:148586552-148586984	Island	GAGGAAGGGAGAAGAGATGGCAGGGAGGGCGTGGGCGGCACCTGTGGTCGAGTTGGCCTG[CG]TTTCGGATCCGAGGGCGACGCAGACGGAGCTCAGAACCAGACCCAGCCAGAGAAGGCCTC	CGCAGGCCAACTCGACCACAGGTGCCGCCCACGCCCTCCCTGCCATCTCT	IDS;IDS;IDS;IDS	NM_001166550;NM_001166550;NM_006123;NM_000202	1stExon;5'UTR;1stExon;1stExon					X:148394488-148394873	X:148585749-148586682	Promoter_Associated	IDS;IDS;IDS;AF011889.5;IDS	ENST00000428056.2;ENST00000340855.6;ENST00000370443.4;ENST00000422081.1;ENST00000541269.1	1stExon;1stExon;1stExon;3'UTR;5'UTR	IDS;IDS;IDS;AF011889.5;AF011889.5;IDS;AF011889.5;AF011889.5;IDS	ENST00000428056.2;ENST00000340855.6;ENST00000370443.4;ENST00000441880.1;ENST00000422081.1;ENST00000541269.1;ENST00000523759.1;ENST00000427113.2;ENST00000464251.1	1stExon;1stExon;1stExon;3'UTR;3'UTR;5'UTR;3'UTR;3'UTR;TSS1500	chrX:148586520-148587015	3						TRUE
cg07973919	2.49087	0.00692035	chr4	1005405	-	cg07973919	76700505	55729834	TAACCAAAAATTATACCAAAAACAAATCAAAAATCCAAACTCAACACTCA	TAACCGAAAATTATACCGAAAACGAATCGAAAATCCGAACTCGACGCTCG	I	C	Grn	rs191748401	0.0293	NA	NA	NA	NA	chr4:1003106-1005455	Island	ACGCGCGCGGATTGGCCGGAAGTTGTGCCGGGGGCGGGTCGGGGGTCCGGGCTCGGCGCT[CG]CTCCGGGAGAGTTGACAAAGCCCCGCAGGGAAGGACGCCTCGCGGCGCGGCGCCCCGGGC	TGGCCGGAAGTTGTGCCGGGGGCGGGTCGGGGGTCCGGGCTCGGCGCTCG	FGFRL1;FGFRL1;FGFRL1	NM_001004358;NM_021923;NM_001004356	TSS1500;TSS1500;TSS1500	high-CpG:995384-995434				4:993057-996478	4:1005133-1005544	Promoter_Associated	FGFRL1;FGFRL1;FGFRL1;FGFRL1;FGFRL1;FGFRL1	ENST00000398484.2;ENST00000510644.1;ENST00000504138.1;ENST00000264748.6;ENST00000542622.1;ENST00000542622.1	5'UTR;TSS1500;TSS1500;TSS1500;1stExon;5'UTR	FGFRL1;FGFRL1;FGFRL1;FGFRL1;FGFRL1;FGFRL1;FGFRL1;FGFRL1	ENST00000398484.2;ENST00000510644.1;ENST00000504138.1;ENST00000512174.1;ENST00000507339.1;ENST00000264748.6;ENST00000542622.1;ENST00000542622.1	5'UTR;TSS1500;TSS1500;TSS1500;TSS1500;TSS1500;1stExon;5'UTR	chr4:1004825-1005455	3						TRUE
cg13150400	2.48699	0.00516803	chr6	135819157	-	cg13150400	33752273	8631992	AAACAAAAACAATCTCCTCCACTCAAAACAATAAAAAACCCAAAAATACA	GAACGAAAACAATCTCCTCCACTCGAAACGATAAAAAACCCGAAAATACG	I	C	Grn	NA	NA	NA	NA	NA	NA	chr6:135818501-135819160	Island	CCCCGGCCACGCGAGCGGGAACAGTCTCCTCCACTCGGAGCGGTAAGGGACCCGGAAATG[CG]CGGGTGCCCCTACAGAGTCTTGAGTTTTCCCCGCCCTCACCTCCGAAAATGCTCTTTTCG	GAGCGGGAACAGTCTCCTCCACTCGGAGCGGTAAGGGACCCGGAAATGCG	C6orf217;AHI1;AHI1;AHI1;AHI1	NR_026805;NM_001134832;NM_017651;NM_001134831;NM_001134830	Body;TSS1500;TSS1500;TSS1500;TSS1500					6:135860195-135860984	6:135817967-135819859	Promoter_Associated	AHI1;AHI1;AHI1;AHI1;AHI1;AHI1;RP11-94K8.1	ENST00000367798.2;ENST00000488690.2;ENST00000531527.1;ENST00000367800.4;ENST00000457866.2;ENST00000265602.6;ENST00000536296.1	TSS1500;TSS1500;TSS1500;TSS1500;TSS1500;TSS1500;5'UTR	AHI1;AHI1;AHI1;AHI1;AHI1;AHI1;AHI1;RP11-94K8.1;RP11-94K8.1	ENST00000367798.2;ENST00000488690.2;ENST00000524469.1;ENST00000531788.1;ENST00000367800.4;ENST00000457866.2;ENST00000265602.6;ENST00000536296.1;ENST00000436554.1	TSS1500;TSS1500;TSS1500;TSS1500;TSS1500;TSS1500;TSS1500;5'UTR;5'UTR	chr6:135819065-135819230	3						TRUE
cg12527384	2.48367	0.00432054	chr11	123525060	+	cg12527384	44661593	44682104	AAAACAAACATAAACAAAACCAACATAAAACACATTCTATAACCCAAACA	AAAACGAACGTAAACGAAACCGACGTAAAACGCATTCTATAACCCAAACG	I	A	Red	NA	NA	NA	NA	NA	NA	chr11:123524733-123525685	Island	TCCGCCCTAACTGCTTCTCCAGCTGGGCGTGACCCCACTCCCGAAGCCGCCGGGGCCGCC[CG]TCTGGGCTACAGAATGCGTTCCACGTCGGTCCCGTCCACGCCCGCCCTCGGCTCCCTGGG	AGGGCGGGCGTGGACGGGACCGACGTGGAACGCATTCTGTAGCCCAGACG	SCN3B;SCN3B;SCN3B;SCN3B	NM_018400;NM_018400;NM_001040151;NM_001040151	1stExon;5'UTR;1stExon;5'UTR	high-CpG:123029992-123030578				11:123029639-123030882	11:123524353-123525109	Unclassified	SCN3B;SCN3B;SCN3B;SCN3B	ENST00000392770.2;ENST00000392770.2;ENST00000299333.3;ENST00000299333.3	1stExon;5'UTR;5'UTR;1stExon	SCN3B;SCN3B;SCN3B;SCN3B;SCN3B;SCN3B	ENST00000392770.2;ENST00000392770.2;ENST00000299333.3;ENST00000527836.1;ENST00000528267.1;ENST00000299333.3	1stExon;5'UTR;5'UTR;5'UTR;5'UTR;1stExon	chr11:123524325-123525795	3						TRUE
cg18457775	2.47874	0.0125611	chr11	108093680	-	cg18457775	1674176	45757912	TACTCCAACAAACCAAATATTTTAAAACAATATTTTAAACACAAAAACCA	TACTCCGACGAACCGAATATTTTAAAACAATATTTTAAACGCGAAAACCG	I	C	Grn	NA	NA	NA	NA	NA	NA	chr11:108093211-108093969	Island	CGCAGGCGCGTTTGCTCCGACGGGCCGAATGTTTTGGGGCAGTGTTTTGAGCGCGGAGAC[CG]CGTGATACTGGATGCGCATGGGCATACCGTGCTCTGCGGCTGCTTGGCGTTGCTTCTTCC	TGCTCCGACGGGCCGAATGTTTTGGGGCAGTGTTTTGAGCGCGGAGACCG	ATM;ATM;NPAT	NM_000051;NM_000051;NM_002519	1stExon;5'UTR;TSS1500					11:107597924-107599322	11:108092768-108094227	Promoter_Associated	ATM;ATM;NPAT;NPAT;ATM	ENST00000278616.4;ENST00000278616.4;ENST00000533535.1;ENST00000278612.8;ENST00000452508.2	1stExon;5'UTR;TSS1500;TSS1500;TSS200	ATM;ATM;ATM;NPAT;ATM;ATM;NPAT;NPAT;NPAT;ATM;ATM;ATM;ATM	ENST00000526567.1;ENST00000527805.1;ENST00000527805.1;ENST00000531384.1;ENST00000278616.4;ENST00000278616.4;ENST00000533535.1;ENST00000525615.1;ENST00000278612.8;ENST00000527891.1;ENST00000532931.1;ENST00000530958.1;ENST00000452508.2	TSS1500;1stExon;5'UTR;TSS1500;1stExon;5'UTR;TSS1500;TSS1500;TSS1500;TSS200;TSS200;TSS200;TSS200	chr11:108093305-108093875	3					TRUE	TRUE
cg04408595	2.4754	0.0417602	chr3	71802608	+	cg04408595	39747928	68711989	AAAACCCAAAACACAAAATAACAACAAATCACATTTAACCCCAAATAACA	AAAACCCAAAACGCAAAATAACGACAAATCGCGTTTAACCCCAAATAACG	I	A	Red	NA	NA	NA	NA	NA	NA	chr3:71802560-71804209	Island	AGGCAACCTCCCCCGCGCACGGCCACCGTGACCCCAGCGCGGGCGCCGCCGCCGGACCCC[CG]TTACCTGGGGCCAAACGCGACTTGTCGCCACCTTGCGTCCTGGGCCCTGCCTCCCTCCCG	AGGGCCCAGGACGCAAGGTGGCGACAAGTCGCGTTTGGCCCCAGGTAACG	EIF4E3;EIF4E3;GPR27	NM_173359;NM_001134649;NM_018971	5'UTR;5'UTR;TSS1500			DMR	TRUE	3:71885176-71887077	3:71802394-71802712	Unclassified_Cell_type_specific	GPR27;EIF4E3;EIF4E3;EIF4E3	ENST00000304411.2;ENST00000295612.3;ENST00000448225.1;ENST00000421769.2	TSS1500;5'UTR;5'UTR;5'UTR	GPR27;EIF4E3;EIF4E3;EIF4E3;EIF4E3	ENST00000304411.2;ENST00000295612.3;ENST00000448225.1;ENST00000496214.2;ENST00000421769.2	TSS1500;5'UTR;5'UTR;5'UTR;5'UTR	chr3:71802525-71802795	3						TRUE
cg10114372	2.47417	0.0296927	chr6	31763312	-	cg10114372	62802577	98600493	AAACTCTCAAAAACAAATCAACATCTAATTAAATACAAATTCAAACCACA	AAACTCTCAAAAACGAATCGACGTCTAATTAAATACGAATTCGAACCGCG	I	T	Red	NA	NA	NA	NA	NA	NA	chr6:31763240-31763905	Island	GGGGAGTGTGGAAGGCTCTCAGGAGCGGGTCGGCGTCTGGTTGGATGCGGGTTCGAGCCG[CG]TGTACGTACTGGAGGGAGATGGTCAGACTGGGCCGGGAATCCACCTCACAGCCAGGCGCC	CGCGGCTCGAACCCGCATCCAACCAGACGCCGACCCGCTCCTGAGAGCCT	VARS	NM_006295	5'UTR	high-CpG:31870809-31871819				6:31870836-31871839	6:31763289-31764009	Promoter_Associated	VARS;VARS	ENST00000444930.2;ENST00000375663.3	5'UTR;5'UTR	VARS;VARS;VARS	ENST00000444930.2;ENST00000375663.3;ENST00000440048.1	5'UTR;5'UTR;TSS200	chr6:31762300-31763650	3						TRUE
cg09543727	2.47133	0.00108456	chr4	120550218	-	cg09543727	32668884	91620243	AAAACCAAATAACAACAACTAAAAAAAAACCACACAACCACTAAAATACA	AAAACCAAATAACGACGACTAAAAAAAAACCGCGCGACCGCTAAAATACG	I	C	Grn	NA	NA	NA	NA	NA	NA	chr4:120548203-120550250	Island	GCGAGCTCTCCGGAAGCCAAGTGGCGGCGGCTGGAAGGAGGCCGCGCGGCCGCTGGGGTG[CG]CTGTGTGCCAAGCCGACTTCTGGGGAGCGCGCTAGGTGACTGGGTGTGTTCTCAGAGTGC	CGCACCCCAGCGGCCGCGCGGCCTCCTTCCAGCCGCCGCCACTTGGCTTC	PDE5A;PDE5A	NM_001083;NM_033437	TSS1500;TSS1500					4:120769004-120769900	4:120549452-120550601	Promoter_Associated	PDE5A;PDE5A;PDE5A	ENST00000264805.5;ENST00000394439.1;ENST00000354960.3	TSS1500;TSS1500;TSS200	PDE5A;PDE5A;PDE5A;PDE5A	ENST00000264805.5;ENST00000394439.1;ENST00000420633.1;ENST00000354960.3	TSS1500;TSS1500;TSS1500;TSS200	chr4:120549400-120550555	3						TRUE
cg13796518	2.45444	0.0417153	chr10	51827657	-	cg13796518	61689867	8764353	CATAACAAATCAAATCACATACAAATTCTATCACATAACATCAAATCACA	CATAACAAATCGAATCACGTACGAATTCTATCACGTAACATCAAATCACG	I	T	Red	rs57052909	0.0952	NA	NA	NA	NA	chr10:51827416-51828287	Island	TCCTCCCCTCAGCATGGCAGGTCGGATCACGTGCGGGTTCTGTCACGTGACATCAGGTCA[CG]TGAGGCCGGTCACGCCCCGGGCAGCTTGGCTGGGGCTAGGCTTCCGGGGCTCTGCAGTCC	CATGGCAGGTCGGATCACGTGCGGGTTCTGTCACGTGACATCAGGTCACG	FAM21A	NM_001005751	TSS200	high-CpG:51497660-51497719				10:51497348-51498239	10:51827377-51827914	Promoter_Associated	FAM21A;RP11-324H6.5;FAM21A;FAM21A	ENST00000282633.5;ENST00000456967.1;ENST00000314664.7;ENST00000314664.7	TSS200;TSS200;5'UTR;1stExon	FAM21A;FAM21A;RP11-324H6.5;FAM21A;FAM21A	ENST00000434114.1;ENST00000282633.5;ENST00000456967.1;ENST00000351071.6;ENST00000351071.6	TSS200;TSS200;TSS200;5'UTR;1stExon	chr10:51827260-51828335	3						TRUE
cg12200142	2.45341	0.00764671	chr11	118042498	+	cg12200142	27743150	22612134	AACTTAACATTTAACTCTATAACCACTAAAAAACACACATATTCCACCCA	AACTTAACGTTTAACTCTATAACCACTAAAAAACACGCGTATTCCGCCCG	I	A	Red	NA	NA	NA	NA	NA	NA		OpenSea	CGGAGAGGTGCAATGCGGGCTCCCCCTCCCCACCCTGCAGCGGGGCCCTGCAGAAGGTAC[CG]GGCGGAACACGCGTGCCCTCTAGTGGTCACAGAGTCAAACGTCAAGTTCCATCCTGCGGA	CGGGCGGAACACGCGTGCCCTCTAGTGGTCACAGAGTCAAACGTCAAGTT	SCN2B	NM_004588	Body					11:117547611-117547785	11:118041705-118043482	Unclassified							chr11:118042245-118042995	3						TRUE
cg19692318	2.44996	0.0213587	chr6	131384600	+	cg19692318	77745476	89620329	TTACCCAAACACATTAACTATCATCCAAACTACCCTAAAAACAAAAAACA	TTACCCAAACGCATTAACTATCATCCGAACTACCCTAAAAACGAAAAACG	I	T	Red	NA	NA	NA	NA	NA	NA	chr6:131383431-131384371	S_Shore	GCGGGGGACCTTTCCCGCGGGATTCGGCAAGCGCGGCCGCGGAGACCCGGGGGTGGAGGA[CG]TCTTTCGCCCTCAGGGCAGCCCGGATGACAGCTAATGCGCCTGGGCAAGGCGTTCTCAAC	TTGCCCAGGCGCATTAGCTGTCATCCGGGCTGCCCTGAGGGCGAAAGACG	EPB41L2;EPB41L2;EPB41L2	NM_001135554;NM_001431;NM_001135555	TSS200;TSS200;TSS200					6:131425125-131426333	6:131383261-131384942	Unclassified	EPB41L2;EPB41L2;EPB41L2;EPB41L2;EPB41L2;EPB41L2;EPB41L2	ENST00000445890.2;ENST00000368128.2;ENST00000257986.4;ENST00000530481.1;ENST00000392427.3;ENST00000525271.1;ENST00000527411.1	TSS200;TSS200;TSS200;TSS1500;TSS1500;TSS1500;TSS1500	EPB41L2;EPB41L2;EPB41L2;EPB41L2;EPB41L2;EPB41L2;EPB41L2;EPB41L2;EPB41L2;EPB41L2	ENST00000530707.1;ENST00000445890.2;ENST00000368128.2;ENST00000337057.3;ENST00000530481.1;ENST00000392427.3;ENST00000526333.1;ENST00000528179.1;ENST00000525271.1;ENST00000527411.1	TSS1500;TSS200;TSS200;TSS200;TSS1500;TSS1500;TSS1500;TSS1500;TSS1500;TSS1500	chr6:131384240-131385030	3						TRUE
cg07874334	2.44904	0.00291036	chrX	122993913	-	cg07874334	79763493	93719150	AAACTAAAAAACTAACAAACCACACCCAATATCTCTTTAAAACCCTAACA	GAACTAAAAAACTAACGAACCGCGCCCGATATCTCTTTAAAACCCTAACG	I	T	Red	NA	NA	NA	NA	NA	NA	chrX:122993547-122994335	Island	GTGGCGCAGCCCGGGCTGGGAGACTGACGGACCGCGCCCGGTGTCTCTTTGAGGCCCTGA[CG]TGGACACACTTCGGGTTTCACGACTCCGGGTTTCTCCAGGGGATGGGCCGGCCGGTAGAG	GGGCTGGGAGACTGACGGACCGCGCCCGGTGTCTCTTTGAGGCCCTGACG	XIAP	NM_001167	TSS200					X:122821229-122822016	X:122993086-122994722	Promoter_Associated	XIAP;XIAP;XIAP;XIAP;XIAP	ENST00000355640.3;ENST00000371199.3;ENST00000434753.3;ENST00000468691.1;ENST00000371199.3	TSS1500;1stExon;5'UTR;5'UTR;5'UTR	XIAP;XIAP;XIAP;XIAP;XIAP;XIAP;XIAP;XIAP;XIAP;XIAP;XIAP	ENST00000355640.3;ENST00000468503.1;ENST00000497640.1;ENST00000371199.3;ENST00000422098.1;ENST00000481776.1;ENST00000434753.3;ENST00000497906.1;ENST00000468691.1;ENST00000430625.1;ENST00000371199.3	TSS1500;TSS1500;TSS200;1stExon;5'UTR;5'UTR;5'UTR;5'UTR;5'UTR;5'UTR;5'UTR	chrX:122993380-122994630	3						TRUE
cg04637598	2.44335	0.0194579	chr2	177502384	-	cg04637598	94783229	83708528	AAAAAATCAAACTTCTTTTCCAAACAAAACCTCCACAATAAACATAAACA	AAAAAATCGAACTTCTTTTCCAAACGAAACCTCCACGATAAACGTAAACG	I	C	Grn	NA	NA	NA	NA	NA	NA	chr2:177502240-177502910	Island	AGCAGCTTGGAGAGGAAGTCGGACTTCTTTTCCAGGCGGAGCCTCCACGATGGGCGTGGG[CG]CCTCGTGCGTGGGCCGGGGGCCTCGTGCGTGGGCGGGGATCGGGGCCTGGGAAAAACGGG	CGCCCACGCCCATCGTGGAGGCTCCGCCTGGAAAAGAAGTCCGACTTCCT							TRUE	2:177210326-177211101			AC017048.3;AC017048.3;AC017048.4;AC017048.3	ENST00000295549.3;ENST00000295549.3;ENST00000443670.1;ENST00000339037.3	3'UTR;1stExon;TSS200;TSS200	AC017048.3;AC017048.3;AC017048.4;AC017048.3	ENST00000295549.3;ENST00000295549.3;ENST00000443670.1;ENST00000339037.3	3'UTR;1stExon;TSS200;TSS200	chr2:177501700-177502895	3						TRUE
cg13664345	2.43994	5.87509e-05	chr9	4793178	+	cg13664345	77754589	53768146	CTCAAAAACCCAAATTATCATCTCTAACCCAAATCTTTCAAATTTTAACA	CTCGAAAACCCGAATTATCGTCTCTAACCCGAATCTTTCGAATTTTAACG	I	A	Red	NA	NA	NA	NA	NA	NA	chr9:4792556-4793553	Island	CTACGCAGGGTGCAACTTCTTGCGCCAACGTCTGGTCCTGTCTACCCTGAGCGGGCGCCC[CG]TCAAAATCCGAAAGATTCGGGCCAGAGACGACAACCCGGGCCTCCGAGGTAACTTGGTGT	CTCGGAGGCCCGGGTTGTCGTCTCTGGCCCGAATCTTTCGGATTTTGACG	RCL1	NM_005772	1stExon					9:4782189-4783593			RCL1;RCL1;RCL1;RCL1	ENST00000381750.4;ENST00000381732.3;ENST00000473230.1;ENST00000473230.1	1stExon;1stExon;1stExon;5'UTR	RCL1;RCL1;RCL1;RCL1;RCL1;RCL1	ENST00000381750.4;ENST00000381732.3;ENST00000442869.1;ENST00000473230.1;ENST00000442869.1;ENST00000473230.1	1stExon;1stExon;1stExon;1stExon;5'UTR;5'UTR	chr9:4792625-4793235	3						TRUE	TRUE
cg23343458	2.42826	0.00741499	chr1	226926937	+	cg23343458	81806102	63693591	CAAAAACAATATCTCCACAATCAAAAAAAACATACAAAACCAACTTAACA	CAAAAACAATATCTCCACGATCGAAAAAAACGTACAAAACCGACTTAACG	I	T	Red	NA	NA	NA	NA	NA	NA	chr1:226924560-226926553	S_Shore	AGTGCGAAAGAGGGGGGAAAGCTCTTCGGTTCAGGGGCCCGGCGATCCCGGCAGTGGCGA[CG]CCAAGCCGGCCCTGCACGCCCTTTTCGACCGTGGAGATACTGCCCCTGTCAGTGTCTGCT	CGCCAAGCCGGCCCTGCACGCCCTTTTCGACCGTGGAGATACTGCCCCTG	ITPKB	NM_002221	TSS200					1:224993504-224993592	1:226926750-226927739	Promoter_Associated	ITPKB;ITPKB;ITPKB	ENST00000366784.1;ENST00000366784.1;ENST00000429204.1	5'UTR;1stExon;TSS200	ITPKB;ITPKB;ITPKB	ENST00000366784.1;ENST00000366784.1;ENST00000429204.1	5'UTR;1stExon;TSS200	chr1:226925445-226927590	3
cg24473675	2.42079	0.0125293	chr9	130533666	+	cg24473675	38793194	62656211	AACAAAAAACATCCTTCCCTACCAATAAAATAAACAATAAAATAAAACCA	AACGAAAAACGTCCTTCCCTACCGATAAAATAAACGATAAAATAAAACCG	I	A	Red	NA	NA	NA	NA	NA	NA	chr9:130533453-130533882	Island	TCCGGGGGCGGAGACTGACCTGTAGACCACGCCCCCAGACACGCCCCTGCGCTCCTTGCC[CG]GCCCCACTCCACCGCCTACTCCACCGGCAGGGAAGGACGCTCTCCGCCTCGAACACGGCC	CGGCCCCACTCCACCGCCTACTCCACCGGCAGGGAAGGACGCTCTCCGCC	SH2D3C;SH2D3C;SH2D3C	NM_001252334;NM_005489;NM_170600	TSS200;TSS200;Body				TRUE	9:129573300-129573760	9:130533074-130534333	Promoter_Associated	SH2D3C;SH2D3C;SH2D3C	ENST00000373277.4;ENST00000373277.4;ENST00000473535.1	1stExon;5'UTR;3'UTR	SH2D3C;SH2D3C;SH2D3C;SH2D3C;SH2D3C	ENST00000373277.4;ENST00000373277.4;ENST00000473535.1;ENST00000468969.1;ENST00000471939.1	1stExon;5'UTR;3'UTR;3'UTR;3'UTR	chr9:130533545-130533975	3
cg22358708	2.41645	4.69578e-05	chr1	185126161	-	cg22358708	27793175	70728878	TACTAAAAACAACATCCAATTAAATAAAAAAATTCAATTTCTACAATACA	TACTAAAAACGACGTCCAATTAAATAAAAAAATTCGATTTCTACGATACG	I	T	Red	NA	NA	NA	NA	NA	NA	chr1:185125850-185126705	Island	TGCGCAGAAGCGTACTGGGGACGGCGTCCAATTGGGTAAGAGGGTTCGGTTTCTACGGTG[CG]TCTCCGGCCCACCGGCCAACCACCAAACCGAACAAAGACTACAGCACCCAGGATACACTG	CGCACCGTAGAAACCGAACCCTCTTACCCAATTGGACGCCGTCCCCAGTA	C1orf25;C1orf26;C1orf26	NM_030934;NM_017673;NM_001105518	TSS200;TSS200;TSS200	high-CpG:183392442-183392847				1:183392027-183393346	1:185126115-185126163	Promoter_Associated	SWT1;SWT1;TRMT1L;TRMT1L	ENST00000367501.3;ENST00000367500.4;ENST00000367506.5;ENST00000367504.3	TSS200;TSS200;TSS200;TSS200	SWT1;SWT1;SWT1;TRMT1L;TRMT1L;TRMT1L;TRMT1L	ENST00000450350.1;ENST00000367501.3;ENST00000367500.4;ENST00000367506.5;ENST00000487028.1;ENST00000367504.3;ENST00000487028.1	TSS1500;TSS200;TSS200;TSS200;1stExon;TSS200;3'UTR	chr1:185126025-185126415	3						TRUE
cg04165935	2.40912	0.0200565	chr12	133532880	+	cg04165935	72608881	18767557	AAAATATAATTCCAACACAAACAAAACACTAAAAAATATAATTCTACACA	AAAATATAATTCCAACGCGAACGAAACGCTAAAAAATATAATTCTACGCG	I	T	Red	NA	NA	NA	NA	NA	NA	chr12:133532642-133532979	Island	CTCCCTTACCCCTCGGACCTCGCAGGGCCGCGGCGGACACGGCCCGATCGGGGACGTGAA[CG]CGCAGAACTACATTTCCCAGCGTCCCGCTCGCGCTGGAACTACACTTCCCGGGGGGCTCG	CGCGCAGAACTACATTTCCCAGCGTCCCGCTCGCGCTGGAACTACACTTC	ZNF605;ZNF605;ZNF605	NM_001164715;NM_183238;NM_001164715	1stExon;TSS200;5'UTR	high-CpG:132042930-132042973				12:132041773-132043052	12:133531910-133533561	Promoter_Associated	RP11-46H11.5;ZNF605;ZNF605;RP11-46H11.5;ZNF605	ENST00000536932.1;ENST00000360187.3;ENST00000331711.7;ENST00000536932.1;ENST00000360187.3	1stExon;1stExon;TSS200;3'UTR;5'UTR	RP11-46H11.5;ZNF605;ZNF605;ZNF605;RP11-46H11.5;ZNF605	ENST00000536932.1;ENST00000360187.3;ENST00000412621.2;ENST00000331711.7;ENST00000536932.1;ENST00000360187.3	1stExon;1stExon;TSS200;TSS200;3'UTR;5'UTR	chr12:133532820-133533095	3
cg17240499	2.40785	8.62673e-05	chr1	213189078	+	cg17240499	78665951	6602377	AAAATCAATACTTAAAAATAATAAAATTCCCTAAATACTTTAAACCATCA	AAAATCGATACTTAAAAATAATAAAATTCCCTAAATACTTTAAACCGTCG	I	C	Grn	NA	NA	NA	NA	NA	NA	chr1:213188519-213189261	Island	GCCCTCCGCGTGCGTCCAGTTCCCAGGCCCCGGGTTCCACCTCAATCTCTATAATCGATG[CG]ACGGCCTAAAGTATCTAGGGAACCCCATCACTCTTAAGTACCGACTCCAGTCCTGGCTGC	GGAGTCGGTACTTAAGAGTGATGGGGTTCCCTAGATACTTTAGGCCGTCG	ANGEL2;ANGEL2	NM_144567;NM_144567	1stExon;5'UTR	high-CpG:211255389-211255850				1:211255143-211255884	1:213188254-213189450	Promoter_Associated	ANGEL2;ANGEL2;ANGEL2;ANGEL2;ANGEL2;ANGEL2;ANGEL2;ANGEL2	ENST00000540642.1;ENST00000535388.1;ENST00000360506.2;ENST00000366962.3;ENST00000544555.1;ENST00000535388.1;ENST00000360506.2;ENST00000540642.1	1stExon;1stExon;1stExon;5'UTR;TSS1500;5'UTR;5'UTR;5'UTR	ANGEL2;ANGEL2;ANGEL2;ANGEL2;ANGEL2;ANGEL2;ANGEL2;ANGEL2;ANGEL2	ENST00000540642.1;ENST00000535388.1;ENST00000360506.2;ENST00000366962.3;ENST00000544555.1;ENST00000481918.1;ENST00000535388.1;ENST00000360506.2;ENST00000540642.1	1stExon;1stExon;1stExon;5'UTR;TSS1500;TSS1500;5'UTR;5'UTR;5'UTR	chr1:213188445-213189315	3						TRUE
cg04806794	2.40628	0.0198129	chr9	82188141	-	cg04806794	78706461	51628244	CCCTCAACAACAACACTACTAAACTAACTACAATTTAAAAATACAAAACA	CCCTCGACAACGACGCTACTAAACTAACTACGATTTAAAAATACGAAACG	I	C	Grn	NA	NA	NA	NA	NA	NA	chr9:82185479-82188560	Island	GCGGGGAGGGCGCCCTCGGCAGCGGCGCTGCTGGGCTGGCTGCGGTTTGGAAGTGCGGGG[CG]CCGGCCCCTCGCGCCGCGGGCCGCCGGGGCGAGCGGGCGAACGAACGAGCCGAGAGGGTG	CCCTCGGCAGCGGCGCTGCTGGGCTGGCTGCGGTTTGGAAGTGCGGGGCG	TLE4;TLE4;TLE4;TLE4;TLE4;TLE4	NM_001282760;NR_104239;NM_001282748;NM_001282749;NM_001282753;NM_007005	5'UTR;Body;Body;Body;Body;Body	high-CpG:81376666-81378022				9:81377139-81378367			TLE4	ENST00000376534.4	5'UTR	TLE4;TLE4;TLE4;TLE4;TLE4;TLE4;TLE4;TLE4;TLE4	ENST00000466428.1;ENST00000428713.1;ENST00000455913.1;ENST00000376524.2;ENST00000476523.1;ENST00000376525.1;ENST00000425506.1;ENST00000485159.1;ENST00000376534.4	TSS1500;TSS1500;TSS1500;5'UTR;5'UTR;5'UTR;TSS200;TSS200;5'UTR	chr9:82187285-82189115	3
cg26147668	2.40329	0.0384232	chr7	130081239	+	cg26147668	54774524		ATATAATATTCCCTATTATAAAATCAATAACCCAAATATTTAATTAAAAC		II			NA	NA	NA	NA	NA	NA	chr7:130080527-130081067	S_Shore	GCTAATGTGGAACCATAAATACAACACAAGACTCCCCATCCCCCAGCTCCGTTTTATGGC[CG]TTTCAACCAAACATCTGGGCTACTGATTCCACAACAGGGAATATTATATGGGCCAGGGTT	TATAATATTCCCTGTTGTGGAATCAGTAGCCCAGATGTTTGGTTGAAACG	TSGA14	NM_018718	TSS1500					7:129867662-129868476	7:130080112-130081399	Promoter_Associated	CEP41;CEP41;CEP41;CEP41;CEP41	ENST00000343969.5;ENST00000541543.1;ENST00000495702.1;ENST00000223208.4;ENST00000489512.1	TSS1500;TSS1500;TSS1500;TSS200;TSS1500	CEP41;CEP41;CEP41;CEP41;CEP41;CEP41;CEP41;CEP41;CEP41	ENST00000469826.1;ENST00000343969.5;ENST00000334451.6;ENST00000541543.1;ENST00000484549.1;ENST00000495702.1;ENST00000223208.4;ENST00000489512.1;ENST00000471201.1	TSS1500;TSS1500;TSS1500;TSS1500;TSS1500;TSS1500;TSS200;TSS1500;TSS1500			chr7:130080357-130081813	6	chr7:130079371-130081990	6		TRUE
cg00891242	2.3805	0.000183472	chr3	157828165	-	cg00891242	13674296	86675566	AATATCTATAAAAAATAAACTACAACCTCAAAACATACACAATATCACCA	AATATCTATAAAAAATAAACTACGACCTCGAAACGTACGCAATATCACCG	I	T	Red	rs113942276	0.015096	NA	NA	NA	NA	chr3:157827760-157828197	Island	AGTTTGCGGCTCAGTGTCTGTGGAGGGTGGGCTGCGGCCTCGGGGCGTGCGCAGTGTCAC[CG]TGCGCATGCGTCCCGCACCTGGGAGGCTCCGGACTCCTTGGGTCAAGGCTGGTGGCTGTA	CGGTGACACTGCGCACGCCCCGAGGCCGCAGCCCACCCTCCACAGACACT	RSRC1	NM_016625	5'UTR	high-CpG:159310543-159310869				3:159310505-159310891	3:157827168-157828923	Promoter_Associated_Cell_type_specific	RSRC1;RSRC1;RSRC1;RSRC1;RSRC1	ENST00000295930.3;ENST00000464171.1;ENST00000312179.6;ENST00000475278.2;ENST00000480820.1	5'UTR;5'UTR;5'UTR;5'UTR;5'UTR	RSRC1;RSRC1;RSRC1;RSRC1;RSRC1;RSRC1;RSRC1;RSRC1;RSRC1;RSRC1;RSRC1	ENST00000295930.3;ENST00000471994.1;ENST00000464171.1;ENST00000312179.6;ENST00000475278.2;ENST00000480119.1;ENST00000476899.1;ENST00000480820.1;ENST00000494002.1;ENST00000468344.1;ENST00000471911.1	5'UTR;5'UTR;5'UTR;5'UTR;5'UTR;5'UTR;TSS200;5'UTR;5'UTR;5'UTR;5'UTR	chr3:157827760-157828575	3						TRUE
cg12741337	2.37812	0.00219702	chr10	94050516	+	cg12741337	13630592	86722535	AACATCAAAACAATCAATAACAACAATAAAAATAACAAAAACTCCTTCCA	AACGTCGAAACGATCAATAACGACAATAAAAATAACAAAAACTCCTTCCG	I	A	Red	NA	NA	rs7907392	0.089995	NA	NA	chr10:94050423-94051412	Island	GTGTAATTCCCCCAAAATGGGCTCTGCCGCAGGAGAGGCTGGCTCCAGCGCCGGGGGCTT[CG]GAAGGAGTTTCTGCCACCCCCACTGCCGCCACTGACCGCCCCGACGCCACGGCCGGGGCC	CGGAAGGAGTTTCTGCCACCCCCACTGCCGCCACTGACCGCCCCGACGCC	CPEB3;MARCH5	NM_014912;NM_017824	5'UTR;TSS1500					10:94039957-94041610	10:94050410-94051038	Promoter_Associated	MARCH5;CPEB3	ENST00000358935.2;ENST00000394210.1	TSS1500;5'UTR	MARCH5;CPEB3	ENST00000358935.2;ENST00000394210.1	TSS1500;5'UTR	chr10:94049905-94050595	3						TRUE
cg00264591	2.37616	0.01479	chr5	1883514	+	cg00264591	65611981	31721225	ACTAATTCTCAATTAAACAATAATAACAAAACACATACAAAACACCTACA	ACTAATTCTCGATTAAACAATAATAACGAAACGCGTACGAAACGCCTACG	I	A	Red	NA	NA	NA	NA	NA	NA	chr5:1881924-1887743	Island	CGCAGGCGGCCGGCCCGGCCTCGCGCTGGCGCGCTCTGCTCCGAGTGGCAGGAAGGGGCT[CG]CAGGCGCCCCGCACGCGTCTCGTCACTATTGTTTAATCGAGAATCAGCAACGCCTCCCGC	CGCAGGCGCCCCGCACGCGTCTCGTCACTATTGTTTAATCGAGAATCAGC	IRX4	NM_016358	TSS1500			DMR	TRUE	5:1936446-1937487	5:1882694-1883696	Unclassified_Cell_type_specific	CTD-2194D22.3;IRX4;IRX4;IRX4	ENST00000506335.1;ENST00000505790.1;ENST00000513692.1;ENST00000231357.2	TSS1500;5'UTR;5'UTR;TSS1500	CTD-2194D22.3;IRX4;IRX4;IRX4;IRX4;IRX4	ENST00000506335.1;ENST00000505790.1;ENST00000513692.1;ENST00000511126.1;ENST00000508261.1;ENST00000231357.2	TSS1500;5'UTR;5'UTR;TSS1500;TSS1500;TSS1500	chr5:1883360-1884775	3						TRUE
cg24046271	2.36275	0.025799	chr2	55459735	-	cg24046271	80656829	70738253	AACAAAATTCACATCCTAATCTAACACCAAATTAAATTATCACTAAAACA	AACGAAATTCACGTCCTAATCTAACACCGAATTAAATTATCGCTAAAACG	I	A	Red	NA	NA	NA	NA	NA	NA		OpenSea	AGGGAGAGGAGAAACGAAGTTCACGTCCTAGTCTGGCACCGGGTTGGATTGTCGCTGGGA[CG]GCAGTCAGGCATTTGGTGTGGTCGCCTAAGGGGTGGGTCCTTCGGCGGGAGCTCCGGGAA	AACGAAGTTCACGTCCTAGTCTGGCACCGGGTTGGATTGTCGCTGGGACG	RPS27A;C2orf63;RPS27A;RPS27A;C2orf63	NM_001135592;NM_152385;NM_002954;NM_002954;NM_001135598	5'UTR;TSS1500;1stExon;5'UTR;TSS200					2:55313193-55313581	2:55459087-55460069	Promoter_Associated	RPS27A;RPS27A;C2orf63;RPS27A;RPS27A;C2orf63;C2orf63;C2orf63;C2orf63	ENST00000404735.1;ENST00000402285.3;ENST00000407122.1;ENST00000272317.6;ENST00000272317.6;ENST00000406437.2;ENST00000494539.1;ENST00000401408.1;ENST00000406076.1	TSS200;5'UTR;TSS1500;1stExon;5'UTR;TSS1500;TSS1500;TSS1500;TSS200	RPS27A;RPS27A;RPS27A;RPS27A;RPS27A;RPS27A;RPS27A;C2orf63;RPS27A;RPS27A;RPS27A;C2orf63;C2orf63;C2orf63;C2orf63;C2orf63;C2orf63;C2orf63;C2orf63;C2orf63;RPS27A	ENST00000404735.1;ENST00000463185.1;ENST00000471772.2;ENST00000478196.2;ENST00000494756.1;ENST00000468810.1;ENST00000402285.3;ENST00000407122.1;ENST00000272317.6;ENST00000272317.6;ENST00000449323.1;ENST00000464243.1;ENST00000466020.1;ENST00000428621.1;ENST00000463300.1;ENST00000494539.1;ENST00000401408.1;ENST00000487320.1;ENST00000451916.1;ENST00000406076.1;ENST00000495843.1	TSS200;TSS200;TSS200;TSS200;TSS200;TSS1500;5'UTR;TSS1500;1stExon;5'UTR;5'UTR;TSS1500;TSS1500;TSS1500;TSS1500;TSS1500;TSS1500;TSS1500;TSS1500;TSS200;TSS200	chr2:55458665-55459915	3						TRUE
cg02235255	2.35475	0.000310747	chr4	71588304	-	cg02235255	99646547		TATCTATATATATATTATAATCCCAACTAAATCATCATATCTACTCTAAC		II			NA	NA	NA	NA	NA	NA		OpenSea	GAGTGTGTGTGTGTCTGTGTGTGTGTTGTGGTCCCAGCTGAGTCATCATGTCTGCTCTGA[CG]CCTCCGACCGATATGCCAACCCCCACCACTGACAAGATCACACAGGCTGCCATGGAGACC	GTCTGTGTGTGTGTTGTGGTCCCAGCTGAGTCATCATGTCTGCTCTGACG	RUFY3;RUFY3;RUFY3;RUFY3	NM_001291994;NM_014961;NM_001037442;NM_001130709	1stExon;1stExon;1stExon;Body				TRUE				RUFY3;RUFY3;RUFY3	ENST00000381006.3;ENST00000226328.4;ENST00000536664.1	1stExon;1stExon;TSS200	RUFY3;RUFY3;RUFY3;RUFY3	ENST00000381006.3;ENST00000226328.4;ENST00000536664.1;ENST00000503876.1	1stExon;1stExon;TSS200;5'UTR	chr4:71588160-71588435	3
cg11723766	2.35344	0.00376745	chrX	48335004	-	cg11723766	88663145	84674304	AACCAATAAACAAAATAAATTCAAAATAAAAACATAAAACACAACAATCA	AACCAATAAACGAAATAAATTCGAAATAAAAACATAAAACGCAACGATCG	I	A	Red	NA	NA	NA	NA	NA	NA	chrX:48334229-48335036	Island	TCTGCAGAAGGGGACCAGTAGACGGGGTGGATTCGAGGTGGGGACATGGGACGCAGCGGT[CG]GAGCCGCCTGGAGGGGTACCCGGTGGTCCCGATGGAGCTATCATCTTTGAGGTATTGATG	GACCAGTAGACGGGGTGGATTCGAGGTGGGGACATGGGACGCAGCGGTCG	FTSJ1;FTSJ1;FTSJ1	NM_177439;NM_177434;NM_012280	5'UTR;TSS1500;5'UTR					X:48219174-48219955	X:48333937-48335021	Promoter_Associated_Cell_type_specific	FTSJ1;FTSJ1;FTSJ1	ENST00000019019.2;ENST00000396894.4;ENST00000456787.1	5'UTR;5'UTR;TSS1500	FTSJ1;FTSJ1;FTSJ1;FTSJ1;FTSJ1;FTSJ1;FTSJ1	ENST00000492562.1;ENST00000019019.2;ENST00000396894.4;ENST00000485486.1;ENST00000473235.1;ENST00000487353.1;ENST00000456787.1	5'UTR;5'UTR;5'UTR;5'UTR;5'UTR;5'UTR;TSS1500			chrX:48333670-48335453	6	chrX:48333723-48335161	6		TRUE
cg05301102	2.35016	0.0231955	chr1	180992117	+	cg05301102	68670184	12709551	AATATATACCCTAATCACATAAACAAAATACAAAAATCATATTTCAAACA	AATATATACCCTAATCACGTAAACGAAATACGAAAATCGTATTTCAAACG	I	A	Red	NA	NA	NA	NA	NA	NA	chr1:180991719-180992149	Island	GAAGCGTCGGAGGGCCTGACCCCACCCCCGGGACCCTCGGCCGCGGCCAATCACGAACGC[CG]CCTGAAACACGACTTCCGCACCCCGCTCACGTGACCAGGGCATATATCTCTCTCTCTCTC	GATATATGCCCTGGTCACGTGAGCGGGGTGCGGAAGTCGTGTTTCAGGCG	STX6	NM_005819	TSS200					1:179257882-179258766	1:180991866-180992475	Promoter_Associated	STX6;STX6	ENST00000542060.1;ENST00000258301.5	TSS200;TSS200	STX6;STX6	ENST00000542060.1;ENST00000258301.5	TSS200;TSS200	chr1:180991945-180992190	3					TRUE	TRUE
cg22545525	2.34661	0.0281839	chr9	131266982	-	cg22545525	59662139	19741532	ATCACCAAAAATAAAACATACAAACATTAAAAACAAAACTATACTACACA	GTCGCCGAAAATAAAACGTACAAACGTTAAAAACGAAACTATACTACGCG	I	C	Grn	NA	NA	NA	NA	NA	NA	chr9:131266838-131267277	Island	GAACGCGGGAGCGTCGCCGGAGGTGGGGCGTGCAGGCGTTAGGGGCGGGGCTGTGCTGCG[CG]CGCGTCCCGGAAGCAGAAGCCTGTGTGGCCTTCCCGGCGGCTGATTCGAGGGCTTGTTTG	GTCGCCGGAGGTGGGGCGTGCAGGCGTTAGGGGCGGGGCTGTGCTGCGCG	GLE1;GLE1;GLE1;GLE1;MIR1268A	NM_001499;NM_001003722;NM_001499;NM_001003722;NR_031672	5'UTR;5'UTR;1stExon;1stExon;Body	high-CpG:130306782-130306864				9:130306660-130307296	9:131266210-131267943	Promoter_Associated	GLE1;GLE1;GLE1;GLE1	ENST00000372770.4;ENST00000539582.1;ENST00000309971.4;ENST00000309971.4	TSS200;TSS200;5'UTR;1stExon	GLE1;GLE1;GLE1;GLE1	ENST00000372770.4;ENST00000539582.1;ENST00000309971.4;ENST00000309971.4	TSS200;TSS200;5'UTR;1stExon	chr9:131266800-131267050	3
cg00424297	2.34626	0.00834009	chr6	87865072	+	cg00424297	74620103	78647880	AAAACAAAATTAAAACAATACAAAAAACAACAATTTACTTACCCCAAACA	AAAACGAAATTAAAACGATACGAAAAACGACGATTTACTTACCCCGAACG	I	A	Red	NA	NA	NA	NA	NA	NA	chr6:87864919-87866096	Island	CACGTGACCGAGAGCAGGCCTTCACCAGCCCGCCCCTTTCGGCCGCTGCTGCCCACTTCC[CG]CTCGGGGTAAGTAAACCGCCGTTTTCCGCACCGCCCCAACCCCGCCCTTCTCCTTTCCCC	AGGGCGGGGTTGGGGCGGTGCGGAAAACGGCGGTTTACTTACCCCGAGCG	ZNF292	NM_015021	TSS200					6:87921639-87922798	6:87864244-87866006	Promoter_Associated	ZNF292;ZNF292;ZNF292;ZNF292;ZNF292	ENST00000392985.3;ENST00000369578.2;ENST00000339907.4;ENST00000392985.3;ENST00000369577.3	5'UTR;TSS1500;TSS1500;ExonBnd;TSS200	ZNF292;ZNF292;ZNF292;ZNF292;ZNF292;ZNF292;ZNF292	ENST00000392985.3;ENST00000369578.2;ENST00000518845.1;ENST00000339907.4;ENST00000496806.2;ENST00000392985.3;ENST00000369577.3	5'UTR;TSS1500;TSS1500;TSS1500;TSS1500;ExonBnd;TSS200	chr6:87864925-87865355	3						TRUE
cg04788267	2.34568	0.0387438	chr7	128116678	+	cg04788267	17707160	62640992	AAAAAATAACAAAACAAAACAATCCTAAAATCTAATCCAAATAACACTCA	AAAAAATAACGAAACAAAACGATCCTAAAATCTAATCCGAATAACGCTCG	I	A	Red	rs146234146	0.0234	NA	NA	NA	NA	chr7:128116667-128117312	Island	CTGGTCCCCTTCCCTAGAGAGCCCTTCGCCAACCCTGGGAAAGCCCCAAACGACAGCTCC[CG]AGCGCCACCCGGACCAGACTCCAGGACCGCCCTGTCCCGCCACCCTTTTTCCCGCCCAGA	AAAGGGTGGCGGGACAGGGCGGTCCTGGAGTCTGGTCCGGGTGGCGCTCG	METTL2B	NM_018396	TSS200					7:127903904-127904544	7:128116369-128117618	Promoter_Associated	METTL2B;METTL2B	ENST00000262432.8;ENST00000480046.1	TSS200;TSS200	METTL2B;METTL2B;METTL2B	ENST00000482555.1;ENST00000497665.1;ENST00000480046.1	TSS200;TSS200;TSS200	chr7:128116660-128116955	3
cg16616259	2.34257	0.0191062	chr22	41032808	-	cg16616259	88614598	91686249	ACTAAAAAAATAACAACAACACTAACCAATCAAAAACCTAATCAAAATCA	GCTAAAAAAATAACGACGACGCTAACCAATCAAAAACCTAATCGAAATCG	I	T	Red	NA	NA	NA	NA	NA	NA	chr22:41032129-41033272	Island	TGAAGACTGTCCGCTGGAGAAGTGACGGCGGCGCTAGCCAATCAGAGGCCTGATCGGGGT[CG]TGATCGGCGGACTAAAGGGCGGGCGGAGAAGGAAGCGGCATGAAGAAGGCGAAAACGGCG	CGACCCCGATCAGGCCTCTGATTGGCTAGCGCCGCCGTCACTTCTCCAGC	MKL1	NM_020831	TSS200					22:39362076-39363584	22:41031964-41033881	Promoter_Associated	MKL1;MKL1;MKL1	ENST00000463769.1;ENST00000355630.3;ENST00000402042.1	TSS200;TSS200;TSS200	MKL1;MKL1;MKL1;MKL1	ENST00000463769.1;ENST00000355630.3;ENST00000402042.1;ENST00000466278.1	TSS200;TSS200;TSS200;TSS200	chr22:41032685-41033035	3						TRUE
cg05906350	2.34165	0.0033938	chr10	86088467	-	cg05906350	71809954	98610131	ACAATACTAATTACTACAACTCAAACAACAAAACTAACAAAAATATAACA	GCGATACTAATTACTACGACTCGAACGACGAAACTAACGAAAATATAACG	I	A	Red	NA	NA	NA	NA	NA	NA	chr10:86088395-86088791	Island	CAGGCCGCGGACGCGATGCTGGTTGCTGCGGCTCGGGCGGCGGGGCTGGCGGGGATGTGA[CG]GGCGGCCCTTCGTCTCACCTTCCGTCCTCGGGCCCGCAGGTCGCAGGGCGGCCTGCAGCT	GCGATGCTGGTTGCTGCGGCTCGGGCGGCGGGGCTGGCGGGGATGTGACG	FAM190B;FAM190B	NM_018999;NM_018999	5'UTR;1stExon	high-CpG:86078136-86078612				10:86078117-86078893	10:86087752-86089475	Promoter_Associated	FAM190B;FAM190B;FAM190B;FAM190B	ENST00000359979.4;ENST00000372088.2;ENST00000359979.4;ENST00000372088.2	1stExon;1stExon;5'UTR;5'UTR	FAM190B;FAM190B;FAM190B;FAM190B	ENST00000359979.4;ENST00000372088.2;ENST00000359979.4;ENST00000372088.2	1stExon;1stExon;5'UTR;5'UTR			chr10:86087650-86090518	6	chr10:86086547-86091426	6		TRUE
cg12022783	2.33931	0.00760927	chr22	37823470	-	cg12022783	2628122	17798194	ATATAAACACAAATATAAATACAAAATACATAACCATAAAATAACCCACA	ATATAAACGCGAATATAAATACGAAATACGTAACCGTAAAATAACCCGCG	I	T	Red	NA	NA	NA	NA	NA	NA	chr22:37823011-37824119	Island	GTGTGAATGTGAGTGTGAGCGCGGGTGTGGGTGCGGGGTGCGTGGCCGTGGGGTGGCCCG[CG]TGTGTCTGTGTGTGTGTCTGGGAGCGCGCGTGTGCGCGCAGACGCCGCCGCCCCCTCCTC	CGCGGGCCACCCCACGGCCACGCACCCCGCACCCACACCCGCGCTCACAC	ELFN2;ELFN2;ELFN2	NM_052906;NM_052906;NR_110512	1stExon;5'UTR;Body	high-CpG:36152987-36153895				22:36152199-36154042	22:37822304-37824008	Unclassified_Cell_type_specific	ELFN2;ELFN2	ENST00000402918.1;ENST00000402918.1	1stExon;5'UTR	RP1-63G5.5;RP1-63G5.5;ELFN2;ELFN2;RP1-63G5.5;RP1-63G5.5	ENST00000451509.1;ENST00000452946.1;ENST00000402918.1;ENST00000402918.1;ENST00000415408.1;ENST00000452946.1	TSS1500;1stExon;1stExon;5'UTR;3'UTR;3'UTR	chr22:37821665-37824395	3
cg09358240	2.33622	0.0334634	chr1	185126285	-	cg09358240	95740868	46805590	AAAACCAAAATTCAAACCTCAAAAAAAATAAATACAAATCTAAACAAACA	GAAACCGAAATTCAAACCTCGAAAAAAATAAATACAAATCTAAACGAACG	I	C	Grn	NA	NA	NA	NA	NA	NA	chr1:185125850-185126705	Island	CAGTCTGGGGGCGGGGCCGGAGTTCAAGCCTCGGAGGAAGTAAATGCAAATCTAAGCGAG[CG]CTGTGGGGCGGTGAGTAGGTAGTGCGGATGCGGGCGCAGAACTACGTTTCCCAGCAGGCA	CGCTCGCTTAGATTTGCATTTACTTCCTCCGAGGCTTGAACTCCGGCCCC	C1orf25;C1orf26;C1orf26;C1orf26	NM_030934;NM_001105518;NM_017673;NM_001105518	TSS200;1stExon;TSS200;5'UTR	high-CpG:183392900-183393041				1:183392027-183393346			SWT1;TRMT1L;TRMT1L;SWT1;SWT1	ENST00000367500.4;ENST00000367506.5;ENST00000367504.3;ENST00000367501.3;ENST00000367501.3	TSS200;TSS200;TSS200;1stExon;5'UTR	SWT1;SWT1;TRMT1L;TRMT1L;TRMT1L;SWT1;SWT1	ENST00000450350.1;ENST00000367500.4;ENST00000367506.5;ENST00000367504.3;ENST00000487028.1;ENST00000367501.3;ENST00000367501.3	TSS1500;TSS200;TSS200;TSS200;TSS200;1stExon;5'UTR	chr1:185126025-185126415	3						TRUE
cg09230467	2.32789	0.0316755	chr6	31510163	-	cg09230467	7685992	82671126	AAAAAACAAATATAACAAAAACTACAAATTCCCACAAAATCCTTAACCCA	GAAAAACGAATATAACGAAAACTACGAATTCCCACGAAATCCTTAACCCG	I	A	Red	NA	NA	NA	NA	NA	NA	chr6:31509668-31509896	S_Shore	CCATGGATGCGCGAGGAACGAGTGTGGCGAAGGCTGCGAGTTCCCACGGGGTCCTTGGCC[CG]GTAGTGAAGGTGACCTGAGGACTGCTGGGCACGCACTAGGAACCGGCAGGCCCTAGCTGA	CGGGCCAAGGACCCCGTGGGAACTCGCAGCCTTCGCCACACTCGTTCCTC	BAT1;BAT1;SNORD84;BAT1;BAT1	NM_004640;NM_004640;NR_003065;NM_080598;NM_080598	1stExon;5'UTR;TSS1500;1stExon;5'UTR					6:31618039-31618312	6:31508806-31510383	Unclassified	DDX39B;DDX39B;DDX39B;DDX39B;DDX39B-AS1;DDX39B-AS1;DDX39B-AS1;DDX39B-AS1	ENST00000396172.1;ENST00000396172.1;ENST00000453105.2;ENST00000415382.2;ENST00000420520.1;ENST00000420520.1;ENST00000416684.1;ENST00000416684.1	5'UTR;1stExon;TSS1500;TSS1500;1stExon;5'UTR;1stExon;5'UTR	DDX39B;DDX39B;DDX39B;DDX39B;DDX39B;DDX39B;DDX39B;DDX39B;DDX39B;DDX39B;DDX39B;DDX39B;DDX39B;DDX39B;DDX39B;DDX39B;DDX39B-AS1;DDX39B-AS1;DDX39B-AS1;DDX39B-AS1;DDX39B	ENST00000458640.1;ENST00000419338.1;ENST00000427214.1;ENST00000449757.1;ENST00000482195.1;ENST00000458640.1;ENST00000458215.1;ENST00000456662.1;ENST00000431908.1;ENST00000456976.1;ENST00000428450.1;ENST00000453105.2;ENST00000481456.1;ENST00000415382.2;ENST00000462256.1;ENST00000428098.1;ENST00000420520.1;ENST00000420520.1;ENST00000416684.1;ENST00000416684.1;ENST00000482195.1	5'UTR;TSS1500;TSS1500;TSS1500;1stExon;1stExon;TSS1500;TSS1500;TSS1500;TSS1500;TSS1500;TSS1500;TSS1500;TSS1500;TSS1500;TSS1500;1stExon;5'UTR;1stExon;5'UTR;3'UTR	chr6:31510040-31510435	3						TRUE
cg27544799	2.32663	0.0352599	chr17	39968838	+	cg27544799	94769228	64702134	AATCCTAAAACCAAACAAAAATAAACCTTACTTCTTTCACAAACACTTCA	AATCCTAAAACCGAACGAAAATAAACCTTACTTCTTTCGCGAACACTTCG	I	A	Red	NA	NA	NA	NA	NA	NA	chr17:39967407-39968604	S_Shore	AGCACGGAGATGCCTCTCACACTCCGCGGCTTCACCACCCACCTGGAGGGGACTAGAATT[CG]AAGTGCCCGCGAAAGAAGCAAGGTTCATCTCCGCCCGGCTTTAGGACCCGGGGGCTCCGG	CGAAGTGCCCGCGAAAGAAGCAAGGTTCATCTCCGCCCGGCTTTAGGACC	FKBP10;SC65	NM_021939;NM_006455	TSS200;TSS1500	low-CpG:37222349-37222434				17:37220709-37222415	17:39967432-39969227	Promoter_Associated_Cell_type_specific	FKBP10;FKBP10;FKBP10;LEPREL4;LEPREL4;LEPREL4;LEPREL4;FKBP10	ENST00000321562.4;ENST00000489591.1;ENST00000414352.2;ENST00000355468.2;ENST00000545545.1;ENST00000355468.2;ENST00000393928.1;ENST00000269598.7	TSS1500;TSS1500;TSS1500;5'UTR;TSS1500;1stExon;TSS1500;TSS200	FKBP10;FKBP10;FKBP10;FKBP10;LEPREL4;LEPREL4;LEPREL4;LEPREL4;LEPREL4;FKBP10	ENST00000429461.1;ENST00000321562.4;ENST00000489591.1;ENST00000414352.2;ENST00000467164.1;ENST00000355468.2;ENST00000545545.1;ENST00000355468.2;ENST00000393928.1;ENST00000269598.7	TSS1500;TSS1500;TSS1500;TSS1500;TSS1500;5'UTR;TSS1500;1stExon;TSS1500;TSS200	chr17:39968120-39969555	3						TRUE
cg19403939	2.32478	0.000650965	chr8	126104368	-	cg19403939	21721569	12614582	TTCACACCACAATAATAAATCTAAAACAATTTACCCTCCTATCCAAAACA	TTCACGCCACGATAATAAATCTAAAACAATTTACCCTCCTATCCGAAACG	I	C	Grn	NA	NA	NA	NA	NA	NA	chr8:126103760-126104122	S_Shore	GTTGTGGAACTTTTCACGCCACGGTAGTGAGTCTGGGACAGTTTACCCTCCTGTCCGAGA[CG]CCATCTCTCCATCCTTTCGCCTCAAGTGTGTAGGGGCAAGATTACGAATTTTTGATCCAA	TTCACGCCACGGTAGTGAGTCTGGGACAGTTTACCCTCCTGTCCGAGACG	KIAA0196;NSMCE2	NM_014846;NM_173685	TSS1500;5'UTR					8:126172773-126173570	8:126103247-126104567	Promoter_Associated	KIAA0196;KIAA0196;KIAA0196;NSMCE2;NSMCE2	ENST00000517845.1;ENST00000521109.1;ENST00000318410.7;ENST00000287437.3;ENST00000522563.1	TSS1500;TSS1500;TSS1500;5'UTR;5'UTR	KIAA0196;KIAA0196;KIAA0196;KIAA0196;KIAA0196;NSMCE2;NSMCE2;NSMCE2;NSMCE2;NSMCE2;NSMCE2;NSMCE2;NSMCE2;NSMCE2	ENST00000523297.1;ENST00000517845.1;ENST00000521109.1;ENST00000519340.1;ENST00000318410.7;ENST00000523741.1;ENST00000517532.1;ENST00000520866.1;ENST00000519010.1;ENST00000287437.3;ENST00000518013.1;ENST00000522563.1;ENST00000523824.1;ENST00000518146.1	TSS1500;TSS1500;TSS1500;TSS1500;TSS1500;5'UTR;5'UTR;5'UTR;5'UTR;5'UTR;5'UTR;5'UTR;5'UTR;5'UTR	chr8:126104205-126104410	3						TRUE
cg13430225	2.32178	0.038047	chr1	53662423	-	cg13430225	75793389	73719939	AACCCCCTTCCAAACAAAACCTACTAATAAACAAAACCTATCAATAAACA	AACCCCCTTCCGAACGAAACCTACTAATAAACGAAACCTATCAATAAACG	I	A	Red	NA	NA	NA	NA	NA	NA	chr1:53662309-53662815	Island	CGCGGAGGCTGGGGCCCCCTTCCGGGCGGGGCCTACTAGTGGGCGGGGCCTGTCAGTGAG[CG]GCCCCTGCCCGGAAGGAGCCAGTCCGGGGCGGAGCCGATGGCCTTACAGGGGCCGGAAGT	GGCCCCCTTCCGGGCGGGGCCTACTAGTGGGCGGGGCCTGTCAGTGAGCG	CPT2;CPT2	NM_000098;NM_000098	1stExon;5'UTR					1:53434898-53435392	1:53661763-53663155	Promoter_Associated	CPT2;CPT2;CPT2	ENST00000371486.3;ENST00000371486.3;ENST00000468572.1	5'UTR;1stExon;TSS200	CPT2;CPT2;CPT2	ENST00000371486.3;ENST00000371486.3;ENST00000468572.1	5'UTR;1stExon;TSS200	chr1:53662305-53662550	3						TRUE
cg26429856	2.31984	0.00596722	chr1	184005990	+	cg26429856	56658185	96748970	AAAAAAACACACAAATCAATATACACAAAAAATACTAATAAAAAAAACCA	GAAAAAACGCGCGAATCAATATACGCAAAAAATACTAATAAAAAAAACCG	I	A	Red	NA	NA	NA	NA	NA	NA	chr1:184005359-184006766	Island	CCATGCCCCTTGTGGGACAAAGCCCCAATTCGCAGGCTACCCTCCAGAGCTCCAGCGGTC[CG]GTTCTCCCCATCAGCACCCTCTGCGCACACTGACCCGCGCGTCCCTCCGCAGCCTGACCG	GGAGGGACGCGCGGGTCAGTGTGCGCAGAGGGTGCTGATGGGGAGAACCG	GLT25D2	NM_015101	Body			DMR		1:182271983-182273444	1:184005278-184006905	Promoter_Associated_Cell_type_specific							chr1:184005565-184007115	3						TRUE
cg13103209	2.31857	0.00521319	chr11	118966133	+	cg13103209	7617984	79774286	ACACAACAACAATTACACTACAACAAACATCTATTCTAATATTTAAACCA	GCGCGACAACAATTACACTACGACGAACGTCTATTCTAATATTTAAACCG	I	T	Red	rs28990979	0.010575	NA	NA	NA	NA	chr11:118965017-118966464	Island	GCCTTGCCGCCAGTCTTGCCGCGGCCCGACATGCTAGCGAGGTAGACCGGTGAAGCACGA[CG]GCTCAAACACTAGAACAGACGCCCGCCGCAGTGTAACTGCTGTCGCGCGCGCGCCGCGAG	CGGCTCAAACACTAGAACAGACGCCCGCCGCAGTGTAACTGCTGTCGCGC	H2AFX;H2AFX	NM_002105;NM_002105	1stExon;5'UTR					11:118469993-118471661	11:118964931-118966658	Promoter_Associated	H2AFX;H2AFX;H2AFX;H2AFX	ENST00000530167.1;ENST00000375167.1;ENST00000375167.1;ENST00000530167.1	1stExon;1stExon;5'UTR;5'UTR	H2AFX;H2AFX;H2AFX;H2AFX	ENST00000530167.1;ENST00000375167.1;ENST00000375167.1;ENST00000530167.1	1stExon;1stExon;5'UTR;5'UTR	chr11:118965585-118966470	3						TRUE
cg05635455	2.31607	0.0108466	chr11	31531244	-	cg05635455	89725112	18657950	TCAAAACTAACATCTCAATCCTATTAATTACAAAAACCACAATTAAAACA	TCGAAACTAACGTCTCAATCCTATTAATTACGAAAACCGCGATTAAAACG	I	A	Red	NA	NA	NA	NA	NA	NA	chr11:31531131-31531501	Island	CGATTGGTTGGCTCGGGACTGACGTCTCAGTCCTATTGGTTACGAGAGCCGCGGTTGGGG[CG]AGGAGGCGGGAGTTTGGCACTGGTTCTGATAGGACGGGTGTTTGCGTTCCCAGAGTTCCT	CGCCCCAACCGCGGCTCTCGTAACCAATAGGACTGAGACGTCAGTCCCGA	ELP4;IMMP1L	NM_019040;NM_144981	TSS200;TSS200					11:31487708-31488306	11:31530629-31531916	Promoter_Associated	ELP4;IMMP1L;ELP4;IMMP1L;ELP4;IMMP1L;IMMP1L;IMMP1L	ENST00000350638.5;ENST00000528161.1;ENST00000379163.5;ENST00000526776.1;ENST00000395934.2;ENST00000534812.1;ENST00000278200.1;ENST00000533642.1	TSS200;TSS200;TSS200;TSS200;TSS200;TSS200;TSS200;TSS200	ELP4;IMMP1L;ELP4;ELP4;IMMP1L;ELP4;IMMP1L;IMMP1L;IMMP1L;IMMP1L;IMMP1L;IMMP1L;IMMP1L;IMMP1L;IMMP1L	ENST00000350638.5;ENST00000528161.1;ENST00000379163.5;ENST00000474374.1;ENST00000532287.1;ENST00000395934.2;ENST00000531693.1;ENST00000534812.1;ENST00000533921.1;ENST00000529749.1;ENST00000532624.1;ENST00000532668.1;ENST00000278200.1;ENST00000530023.1;ENST00000533642.1	TSS200;TSS200;TSS200;TSS200;TSS200;TSS200;TSS200;TSS200;TSS200;TSS200;TSS200;TSS200;TSS200;TSS200;TSS200	chr11:31531140-31531410	3						TRUE
cg21822573	2.30724	0.0310821	chr12	31812336	+	cg21822573	33765168	96633342	ACAACAAATAAACAACAACATCATTTTCCTCCAAAAACAAAATAAAATCA	ACAACGAATAAACGACGACGTCATTTTCCTCCAAAAACGAAATAAAATCG	I	A	Red	NA	NA	NA	NA	NA	NA		OpenSea	GGGCGGTGTCAGCAAAGCTAGGTAAGGAGACAGGGAGGACGGTGCCTGCCCCTTTAAGAT[CG]ACTCCACCCCGCCTCTGGAGGAAAATGACGCCGCCGTCTACCCGTTGTGGAACGTAACTC	CGACTCCACCCCGCCTCTGGAGGAAAATGACGCCGCCGTCTACCCGTTGT	C12orf72;C12orf72;C12orf72	NM_001135863;NM_173802;NM_001135864	TSS1500;5'UTR;5'UTR			RDMR		12:31703313-31703658	12:31811793-31813372	Promoter_Associated	METTL20;METTL20;METTL20	ENST00000538463.1;ENST00000395763.3;ENST00000412352.2	TSS1500;5'UTR;5'UTR	METTL20;METTL20;METTL20;METTL20	ENST00000538463.1;ENST00000539633.1;ENST00000395763.3;ENST00000412352.2	TSS1500;TSS1500;5'UTR;5'UTR	chr12:31812005-31812850	3						TRUE
cg22704068	2.30428	0.0214665	chr1	3689178	+	cg22704068	11701991	9641534	AACTAAAATAATAAACAAAACCATACAAAAAAAATCTAAAACCAATAACA	AACTAAAATAATAAACGAAACCATACGAAAAAAATCTAAAACCAATAACG	I	A	Red	NA	NA	NA	NA	NA	NA	chr1:3688553-3689684	Island	CCCCTCTCGCCCCGCCCCCTCTCGCCCCGCCCCCGGCCCCTTCTGGACCAGGCGCCTCCC[CG]CTACTGGCCCCAGACCTTCCCCGCATGGCCCCGCCCACCACTCTAGCCCCGCCACCTTCC	GGCTAGAGTGGTGGGCGGGGCCATGCGGGGAAGGTCTGGGGCCAGTAGCG	LOC388588	NM_001163724	TSS200					1:3678414-3679527	1:3688941-3689382	Unclassified	RP1-286D6.2;RP1-286D6.2	ENST00000561886.1;ENST00000444870.2	TSS1500;TSS200	RP1-286D6.2;RP1-286D6.2;RP1-286D6.2	ENST00000452264.1;ENST00000561886.1;ENST00000444870.2	TSS1500;TSS1500;TSS200	chr1:3688940-3689335	3						TRUE
cg10724490	2.30324	0.000436997	chr7	6523886	+	cg10724490	91712828	15787133	TTACAAAAAAATCCCTACAAACTAACCTACTAAACCTACACTAAAACACA	TTACAAAAAAATCCCTACGAACTAACCTACTAAACCTACGCTAAAACGCG	I	C	Grn	NA	NA	NA	NA	NA	NA	chr7:6523064-6523897	Island	GCGCGCGCGCGCGCGGGGCACCCTGGGAGAGCGGGGCCAGGCCCCGCCCCTTAAAGGGGG[CG]CGCCCCAGCGCAGGCTCAGCAGGTCAGCTCGCAGGGACTCCCTTGCAAGAAGACCCCGGA	CGCGCCCCAGCGCAGGCTCAGCAGGTCAGCTCGCAGGGACTCCCTTGCAA	KDELR2;KDELR2	NM_006854;NM_001100603	TSS200;TSS200					7:6489455-6490443	7:6522620-6524319	Promoter_Associated	KDELR2;DAGLB;KDELR2	ENST00000490996.1;ENST00000436575.1;ENST00000258739.4	TSS200;TSS200;TSS200	KDELR2;KDELR2;KDELR2;DAGLB;KDELR2	ENST00000490996.1;ENST00000462052.1;ENST00000382267.3;ENST00000436575.1;ENST00000258739.4	TSS200;TSS200;TSS200;TSS200;TSS200	chr7:6523725-6524110	3						TRUE
cg24938498	2.30284	0.00486296	chr3	42642146	-	cg24938498	10778857	11703149	TCTAAACTATACTCTCACAATATTTATCCCAACTCTCACAAAATTTAACA	TCTAAACTATACTCTCGCGATATTTATCCCGACTCTCGCGAAATTTAACG	I	T	Red	NA	NA	NA	NA	NA	NA	chr3:42641844-42642605	Island	TGACCACCCCCATCTAGACTGTACTCTCGCGGTATTTGTCCCGACTCTCGCGGGGTTTAG[CG]TGGCATTGGGAGGCCCGGCCTGGGGGAGGAGACGGCGTTCCGTTAGCGGCGTTGGGGTTT	CGCTAAACCCCGCGAGAGTCGGGACAAATACCGCGAGAGTACAGTCTAGA	NKTR;NKTR	NM_005385;NM_005385	1stExon;5'UTR	high-CpG:42617119-42617223				3:42616682-42617889	3:42641593-42642971	Promoter_Associated	NKTR;NKTR;NKTR;NKTR;SEC22C	ENST00000460910.1;ENST00000442970.1;ENST00000232978.8;ENST00000232978.8;ENST00000417572.1	TSS200;TSS200;1stExon;5'UTR;5'UTR	NKTR;NKTR;NKTR;NKTR;NKTR;SEC22C;NKTR;NKTR;NKTR;NKTR;NKTR;SEC22C;NKTR	ENST00000478488.1;ENST00000460910.1;ENST00000487466.1;ENST00000429888.1;ENST00000459950.1;ENST00000450981.1;ENST00000442970.1;ENST00000445842.1;ENST00000232978.8;ENST00000232978.8;ENST00000468735.2;ENST00000417572.1;ENST00000468735.2	TSS1500;TSS200;TSS200;TSS200;TSS200;TSS200;TSS200;TSS200;1stExon;5'UTR;1stExon;5'UTR;5'UTR	chr3:42641820-42642230	3						TRUE
cg14906390	2.3005	0.0015307	chr11	113930251	-	cg14906390	58751992	93718980	AAATAAAACAAAAAACACACACAAACTCAACCAATACAAAATAATAAACA	AAATAAAACGAAAAACGCGCGCGAACTCGACCAATACGAAATAATAAACG	I	A	Red	NA	NA	NA	NA	NA	NA	chr11:113929633-113932190	Island	AGGGGAAAGGAGGGGTGGGGCGGGGAGCGCGCGCGGGCTCGGCCAGTGCGGGGTGGTGGG[CG]GGCTGAGCCCGGGGACGGCGCGGGAGGGGGGAGGGAAGGGGGGCAGCTGTGGGCAGGGAG	CGCCCACCACCCCGCACTGGCCGAGCCCGCGCGCGCTCCCCGCCCCACCC	ZBTB16;ZBTB16	NM_006006;NM_001018011	TSS200;TSS1500					11:113434751-113437446			ZBTB16;ZBTB16	ENST00000392996.2;ENST00000335953.4	TSS1500;TSS200	ZBTB16;ZBTB16;ZBTB16;ZBTB16;ZBTB16	ENST00000544220.1;ENST00000535700.1;ENST00000392996.2;ENST00000335953.4;ENST00000541602.1	TSS1500;TSS1500;TSS1500;TSS200;TSS200	chr11:113930020-113932775	3						TRUE
cg26846755	2.28693	0.0495418	chr7	20425441	-	cg26846755	58713136		AAACTACTTTACTAATATAATCCATAACTTTACTACCTAAATTAACAAAC		II			NA	NA	NA	NA	NA	NA		OpenSea	GAGAGCTTAAGAAGCTACTTTGCTAATGTAATCCATAACTTTGCTACCTGAGTTAACAAA[CG]TTCATAACACTATTACATTTATTCTTTCTGAAAGGGATATTTCTGACATTTTCAAAGTCT	AGCTACTTTGCTAATGTAATCCATAACTTTGCTACCTGAGTTAACAAACG	ITGB8	NM_002214	Body											ITGB8	ENST00000478974.1	5'UTR			chr7:20424607-20425753	4
cg03907864	2.28562	0.0372473	chr22	41865051	+	cg03907864	99698440	26693972	ACCTTTAAAACCTTTAAACAAAAACATACCCAAAAAAATAAAACATCACA	GCCTTTAAAACCTTTAAACAAAAACGTACCCGAAAAAATAAAACGTCACG	I	A	Red	NA	NA	NA	NA	NA	NA	chr22:41864420-41865443	Island	GTGAGCTCCGCCCATTGCGTTCACAGGGTTCTGGCGCCTCTAGGGAGGCCTCGCCTTCAC[CG]TGACGCCCCACTCTTCCGGGCACGCCCCTGCCCAAAGGCTTTAAAGGCGCCGTGTGGGAC	GCCTTTAAAGCCTTTGGGCAGGGGCGTGCCCGGAAGAGTGGGGCGTCACG	ACO2;PHF5A	NM_001098;NM_032758	TSS200;TSS1500					22:40194919-40195489	22:41864320-41865630	Unclassified	PHF5A;ACO2;ACO2;ACO2;PHF5A;ACO2	ENST00000491254.1;ENST00000541439.1;ENST00000544234.1;ENST00000216254.4;ENST00000216252.3;ENST00000396512.3	TSS1500;TSS200;TSS200;TSS200;TSS1500;TSS200	PHF5A;PHF5A;ACO2;ACO2;ACO2;PHF5A;ACO2;ACO2	ENST00000491254.1;ENST00000459687.1;ENST00000541439.1;ENST00000544234.1;ENST00000216254.4;ENST00000216252.3;ENST00000396512.3;ENST00000471094.1	TSS1500;TSS1500;TSS200;TSS200;TSS200;TSS1500;TSS200;TSS200	chr22:41864645-41865195	3						TRUE
cg00266983	2.28212	0.00773862	chr7	1277521	-	cg00266983	13799221	45805975	AAAAAATAATAACACCAACAACTAAAAAAATACATACACATATTAAAACA	AAAAAATAATAACGCCGACAACTAAAAAAATACGTACGCATATTAAAACG	I	A	Red	NA	NA	NA	NA	NA	NA	chr7:1269165-1282864	Island	CAAATTGAAATTGGAGAATAATAGCGCCGGCAGCTGGGGGAGTGCGTGCGCATATTGGAG[CG]GAGATGGGGAATCGTGGGGCGGAATTTTCATGAGCTGCACTCTTTGTCAGCGCTCTTGTA	CGCTCCAATATGCGCACGCACTCCCCCAGCTGCCGGCGCTATTATTCTCC						CDMR		7:1244014-1244112									chr7:1276485-1277735	3						TRUE
cg08613144	2.27255	0.0114965	chr2	133428836	+	cg08613144	68623258	71628129	AAAAATAAAAATATACAAATTAAAAACAAAAACACCAACACACTCCAACA	AAAAATAAAAATATACGAATTAAAAACGAAAACACCAACGCACTCCGACG	I	A	Red	rs12622583	0.013741	NA	NA	NA	NA	chr2:133426652-133428870	Island	GGTGCTATCTTCGCCTTCCTTCCCGAGCCTTGCAGCAGGTGGTGCGGGAGACCGCTTGCC[CG]CCGGAGTGCGTTGGTGCCCCCGCCCCCAATCCGCACATTCCCATCCCCTTTCCGCACATC	CGCCGGAGTGCGTTGGTGCCCCCGCCCCCAATCCGCACATTCCCATCCCC	LYPD1;LYPD1;LYPD1	NM_001077427;NM_001077427;NM_144586	1stExon;5'UTR;TSS1500			DMR		2:133143087-133145361			LYPD1;LYPD1;LYPD1;LYPD1	ENST00000345008.6;ENST00000409034.3;ENST00000397463.2;ENST00000345008.6	5'UTR;TSS1500;TSS1500;1stExon	LYPD1;LYPD1;LYPD1;LYPD1;LYPD1	ENST00000345008.6;ENST00000409034.3;ENST00000449209.1;ENST00000397463.2;ENST00000345008.6	5'UTR;TSS1500;TSS1500;TSS1500;1stExon	chr2:133427420-133428970	3						TRUE
cg01567084	2.27207	0.0487558	chr11	102980010	+	cg01567084	39797867	88759856	CCTCAAAACTCTTCAACAACTCCCTACAATCATCAATTATAAAAAATTCA	CCTCGAAACTCTTCAACGACTCCCTACGATCATCGATTATAAAAAATTCG	I	A	Red	NA	NA	NA	NA	NA	NA		OpenSea	CGTGATAAGAAATCAGTAAGAAGAATAAAAGACATGTTTGAGAGCCAACATAAACTTGTC[CG]AACCCCTTACAATCGATGACCGCAGGGAGCCGCTGAAGAGCTCCGAGGCGGTCGATAGCC	CCTCGGAGCTCTTCAGCGGCTCCCTGCGGTCATCGATTGTAAGGGGTTCG	DYNC2H1;DYNC2H1	NM_001377;NM_001080463	TSS200;TSS200						11:102979563-102981388	Promoter_Associated	DYNC2H1;DYNC2H1;DYNC2H1	ENST00000334267.7;ENST00000398093.3;ENST00000375735.2	TSS1500;TSS1500;TSS200	DYNC2H1;DYNC2H1;DYNC2H1	ENST00000334267.7;ENST00000398093.3;ENST00000375735.2	TSS1500;TSS1500;TSS200	chr11:102979960-102980690	3						TRUE
cg16249798	2.27043	0.0153946	chr1	38325439	-	cg16249798	15664850	67647177	TTAACAAACAAAACACCAAAAAAAAAACACCCAAAAAATAAATTCATCCA	TTAACGAACGAAACACCGAAAAAAAAACGCCCAAAAAATAAATTCATCCG	I	C	Grn	rs41310438	0.074429	NA	NA	NA	NA	chr1:38325150-38325999	Island	TGCAGCCTCCAATTGGCGAGCGGGGCACCGAGGGGAAGGCGCCCAGGAGGTGGGTTCATC[CG]CGTGGGGAAGCGCCCGGGGTGGCCACGCGGGGCCCGGAGGGTGTCGCCCTCGCGGCACCG	TTGGCGAGCGGGGCACCGAGGGGAAGGCGCCCAGGAGGTGGGTTCATCCG	MTF1	NM_005955	TSS200					1:38097738-38098586	1:38324697-38326446	Promoter_Associated	MTF1;RP11-109P14.10;MTF1	ENST00000468190.1;ENST00000419993.1;ENST00000373036.3	TSS1500;TSS1500;TSS200	MTF1;RP11-109P14.10;MTF1	ENST00000468190.1;ENST00000419993.1;ENST00000373036.3	TSS1500;TSS1500;TSS200	chr1:38325225-38325490	3						TRUE
cg08899646	2.2651	0.00194657	chr20	361928	-	cg08899646	58776846	39697564	AAAAAACACCAAAAACCTCTAAACATCTACATATTACCACATATTACACA	AAAAAACGCCGAAAACCTCTAAACGTCTACGTATTACCGCGTATTACACG	I	C	Grn	NA	NA	NA	NA	NA	NA	chr20:361489-362805	Island	GGCGGCCGGGGAAGGGGGCGCCGGAAGCCTCTGGGCGTCTGCGTGTTGCCGCGTGTTACA[CG]CACGCACGCCCCTTACACACCTTTTCACAGACCCCGCCGTCGGGGCGCGGCCAGGTCAGA	AGGGGGCGCCGGAAGCCTCTGGGCGTCTGCGTGTTGCCGCGTGTTACACG	TRIB3;TRIB3;TRIB3;TRIB3;TRIB3;TRIB3	NM_021158;NM_001301196;NM_001301201;NM_001301188;NM_001301193;NM_001301190	5'UTR;TSS200;TSS200;TSS200;TSS200;TSS200	high-CpG:309373-309958				20:309424-310785	20:361321-363176	Promoter_Associated	TRIB3;TRIB3	ENST00000217233.3;ENST00000485293.1	5'UTR;TSS200	TRIB3;TRIB3;TRIB3;TRIB3	ENST00000217233.3;ENST00000485293.1;ENST00000449710.1;ENST00000449710.1	5'UTR;TSS200;1stExon;5'UTR	chr20:361820-362115	3
cg25981597	2.25957	0.00477037	chr2	197504344	+	cg25981597	32616858	26796267	ATACACAAACACACCCATAACAAAACATATCAAAAACTATAATTTTCCCA	ATACGCAAACGCACCCGTAACAAAACATATCGAAAACTATAATTTTCCCG	I	A	Red	NA	NA	NA	NA	NA	NA	chr2:197504191-197504558	Island	TCCCTGAGCGCCGCCGGATGCCGGCCTGGGTCCCGCCCAGGGCTGAGGGCCCTCCTGGGC[CG]GGAAAACTACAGTTCCCGACATGCCCTGCCACGGGTGCGCCTGCGTACCGGAGCTACTGC	GTACGCAGGCGCACCCGTGGCAGGGCATGTCGGGAACTGTAGTTTTCCCG	CCDC150	NM_001080539	TSS200					2:197212382-197212985	2:197503822-197505376	Promoter_Associated	CCDC150;CCDC150;CCDC150;CCDC150;CCDC150	ENST00000536389.1;ENST00000472405.2;ENST00000423093.2;ENST00000272831.7;ENST00000272831.7	TSS200;TSS200;TSS200;1stExon;5'UTR	CCDC150;CCDC150;CCDC150;CCDC150;CCDC150;CCDC150	ENST00000471546.1;ENST00000472405.2;ENST00000471033.1;ENST00000431807.2;ENST00000272831.7;ENST00000272831.7	TSS200;TSS200;TSS200;5'UTR;1stExon;5'UTR	chr2:197504185-197504455	3						TRUE
cg12311815	2.25894	0.0433405	chr2	133402940	+	cg12311815	21635270	90707127	AAACACTACACAAAACAAACACTATCAATAATAAAATACACATATACACA	GAACGCTACACAAAACGAACGCTATCGATAATAAAATACGCATATACGCG	I	C	Grn	NA	NA	NA	NA	NA	NA	chr2:133402720-133403010	Island	TTCGTGCAGGTGCTGTGCTGCCGCCTGTCGCTGCAGCACGCCAACCACGAGAAGCGCCTG[CG]CGTACATGCGCACTCCACCACCGACAGCGCCCGCTTTGTGCAGCGCCCGTTGCTCTTCGC	CGCGTACATGCGCACTCCACCACCGACAGCGCCCGCTTTGTGCAGCGCCC	GPR39;LYPD1;LYPD1	NM_001508;NM_144586;NM_001077427	Body;3'UTR;3'UTR					2:133119223-133119539			LYPD1;LYPD1;GPR39	ENST00000409034.3;ENST00000397463.2;ENST00000470071.1	3'UTR;3'UTR;5'UTR	LYPD1;LYPD1;GPR39	ENST00000409034.3;ENST00000397463.2;ENST00000470071.1	3'UTR;3'UTR;5'UTR	chr2:133402665-133403050	3						TRUE
cg24965617	2.25651	0.0411209	chr3	48885338	+	cg24965617	97791104	42603179	AAAAACAAATCATCTAATAACACAAACACACTAAAAACCAATACTAAACA	AAAAACGAATCATCTAATAACGCAAACGCACTAAAAACCGATACTAAACG	I	A	Red	NA	NA	NA	NA	NA	NA	chr3:48884503-48885406	Island	CTGGACGGGCGGGGCAGGCGTCCTGGTTGTGACGCACGCCACCGCGGGCGTGCGCGTCCC[CG]CTTAGCACCGGCCCTCAGTGCGCTTGCGCCACTAGATGACCCGCCCCCTCGGGCTGTCGG	GGGGGCGGGTCATCTAGTGGCGCAAGCGCACTGAGGGCCGGTGCTAAGCG	PRKAR2A	NM_004157	TSS200					3:48859487-48860442	3:48884239-48886116	Promoter_Associated	PRKAR2A-AS1;PRKAR2A-AS1;PRKAR2A-AS1;PRKAR2A-AS1;PRKAR2A;PRKAR2A;PRKAR2A	ENST00000435419.1;ENST00000435419.1;ENST00000431705.1;ENST00000416209.2;ENST00000454963.1;ENST00000296446.8;ENST00000265563.8	1stExon;5'UTR;TSS200;TSS200;TSS200;TSS200;TSS200	PRKAR2A-AS1;PRKAR2A-AS1;PRKAR2A-AS1;PRKAR2A-AS1;PRKAR2A;PRKAR2A;PRKAR2A;PRKAR2A	ENST00000435419.1;ENST00000435419.1;ENST00000431705.1;ENST00000523129.2;ENST00000454963.1;ENST00000296446.8;ENST00000419216.1;ENST00000265563.8	1stExon;5'UTR;TSS200;TSS200;TSS200;TSS200;TSS200;TSS200	chr3:48885185-48885450	3						TRUE
cg16752864	2.25365	0.00741144	chr4	140222485	+	cg16752864	75718832	21733840	CTATAAAAACCAAAAAAATCAAAACAAACCCCACCCATCATTTCAATACA	CTATAAAAACCGAAAAAATCGAAACAAACCCCGCCCATCATTTCAATACG	I	T	Red	NA	NA	NA	NA	NA	NA	chr4:140222426-140223335	Island	GGCGGTCTGAACCGTACTTGCCTAGCCTCCCGTAGCTCCGCGGGCGCTTCGAGGGTACCA[CG]CACTGAAATGATGGGCGGGGCCTGCCCCGACCCTCCCGGCCTCCACAGGCAGGCCAGCCT	CGCACTGAAATGATGGGCGGGGCCTGCCCCGACCCTCCCGGCCTCCACAG	NAA15	NM_057175	TSS200					4:140441787-140443182	4:140221960-140223948	Promoter_Associated	NDUFC1;NDUFC1;NAA15;NDUFC1;NDUFC1;NAA15;NAA15	ENST00000394223.1;ENST00000394228.1;ENST00000398947.1;ENST00000505036.1;ENST00000544855.1;ENST00000296543.4;ENST00000544077.1	5'UTR;5'UTR;TSS1500;TSS200;TSS200;TSS200;TSS200	NDUFC1;NDUFC1;NAA15;NAA15;NDUFC1;NDUFC1;NDUFC1;NAA15;NDUFC1;NAA15;NDUFC1;NDUFC1	ENST00000394223.1;ENST00000394228.1;ENST00000398947.1;ENST00000482087.1;ENST00000505036.1;ENST00000544855.1;ENST00000513022.1;ENST00000296543.4;ENST00000503453.1;ENST00000544077.1;ENST00000503453.1;ENST00000394225.2	5'UTR;5'UTR;TSS1500;TSS1500;TSS200;TSS200;TSS200;TSS200;1stExon;TSS200;3'UTR;3'UTR	chr4:140222425-140222695	3						TRUE
cg02317534	2.25038	0.0284291	chr7	22705333	+	cg02317534	46743209	7764952	AAACAAAAAATCAAATATCCTCAAAATTTCCTCAAACAAAAACCTAAACA	AAACGAAAAATCGAATATCCTCGAAATTTCCTCAAACGAAAACCTAAACG	I	C	Grn	NA	NA	NA	NA	NA	NA	chr7:22704823-22705421	Island	GCCGGGACCTCGGTGGAGCGCTTCCCGCCCTCGGCACCCCTACCCCCGGTGGCCCAGACG[CG]CCCAGGTCCTCGCCTGAGGAAACTCCGAGGACACCCGACCTCCCGCTCTCTCTCAAACCG	CGCCCAGGTCCTCGCCTGAGGAAACTCCGAGGACACCCGACCTCCCGCTC								7:22671237-22672014			AC002480.2	ENST00000414116.1	TSS200	AC002480.2	ENST00000414116.1	TSS200	chr7:22705140-22705415	3						TRUE
cg17139369	2.24975	0.0177345	chr19	8478169	-	cg17139369	54700140	55673828	ATTAACAAATACAAACAAAAAACAATCACTATTAATCCACAACACTATCA	ATTAACGAATACAAACGAAAAACGATCGCTATTAATCCGCGACGCTATCG	I	A	Red	NA	NA	NA	NA	NA	NA	chr19:8478005-8478226	Island	ACGTGCAAGGCGATTGGCGAATGCAGGCGAGAGGCGGTCGCTATTGGTCCGCGGCGCTGT[CG]GCTCGGCGGGCGGTGCCCGGACGCAGGTGCCGGCCGGAGCGGAGCTAGTGGCGCCGACGG	ATTGGCGAATGCAGGCGAGAGGCGGTCGCTATTGGTCCGCGGCGCTGTCG	MARCH2;MARCH2;MARCH2	NM_001005415;NM_001005416;NM_016496	TSS200;TSS200;TSS200	high-CpG:8384147-8384216				19:8383920-8384476	19:8477727-8478477	Promoter_Associated	2002-03-01	ENST00000215555.2	TSS200	2002-03-01	ENST00000215555.2	TSS200	chr19:8477920-8478215	3						TRUE
cg09818520	2.24866	0.0241743	chr1	151162600	+	cg09818520	20669547	62740187	AAAACCAAACTAATAAAAAACTACAAATAACAACACAATCTCAATAAACA	AAAACCGAACTAATAAAAAACTACAAATAACGACGCAATCTCGATAAACG	I	A	Red	NA	NA	NA	NA	NA	NA		OpenSea	GCCCAGAAAGCCGGTTCCCAGCGGTCTTCCGGGGTGCCCGGCCCCCAGCCAAACTCATAC[CG]CCTACCGAGACTGCGCCGCCACCTGCAGCCCCTCACCAGCTCGGTTTTGGGAGCTCGACG	CGCCTACCGAGACTGCGCCGCCACCTGCAGCCCCTCACCAGCTCGGTTTT	VPS72;VPS72	NM_005997;NM_005997	5'UTR;1stExon			RDMR		1:149428794-149429421	1:151162304-151162920	Promoter_Associated	VPS72;VPS72;VPS72;VPS72;VPS72;VPS72	ENST00000354473.4;ENST00000368892.4;ENST00000354473.4;ENST00000368892.4;ENST00000496809.1;ENST00000496809.1	1stExon;1stExon;5'UTR;5'UTR;1stExon;3'UTR	VPS72;VPS72;VPS72;VPS72;VPS72;VPS72;VPS72;VPS72;VPS72;VPS72;VPS72	ENST00000471423.1;ENST00000354473.4;ENST00000491094.1;ENST00000368892.4;ENST00000354473.4;ENST00000368892.4;ENST00000496809.1;ENST00000491094.1;ENST00000496809.1;ENST00000471423.1;ENST00000463470.1	1stExon;1stExon;1stExon;1stExon;5'UTR;5'UTR;1stExon;3'UTR;3'UTR;3'UTR;3'UTR	chr1:151162040-151162815	3						TRUE
cg24565369	2.24043	0.0185311	chr7	119913683	+	cg24565369	77772452	70605593	ACAAACAACCAAATCCAATACACCAAAAAAACATAAATAAAACTCAAACA	GCGAACAACCGAATCCGATACGCCGAAAAAACATAAATAAAACTCAAACG	I	A	Red	NA	NA	NA	NA	NA	NA	chr7:119912840-119913883	Island	TTTTGGAAGGTGAAAAGGAGGAGGGAGGCACGGAGGGATGGGGGAAGGGAAAGAAGAGCT[CG]CTTGAGCTTTATTTATGCTCTCTCGGCGCATCGGATTCGGCTGCTCGCGAGCTGCTTTCT	CGCTTGAGCTTTATTTATGCTCTCTCGGCGCATCGGATTCGGCTGCTCGC	KCND2	NM_012281	TSS200			DMR		7:119700110-119701572	7:119913591-119913804	Unclassified_Cell_type_specific	KCND2	ENST00000331113.4	TSS200	KCND2	ENST00000331113.4	TSS200	chr7:119913280-119913935	3						TRUE
cg02839557	2.23886	0.00719957	chrY	6778641	+	cg02839557	50790985	30767579	TACACAACAACACAAAAAATTAACACTAACAATAACCACCACTAAAAACA	TACACGACGACGCAAAAAATTAACACTAACGATAACCACCACTAAAAACG	I	A	Red	NA	NA	NA	NA	NA	NA	chrY:6778574-6780028	Island	GCGGCGAGTGGGTGCCCTCTCGCTCTCAGTCCTCCCGGTCCGCGTTTGCATGCTAGCGGC[CG]CTCCCAGTGGTGGTCACCGCCAGTGCCAATCCCTTGCGCCGCCGTGCAGTCCCGCCCTCT	TGCACGGCGGCGCAAGGGATTGGCACTGGCGGTGACCACCACTGGGAGCG	TBL1Y;TBL1Y;TBL1Y	NM_134259;NM_033284;NM_134258	TSS200;TSS200;TSS200					Y:6838022-6839951			TBL1Y;TBL1Y	ENST00000355162.2;ENST00000540077.1	TSS200;TSS200	TBL1Y;TBL1Y	ENST00000346432.3;ENST00000540077.1	TSS200;TSS200	chrY:6778505-6779035	3						TRUE
cg25740621	2.23156	0.00881811	chr2	162164980	-	cg25740621	7677304	47713894	CCAAAAATACTTCACAACAAAAACCCAAACAACTCTTTTAAATAAAATCA	CCGAAAATACTTCGCGACGAAAACCCGAACAACTCTTTTAAATAAAATCG	I	A	Red	NA	NA	NA	NA	NA	NA	chr2:162164675-162165248	Island	AAACTAGTGAACCCGGAAGTGCTTCGCGGCGGAGGCCCGGGCAACTCTTTTGAATGGAAT[CG]GGCTGATTCATCGCCGGTTTGCAGACAGAGCCGCGTCGGGTGTGCGCCGCTGCTGCTGTT	CCGGAAGTGCTTCGCGGCGGAGGCCCGGGCAACTCTTTTGAATGGAATCG	PSMD14;PSMD14	NM_005805;NM_005805	1stExon;5'UTR	high-CpG:161873161-161873242				2:161872922-161873481	2:162164347-162165601	Promoter_Associated	PSMD14;PSMD14	ENST00000409682.3;ENST00000409682.3	1stExon;5'UTR	PSMD14;PSMD14;PSMD14;PSMD14;PSMD14	ENST00000409682.3;ENST00000437630.1;ENST00000478123.1;ENST00000409682.3;ENST00000478123.1	1stExon;TSS200;1stExon;5'UTR;5'UTR	chr2:162164765-162165335	3						TRUE
cg15692134	2.2292	0.0130391	chr9	116037834	+	cg15692134	82730835	32726272	CCCCAAAACAACACAAAACATAATAAAAATCATAATAAAAAATAACATCA	CCCCGAAACGACGCGAAACATAATAAAAATCGTAATAAAAAATAACGTCG	I	T	Red	NA	NA	NA	NA	NA	NA	chr9:116037549-116038229	Island	AGAACCTCGTCTTCCGCGAGCTTTTCCTGGAGGTTCTAGGAGGGATGCCCCTCAATGCCA[CG]ACGCCATTTCCTACTACGACTTCCATCATGCTCCGCGCCGCTCCGGGGGCGGTGACCCCT	CGACGCCATTTCCTACTACGACTTCCATCATGCTCCGCGCCGCTCCGGGG	CDC26;CDC26;PRPF4;PRPF4	NM_139286;NM_139286;NM_004697;NM_001244926	5'UTR;1stExon;TSS200;TSS200	high-CpG:115077491-115077687				9:115077169-115078110	9:116036654-116038545	Unclassified	CDC26;PRPF4;PRPF4;CDC26;CDC26	ENST00000374206.3;ENST00000374198.3;ENST00000374198.3;ENST00000374206.3;ENST00000490408.1	5'UTR;5'UTR;1stExon;1stExon;TSS200	CDC26;PRPF4;PRPF4;CDC26;CDC26	ENST00000374206.3;ENST00000374198.3;ENST00000374198.3;ENST00000374206.3;ENST00000490408.1	5'UTR;5'UTR;1stExon;1stExon;TSS200	chr9:116037720-116038035	3
cg12243053	2.2289	0.00735417	chr3	9833997	-	cg12243053	71612905		AATTCAATATCTAACACAAAAATAAAACTATTTAATAACTAACCCCRCCC		II			rs293778	0.14722	NA	NA	NA	NA	chr3:9833992-9834985	Island	GTCAAGAGCCCAGTTCAGTGTCTGGCACAGAAGTGGGACTGTTTAATGGCTGGCCCCGCC[CG]GGGGTCGCCCAAATGTCCCGCCTTCAGAGTCCTCGTTCTCTAGGGACACCCTAGTGCGAC	CGGGCGGGGCCAGCCATTAAACAGTCCCACTTCTGTGCCAGACACTGAAC	ARPC4;ARPC4-TTLL3;TADA3;TADA3;TADA3;ARPC4;TADA3;TADA3;ARPC4;ARPC4;TADA3	NM_005718;NM_001198793;NM_006354;NM_001278270;NM_133480;NM_001198780;NM_006354;NM_133480;NM_001024960;NM_001024959;NR_103488	TSS1500;TSS1500;5'UTR;5'UTR;5'UTR;TSS1500;1stExon;1stExon;TSS200;TSS200;Body						3:9833560-9835161	Unclassified	TADA3;ARPC4;ARPC4;TADA3;TADA3;TADA3;ARPC4;ARPC4-TTLL3;ARPC4;TADA3;TADA3;TADA3;ARPC4	ENST00000492635.1;ENST00000287613.7;ENST00000397261.2;ENST00000343450.2;ENST00000301964.2;ENST00000440161.1;ENST00000485273.1;ENST00000397256.1;ENST00000433034.1;ENST00000492635.1;ENST00000343450.2;ENST00000301964.2;ENST00000498623.2	3'UTR;TSS1500;TSS1500;5'UTR;5'UTR;5'UTR;TSS1500;TSS1500;TSS1500;1stExon;1stExon;1stExon;TSS200	TADA3;ARPC4;ARPC4;TADA3;TADA3;TADA3;TADA3;ARPC4;ARPC4;ARPC4;ARPC4;ARPC4-TTLL3;ARPC4;TADA3;TADA3;TADA3;TADA3;ARPC4	ENST00000492635.1;ENST00000287613.7;ENST00000397261.2;ENST00000343450.2;ENST00000301964.2;ENST00000439043.1;ENST00000440161.1;ENST00000479956.1;ENST00000440787.1;ENST00000467289.1;ENST00000485273.1;ENST00000397256.1;ENST00000433034.1;ENST00000492635.1;ENST00000343450.2;ENST00000301964.2;ENST00000439043.1;ENST00000498623.2	3'UTR;TSS1500;TSS1500;5'UTR;5'UTR;5'UTR;5'UTR;TSS1500;TSS1500;TSS1500;TSS1500;TSS1500;TSS1500;1stExon;1stExon;1stExon;1stExon;TSS200	chr3:9833800-9834015	3
cg07934941	2.22123	0.0459938	chr4	185654596	+	cg07934941	95698969	68696274	AACATTTAATCAATTACAAAACACACTCTAAAATACTAATCACTAATTCA	AACGTTTAATCGATTACAAAACGCGCTCTAAAATACTAATCGCTAATTCG	I	T	Red	NA	NA	NA	NA	NA	NA	chr4:185654505-185655515	Island	GCAGCAAGCCGAGACCCTTCCCGCCAGATCCAGGCCGGGCCTTGGATGGCCATTCGCCAA[CG]AATCAGCGACCAGCATTCTAGAGCGCGTTTTGCAACCGACCAAACGCTCGCTTTCTTTGG	AGCGTTTGGTCGGTTGCAAAACGCGCTCTAGAATGCTGGTCGCTGATTCG	MLF1IP	NM_024629	Body					4:185891525-185891712	4:185654395-185655890	Promoter_Associated				MLF1IP	ENST00000514781.1	TSS200	chr4:185654305-185655155	3						TRUE
cg00558986	2.21948	0.00774017	chr3	93781766	+	cg00558986	85791918	93607471	CACACTATAAAATTCTTATCAAAAAAACTTAACTCCCACAAAAAATTTCA	CGCGCTATAAAATTCTTATCGAAAAAACTTAACTCCCGCGAAAAATTTCG	I	T	Red	NA	NA	NA	NA	NA	NA	chr3:93781648-93782108	Island	CCGTTACCTCCGCGTCCTGGGAAGTATCAGCCTTTACCAGCTACCGGAAGTAACTGCGCA[CG]AAATCTCCCGCGGGAGCTAAGCCTCTTCGACAAGAATTCTATAGCGCGAGCAAATCAGTA	CGCGCTATAGAATTCTTGTCGAAGAGGCTTAGCTCCCGCGGGAGATTTCG	NSUN3;DHFRL1	NM_022072;NM_176815	TSS200;TSS200	high-CpG:95264424-95264489				3:95264339-95264871	3:93781432-93782316	Promoter_Associated	DHFRL1;DHFRL1;NSUN3;DHFRL1;NSUN3;NSUN3;DHFRL1;DHFRL1	ENST00000314636.2;ENST00000314636.2;ENST00000485793.1;ENST00000481631.1;ENST00000314622.4;ENST00000314622.4;ENST00000394221.2;ENST00000394221.2	5'UTR;1stExon;TSS200;TSS200;5'UTR;1stExon;5'UTR;1stExon	DHFRL1;DHFRL1;NSUN3;NSUN3;NSUN3;NSUN3;DHFRL1;NSUN3;DHFRL1;NSUN3;NSUN3;DHFRL1;DHFRL1;DHFRL1	ENST00000314636.2;ENST00000314636.2;ENST00000477077.1;ENST00000476588.1;ENST00000485793.1;ENST00000461625.1;ENST00000481631.1;ENST00000468555.1;ENST00000461173.1;ENST00000314622.4;ENST00000314622.4;ENST00000394221.2;ENST00000496983.1;ENST00000394221.2	5'UTR;1stExon;TSS200;TSS200;TSS200;TSS200;TSS200;TSS200;TSS200;5'UTR;1stExon;5'UTR;5'UTR;1stExon	chr3:93781580-93781950	3						TRUE
cg04838847	2.21868	0.0169164	chr8	110587155	-	cg04838847	37607915	71687544	ATTAACACACAATAACAACAACTTCTATTTAAATTTTAATACAAAAAACA	ATTAACACACGATAACAACAACTTCTATTTAAATTTTAATACGAAAAACG	I	A	Red	NA	NA	NA	NA	NA	NA		OpenSea	CACATGGGACACATTGGCACACGGTAACAACAACTTCTATTTAGGTTTTGATACGGAAGG[CG]GTGCGGCGGAGCGAATGCAGGGCAACCACGCAACAGCCCCTGAGCAAGGCCCCGATGTTA	CGCCTTCCGTATCAAAACCTAAATAGAAGTTGTTGTTACCGTGTGCCAAT	GOLSYN;GOLSYN;GOLSYN;GOLSYN;GOLSYN;GOLSYN;GOLSYN;GOLSYN;GOLSYN;GOLSYN;GOLSYN;GOLSYN;GOLSYN;GOLSYN;GOLSYN	NM_001099743;NM_001099751;NM_001099752;NM_001099754;NM_001099753;NM_001099744;NM_001099748;NM_001099746;NM_001099747;NM_017786;NM_001099745;NM_001099756;NM_001099755;NM_001099749;NM_001099750	Body;Body;Body;Body;Body;Body;Body;Body;Body;Body;Body;Body;Body;Body;Body					8:110656324-110656520									chr8:110587040-110587215	3						TRUE
cg01328111	2.21847	8.80988e-05	chr4	8160584	+	cg01328111	22641937	79810112	AAAACACAAAACAAAACCACCAAAAAAAACATAAAAATAAACATAACACA	AAAACGCGAAACGAAACCGCCAAAAAAAACGTAAAAATAAACGTAACACG	I	A	Red	rs78006508	0.0179	NA	NA	NA	NA	chr4:8159728-8160893	Island	CCGCTCCTTGCGCACACGCCAGGCAGCGCCGCCGCAGCCCCACGGCGCGCAGGCCACGCC[CG]TGCCACGCCCACTCTCACGCCCCTCCTGGCGGCCCCGCCCCGCGCCCCCGCTGCCGCCCG	GGGGCGCGGGGCGGGGCCGCCAGGAGGGGCGTGAGAGTGGGCGTGGCACG	ABLIM2;ABLIM2;ABLIM2;ABLIM2;ABLIM2;ABLIM2;ABLIM2	NM_001130085;NM_001130087;NM_001130084;NM_032432;NM_001130088;NM_001130083;NM_001130086	TSS200;TSS200;TSS200;TSS200;TSS200;TSS200;TSS200	high-CpG:8211403-8211533				4:8210495-8212160	4:8160479-8160857	Promoter_Associated	ABLIM2;ABLIM2;ABLIM2;ABLIM2;ABLIM2;ABLIM2	ENST00000505872.1;ENST00000447017.2;ENST00000361581.5;ENST00000407564.3;ENST00000361737.5;ENST00000296372.8	TSS200;TSS200;TSS200;TSS200;TSS200;TSS200	ABLIM2;ABLIM2;ABLIM2;ABLIM2;ABLIM2;ABLIM2	ENST00000505872.1;ENST00000447017.2;ENST00000361581.5;ENST00000407564.3;ENST00000361737.5;ENST00000296372.8	TSS200;TSS200;TSS200;TSS200;TSS200;TSS200	chr4:8160505-8160895	3						TRUE
cg19524774	2.21518	0.0328807	chr3	121264849	+	cg19524774	57648578	93734363	TATAACTTTCAAATTACTTAAACCACAAAAAACTCTATAATTCCAAAACA	TATAACTTTCGAATTACTTAAACCACGAAAAACTCTATAATTCCGAAACG	I	A	Red	rs16832372	0.030453	NA	NA	NA	NA	chr3:121264469-121264943	Island	CTGGCCTGGCAACAGCTGCGGACATCTTCCCGCCAGTCTTCAAACTCAAACCTCCCGGCC[CG]CCCCGGAACCATAGAGTTCTCCGTGGCTTAAGTAACCCGAAAGCCATAGACTCGTGGGGA	TATGGCTTTCGGGTTACTTAAGCCACGGAGAACTCTATGGTTCCGGGGCG	POLQ;POLQ	NM_199420;NM_199420	1stExon;5'UTR	low-CpG:122747486-122747546				3:122747062-122747633	3:121264057-121265948	Promoter_Associated	POLQ;POLQ;POLQ	ENST00000264233.5;ENST00000264233.5;ENST00000393672.3	1stExon;5'UTR;ExonBnd	POLQ;POLQ;POLQ	ENST00000264233.5;ENST00000264233.5;ENST00000393672.3	1stExon;5'UTR;ExonBnd	chr3:121263980-121264995	3						TRUE
cg11769456	2.21301	0.00047683	chr2	241938159	+	cg11769456	4783272	16760904	AAAAAACTAAACTACACACAAAAATAACCAACAAAACCAAACAAAATACA	AAAAAACTAAACTACGCGCGAAAATAACCGACAAAACCAAACGAAATACG	I	A	Red	NA	NA	NA	NA	NA	NA	chr2:241937716-241938468	Island	CGAACGGGCGCGGGACGCGGAGCCCCCGACGGCGCGGCCAGCGGGCGCGCCCGCGCTCCC[CG]CACCCCGCCTGGCCCTGCCGGCCACCCCCGCGCGCAGCCTAGTCCCCCAGCGCCCTGCTC	GGGGGACTAGGCTGCGCGCGGGGGTGGCCGGCAGGGCCAGGCGGGGTGCG	SNED1	NM_001080437	TSS200					2:241586347-241587544	2:241937642-241938165	Unclassified_Cell_type_specific	SNED1	ENST00000401884.1	TSS200	SNED1	ENST00000401884.1	TSS200			chr2:241935547-241939986	6	chr2:241937389-241938975	6		TRUE
cg05541396	2.21295	0.0372539	chr8	30891222	-	cg05541396	41675212	84626902	AACACACTAAACAAAACTAAATAAACTATAATAAAAAAATTACAACACCA	GACGCGCTAAACGAAACTAAATAAACTATAATAAAAAAATTACAACGCCG	I	C	Grn	NA	NA	NA	NA	NA	NA		OpenSea	CATGCGCACCGCGGCGCGCTGGGCGGGGCTGGATGGGCTGTGGTGGGAGGGTTGCAGCGC[CG]CGAGAAAGGCGAGCCGGGCCGGGGGCGGGGAAAGGGGTGGGGCAGGAACGGGGGCGGGGA	CGGCGCTGCAACCCTCCCACCACAGCCCATCCAGCCCCGCCCAGCGCGCC	PURG;PURG;PURG;WRN;WRN	NM_001015508;NM_001015508;NM_013357;NM_000553;NM_000553	1stExon;5'UTR;TSS1500;1stExon;5'UTR					8:31009312-31011261	8:30891102-30891331	Promoter_Associated	PURG;PURG;PURG;PURG;WRN	ENST00000475541.1;ENST00000339382.2;ENST00000339382.2;ENST00000523392.1;ENST00000298139.5	1stExon;1stExon;5'UTR;TSS1500;TSS200	PURG;PURG;PURG;PURG;WRN	ENST00000475541.1;ENST00000339382.2;ENST00000339382.2;ENST00000523392.1;ENST00000298139.5	1stExon;1stExon;5'UTR;TSS1500;TSS200	chr8:30891005-30891815	3
cg11963430	2.21217	0.00209544	chr19	19729565	+	cg11963430	97772898	68689132	AAACATATCTATAAACAATACAATACACAAATTAACTAACAATAACAACA	AAACGTATCTATAAACGATACAATACACGAATTAACTAACGATAACGACG	I	A	Red	NA	NA	NA	NA	NA	NA	chr19:19729127-19729814	Island	AGCCAACCGCCGCTGCCTGAGCGCCGCGCCCGCTCTCGCTCGCGCCTAAGCCACGCCCAC[CG]CCGCTATCGCCAGCCAACCCGTGTATTGCACCGCCTACAGACACGCCCCTTCATCTCCGT	CGCCGCTATCGCCAGCCAACCCGTGTATTGCACCGCCTACAGACACGCCC	PBX4	NM_025245	TSS200	high-CpG:19590505-19590579			TRUE	19:19590010-19590814	19:19729005-19730199	Promoter_Associated	PBX4;PBX4;PBX4	ENST00000251203.5;ENST00000559264.1;ENST00000251203.5	1stExon;TSS200;5'UTR	PBX4;PBX4;PBX4;PBX4;PBX4;PBX4	ENST00000251203.5;ENST00000559264.1;ENST00000251203.5;ENST00000558222.1;ENST00000560879.1;ENST00000557978.1	1stExon;TSS200;5'UTR;TSS200;TSS200;TSS200	chr19:19729480-19729775	3						TRUE
cg06668034	2.21014	0.00688994	chr3	47018194	+	cg06668034	74710148	27793541	AAAAAAACATACACAAACAAAATAAAAACAACTACAACTAATATAAACCA	AAAAAAACGTACGCGAACAAAATAAAAACAACTACGACTAATATAAACCG	I	A	Red	rs936181	0.062973	NA	NA	NA	NA	chr3:47017879-47018312	Island	CCGGTTTTCTCCCGTAGGGCCTTCAGCCGTTCCTTTCGCCGCAACGCCTCTTCCTCTAGC[CG]GCCCACACCAGCCGTAGTTGCCTCCATCTTGCCCGCGTACGCCCCTCCTTTTCTCCCGTC	CGGCCCACACCAGCCGTAGTTGCCTCCATCTTGCCCGCGTACGCCCCTCC	CCDC12	NM_144716	1stExon	high-CpG:46992947-46993266		RDMR		3:46992718-46993421	3:47017659-47018710	Promoter_Associated	CCDC12	ENST00000292314.2	1stExon	CCDC12;CCDC12;CCDC12;CCDC12;CCDC12;CCDC12;CCDC12;CCDC12	ENST00000494655.1;ENST00000460035.1;ENST00000488069.1;ENST00000292314.2;ENST00000488069.1;ENST00000494655.1;ENST00000460035.1;ENST00000492819.1	1stExon;1stExon;1stExon;1stExon;3'UTR;3'UTR;3'UTR;3'UTR	chr3:47018180-47018435	3						TRUE
cg01579950	2.20522	0.0337544	chr11	64481018	-	cg01579950	17684551	57733854	AAAACAACAACACACACATAACATTAATACACAAACTAAAACTAAACTCA	AAAACAACAACGCGCGCGTAACGTTAATACGCAAACTAAAACTAAACTCG	I	C	Grn	NA	NA	NA	NA	NA	NA	chr11:64480199-64481344	Island	CGTCGTCCAGGTAGAGCAGCAGCGCGCGCGTGGCGTTGGTGCGCAGGCTGAAGCTGAGCT[CG]CCGCTGCTCGCCGCGCCCGCCCAGCGCGCGTAGCGAGCCCACTGCCCGGGGCCGCCGCCG	AGAGCAGCAGCGCGCGCGTGGCGTTGGTGCGCAGGCTGAAGCTGAGCTCG	NRXN2;NRXN2	NM_138732;NM_015080	Body;Body			DMR		11:64236776-64238143	11:64480812-64481087	Unclassified_Cell_type_specific	NRXN2;NRXN2	ENST00000377551.1;ENST00000409571.1	1stExon;1stExon	NRXN2;NRXN2;NRXN2;NRXN2;NRXN2;NRXN2	ENST00000442300.1;ENST00000377551.1;ENST00000409571.1;ENST00000417749.1;ENST00000437746.1;ENST00000466324.1	TSS1500;1stExon;1stExon;TSS1500;TSS1500;3'UTR	chr11:64477880-64482195	3						TRUE
cg26053876	2.20509	0.0265117	chr14	22991735	-	cg26053876	13633126		CATAACTATATTCATTTATTAAAATCTATTTAACTCCAAACTATATAAAC		II			rs227014	0.028383	NA	NA	NA	NA		OpenSea	GTGTTACTTCTCATAACTGTGTTCATTTGTTGAGATCTGTTTAACTCCAAACTGTGTGGG[CG]TCTAACTGTTGGCACTAAGGTTTCTTTTCTCTTGAAATTGCCAGCAAAATATTTTACCCA	CGCCCACACAGTTTGGAGTTAAACAGATCTCAACAAATGAACACAGTTAT											TRAJ21	ENST00000390516.1	TSS1500	TRAJ21	ENST00000390516.1	TSS1500								TRUE
cg09651630	2.20418	0.00996198	chr21	27107243	+	cg09651630	86718859	75657497	TCAACCAACTAAAACAACAACCCATAATACATTACAATAACAAATAAACA	TCGACCGACTAAAACGACGACCCATAATACATTACGATAACGAATAAACG	I	T	Red	rs71649640	0.010118	NA	NA	NA	NA	chr21:27106814-27108211	Island	TGCCAAAGCCTCCGCCGCCACCACCTCCGCTCTACTTCCGGCCCTGGCTCCGCCCCCACA[CG]CCTACCCGCCATCGCAATGCATTATGGGCCGCCGTTTCAGTCGGTCGACGCTCACCGGAC	CGCCTACCCGCCATCGCAATGCATTATGGGCCGCCGTTTCAGTCGGTCGA	ATP5J;ATP5J;ATP5J;ATP5J;GABPA;GABPA;ATP5J;ATP5J	NM_001003696;NM_001685;NM_001003697;NM_001003703;NM_001197297;NM_002040;NM_001003703;NM_001003701	5'UTR;5'UTR;5'UTR;5'UTR;TSS200;TSS200;1stExon;Body	high-CpG:26029040-26029136				21:26028686-26030173			ATP5J;ATP5J;ATP5J;ATP5J;ATP5J;GABPA;GABPA;GABPA;GABPA;ATP5J;ATP5J	ENST00000284971.3;ENST00000400099.1;ENST00000400090.3;ENST00000400087.3;ENST00000400093.3;ENST00000400075.3;ENST00000487266.1;ENST00000354828.3;ENST00000354828.3;ENST00000284971.3;ENST00000400094.1	5'UTR;5'UTR;5'UTR;5'UTR;5'UTR;TSS1500;TSS1500;1stExon;5'UTR;1stExon;TSS200	ATP5J;ATP5J;ATP5J;ATP5J;ATP5J;GABPA;GABPA;GABPA;GABPA;ATP5J;ATP5J	ENST00000284971.3;ENST00000400099.1;ENST00000400090.3;ENST00000400087.3;ENST00000400093.3;ENST00000400075.3;ENST00000487266.1;ENST00000354828.3;ENST00000354828.3;ENST00000284971.3;ENST00000400094.1	5'UTR;5'UTR;5'UTR;5'UTR;5'UTR;TSS1500;TSS1500;1stExon;5'UTR;1stExon;TSS200	chr21:27107185-27107535	3
cg09839738	2.20076	0.000533543	chr6	161412518	+	cg09839738	25645260	54659854	CAAACTAAAAACTCAAAACTTCCCAAACAATCATCAATCTAAAAAAAACA	CGAACTAAAAACTCGAAACTTCCCAAACGATCGTCGATCTAAAAAAAACG	I	C	Grn	rs118093782	0.06901	NA	NA	NA	NA	chr6:161412377-161413564	Island	GGCGGCGACTCCGGCCGGGCTCATAGCGTCGCGCCCGCCCCGCTCATCGGCCCTACCCAG[CG]TCCCTCCCAGACCGACGACCGCCTGGGAAGCCTCGAGCTCCCAGCCCGCTGCACAGCCCG	CGGGCTGGGAGCTCGAGGCTTCCCAGGCGGTCGTCGGTCTGGGAGGGACG	MAP3K4;MAP3K4	NM_006724;NM_005922	TSS1500;TSS1500	high-CpG:161332492-161332880				6:161332350-161333554	6:161412484-161412724	Promoter_Associated	MAP3K4;MAP3K4;MAP3K4;MAP3K4;MAP3K4	ENST00000366919.2;ENST00000392142.4;ENST00000540111.1;ENST00000366920.2;ENST00000544209.1	TSS1500;TSS1500;TSS1500;TSS1500;TSS1500	MAP3K4;MAP3K4;MAP3K4;MAP3K4;MAP3K4;MAP3K4;MAP3K4	ENST00000366919.2;ENST00000542952.1;ENST00000392142.4;ENST00000540111.1;ENST00000366920.2;ENST00000490904.2;ENST00000544209.1	TSS1500;TSS1500;TSS1500;TSS1500;TSS1500;TSS1500;TSS1500	chr6:161412060-161412935	3						TRUE
cg15554898	2.19575	0.0439669	chr3	101498198	-	cg15554898	65764556	91770894	AAACAAACAAATCCCAAAAATAAATACTAAATATAATCTATATACAAACA	AAACGAACGAATCCCGAAAATAAATACTAAATATAATCTATATACGAACG	I	T	Red	rs181073330	0.0284	NA	NA	NA	NA	chr3:101497830-101498648	Island	CCGGAGAGCGAAGGGCGGGCGGGTCCCGGAGGTGAGTGCTGGATGTGGTCTGTGTGCGGA[CG]TCGGGAGGGGCCGCTGCGGGCGGAGCGACCCATTGCCCGGCTCTGCCAGCGCGCTCCTAG	GGGCGGGCGGGTCCCGGAGGTGAGTGCTGGATGTGGTCTGTGTGCGGACG	FAM55C;FAM55C	NM_145037;NM_001134456	5'UTR;TSS200					3:102980453-102981338	3:101497340-101499032	Promoter_Associated	FAM55C;FAM55C;FAM55C	ENST00000491511.1;ENST00000487830.1;ENST00000273347.5	TSS200;TSS200;5'UTR	FAM55C;FAM55C;FAM55C;FAM55C;FAM55C	ENST00000491511.1;ENST00000487830.1;ENST00000495842.1;ENST00000273347.5;ENST00000474165.1	TSS200;TSS200;5'UTR;5'UTR;5'UTR	chr3:101498160-101498755	3						TRUE
cg04960652	2.19241	0.0493822	chr5	172571539	+	cg04960652	3782909	73659151	AATTACAAATCCAAACATAAACATCTTAAAAAACCACCATATTAAAAACA	AATTACAAATCCGAACGTAAACGTCTTAAAAAACCGCCATATTAAAAACG	I	C	Grn	NA	NA	NA	NA	NA	NA		OpenSea	GGGAAAGAAGGTGGTGCGAAAACGCGTTTGAACTTGGGTCCTGCCGCTGCCCGTAGCCGG[CG]TCCCCAACATGGCGGCTCCCCAAGACGTCCACGTCCGGATCTGTAACCAAGAGATTGTCA	GGTTACAGATCCGGACGTGGACGTCTTGGGGAGCCGCCATGTTGGGGACG	BNIP1;BNIP1;BNIP1;BNIP1;BNIP1;BNIP1;BNIP1;BNIP1	NM_013980;NM_013979;NM_013980;NM_001205;NM_001205;NM_013979;NM_013978;NM_013978	1stExon;5'UTR;5'UTR;5'UTR;1stExon;1stExon;5'UTR;1stExon					5:172504019-172504762	5:172570737-172572424	Promoter_Associated	CTC-209H22.3;BNIP1;BNIP1;BNIP1;BNIP1;BNIP1;BNIP1;BNIP1	ENST00000521251.1;ENST00000393770.4;ENST00000231668.9;ENST00000231668.9;ENST00000351486.5;ENST00000351486.5;ENST00000352523.6;ENST00000352523.6	3'UTR;TSS200;5'UTR;1stExon;5'UTR;1stExon;5'UTR;1stExon	CTC-209H22.3;BNIP1;BNIP1;BNIP1;BNIP1;BNIP1;BNIP1;BNIP1	ENST00000521251.1;ENST00000393770.4;ENST00000231668.9;ENST00000231668.9;ENST00000351486.5;ENST00000351486.5;ENST00000352523.6;ENST00000352523.6	3'UTR;TSS200;5'UTR;1stExon;5'UTR;1stExon;5'UTR;1stExon	chr5:172571345-172571610	3					TRUE	TRUE
cg03394150	2.18765	0.0333078	chr16	28074384	+	cg03394150	53632124	80782167	ATCTAATACTCATACAAAAAAAAACTCAACAAACTTAATAAATACACACA	ATCTAATACTCGTACGAAAAAAAACTCAACGAACTTAATAAATACGCGCG	I	A	Red	NA	NA	NA	NA	NA	NA	chr16:28073817-28075296	Island	GGGCTCGGGCCTCGATGGCCGCGCCGCCCCGGGGGAGCCGGAGCCGAGCTGGCCGCCGCC[CG]CGCGCACTCACCAAGCCCGCTGAGCTCCTCCTCGCACGAGTACCAGATGCCGGTGTGGAA	ATCTGGTACTCGTGCGAGGAGGAGCTCAGCGGGCTTGGTGAGTGCGCGCG	GSG1L	NM_001109763	Body	high-CpG:27981857-27982039		DMR		16:27981367-27982767			GSG1L	ENST00000380898.2	5'UTR	GSG1L	ENST00000380898.2	5'UTR	chr16:28074205-28074935	3						TRUE
cg05986680	2.18622	0.0260028	chr2	55496552	-	cg05986680	66734892	70695567	AACCTAAAAAACACTAATTCAACCTATAACTCCTCCCAAAATCAACCACA	AACCTAAAAAACGCTAATTCAACCTATAACTCCTCCCAAAATCAACCGCG	I	C	Grn	NA	NA	NA	NA	NA	NA	chr2:55496073-55496565	Island	CGGCGGGCGTCCAGCCTGGGAGGCGCTGGTTCAACCTGTGGCTCCTCCCAGGGTCAGCCG[CG]CGTGGTGAATCGTTTCTGCAGGTCCCTTCCATTTCTTACTTTCCTTTCCTTTCTTTCTCT	CGCGGCTGACCCTGGGAGGAGCCACAGGTTGAACCAGCGCCTCCCAGGCT	MTIF2;MTIF2	NM_002453;NM_001005369	TSS200;TSS1500					2:55349508-55350059	2:55495606-55497161	Promoter_Associated	MTIF2;MTIF2;MTIF2;MTIF2;MTIF2	ENST00000446660.1;ENST00000403721.1;ENST00000263629.4;ENST00000394600.3;ENST00000535023.1	TSS200;TSS200;TSS200;TSS1500;TSS1500	MTIF2;MTIF2;MTIF2;MTIF2;MTIF2;MTIF2;MTIF2;MTIF2;MTIF2	ENST00000446660.1;ENST00000417363.1;ENST00000403721.1;ENST00000263629.4;ENST00000412530.1;ENST00000441307.1;ENST00000394600.3;ENST00000420637.1;ENST00000535023.1	TSS200;TSS1500;TSS200;TSS200;TSS1500;TSS200;TSS1500;TSS1500;TSS1500	chr2:55496280-55496575	3						TRUE
cg04264908	2.18456	0.0456987	chr17	35303330	-	cg04264908	91752227	44752138	AAACATTTTCAAATTAAACACACAATATAAATTCAATTCTTCTAACAACA	AAACGTTTTCGAATTAAACACACGATATAAATTCGATTCTTCTAACAACG	I	T	Red	NA	NA	NA	NA	NA	NA	chr17:35303284-35303572	Island	GTATTTGATAAGAAGCGTTTTCGAGTTGGGCACACGATGTGGATTCGATTCTTCTAACAA[CG]TGGTTGTGGCGCAGTCTCTCCCCTCGTCGCGGGATTCAGAATCCTGGCGAAAACCCGAAC	AAGCGTTTTCGAGTTGGGCACACGATGTGGATTCGATTCTTCTAACAACG								17:32377428-32377631	17:35302694-35303339	Unclassified_Cell_type_specific														TRUE
cg01276616	2.18414	0.0138187	chr2	42396713	-	cg01276616	85695913	73691184	AATCAAACTCAACATCAACCACTCTATCAATCCACTAAATAAAATACCCA	AATCAAACTCAACGTCGACCACTCTATCGATCCGCTAAATAAAATACCCG	I	C	Grn	NA	NA	NA	NA	NA	NA	chr2:42396301-42396933	Island	AGAGAACGAGCGGGTCAGGCTCAGCGTCGGCCACTCTGTCGGTCCGCTGAATGAAGTGCC[CG]CCCCTCTAAGCCCGGAGCCCGGCGCTTTCCCCGCAAGATGGACGGTTTCGCCGGCAGTCT	GGTCAGGCTCAGCGTCGGCCACTCTGTCGGTCCGCTGAATGAAGTGCCCG	EML4;EML4;EML4;EML4	NM_019063;NM_001145076;NM_019063;NM_001145076	5'UTR;1stExon;1stExon;5'UTR	high-CpG:42249896-42250263				2:42249725-42250430	2:42396003-42397673	Promoter_Associated	EML4;EML4;EML4;EML4;EML4;AC083949.1;EML4;EML4;AC083949.1;EML4	ENST00000318522.5;ENST00000318522.5;ENST00000402711.2;ENST00000402711.2;ENST00000482660.1;ENST00000458490.1;ENST00000401738.3;ENST00000401738.3;ENST00000422013.2;ENST00000482660.1	5'UTR;1stExon;5'UTR;1stExon;1stExon;3'UTR;5'UTR;1stExon;3'UTR;5'UTR	EML4;EML4;EML4;EML4;EML4;EML4;AC083949.1;EML4;EML4;AC083949.1;EML4;EML4	ENST00000318522.5;ENST00000318522.5;ENST00000402711.2;ENST00000402711.2;ENST00000409040.1;ENST00000482660.1;ENST00000458490.1;ENST00000401738.3;ENST00000401738.3;ENST00000422013.2;ENST00000409040.1;ENST00000482660.1	5'UTR;1stExon;5'UTR;1stExon;1stExon;1stExon;3'UTR;5'UTR;1stExon;3'UTR;5'UTR;5'UTR	chr2:42396105-42397575	3						TRUE
cg27626746	2.18009	0.00150691	chr11	126081776	+	cg27626746	92721331	86802833	CAATACTCTTCTTAAACAAAAATCCCAAAAACACAAAAAACATTAAACCA	CAATACTCTTCTTAAACGAAAATCCCGAAAACGCAAAAAACGTTAAACCG	I	T	Red	NA	NA	NA	NA	NA	NA	chr11:126081369-126082028	Island	AGGAGACTCGGTGAGTGTGTAGGGAAGCCGGGCTGGGGCTGGGAAATGCCGGTGCCTCAA[CG]GTTTAACGTTTTCTGCGTCCCCGGGATTTCCGTTCAAGAAGAGCACTGGTCTGAGAAACG	CGGTTTAACGTTTTCTGCGTCCCCGGGATTTCCGTTCAAGAAGAGCACTG	RPUSD4;RPUSD4;FAM118B	NM_032795;NM_001144827;NM_024556	TSS200;TSS200;5'UTR					11:125585981-125587230	11:126080920-126082559	Promoter_Associated	RPUSD4;RPUSD4;RPUSD4;FAM118B;FAM118B;FAM118B	ENST00000534393.1;ENST00000298317.4;ENST00000533628.1;ENST00000533050.1;ENST00000525728.1;ENST00000529731.1	TSS1500;TSS200;TSS1500;5'UTR;5'UTR;5'UTR	RPUSD4;RPUSD4;RPUSD4;RPUSD4;RPUSD4;RPUSD4;FAM118B;FAM118B;FAM118B;FAM118B;FAM118B	ENST00000525812.1;ENST00000534393.1;ENST00000298317.4;ENST00000526942.1;ENST00000532800.1;ENST00000533628.1;ENST00000533050.1;ENST00000525728.1;ENST00000528985.1;ENST00000529731.1;ENST00000530043.1	TSS1500;TSS1500;TSS200;TSS1500;TSS1500;TSS1500;5'UTR;5'UTR;5'UTR;5'UTR;5'UTR			chr11:126080769-126082451	6	chr11:126080125-126082792	6		TRUE
cg23981504	2.18004	0.0337407	chr6	108582292	+	cg23981504	91680349	79600444	TAATAAACCATTTCTCCCCTAAACTCAAAAACAAAAACTTAAAAAACACA	TAATAAACCGTTTCTCCCCTAAACTCGAAAACGAAAACTTAAAAAACGCG	I	A	Red	NA	NA	NA	NA	NA	NA	chr6:108581716-108582669	Island	CGGTCGCGAAGAGAACGAGCACGTAGAGCGGGCGTTCACCCCGCACGCGAAGCTCCTCCC[CG]CGCCCCTCAAGCTTCCGCCTCCGAGCCCAGGGGAGAAACGGCTCACTAGCTGGAACGCCA	CGCGCCCCTCAAGCTTCCGCCTCCGAGCCCAGGGGAGAAACGGCTCACTA	SNX3;SNX3;SNX3;SNX3	NM_152827;NM_152827;NM_003795;NM_003795	1stExon;5'UTR;5'UTR;1stExon	high-CpG:108688825-108689052				6:108688410-108689485	6:108581286-108583170	NonGene_Associated	SNX3;SNX3;SNX3;SNX3;SNX3	ENST00000230085.8;ENST00000349379.5;ENST00000349379.5;ENST00000230085.8;ENST00000426155.2	1stExon;1stExon;5'UTR;5'UTR;TSS200	SNX3;SNX3;SNX3;SNX3;SNX3;SNX3;SNX3	ENST00000368979.2;ENST00000230085.8;ENST00000349379.5;ENST00000349379.5;ENST00000368979.2;ENST00000230085.8;ENST00000426155.2	1stExon;1stExon;1stExon;5'UTR;5'UTR;5'UTR;TSS200	chr6:108581285-108582635	3						TRUE
cg20008332	2.17877	0.0368458	chr2	5833169	+	cg20008332	77708960	89652858	TTCCAAAACCAATACTTATAATCAAAATAATCAACCATATACTTAAACCA	TTCCGAAACCGATACTTATAATCGAAATAATCGACCATATACTTAAACCG	I	C	Grn	NA	NA	NA	NA	NA	NA	chr2:5832041-5834208	Island	CGCTGGAAAATGCTGAAGGACAGCGAGAAGATCCCGTTCATCCGGGAGGCGGAGCGGCTG[CG]GCTCAAGCACATGGCCGACTACCCCGACTACAAGTACCGGCCCCGGAAAAAGCCCAAAAT	CGGCTCAAGCACATGGCCGACTACCCCGACTACAAGTACCGGCCCCGGAA	SOX11	NM_003108	1stExon					2:5748446-5751750	2:5832933-5833244	Unclassified_Cell_type_specific	SOX11	ENST00000322002.3	1stExon	SOX11	ENST00000322002.3	1stExon	chr2:5832740-5834235	3					TRUE	TRUE
cg18986332	2.17791	0.000474806	chr3	33759647	+	cg18986332	6806453	59726275	ATCAAAAAACACCAAATTTAACTAATTTAAAAACAACTAAACACTTAACA	ATCGAAAAACGCCGAATTTAACTAATTTAAAAACGACTAAACGCTTAACG	I	T	Red	NA	NA	NA	NA	NA	NA	chr3:33759206-33759911	Island	CGGGACTCACTTAGCCCGCCAGGGGCGCGGCTTGCGGGGCGCAGCGGGCGGCGGGAGGAA[CG]CCAAGCGCCCAGCCGCCCCCAAACTAGTCAAACTCGGCGCCCCCCGATCCCCAGCCCGCT	CGCCAAGCGCCCAGCCGCCCCCAAACTAGTCAAACTCGGCGCCCCCCGAT	CLASP2;CLASP2	NM_015097;NM_015097	5'UTR;1stExon					3:33734211-33734956	3:33759107-33760816	Promoter_Associated	CLASP2;CLASP2;CLASP2;CLASP2	ENST00000399362.4;ENST00000399362.4;ENST00000468888.2;ENST00000307312.7	1stExon;5'UTR;TSS200;5'UTR	CLASP2;CLASP2;CLASP2;CLASP2;CLASP2	ENST00000399362.4;ENST00000399362.4;ENST00000467956.1;ENST00000468888.2;ENST00000307312.7	1stExon;5'UTR;TSS200;TSS200;5'UTR	chr3:33759160-33760090	3					TRUE	TRUE
cg10101458	2.17695	0.0167669	chr12	50561094	+	cg10101458	82808935	60747215	AATTCCATTAACTATAACAACAACTAACACTTATAACAACAATAACTTCA	AATTCCGTTAACTATAACGACAACTAACGCTTATAACGACGATAACTTCG	I	A	Red	NA	NA	NA	NA	NA	NA	chr12:50560726-50561386	Island	AGCCAGCCCCACAGCAAGCTTAGGGGTCCCTGCGCTGCTGTCGCCATCTTACGCCCACCC[CG]AAGCCACCGCCGCCACAAGCGTCAGCTGCCGCCACAGCCAACGGAACCCGCGGGGAGGCG	GGTTCCGTTGGCTGTGGCGGCAGCTGACGCTTGTGGCGGCGGTGGCTTCG	LASS5;LASS5	NM_147190;NM_147190	1stExon;5'UTR	high-CpG:48847346-48847572				12:48846994-48847843	12:50560215-50561773	Promoter_Associated	CERS5;CERS5;CERS5;CERS5	ENST00000317551.6;ENST00000547852.1;ENST00000422340.2;ENST00000317551.6	5'UTR;TSS200;TSS200;1stExon	CERS5;CERS5;CERS5;CERS5;CERS5;CERS5;CERS5;CERS5;CERS5;CERS5;CERS5;CERS5;CERS5;CERS5;CERS5;CERS5;CERS5;CERS5;CERS5;CERS5	ENST00000380189.4;ENST00000550258.1;ENST00000549389.1;ENST00000546514.1;ENST00000547455.1;ENST00000438450.2;ENST00000317551.6;ENST00000542320.1;ENST00000551697.1;ENST00000547787.1;ENST00000422340.2;ENST00000549942.1;ENST00000380189.4;ENST00000550258.1;ENST00000549389.1;ENST00000546514.1;ENST00000547455.1;ENST00000438450.2;ENST00000317551.6;ENST00000549942.1	5'UTR;5'UTR;5'UTR;5'UTR;5'UTR;5'UTR;5'UTR;TSS200;TSS200;TSS200;TSS200;3'UTR;1stExon;1stExon;1stExon;1stExon;1stExon;1stExon;1stExon;1stExon			chr12:50560223-50561777	6	chr12:50560064-50562311	6		TRUE
cg24722365	2.17554	0.0144386	chr1	10270654	-	cg24722365	58648977	36680856	TTCACAAAAACCAAAACAAAACAATATAACAACAACAATCCTAAAAAACA	TTCGCGAAAACCGAAACGAAACAATATAACGACAACGATCCTAAAAAACG	I	C	Grn	NA	NA	NA	NA	NA	NA	chr1:10270015-10271306	Island	TGCGGGCGGAGTTTCGCGAGGGCCGAAGCGGGGCAGTGTGACGGCAGCGGTCCTGGGAGG[CG]CCCGCGCGCGTCGGAGCAGCTCCCCGTCCTCCGCAGCCGTCACCGCCGGCCGTCGCCGCG	TTCGCGAGGGCCGAAGCGGGGCAGTGTGACGGCAGCGGTCCTGGGAGGCG	KIF1B;KIF1B	NM_183416;NM_015074	TSS200;TSS200	high-CpG:10193108-10193267				1:10192491-10194044	1:10269689-10270723	Promoter_Associated	KIF1B;KIF1B;KIF1B	ENST00000377093.4;ENST00000377086.1;ENST00000355249.4	TSS1500;TSS1500;TSS200	KIF1B;KIF1B;KIF1B	ENST00000377093.4;ENST00000377086.1;ENST00000355249.4	TSS1500;TSS1500;TSS200			chr1:10269747-10272535	6	chr1:10269723-10272603	6		TRUE
cg09152401	2.17522	0.00590281	chr12	9436616	-	cg09152401	68730527	50671943	CCTATATAAAAACAAAACCAACCTAAAAAAATTATACCTACAATAAAACA	CCTATATAAAAACGAAACCGACCTAAAAAAATTATACCTACGATAAAACG	I	A	Red	NA	NA	NA	NA	NA	NA	chr12:9436217-9436654	Island	CAAGCGGGAACCCCTGTGTGGGGACGGGGCCGGCCTAGGAAGGTTGTGCCTGCGGTGGAA[CG]GCGCGGTGCGCAGGAGTCGGCATTAACAGCAGCCGCGTGTCTGGGTCTTAGATTTGGCCT	CCTGTGTGGGGACGGGGCCGGCCTAGGAAGGTTGTGCCTGCGGTGGAACG	LOC642846	NR_024374	Body	high-CpG:9327867-9327899				12:9327493-9327921	12:9436388-9437590	Unclassified							chr12:9436380-9436655	3						TRUE
cg23610053	2.16494	0.0133108	chr20	44509853	-	cg23610053	92766326	71772979	ACTACAATACTAACACTATAATTAATAAATTTAAATATCAATCAAAATCA	ACTACGATACTAACGCTATAATTAATAAATTTAAATATCAATCAAAATCG	I	A	Red	NA	NA	NA	NA	NA	NA		OpenSea	TTGGTCCGAGTCACTGCGATGCTGACGCTGTGGTTGGTGAGTTTGGATGTCAGTCAGAGT[CG]GAGGCAGGGTCAAATAGGGAGAAATGGCGACGGAGCCTGGCTGTGGGTGAGTGCTTCCTG	ACTGCGATGCTGACGCTGTGGTTGGTGAGTTTGGATGTCAGTCAGAGTCG	ZSWIM1;ZSWIM1	NM_080603;NM_080603	5'UTR;1stExon						20:44509531-44510170	Promoter_Associated	ZSWIM1;ZSWIM1	ENST00000372523.1;ENST00000372520.1	TSS200;TSS200	ZSWIM1;ZSWIM1	ENST00000372523.1;ENST00000372520.1	TSS200;TSS200	chr20:44509660-44509915	3						TRUE
cg26526001	2.16483	0.00380758	chr20	1305960	+	cg26526001	73636840	85683502	AAAACACATACACTCTAAAAATTACTAAATCACTTAACAATATTTCTACA	GAAACGCATACGCTCTAAAAATTACTAAATCGCTTAACGATATTTCTACG	I	C	Grn	NA	NA	NA	NA	NA	NA	chr20:1305899-1306554	Island	CGGAAGCGACATCTTCCGGTTGCTACAGGTTACGGCGGTTGCTATGGGCTACGGCGCCTG[CG]CAGAAACACCGCCAAGCGACTCAGCAACTTCTAGAGCGCATGCGTTTCGCCCACCCAGGC	GAAACGCATGCGCTCTAGAAGTTGCTGAGTCGCTTGGCGGTGTTTCTGCG	SDCBP2;SDCBP2;SDCBP2-AS1;SDCBP2-AS1;SDCBP2-AS1;FKBP1A-SDCBP2	NM_001199784;NM_080489;NR_040049;NR_040048;NR_040047;NR_037661	5'UTR;5'UTR;TSS200;TSS200;TSS200;Body					20:1253696-1254527	20:1305412-1306837	Promoter_Associated	SDCBP2;SDCBP2;SDCBP2;FKBP1A-SDCBP2	ENST00000381812.1;ENST00000339987.3;ENST00000360779.3;ENST00000446423.1	5'UTR;5'UTR;5'UTR;TSS200	SDCBP2;SDCBP2;SDCBP2;FKBP1A-SDCBP2	ENST00000381812.1;ENST00000339987.3;ENST00000360779.3;ENST00000446423.1	5'UTR;5'UTR;5'UTR;TSS200	chr20:1305860-1306115	3
cg07689821	2.16318	0.014995	chr6	33290736	+	cg07689821	54694549	4671971	ATAACAACACTTAATTACATAAAAACAAAAACTCTATAACTTCCAATCCA	ATAACGACGCTTAATTACATAAAAACGAAAACTCTATAACTTCCGATCCG	I	T	Red	NA	NA	NA	NA	NA	NA	chr6:33290370-33291087	Island	TCTCAGAACCTCGCATGGTTCCCTCCGCCTTCCTTCCCACTCCCACCGCAGGCCCCACTA[CG]GACCGGAAGTCACAGAGTTTCCGCCTTCATGCAACTAAGCGCCGCCATATTGTCGTACGG	CGGACCGGAAGTCACAGAGTTTCCGCCTTCATGCAACTAAGCGCCGCCAT	DAXX;DAXX;DAXX;DAXX;DAXX;DAXX;DAXX	NM_001141969;NM_001141969;NR_024517;NM_001141970;NM_001350;NM_001141970;NM_001350	1stExon;5'UTR;Body;5'UTR;1stExon;1stExon;5'UTR	high-CpG:33398657-33398727				6:33398379-33399346	6:33290313-33291433	Promoter_Associated	DAXX;DAXX;DAXX;DAXX;DAXX;DAXX;DAXX	ENST00000414083.2;ENST00000266000.6;ENST00000374542.5;ENST00000477162.1;ENST00000414083.2;ENST00000266000.6;ENST00000374542.5	5'UTR;5'UTR;5'UTR;TSS1500;1stExon;1stExon;1stExon	DAXX;DAXX;DAXX;DAXX;DAXX;DAXX;DAXX;DAXX;DAXX;DAXX;DAXX;DAXX;DAXX	ENST00000414083.2;ENST00000266000.6;ENST00000374542.5;ENST00000477162.1;ENST00000446511.1;ENST00000414083.2;ENST00000266000.6;ENST00000374542.5;ENST00000477370.1;ENST00000468536.1;ENST00000446403.1;ENST00000498030.1;ENST00000453407.1	5'UTR;5'UTR;5'UTR;TSS1500;TSS200;1stExon;1stExon;1stExon;TSS200;TSS200;TSS200;TSS200;5'UTR	chr6:33290685-33291135	3					TRUE	TRUE
cg11623036	2.16119	0.000555748	chr5	131133005	-	cg11623036	57616863	28748554	ATCTCAATCTTCCCCTATAAAACTATCAACAACCATCAAAAAATACACCA	ATCTCGATCTTCCCCTATAAAACTATCAACGACCATCAAAAAATACGCCG	I	A	Red	NA	NA	NA	NA	NA	NA	chr5:131131929-131133303	Island	GGAGAAGGGTCAGTCTCGATCTTCCCCTGTGAAGCTGTCAGCGACCATCAGAGGGTACGC[CG]GGGTGGCGCGGGGACGATGCCAGGAGCCTTGGAGTGAAGAAGGCTTCGACTCCCCGCACC	GTCTCGATCTTCCCCTGTGAAGCTGTCAGCGACCATCAGAGGGTACGCCG	FNIP1;FNIP1	NM_001008738;NM_133372	TSS1500;TSS1500					5:131159879-131161329	5:131132424-131133117	Promoter_Associated	FNIP1;FNIP1;FNIP1;FNIP1;FNIP1;FNIP1	ENST00000307968.7;ENST00000307954.8;ENST00000514667.1;ENST00000511848.1;ENST00000510461.1;ENST00000544351.1	TSS1500;TSS1500;TSS1500;TSS1500;TSS1500;TSS1500	FNIP1;FNIP1;FNIP1;FNIP1;FNIP1;FNIP1	ENST00000307968.7;ENST00000307954.8;ENST00000514667.1;ENST00000511848.1;ENST00000510461.1;ENST00000544351.1	TSS1500;TSS1500;TSS1500;TSS1500;TSS1500;TSS1500			chr5:131131832-131133559	6	chr5:131130750-131134041	6		TRUE
cg22219489	2.16025	5.60439e-05	chr4	122745136	-	cg22219489	84645160	74639179	AACCAATAAAAACACTCACAACCTTAACATCATTCAAAACAACAAAATCA	AACCAATAAAAACGCTCGCGACCTTAACGTCATTCAAAACGACAAAATCG	I	C	Grn	NA	NA	NA	NA	NA	NA	chr4:122744557-122745267	Island	ACTATTGAAATGGACCAATGAAAGCGCTCGCGGCCTTGACGTCATTCAAGGCGACAGGGT[CG]CAGGCGAGTGAAGGGTAAACCAAAGGAAACTGAGCAGGGGCGGGGCAGGAGGGAGAAACA	GACCAATGAAAGCGCTCGCGGCCTTGACGTCATTCAAGGCGACAGGGTCG	CCNA2	NM_001237	TSS200					4:122963984-122964757	4:122743713-122745662	Promoter_Associated	CCNA2	ENST00000274026.5	TSS200	CCNA2	ENST00000274026.5	TSS200	chr4:122745005-122745275	3						TRUE
cg15026780	2.1583	0.0128486	chr16	4784446	-	cg15026780	62787288	46765828	ATACCCACAATAACCAATAAACTAATAATATTTATCCTACTCCATCCCCA	ATACCCGCGATAACCAATAAACTAATAATATTTATCCTACTCCGTCCCCG	I	C	Grn	NA	NA	NA	NA	NA	NA	chr16:4783862-4785010	Island	GCTCGCTGTCTGATGCCCGCGGTAGCCAATGAGCTAGTGGTGTTTGTCCTGCTCCGTCCC[CG]CCCTCCAGGGGAACCAATCCCATTGCAGGAGAGGCAGGACGCGCAAAGGCCCGAAAGAGG	CGGGGACGGAGCAGGACAAACACCACTAGCTCATTGGCTACCGCGGGCAT	C16orf71;C16orf71;ANKS3;ANKS3;ANKS3;ANKS3	NM_139170;NM_139170;NM_133450;NM_001308089;NM_001242929;NR_040252	1stExon;5'UTR;TSS1500;TSS200;TSS200;TSS200	high-CpG:4724262-4724604				16:4723864-4725199	16:4783937-4785585	Promoter_Associated	ANKS3;C16orf71;C16orf71;C16orf71;ANKS3	ENST00000450067.2;ENST00000299320.4;ENST00000299320.4;ENST00000411541.2;ENST00000304283.4	TSS200;1stExon;5'UTR;TSS200;TSS1500	ANKS3;C16orf71;C16orf71;C16orf71;ANKS3	ENST00000450067.2;ENST00000299320.4;ENST00000299320.4;ENST00000411541.2;ENST00000304283.4	TSS200;1stExon;5'UTR;TSS200;TSS1500	chr16:4784165-4784575	3
cg16290399	2.15477	0.0402424	chr5	68665965	-	cg16290399	81751453	31640906	AACAAAAATTTACAAACTCAACCCAACACCCCACTAATTACAAAATTACA	AACGAAAATTTACGAACTCAACCCGACACCCCACTAATTACAAAATTACG	I	T	Red	NA	NA	NA	NA	NA	NA	chr5:68665087-68665866	S_Shore	GCCCTGTCCTGCAGCGGGGATTTGCGAGCTCAACCCGGCACCCCACTGATTACAGGATTA[CG]TTGGACGAATATTTGAGCTTAGTATTCCCTGTTCACTGTGTGGGGTGGTGGTGGGTCGGC	AGCGGGGATTTGCGAGCTCAACCCGGCACCCCACTGATTACAGGATTACG	RAD17;RAD17;TAF9;RAD17;TAF9;RAD17;RAD17;RAD17;RAD17;TAF9;RAD17;TAF9	NM_133338;NM_133342;NM_001015892;NM_133339;NM_001015891;NM_133344;NM_133340;NM_133343;NM_002873;NM_003187;NM_133341;NM_016283	5'UTR;5'UTR;TSS200;TSS1500;TSS200;5'UTR;TSS1500;5'UTR;TSS1500;TSS1500;TSS1500;TSS1500					5:68700797-68701729	5:68664468-68666188	Promoter_Associated	RAD17;TAF9;TAF9;TAF9;RAD17;RAD17;RAD17;RAD17;RAD17;RAD17;TAF9;RAD17;TAF9;RAD17;RAD17;RAD17	ENST00000282891.6;ENST00000502819.1;ENST00000512561.1;ENST00000380822.4;ENST00000509734.1;ENST00000509734.1;ENST00000354868.5;ENST00000521422.1;ENST00000354312.3;ENST00000345306.6;ENST00000217893.5;ENST00000380774.3;ENST00000380818.3;ENST00000305138.4;ENST00000361732.2;ENST00000504177.1	TSS1500;TSS1500;TSS1500;TSS1500;1stExon;5'UTR;5'UTR;5'UTR;5'UTR;5'UTR;TSS1500;TSS1500;TSS200;TSS1500;5'UTR;5'UTR	RAD17;TAF9;TAF9;TAF9;TAF9;TAF9;RAD17;RAD17;RAD17;RAD17;RAD17;RAD17;RAD17;RAD17;TAF9;RAD17;TAF9;RAD17;RAD17;RAD17;RAD17;RAD17;RAD17;RAD17;TAF9;TAF9;RAD17	ENST00000282891.6;ENST00000512152.1;ENST00000503245.1;ENST00000502819.1;ENST00000512561.1;ENST00000380822.4;ENST00000509734.1;ENST00000509734.1;ENST00000354868.5;ENST00000511349.1;ENST00000511349.1;ENST00000521422.1;ENST00000354312.3;ENST00000345306.6;ENST00000217893.5;ENST00000380774.3;ENST00000380818.3;ENST00000506564.1;ENST00000512785.1;ENST00000512785.1;ENST00000305138.4;ENST00000514066.2;ENS…	TSS1500;TSS1500;TSS1500;TSS1500;TSS1500;TSS1500;1stExon;5'UTR;5'UTR;1stExon;5'UTR;5'UTR;5'UTR;5'UTR;TSS1500;TSS1500;TSS200;TSS200;1stExon;5'UTR;TSS1500;5'UTR;5'UTR;5'UTR;TSS1500;TSS1500;5'UTR	chr5:68665740-68666115	3						TRUE
ch.X.798879F	2.1527	0.0158942	chrX	48341687	+	ch.X.798879F	80628370		GCACTTACAAACTATTTTAATTATTACCTCTTTTCCAAACTAAAAATACT		II			NA	NA	NA	NA	NA	NA		OpenSea	AGGTGTTGTTCTAGGTTTGGAGATAGAGCAGGGAGCAAAACAGAAATATCTTGGCTCTCA[CA]GTACTTCCAGTTTGGAAAAGAGGCAACAATCAAAACAGTCTGTAAGTGCAAGAGTTTACA	CAGTACTTCCAGTTTGGAAAAGAGGCAACAATCAAAACAGTCTGTAAGTG	FTSJ1;FTSJ1;FTSJ1	NM_177434;NM_012280;NM_177439	3'UTR;3'UTR;3'UTR								FTSJ1;FTSJ1;FTSJ1;FTSJ1;FTSJ1	ENST00000496365.1;ENST00000396894.4;ENST00000019019.2;ENST00000348411.2;ENST00000456787.1	5'UTR;3'UTR;3'UTR;3'UTR;3'UTR	FTSJ1;FTSJ1;FTSJ1;FTSJ1;FTSJ1;FTSJ1;FTSJ1	ENST00000496365.1;ENST00000467954.1;ENST00000489599.1;ENST00000396894.4;ENST00000019019.2;ENST00000348411.2;ENST00000456787.1	5'UTR;5'UTR;5'UTR;3'UTR;3'UTR;3'UTR;3'UTR								TRUE
cg10548700	2.14814	0.0450281	chr5	157158263	-	cg10548700	56672850	37793104	AATAAAAAATAATTTTTAAAAACCTCATAAAACTAATTTACCACAAAACA	AATAAAAAATAATTTTTAAAAACCTCGTAAAACTAATTTACCGCAAAACG	I	A	Red	NA	NA	NA	NA	NA	NA	chr5:157158378-157158856	N_Shore	TCAAGACCAGCAGATAAAAAATAATTTTTAAAAACCTCGTGAGACTGATTTGCCGCAGGA[CG]GGAGGAGGAAGAAGCAAGCGTGGAAGGTGCTAACGGAGGAACCTAAACCTCCATCCTCTT	GATAAAAAATAATTTTTAAAAACCTCGTGAGACTGATTTGCCGCAGGACG	THG1L	NM_017872	TSS200						5:157158020-157159063	Promoter_Associated	THG1L;THG1L	ENST00000231198.7;ENST00000231198.7	5'UTR;1stExon	THG1L;THG1L;THG1L	ENST00000231198.7;ENST00000231198.7;ENST00000521655.1	5'UTR;1stExon;TSS200	chr5:157158245-157159150	3						TRUE
cg06506080	2.14762	0.0217447	chrX	70503908	-	cg06506080	87689951	74724212	CACCCTAAACCCAACAATATAAAATCTATTATAAAAAATCACTAAAATCA	CGCCCTAAACCCGACGATATAAAATCTATTATAAAAAATCGCTAAAATCG	I	T	Red	NA	NA	NA	NA	NA	NA	chrX:70503261-70503963	Island	CGGCCTCTGAGCCGCCCTGGGCCCGACGGTGTGGGGTCTATTATGAGAGATCGCTGAAGT[CG]TGGTTGGTTAGAGGAGGAGGCGCTTTGTCGGGCGCTCCTCCTCTCGGCCCCGCGAGGCCA	CGCCCTGGGCCCGACGGTGTGGGGTCTATTATGAGAGATCGCTGAAGTCG	NONO;NONO;BCYRN1;NONO;NONO	NM_001145408;NM_001145410;NR_001568;NM_007363;NM_001145409	5'UTR;5'UTR;Body;5'UTR;5'UTR					X:70419906-70420784	X:70502639-70504014	Promoter_Associated	NONO;NONO;NONO;NONO	ENST00000535149.1;ENST00000276079.8;ENST00000373856.3;ENST00000373841.1	5'UTR;5'UTR;5'UTR;5'UTR	NONO;NONO;NONO;NONO;NONO;NONO;NONO;NONO;NONO;NONO;NONO	ENST00000535149.1;ENST00000276079.8;ENST00000373856.3;ENST00000373841.1;ENST00000420903.1;ENST00000413858.1;ENST00000486613.1;ENST00000450092.1;ENST00000454976.1;ENST00000474431.1;ENST00000472185.1	5'UTR;5'UTR;5'UTR;5'UTR;5'UTR;5'UTR;5'UTR;5'UTR;TSS200;5'UTR;5'UTR	chrX:70503560-70504035	3						TRUE
cg22818913	2.14181	0.0410813	chr6	37467785	-	cg22818913	52732887	82674594	AATCAACAAAAAATAAAACTACTACCATCACCATCTTATTAAAAAACACA	AATCAACGAAAAATAAAACTACTACCGTCGCCATCTTATTAAAAAACGCG	I	A	Red	NA	NA	NA	NA	NA	NA	chr6:37467395-37467800	Island	CATTGGCCACCGAGTCAGCGGGAGGTGGGGCTGCTGCCGTCGCCATCTTGTTGAGGGGCG[CG]GCCGGCTTGGTGCGGACATGTTTATGAGGGGCAACCTCTAGCTTGAGACCTCAGCCTAGA	CGCGCCCCTCAACAAGATGGCGACGGCAGCAGCCCCACCTCCCGCTGACT	C6orf129	NM_138493	TSS200			DMR		6:37575439-37575778	6:37467302-37468092	Promoter_Associated	CCDC167;CCDC167	ENST00000373408.3;ENST00000373405.4	TSS200;TSS200	CCDC167;CCDC167	ENST00000373408.3;ENST00000373405.4	TSS200;TSS200	chr6:37467385-37467855	3						TRUE
cg02152120	2.14175	0.0457019	chr1	118727840	+	cg02152120	56652903	51621967	AAACCAACATAATTCAAAAACTAAACATAACTTCAATTACTATAATAACA	AAACCGACGTAATTCAAAAACTAAACGTAACTTCGATTACTATAATAACG	I	A	Red	NA	NA	NA	NA	NA	NA	chr1:118727816-118728097	Island	TGCAAAGGACGGGAGAAGCATTGGCCTCTAAACTGGGCGCAGGCCCTGCCTAAGCGTCCC[CG]CTACCACAGTAACCGAAGCCACGCCCAGTTCCTGAACCACGTCGGCTCCCCTCCCCCAAC	GAGCCGACGTGGTTCAGGAACTGGGCGTGGCTTCGGTTACTGTGGTAGCG	SPAG17;SPAG17	NM_206996;NM_206996	5'UTR;1stExon			DMR	TRUE	1:118529241-118529600			SPAG17;SPAG17	ENST00000336338.5;ENST00000336338.5	1stExon;5'UTR	SPAG17;SPAG17;SPAG17	ENST00000336338.5;ENST00000336338.5;ENST00000465053.1	1stExon;5'UTR;3'UTR	chr1:118727765-118728390	3						TRUE
cg01986350	2.13981	0.00784594	chr9	123639608	+	cg01986350	68765237	73751853	CAACCCCCACTAATTACATAAACAAAACATCAATAATTCACAAAAAAACA	CGACCCCCGCTAATTACATAAACGAAACGTCAATAATTCGCGAAAAAACG	I	C	Grn	NA	NA	NA	NA	NA	NA	chr9:123638820-123639936	Island	GAGGGAGGGGCCGGGGCGCTCAGGAAGGGGCCCCCCGGGCGCGGGGCGCCATCTTTTTCG[CG]TTTTCCCGCGAATTATTGACGTCCCGCTTATGTAATTAGCGGGGGCCGCGCCGGCCTCGC	CGGCCCCCGCTAATTACATAAGCGGGACGTCAATAATTCGCGGGAAAACG	PHF19;PHF19;PHF19;PHF19	NM_001286843;NM_015651;NM_001009936;NM_001286840	TSS200;TSS200;TSS200;Body	high-CpG:122679283-122679455				9:122678324-122679776	9:123639571-123640178	Promoter_Associated	PHF19;PHF19	ENST00000544082.1;ENST00000373896.3	TSS200;TSS200	PHF19;PHF19;PHF19;PHF19	ENST00000456291.1;ENST00000544082.1;ENST00000436309.1;ENST00000373896.3	TSS1500;TSS200;TSS1500;TSS200	chr9:123637520-123640215	3
cg20359524	2.13922	0.048311	chr15	89878039	+	cg20359524	96657290	82615453	TACCTCTCAAATAACCACAAAACCTAACTAAATACAAACAAAAAATTACA	TACCTCTCGAATAACCGCGAAACCTAACTAAATACAAACGAAAAATTACG	I	A	Red	NA	NA	NA	NA	NA	NA	chr15:89877597-89878597	Island	GCCTACGCAGCCTCGGGGTAGCGTGTGGCCTCCACCCGGCCGGTCCGCTTCGCTGGCAGC[CG]CAACTTCCCGTCTGCACCCAGCTAGGTCCCGCGGCTACCCGAGAGGCAAGCGGGAGACTC	TGCCTCTCGGGTAGCCGCGGGACCTAGCTGGGTGCAGACGGGAAGTTGCG	POLG;POLG	NM_001126131;NM_002693	TSS200;TSS200	high-CpG:87679029-87679110				15:87678255-87680206	15:89877433-89878520	Promoter_Associated	RP11-217B1.2;POLG;POLG;RP11-217B1.2;POLG;POLG	ENST00000569473.1;ENST00000268124.5;ENST00000442287.2;ENST00000562356.1;ENST00000268124.5;ENST00000442287.2	TSS1500;5'UTR;5'UTR;TSS1500;1stExon;1stExon	RP11-217B1.2;POLG;POLG;RP11-217B1.2;POLG;POLG	ENST00000569473.1;ENST00000268124.5;ENST00000442287.2;ENST00000562356.1;ENST00000268124.5;ENST00000442287.2	TSS1500;5'UTR;5'UTR;TSS1500;1stExon;1stExon	chr15:89877980-89878655	3						TRUE
cg08204053	2.13264	0.0446921	chr6	106534137	+	cg08204053	1724431	87774318	TTAAAATTTCCTTAACCACTCAACTACACAAAATAAAAACATAACCAACA	TTAAAATTTCCTTAACCACTCGACTACGCGAAATAAAAACGTAACCAACG	I	T	Red	NA	NA	NA	NA	NA	NA	chr6:106534136-106534385	Island	TCGGCGGCTGTGCTAGCAATCTGGGGGAAAGCCCTGGGCTCGGCCAGGTGGTGTTGGCCA[CG]TTGGCCACGCCCCCACTTCGCGCAGCCGAGTGGCTAAGGAAATCTTAAGCAGGGAGGGGA	TTAAGATTTCCTTAGCCACTCGGCTGCGCGAAGTGGGGGCGTGGCCAACG	PRDM1	NM_001198	TSS200					6:106640754-106641078	6:106533424-106534436	Promoter_Associated_Cell_type_specific	PRDM1;PRDM1	ENST00000369091.2;ENST00000456278.2	TSS200;TSS200	PRDM1;PRDM1;PRDM1	ENST00000424894.1;ENST00000369091.2;ENST00000456278.2	TSS1500;TSS200;TSS200	chr6:106533960-106534390	3
cg07672479	2.13106	0.0254217	chr14	102431106	-	cg07672479	58697217	75645249	AAACAACTCAACCAAATTAAAAATATCAACCATACAAAATATAACAAACA	AAACGACTCGACCGAATTAAAAATATCGACCGTACAAAATATAACGAACG	I	T	Red	rs2273437	0.028871	NA	NA	NA	NA	chr14:102430636-102431898	Island	CGGCGGCGGCGAGGACGGCTCGGCCGGATTGGAAGTGTCGGCCGTGCAGAATGTGGCGGA[CG]TGTCGGTGCTGCAGAAGCACCTGCGCAAGCTGGTGCCGCTGCTGCTGGAGGACGGCGGCG	CGTCCGCCACATTCTGCACGGCCGACACTTCCAATCCGGCCGAGCCGTCC	DYNC1H1	NM_001376	1stExon					14:101500254-101501577	14:102430196-102432114	Promoter_Associated	DYNC1H1	ENST00000360184.4	1stExon	DYNC1H1	ENST00000360184.4	1stExon	chr14:102431005-102431255	3					TRUE	TRUE
cg12600030	2.12276	0.0173787	chr7	5635820	-	cg12600030	35705582	17743143	ATCTACAAAAATAAACATAAAAAACATATCTACAAAAACCATTTTAAACA	ATCTACAAAAATAAACGTAAAAAACGTATCTACAAAAACCATTTTAAACG	I	A	Red	NA	NA	NA	NA	NA	NA	chr7:5632335-5634555	S_Shore	TTGGGAACTGGAGTCTGCAGGGGTGGGCGTGGGGGGCGTGTCTGCAGAGGCCATTTTGGA[CG]GGCCTGCGTGGCAAGGGGGAGGCGTCTGCTTCCGACACACATGCTGGGGAACGCCAGCCA	GTCTGCAGGGGTGGGCGTGGGGGGCGTGTCTGCAGAGGCCATTTTGGACG	FSCN1	NM_003088	Body		chr7:5635420-5635420	RDMR			7:5634708-5636118	Unclassified				FSCN1;FSCN1;FSCN1	ENST00000444748.1;ENST00000447103.1;ENST00000405801.2	5'UTR;5'UTR;5'UTR	chr7:5635760-5635975	3						TRUE
cg22480783	2.12095	0.0374458	chr2	25149622	-	cg22480783	33738983	57753126	ATTTCCACAATAAAAACTCCCAACATCCCTATTATACAAATAAAAAAACA	ATTTCCGCGATAAAAACTCCCGACGTCCCTATTATACGAATAAAAAAACG	I	A	Red	NA	NA	NA	NA	NA	NA		OpenSea	TTCTTCCCTTTGGTTTCCGCGGTGGGGACTCCCGGCGTCCCTGTTGTGCGGGTGGAGAAG[CG]GGAGCGCAGAGACATGAGGTAACTTGCTCCGGCCCCAGCTAGGAAGGGGCGGAGGCCCAG	GTTTCCGCGGTGGGGACTCCCGGCGTCCCTGTTGTGCGGGTGGAGAAGCG								2:25002561-25003133									chr2:25149445-25150275	3						TRUE
cg12331332	2.12025	0.005714	chr10	115439884	-	cg12331332	70658910		RCCCCCAACRTAATCTAAAAAAACCTAATTAAATAAAACTAAATAACCCC		II			NA	NA	NA	NA	NA	NA	chr10:115439007-115440196	Island	TTCCCCCCTGCGCCCCCAGCGTGGTCTAGGGGAGCCTGGTTGAGTGGGACTGAGTGGCCC[CG]ACGGCCTGCGCTGAAACTTTGGGAAGAGGGCCCGTTCCGCTCTCTCCATCGCTTGCCTTG	CGGGGCCACTCAGTCCCACTCAACCAGGCTCCCCTAGACCACGCTGGGGG	CASP7;CASP7;CASP7;CASP7	NM_033340;NM_033339;NM_033338;NM_001227	5'UTR;5'UTR;5'UTR;5'UTR					10:115428763-115430186	10:115438624-115440370	Promoter_Associated_Cell_type_specific	CASP7;CASP7;CASP7;CASP7;CASP7;CASP7;CASP7	ENST00000369331.3;ENST00000369321.2;ENST00000345633.4;ENST00000369318.3;ENST00000369319.3;ENST00000369316.1;ENST00000369315.1	5'UTR;5'UTR;5'UTR;5'UTR;5'UTR;5'UTR;5'UTR	CASP7;CASP7;CASP7;CASP7;CASP7;CASP7;CASP7;CASP7	ENST00000429617.1;ENST00000369331.3;ENST00000369321.2;ENST00000345633.4;ENST00000369318.3;ENST00000369319.3;ENST00000369316.1;ENST00000369315.1	5'UTR;5'UTR;5'UTR;5'UTR;5'UTR;5'UTR;5'UTR;5'UTR	chr10:115439845-115440935	3						TRUE
cg22435377	2.11797	0.0205489	chr3	138067416	-	cg22435377	97615225	78714557	ATTTTTAACAAACACTATAACAATATAAAAAATACACAACACACTAAACA	ATTTTTAACAAACGCTATAACAATATAAAAAATACGCGACGCGCTAAACG	I	C	Grn	NA	NA	NA	NA	NA	NA	chr3:138066795-138067854	Island	CAGCGGCGCTCTATTTTTAGCAGGCGCTGTGGCAATATAAGGAATGCGCGGCGCGCTAGG[CG]CTCGGGGCGCACGCTGGCGGCGCGGTCGCTTTAAGGAGGCGCCGGGGCGGGGACGGACCG	CGCCTAGCGCGCCGCGCATTCCTTATATTGCCACAGCGCCTGCTAAAAAT	MRAS;MRAS;MRAS;MRAS;MRAS;MRAS	NM_001252092;NM_001252090;NM_001252093;NM_001085049;NM_012219;NM_001252091	TSS1500;TSS1500;TSS200;TSS200;5'UTR;5'UTR					3:139549520-139550632	3:138066810-138067505	Unclassified_Cell_type_specific	MRAS;MRAS;MRAS;MRAS;MRAS;MRAS	ENST00000464896.1;ENST00000461114.1;ENST00000474559.1;ENST00000423968.2;ENST00000289104.4;ENST00000423968.2	TSS1500;TSS1500;TSS1500;1stExon;5'UTR;5'UTR	MRAS;MRAS;MRAS;MRAS;MRAS;MRAS;MRAS;MRAS	ENST00000475711.1;ENST00000477784.1;ENST00000461114.1;ENST00000474559.1;ENST00000423968.2;ENST00000494949.1;ENST00000289104.4;ENST00000423968.2	TSS1500;TSS1500;TSS1500;TSS1500;1stExon;TSS200;5'UTR;5'UTR	chr3:138066740-138067775	3
cg02424630	2.11608	0.000492046	chr12	118810744	+	cg02424630	4716250	42647186	ATCCAAAACAAAAAACAAACAAACTAAAACAATAAAACAAAACATACTCA	ATCCGAAACAAAAAACGAACGAACTAAAACGATAAAACGAAACGTACTCG	I	A	Red	rs115982045	0.058645	NA	NA	NA	NA	chr12:118809324-118811021	Island	CCGCTGCTGCTGTCCGAGGTGCGGCTCCTGCCAGGGGTGGCCAATCGCACCGGACTGCGC[CG]AGCACGCCCCGCCCCACCGTCTCAGTCCGCCCGCCCCCTGCCCCGGACCACGCCCCAAGC	GTCCGGGGCAGGGGGCGGGCGGACTGAGACGGTGGGGCGGGGCGTGCTCG	TAOK3;TAOK3	NM_016281;NM_016281	1stExon;5'UTR	high-CpG:117295054-117295174				12:117294671-117295458	12:118810537-118811192	Promoter_Associated	TAOK3;TAOK3;TAOK3	ENST00000392533.3;ENST00000359811.4;ENST00000392533.3	1stExon;5'UTR;5'UTR	TAOK3;TAOK3;TAOK3;TAOK3;TAOK3	ENST00000392533.3;ENST00000542532.1;ENST00000542692.1;ENST00000359811.4;ENST00000392533.3	1stExon;TSS200;TSS200;5'UTR;5'UTR	chr12:118810185-118811055	3						TRUE
cg22481028	2.11577	0.0300626	chr6	105585184	+	cg22481028	81734306	31810283	AAAATAAATAAACAAACATTTCAAACCAAATCCTCAAATATACAAACCCA	AAAATAAATAAACGAACGTTTCAAACCGAATCCTCGAATATACAAACCCG	I	C	Grn	rs112102913	0.100594	NA	NA	NA	NA	chr6:105584148-105585621	Island	CGGCGGGCGGAGCCCGGCGCCGCGGCCAGGATTTCCCACCTCGCTCCCGCGACTCCGCTG[CG]GGTCTGCACACCCGAGGACTCGGTTTGAAACGCCCGCTTATTTATTTTCTTGTCGCCTCG	CGGGTCTGCACACCCGAGGACTCGGTTTGAAACGCCCGCTTATTTATTTT	BVES-AS1;BVES;BVES;BVES	NR_037157;NM_147147;NM_007073;NM_001199563	TSS1500;TSS1500;TSS1500;TSS200			DMR		6:105690842-105692369	6:105584612-105585198	Unclassified_Cell_type_specific	BVES-AS1;BVES-AS1;BVES;BVES;BVES	ENST00000369122.3;ENST00000369120.1;ENST00000446408.2;ENST00000336775.5;ENST00000314641.5	TSS1500;TSS1500;TSS1500;TSS1500;TSS200	BVES-AS1;BVES-AS1;BVES;BVES;BVES	ENST00000369122.3;ENST00000369120.1;ENST00000446408.2;ENST00000336775.5;ENST00000314641.5	TSS1500;TSS1500;TSS1500;TSS1500;TSS200	chr6:105584620-105585215	3
cg11603030	2.11423	0.000760912	chr12	69202640	-	cg11603030	66721926	14680868	ATCCAAATAATCACAAATACCTATCAAATCACTAATATAAACACTACACA	ATCCGAATAATCGCAAATACCTATCGAATCACTAATATAAACGCTACGCG	I	T	Red	rs1196333	0.037736	NA	NA	NA	NA	chr12:69201622-69202663	Island	TCGGCGCGGGAGGTCCGGATGATCGCAGGTGCCTGTCGGGTCACTAGTGTGAACGCTGCG[CG]TAGTCTGGGCGGGATTGGGCCGGTTCAGTGGGCAGGTTGACTCAGCTTTTCCTCTTGAGC	CGCGCAGCGTTCACACTAGTGACCCGACAGGCACCTGCGATCATCCGGAC	MDM2;MDM2;MDM2;MDM2;MDM2;MDM2;MDM2;MDM2	NM_006878;NM_006881;NM_001145337;NM_006879;NM_002392;NM_001145339;NM_006882;NM_001145340	Body;Body;TSS200;Body;Body;Body;Body;TSS200					12:67487903-67489110	12:69201381-69202867	Promoter_Associated	MDM2;MDM2;MDM2;MDM2	ENST00000544561.1;ENST00000348801.2;ENST00000311440.7;ENST00000358483.5	TSS1500;TSS1500;5'UTR;5'UTR	MDM2;MDM2;MDM2;MDM2;MDM2;MDM2;MDM2;MDM2	ENST00000544561.1;ENST00000478070.1;ENST00000311440.7;ENST00000358483.5;ENST00000393417.3;ENST00000539479.1;ENST00000393416.2;ENST00000493419.1	TSS1500;TSS1500;5'UTR;5'UTR;5'UTR;TSS200;TSS200;5'UTR	chr12:69202285-69203330	3						TRUE
cg07835254	2.1093	0.0111673	chr1	65532761	+	cg07835254	81726337	93763237	CCAAAACCAACTACAAAAATATTACCAAACTAAATTTATTATTATTAACA	CCGAAACCGACTACGAAAATATTACCGAACTAAATTTATTATTATTAACG	I	C	Grn	NA	NA	NA	NA	NA	NA	chr1:65532161-65533212	Island	ACCGCGGAAATGCCCATGGGCGAGGTCGCCCCGCTACCCCTCGGGAAAAACACACGCACG[CG]CTAACAACAACAAACCCAGTCCGGCAACACCCTCGCAGTCGGTCCCGGAGTGCGGAGGCC	CCGGGACCGACTGCGAGGGTGTTGCCGGACTGGGTTTGTTGTTGTTAGCG				high-CpG:65305004-65306021				1:65304700-65306021	1:65532641-65532970	Promoter_Associated_Cell_type_specific	RP4-535B20.1	ENST00000448344.1	3'UTR	RP4-535B20.1	ENST00000448344.1	3'UTR	chr1:65532085-65535195	3						TRUE
cg12396201	2.10714	0.0155659	chr17	45727084	+	cg12396201	18664981	60718860	TACTAATTTCAAAACCCAAATTAACTAAACAAACAACAAAATAAAACACA	TACTAATTTCAAAACCCGAATTAACTAAACGAACAACGAAATAAAACGCG	I	C	Grn	NA	NA	NA	NA	NA	NA	chr17:45726673-45728222	Island	CCCAATCAACGGCGGGCTCTCTCCTACCCCATCCCAATCTCCCTCCCCTCGGCCAATCCG[CG]CGCTCCATTCCGCTGCCCGCCCAGCCAACCCGGGCCTTGAAACCAGCAGGCGAATGGGCG	CGCGCTCCATTCCGCTGCCCGCCCAGCCAACCCGGGCCTTGAAACCAGCA	KPNB1;KPNB1	NM_002265;NM_001276453	TSS200;TSS1500	high-CpG:43081837-43082584				17:43081678-43083202	17:45726605-45728301	Promoter_Associated	KPNB1;KPNB1;KPNB1;KPNB1	ENST00000535458.1;ENST00000290158.3;ENST00000535458.1;ENST00000540627.1	1stExon;TSS200;5'UTR;TSS1500	KPNB1;KPNB1;KPNB1;KPNB1	ENST00000535458.1;ENST00000290158.3;ENST00000535458.1;ENST00000540627.1	1stExon;TSS200;5'UTR;TSS1500	chr17:45726285-45727315	3
cg18453192	2.10312	0.00633063	chr8	38243907	-	cg18453192	57651889	4618107	ACAATATAAACACAACTTTACAACTTCCTAAACTACTAAAATAAAAAACA	ACGATATAAACGCGACTTTACGACTTCCTAAACTACTAAAATAAAAAACG	I	C	Grn	rs6996860	0.265404	NA	NA	NA	NA	chr8:38243741-38244695	Island	GAAGTCACTTCGGCGATGTAAACGCGACTTTGCGGCTTCCTGGGCTGCTAAGGTGAAGGA[CG]CCCGCCCTCCCCAGAACTTGAGAGCTTATTGGTTGGCGATGTCGTCACTCAGAGTGACGT	GCGATGTAAACGCGACTTTGCGGCTTCCTGGGCTGCTAAGGTGAAGGACG	LETM2	NM_144652	TSS200					8:38362770-38363837	8:38243326-38244148	Promoter_Associated	LETM2;LETM2;LETM2;LETM2;LETM2	ENST00000297720.5;ENST00000524874.1;ENST00000523983.2;ENST00000519476.2;ENST00000519476.2	TSS200;TSS200;TSS200;1stExon;5'UTR	LETM2;LETM2;LETM2;LETM2;LETM2;LETM2;LETM2;LETM2;LETM2	ENST00000526356.1;ENST00000527334.1;ENST00000297720.5;ENST00000524874.1;ENST00000518883.2;ENST00000523268.2;ENST00000519476.2;ENST00000519476.2;ENST00000518121.1	TSS1500;5'UTR;TSS200;TSS200;TSS200;TSS200;1stExon;5'UTR;TSS200	chr8:38243540-38244035	3						TRUE
cg23952663	2.10246	0.0238826	chr1	75601120	-	cg23952663	45605828	94702299	AACAAAAACAAAACTATTCTATTTAAACACCCTTTATATATAAAAACACA	AACGAAAACGAAACTATTCTATTTAAACGCCCTTTATATATAAAAACGCG	I	A	Red	NA	NA	NA	NA	NA	NA	chr1:75600674-75601415	Island	TTGGGGACACCAGGCGAAAGCGGAGCTGTTCTGTTTAAACGCCCTTTGTGTGTGAGGACG[CG]GCCTCAGTGCAGCTACGCTGGGTCCCGCGTAGGGAGCGCACCCCAGAAAGGGAGGGTCTC	GGCGAAAGCGGAGCTGTTCTGTTTAAACGCCCTTTGTGTGTGAGGACGCG	LHX8	NM_001001933	Body			DMR		1:75373202-75373925			LHX8	ENST00000356261.3	5'UTR	LHX8;LHX8	ENST00000356261.3;ENST00000559413.1	5'UTR;TSS1500	chr1:75600060-75601775	3						TRUE
cg06342882	2.09719	0.026241	chr17	47866642	-	cg06342882	86782875	90692438	CCTAATTAATCAAAATTAACAATCTATCCTATAAAAACACAACTTAAACA	CCTAATTAATCGAAATTAACAATCTATCCTATAAAAACGCGACTTAAACG	I	A	Red	NA	NA	NA	NA	NA	NA	chr17:47865974-47866724	Island	GATCCCTCCTCTCCTGATTGGTCGAGGTTGGCAGTCTGTCCTGTGGGGGCGCGGCTTAGG[CG]GACCTCGATTGGGTGGCCCGAATCCCCGCCTTTCCGAGCGGGGACGCTGATAGGTGCAGA	CGCCTAAGCCGCGCCCCCACAGGACAGACTGCCAACCTCGACCAATCAGG	KAT7;KAT7;KAT7;KAT7;KAT7	NM_001199158;NM_001199157;NM_001199156;NM_001199155;NM_007067	Body;Body;Body;Body;Body					17:45220835-45221788	17:47865445-47867241	Unclassified	KAT7;FAM117A;KAT7	ENST00000435742.2;ENST00000513602.1;ENST00000503935.2	TSS1500;TSS1500;TSS200	KAT7;FAM117A;FAM117A;FAM117A;KAT7;FAM117A;FAM117A;KAT7;FAM117A;KAT7	ENST00000435742.2;ENST00000503720.1;ENST00000503855.1;ENST00000513602.1;ENST00000506533.1;ENST00000509347.1;ENST00000505159.1;ENST00000503935.2;ENST00000514018.1;ENST00000509124.1	TSS1500;TSS1500;TSS1500;TSS1500;TSS200;TSS200;TSS200;TSS200;TSS1500;5'UTR	chr17:47866440-47866715	3
cg27547703	2.09692	0.00951035	chr10	115939024	-	cg27547703	85689403	82657524	AAAAACACATAAACACATTAAATTACACATAAACACAAAATACACAAACA	AAAAACACGTAAACACATTAAATTACACGTAAACGCGAAATACGCAAACG	I	T	Red	NA	NA	NA	NA	NA	NA	chr10:115938962-115939292	Island	GGGGAAGGCGGAGGGAACACGTGGGCACATTGAGTTGCACGTGGACGCGGAGTGCGCAGG[CG]TGCGCTGAGGCCAGGAGGGCGCACTGGGGATTGGAGGCGAGGGAAGTGCAGGGCGCATCC	CGCCTGCGCACTCCGCGTCCACGTGCAACTCAATGTGCCCACGTGTTCCC	TDRD1	NM_198795	TSS200				TRUE	10:115928953-115929331			TDRD1;TDRD1	ENST00000369280.1;ENST00000369282.1	TSS1500;TSS200	TDRD1;TDRD1	ENST00000369280.1;ENST00000369282.1	TSS1500;TSS200	chr10:115938845-115939310	3					TRUE	TRUE
cg09647884	2.09616	0.0414047	chr16	67472478	+	cg09647884	4667835	45725905	ACTCAAAAAACAAAAATATCACAACATCATATAAATCACTAAATATATCA	ACTCAAAAAACAAAAATATCGCAACATCGTATAAATCGCTAAATATATCG	I	C	Grn	NA	NA	NA	NA	NA	NA		OpenSea	TTGGGCCAGGACGCTAGAAGATAGGGATGTAGTTGTCGATTTTGGCGCGGTGGCGCTGGG[CG]ATACATTCAGCGATCCACACGATGTTGCGACACTCCTGCTCCTTGAGCTTCACGAAGGCA	GCTCAAGGAGCAGGAGTGTCGCAACATCGTGTGGATCGCTGAATGTATCG	ATP6V0D1	NM_004691	Body					16:66029955-66030034			ATP6V0D1	ENST00000565835.1	3'UTR	ATP6V0D1;ATP6V0D1;ATP6V0D1;ATP6V0D1	ENST00000568620.1;ENST00000563305.1;ENST00000567694.1;ENST00000565835.1	3'UTR;3'UTR;3'UTR;3'UTR	chr16:67472300-67472550	3						TRUE
cg04985097	2.09556	0.0122991	chr5	74807689	-	cg04985097	98806545	38759263	AACAAAATAAAAATACAACTATACTACATTCTAAAAAAAACATTAATCCA	AACGAAATAAAAATACAACTATACTACATTCTAAAAAAAACGTTAATCCG	I	T	Red	NA	NA	NA	NA	NA	NA	chr5:74806581-74807974	Island	GAGAAAGGAGAGGGCGGGGTAGGGATGCAGCTGTGCTGCATTCTGGGAAGGGCGTTGGTC[CG]TCGCTCGCGCAGCCTCCTGGGAGTTGTAGTCGCGATCCTGAGGTAACGGGTGAGTATCCC	CGGACCAACGCCCTTCCCAGAATGCAGCACAGCTGCATCCCTACCCCGCC	COL4A3BP;POLK;COL4A3BP;COL4A3BP;COL4A3BP;POLK	NM_031361;NM_016218;NM_001130105;NM_005713;NM_001130105;NM_016218	TSS1500;1stExon;5'UTR;TSS1500;1stExon;5'UTR					5:74842296-74843730	5:74807399-74808112	Promoter_Associated	POLK;POLK;POLK;COL4A3BP;COL4A3BP;COL4A3BP;POLK;COL4A3BP;POLK;POLK	ENST00000514296.1;ENST00000506928.1;ENST00000241436.4;ENST00000380494.4;ENST00000405807.3;ENST00000261415.7;ENST00000352007.5;ENST00000380494.4;ENST00000241436.4;ENST00000352007.5	TSS1500;TSS200;1stExon;1stExon;TSS1500;TSS1500;1stExon;5'UTR;5'UTR;5'UTR	POLK;POLK;POLK;COL4A3BP;COL4A3BP;COL4A3BP;POLK;POLK;COL4A3BP;POLK;POLK;POLK;POLK	ENST00000514296.1;ENST00000510815.2;ENST00000241436.4;ENST00000380494.4;ENST00000405807.3;ENST00000261415.7;ENST00000352007.5;ENST00000503479.2;ENST00000380494.4;ENST00000505774.1;ENST00000241436.4;ENST00000352007.5;ENST00000503479.2	TSS1500;TSS200;1stExon;1stExon;TSS1500;TSS1500;1stExon;1stExon;5'UTR;TSS200;5'UTR;5'UTR;5'UTR	chr5:74807445-74807730	3						TRUE
cg02616966	2.0932	0.0114935	chr3	182817190	+	cg02616966	87759461	24666526	ACTCCAAAAACATAACAACAACCTCTACAATATCAATACTACTAATAACA	ACTCCAAAAACATAACGACGACCTCTACGATATCGATACTACTAATAACG	I	A	Red	NA	NA	NA	NA	NA	NA	chr3:182816771-182817455	Island	CTCCACCCACCTCGGCGGCAGGAGCAGGCTCGGGAGACGATGCCACCGGTTCCTCTCCGC[CG]CCACCAGCAGCACCGACACCGCAGAGGCCGCCGCCATGTCCCTGGAGCCCGGCCACTCCG	GCTCCAGGGACATGGCGGCGGCCTCTGCGGTGTCGGTGCTGCTGGTGGCG	MCCC1	NM_020166	1stExon					3:184299466-184300124	3:182816290-182818175	Promoter_Associated	MCCC1;MCCC1;MCCC1;MCCC1;MCCC1;MCCC1;MCCC1;MCCC1;MCCC1	ENST00000392616.2;ENST00000539926.1;ENST00000448585.2;ENST00000541636.1;ENST00000265594.4;ENST00000539926.1;ENST00000392616.2;ENST00000541636.1;ENST00000492597.1	1stExon;1stExon;1stExon;1stExon;1stExon;5'UTR;5'UTR;5'UTR;5'UTR	MCCC1;MCCC1;MCCC1;MCCC1;MCCC1;MCCC1;MCCC1;MCCC1;MCCC1;MCCC1;MCCC1;MCCC1;MCCC1	ENST00000497959.1;ENST00000392616.2;ENST00000486226.1;ENST00000495767.1;ENST00000490284.1;ENST00000497830.1;ENST00000448585.2;ENST00000541636.1;ENST00000265594.4;ENST00000539926.1;ENST00000392616.2;ENST00000541636.1;ENST00000492597.1	TSS200;1stExon;1stExon;1stExon;1stExon;1stExon;1stExon;1stExon;1stExon;5'UTR;5'UTR;5'UTR;5'UTR			chr3:182816318-182817888	6	chr3:182815898-182817957	6		TRUE
cg04774623	2.0923	0.00670272	chr8	62563669	+	cg04774623	9720401		ACTTTTCTACTTAACTATATTTTACAATTATTTTAAAACCCCAAAATATC		II			rs7016408	0.001246	NA	NA	NA	NA		OpenSea	CATGTTCTGCGTGTACCATTTCATGGAGAAGGGACTGAATTTGTTCTTTTGCTTCATCTT[CG]ATATTCTGGGGTTCTAAAATAATTGCAAAACATAGCTAAGTAGAAAAGCTCAAACATCAA	CTTTTCTACTTAGCTATGTTTTGCAATTATTTTAGAACCCCAGAATATCG	ASPH;ASPH;ASPH;ASPH;ASPH;ASPH;ASPH;ASPH;ASPH;ASPH;ASPH;ASPH;ASPH;ASPH;ASPH;ASPH;ASPH;ASPH	NM_004318;NM_001164751;NM_001164755;NM_032466;NM_001164752;NM_032468;NM_001164753;NM_001164750;NM_001164754;NM_001164751;NM_001164752;NM_032468;NM_001164753;NM_001164755;NM_032466;NM_001164754;NM_001164750;NM_004318	ExonBnd;ExonBnd;ExonBnd;ExonBnd;ExonBnd;ExonBnd;ExonBnd;ExonBnd;ExonBnd;Body;Body;Body;Body;Body;Body;Body;Body;Body								ASPH	ENST00000389213.5	ExonBnd	ASPH;ASPH;ASPH;ASPH;ASPH	ENST00000520198.1;ENST00000520198.1;ENST00000524173.1;ENST00000389213.5;ENST00000523927.1	3'UTR;1stExon;TSS200;ExonBnd;3'UTR
cg03128635	2.08639	0.00540004	chr2	85980756	-	cg03128635	73616861	88667294	AAAAACCAAAAACCCATAAATCACATACTCAAAACAATTATACAAAAACA	AAAAACCGAAAACCCATAAATCACGTACTCGAAACGATTATACAAAAACG	I	A	Red	NA	NA	NA	NA	NA	NA	chr2:85980499-85982198	Island	TGTGATTTGGGGAAGGGCCGGGGGCCCATAAGTCACGTGCTCGGGGCGGTTGTGCAGGAG[CG]GACTGTCCTCTGGGAACATAGAAGCGCCCCCGACTAGAGTAGGGGCGGGGAGGGAGCGCC	CGCTCCTGCACAACCGCCCCGAGCACGTGACTTATGGGCCCCCGGCCCTT	ATOH8	NM_032827	TSS200	high-CpG:85834111-85834922				2:85833812-85836082	2:85980619-85982114	Unclassified_Cell_type_specific	ATOH8;ATOH8	ENST00000306279.3;ENST00000463422.1	TSS1500;TSS1500	ATOH8;ATOH8;ATOH8	ENST00000306279.3;ENST00000463422.1;ENST00000469442.1	TSS1500;TSS1500;5'UTR	chr2:85980125-85981535	3						TRUE
cg15454857	2.07896	0.0117282	chr15	40861335	-	cg15454857	67754907		TTCCAAAAATTTCCTTTATAAATAACRTCRTATCTCCCTAATAAAAAAAC		II			NA	NA	NA	NA	NA	NA	chr15:40861411-40862115	N_Shore	ACACGGAGCAATTCCAAGGGTTTCCTTTATAAATAACGTCGTATCTCCCTAATAGGAAGA[CG]TCTGAGTAAGGTCACTTTTGGTGAGACATTTACAGTCTCTCATCTCTAAGCTCACTCAAT	TCCAAGGGTTTCCTTTATAAATAACGTCGTATCTCCCTAATAGGAAGACG	RPUSD2	NM_152260	TSS1500						15:40861118-40862254	Promoter_Associated	RPUSD2;RPUSD2;RPUSD2	ENST00000417769.2;ENST00000315616.7;ENST00000559271.1	TSS1500;TSS200;TSS200	RPUSD2;RPUSD2;RPUSD2	ENST00000417769.2;ENST00000315616.7;ENST00000559271.1	TSS1500;TSS200;TSS200			chr15:40861232-40862224	6	chr15:40860808-40863104	6		TRUE
cg19990476	2.07675	0.03521	chr10	574361	+	cg19990476	83751864	28766952	ATATAAATAACAAATAATCTACATTCTAAAAAAACAACAAACAATCTACA	ATATAAATAACAAATAATCTACGTTCTAAAAAAACAACGAACGATCTACG	I	T	Red	rs191159870	0.0137	NA	NA	NA	NA	chr10:575898-576131	N_Shore	CCAGAACGCAGACCGCCCGCAGCTCCCCCAGAACGCAGACCGCCCACTGCTCCCCCAGAA[CG]CAGACCGCCCGCTGCTCCCCCAGAACGCAGACCACTTGCTACTCACATTCATCTTATTAA	CGCAGACCGCCCGCTGCTCCCCCAGAACGCAGACCACTTGCTACTCACAT	DIP2C	NM_014974	Body					10:564287-564389			DIP2C	ENST00000381496.3	5'UTR	DIP2C	ENST00000381496.3	5'UTR								TRUE
cg17409405	2.07277	0.00828022	chr7	5085485	+	cg17409405	9773981	84737559	TAAAACAAACAATAACCTAAAAACACACAAAAAACAAAAACAATACAACA	TAAAACAAACGATAACCTAAAAACGCACAAAAAACGAAAACAATACAACG	I	A	Red	NA	NA	NA	NA	NA	NA	chr7:5085411-5086342	Island	CCGGTGCACTCCTGCGCGTGTGCACCTCTCTCTGTGTGCGTGTTCGCGCATGCGCGCCGC[CG]CTGCACTGCCCTCGCTTCCTGTGCGTCCTCAGGTCACCGCTTGCTCTAGTTCCCAGGCTT	TAGAGCAAGCGGTGACCTGAGGACGCACAGGAAGCGAGGGCAGTGCAGCG	RBAK	NM_021163	TSS200	high-CpG:5051994-5052054				7:5051938-5052797	7:5085091-5086037	Promoter_Associated	RBAK;RBAK;RBAK;RBAK;RBAK	ENST00000396904.2;ENST00000396912.1;ENST00000353796.3;ENST00000353796.3;ENST00000407184.1	TSS200;TSS200;1stExon;5'UTR;5'UTR	RBAK;RBAK;RBAK;RBAK;RBAK	ENST00000396904.2;ENST00000396912.1;ENST00000353796.3;ENST00000353796.3;ENST00000407184.1	TSS200;TSS200;1stExon;5'UTR;5'UTR	chr7:5085125-5086035	3						TRUE
cg11245431	2.07208	0.00918068	chr2	70056635	+	cg11245431	90800960	33781188	AATATTTTCAAACCTACAATAAACATAACCTCTAACTAACCCAAACTTCA	AATATTTTCGAACCTACGATAAACGTAACCTCTAACTAACCCGAACTTCG	I	A	Red	NA	NA	NA	NA	NA	NA	chr2:70056599-70057583	Island	GTCCCAGGTCTTGCCACTACAGAGGCGCGTATGAACCACGGTTTAACACTACGTCTACGC[CG]AAGTTCGGGTTAGTCAGAGGCCACGCCCACCGCAGGCCCGAAAACACCAGCCTGCACTGG	GGTGTTTTCGGGCCTGCGGTGGGCGTGGCCTCTGACTAACCCGAACTTCG	GMCL1	NM_178439	TSS200					2:69909934-69911087	2:70056144-70057846	Promoter_Associated	GMCL1;GMCL1	ENST00000282570.3;ENST00000468386.1	TSS200;TSS200	GMCL1;GMCL1	ENST00000282570.3;ENST00000468386.1	TSS200;TSS200	chr2:70056540-70056850	3						TRUE
cg16518686	2.07075	0.0482025	chr2	33824170	-	cg16518686	81731420	78707841	CAAAAACCACAAAATACAACATAAAAAAACAAATATCTCAAACTAAAACA	CAAAAACCACGAAATACGACGTAAAAAAACAAATATCTCAAACTAAAACG	I	C	Grn	NA	NA	NA	NA	NA	NA	chr2:33824310-33824857	N_Shore	GGAAGCGACAGCCAGGAGCCACGGGGTGCGGCGTGGAGAGGCAGGTGTCTCAGACTGGGG[CG]CAGGAGGTGTTCCCAGGGGGCCGGCAGCGTGGGGCTTGGGAGACCCGTGCCCTGACAATC	CGCCCCAGTCTGAGACACCTGCCTCTCCACGCCGCACCCCGTGGCTCCTG	FAM98A	NM_015475	Body					2:33677456-33678379	2:33823548-33825203	Promoter_Associated	FAM98A;FAM98A	ENST00000498340.1;ENST00000441530.2	3'UTR;5'UTR	FAM98A;FAM98A;FAM98A	ENST00000464415.1;ENST00000498340.1;ENST00000441530.2	3'UTR;3'UTR;5'UTR	chr2:33823865-33824175	3						TRUE
cg05776084	2.06878	0.0463071	chr3	133293427	+	cg05776084	19697865	59690188	ACTAAAATCAACACACAAAATTACTCAACCTAAACATCACCCAATAAACA	ACTAAAATCAACACACGAAATTACTCAACCTAAACGTCACCCGATAAACG	I	C	Grn	NA	NA	NA	NA	NA	NA	chr3:133292203-133292908	S_Shore	CGGGCGGCGCCACCCTCCGGGGGCACTAGGTCTGGGGCCGCAGTGCCCAGCACAGAGCAG[CG]TTTATCGGGTGACGTCTAGGCTGAGTAATTCCGTGTGCTGACCTCAGCCCAGTAGTTTGA	GCTGAGGTCAGCACACGGAATTACTCAGCCTAGACGTCACCCGATAAACG	CDV3;CDV3;CDV3;CDV3	NM_001134423;NM_017548;NM_001134422;NM_001134423	1stExon;Body;Body;5'UTR					3:134774723-134776151	3:133293080-133293584	Promoter_Associated	CDV3;CDV3;CDV3;CDV3;CDV3	ENST00000508481.1;ENST00000511392.1;ENST00000515421.1;ENST00000420115.2;ENST00000420115.2	5'UTR;TSS200;TSS200;1stExon;5'UTR	CDV3;CDV3;CDV3;CDV3;CDV3;CDV3;CDV3	ENST00000508481.1;ENST00000507408.1;ENST00000515421.1;ENST00000420115.2;ENST00000420115.2;ENST00000504867.1;ENST00000504867.1	5'UTR;TSS200;TSS200;1stExon;5'UTR;1stExon;5'UTR	chr3:133293065-133293770	3						TRUE
ch.9.1173620F	2.06869	0.0406618	chr9	89153306	+	ch.9.1173620F	65636882		TTAATACAAACATTTTTCTTTATTCAATAACAAAATAATTTTAACCTACT		II			NA	NA	NA	NA	NA	NA		OpenSea	GCCTGGCCTTATTGAGTCAAAAATATAAAAATATTAAAAGTTTATAAAATAAAAAAGTTA[CA]GTAGGCTAAAATTACTTTGTTATTGAATAAAGAAAAATGTTTGTATCAATATAGTGTAGC	CAGTAGGCTAAAATTACTTTGTTATTGAATAAAGAAAAATGTTTGTATCA																								TRUE
cg27400655	2.06843	0.00163556	chr3	52739685	+	cg27400655	2802896	74709126	ACCACAAAACTAAAAAACAAATATACTCAACCCAACATACAAAAAACACA	ACCACGAAACTAAAAAACAAATATACTCGACCCAACGTACAAAAAACGCG	I	A	Red	NA	NA	NA	NA	NA	NA	chr3:52739537-52740426	Island	GCCCTGCCAGCTCAGCGCCCGCGCCGCAGGCCCCGGAGCCCAGCCCGTTGTCTGGCCGCC[CG]CGTTCCCTGCACGCTGGGCCGAGCACACTTGCCCTCTAGCTCCGTGGCAGCCGCGCAGCC	GCCACGGAGCTAGAGGGCAAGTGTGCTCGGCCCAGCGTGCAGGGAACGCG	GLT8D1;GLT8D1;GLT8D1;GLT8D1;SPCS1	NM_001010983;NM_018446;NM_001010983;NM_018446;NM_014041	1stExon;1stExon;5'UTR;5'UTR;TSS200	high-CpG:52714153-52715132				3:52714386-52715662			GLT8D1;GLT8D1;GLT8D1;GLT8D1;SPCS1;SPCS1;SPCS1	ENST00000491606.1;ENST00000478968.2;ENST00000407584.3;ENST00000407584.3;ENST00000233025.7;ENST00000423431.1;ENST00000233025.7	5'UTR;5'UTR;5'UTR;1stExon;5'UTR;5'UTR;1stExon	GLT8D1;GLT8D1;GLT8D1;GLT8D1;GLT8D1;GLT8D1;GLT8D1;GLT8D1;SPCS1;SPCS1;GLT8D1;GLT8D1;GLT8D1;GLT8D1;GLT8D1;GLT8D1;SPCS1;GLT8D1;SPCS1;SPCS1	ENST00000484163.1;ENST00000487642.1;ENST00000464705.1;ENST00000491606.1;ENST00000489119.1;ENST00000478968.2;ENST00000497436.1;ENST00000266014.5;ENST00000448693.2;ENST00000474945.1;ENST00000463762.1;ENST00000484163.1;ENST00000487642.1;ENST00000464705.1;ENST00000489119.1;ENST00000266014.5;ENST00000233025.7;ENST00000497953.1;ENST00000423431.1;ENST00000233025.7	3'UTR;5'UTR;5'UTR;5'UTR;5'UTR;5'UTR;5'UTR;5'UTR;TSS1500;TSS1500;3'UTR;1stExon;1stExon;1stExon;1stExon;1stExon;5'UTR;TSS200;5'UTR;1stExon	chr3:52739485-52739930	3						TRUE
cg15438404	2.06527	0.0363093	chr12	57916622	-	cg15438404	44718949	85735234	AATACCTTCTAAAAACAAAATCCCCAAAACTACCCCTAACCCCCATAACA	AATACCTTCTAAAAACGAAATCCCCAAAACTACCCCTAACCCCCATAACG	I	C	Grn	NA	NA	NA	NA	NA	NA	chr12:57916322-57916810	Island	AGCAGCCTGCGCAGTGCCTTCTGGGAACGGAATCCCCAGGGCTGCCCCTGGCCCCCATGG[CG]CATGCGCGGGAGGCCGCTCGGTGATCCGCGGCGGCGGCAGCGGCGCTTCCTGCTAGGACC	CGCCATGGGGGCCAGGGGCAGCCCTGGGGATTCCGTTCCCAGAAGGCACT	MBD6	NM_052897	TSS200	high-CpG:56202705-56202960				12:56202590-56203191	12:57913637-57917461	Promoter_Associated	MBD6;MBD6;MBD6;MBD6	ENST00000431731.2;ENST00000355673.3;ENST00000549231.1;ENST00000355673.3	TSS200;1stExon;5'UTR;5'UTR	MBD6;MBD6;MBD6;MBD6;MBD6;MBD6;MBD6;MBD6;MBD6;MBD6;MBD6;MBD6	ENST00000552255.1;ENST00000549623.1;ENST00000355673.3;ENST00000546632.1;ENST00000548887.1;ENST00000551351.1;ENST00000549231.1;ENST00000546805.1;ENST00000549042.1;ENST00000355673.3;ENST00000552659.1;ENST00000546632.1	TSS1500;TSS200;1stExon;1stExon;5'UTR;5'UTR;5'UTR;5'UTR;TSS1500;5'UTR;TSS1500;5'UTR	chr12:57915325-57916750	3						TRUE
cg17678719	2.0611	0.0475169	chr6	29910273	-	cg17678719	47658264	49620573	CCCATTAAATATCAAATTTCCAAAAAAACCAATCAATATCATCACAATCA	CCCATTAAATATCGAATTTCCAAAAAAACCAATCAATATCGTCGCGATCG	I	C	Grn	rs41545520	0.095833	NA	NA	NA	NA	chr6:29910202-29911367	Island	CCAGTTCTCACTCCCATTGGGTGTCGGGTTTCCAGAGAAGCCAATCAGTGTCGTCGCGGT[CG]CTGTTCTAAAGCCCGCACGCACCCACCGGGACTCAGATTCTCCCCAGACGCCGAGGATGG	CCCATTGGGTGTCGGGTTTCCAGAGAAGCCAATCAGTGTCGTCGCGGTCG	HLA-A	NM_002116	TSS200					6:30018182-30019314	6:29909808-29910629	Promoter_Associated	HLA-A;HLA-A;HLA-A;HLA-A;HLA-A;HLA-A	ENST00000396634.1;ENST00000376806.5;ENST00000376806.5;ENST00000536480.1;ENST00000355767.6;ENST00000376802.2	5'UTR;5'UTR;1stExon;TSS200;TSS200;TSS200	HLA-A;HLA-A;HLA-A;HLA-A;HLA-A;HLA-A;HLA-A;HLA-A;HLA-A	ENST00000396634.1;ENST00000376806.5;ENST00000376806.5;ENST00000536480.1;ENST00000355767.6;ENST00000496081.1;ENST00000376802.2;ENST00000495183.1;ENST00000461903.1	5'UTR;5'UTR;1stExon;TSS200;TSS200;TSS200;TSS200;TSS200;TSS200	chr6:29910105-29910355	3						TRUE
cg04391356	2.0601	0.00429321	chr1	43919646	-	cg04391356	35630911	80724289	CAAAATACTATAAAAACCCAAACCTTCACAAAAAACACCTACAATTAACA	CGAAATACTATAAAAACCCGAACCTTCACGAAAAACGCCTACGATTAACG	I	A	Red	NA	NA	NA	NA	NA	NA	chr1:43919083-43919814	Island	TGGTTAGAAAAGCGAAGTGCTGTAAAAACCCGGGCCTTCACGAAAAGCGCCTACGGTTAG[CG]AGAGAGGGATCACGGGGAGAGGCGAAGGGGCGGAGCGAGGGCGGCCGGAAAAGGAGCAGG	CGCTAACCGTAGGCGCTTTTCGTGAAGGCCCGGGTTTTTACAGCACTTCG	HYI	NM_031207	5'UTR					1:43691768-43692382	1:43919488-43919733	Promoter_Associated	HYI;HYI;HYI;HYI;HYI;HYI;HYI;HYI;HYI-AS1;HYI-AS1;HYI	ENST00000372425.4;ENST00000372426.1;ENST00000372425.4;ENST00000372434.1;ENST00000486909.1;ENST00000372430.3;ENST00000372427.1;ENST00000372433.1;ENST00000444386.1;ENST00000444386.1;ENST00000372432.1	1stExon;TSS1500;5'UTR;TSS200;TSS200;TSS1500;TSS200;TSS1500;1stExon;5'UTR;TSS200	HYI;HYI;HYI;HYI;HYI;HYI;HYI;HYI;HYI;HYI;HYI;HYI-AS1;HYI-AS1;HYI	ENST00000372425.4;ENST00000470662.1;ENST00000487366.1;ENST00000372426.1;ENST00000372425.4;ENST00000469587.1;ENST00000372434.1;ENST00000486909.1;ENST00000372430.3;ENST00000372427.1;ENST00000372433.1;ENST00000444386.1;ENST00000444386.1;ENST00000372432.1	1stExon;TSS1500;TSS1500;TSS1500;5'UTR;TSS200;TSS200;TSS200;TSS1500;TSS200;TSS1500;1stExon;5'UTR;TSS200	chr1:43918425-43919775	3						TRUE
cg22056637	2.05989	0.0144307	chr16	89574634	+	cg22056637	30731224	3628223	AACCTAAACCCATCTACCTCATAACTACCTAAAACCCAAATATAAAAACA	AACCTAAACCCGTCTACCTCGTAACTACCTAAAACCCGAATATAAAAACG	I	C	Grn	NA	NA	NA	NA	NA	NA	chr16:89573954-89575368	Island	CTGGGAATACAAGGCCGGCTTCAAAAAAACCAGGGCACCCGCGACCTCCTCGCAGACGCG[CG]CCCCCATACCCGGGCCTCAGGCAGCCACGAGGTAGACGGGCTCAGGCTCGGGGGTGCGGC	CGCCCCCATACCCGGGCCTCAGGCAGCCACGAGGTAGACGGGCTCAGGCT	SPG7;SPG7	NM_003119;NM_199367	TSS200;TSS200					16:88101436-88102991	16:89574167-89574885	Promoter_Associated	SPG7;SPG7	ENST00000268704.2;ENST00000341316.2	TSS200;TSS200	SPG7;SPG7;SPG7;SPG7;SPG7	ENST00000569363.1;ENST00000568151.1;ENST00000268704.2;ENST00000341316.2;ENST00000563783.1	TSS1500;TSS1500;TSS200;TSS200;5'UTR	chr16:89574625-89575375	3
cg13169954	2.05778	0.00309866	chr1	52681425	-	cg13169954	40644882		TTATCTCTAAACAATTATAATTAAACTACCATAACTTAATAAATATTATC		II			NA	NA	NA	NA	NA	NA		OpenSea	AGAATTTTACATTGTCTCTAAGCAGTTATAGTTGGGCTACCATAACTTAATGGATATTGT[CG]TATTTTCACAAGAAGGAAGCAATATTTGAAGAGCCTTTGTCTTTTGCATGCATGCCTGAT	CGACAATATCCATTAAGTTATGGTAGCCCAACTATAACTGCTTAGAGACA	ZFYVE9;ZFYVE9	NM_007324;NM_004799	5'UTR;5'UTR								ZFYVE9;ZFYVE9	ENST00000371591.1;ENST00000361625.1	TSS1500;5'UTR	ZFYVE9;ZFYVE9	ENST00000371591.1;ENST00000361625.1	TSS1500;5'UTR
cg16953475	2.05754	0.0144108	chr3	49711973	-	cg16953475	6780594	94786382	CTACTAAACAAACCCAAAAAAACAACAACTCTATATCAAAACCTTAACCA	CTACTAAACGAACCCGAAAAAACGACGACTCTATATCGAAACCTTAACCG	I	C	Grn	NA	NA	NA	NA	NA	NA	chr3:49710968-49712279	Island	CCTGCGCAGGTGCTGCTGAGCGAGCCCGAGGAGGCGGCGGCTCTGTATCGGGGCCTTAGC[CG]CCAGCCCGCGCTGAGCGCCGCCTGCCTGGGCCCGGAGGTCACCACGCAGTACGGCGGCCA	CTGCTGAGCGAGCCCGAGGAGGCGGCGGCTCTGTATCGGGGCCTTAGCCG	APEH	NM_001640	Body					3:49686057-49687258	3:49710532-49712457	Promoter_Associated				APEH;APEH;APEH;APEH;APEH;APEH;APEH;APEH;APEH;APEH	ENST00000449966.1;ENST00000483715.1;ENST00000447541.1;ENST00000491799.1;ENST00000491799.1;ENST00000463995.1;ENST00000462439.1;ENST00000462439.1;ENST00000463616.1;ENST00000463616.1	5'UTR;5'UTR;TSS1500;1stExon;5'UTR;5'UTR;1stExon;5'UTR;1stExon;5'UTR	chr3:49711945-49712435	3						TRUE
cg05134945	2.05095	0.006077	chr3	188665466	-	cg05134945	41764128	11692584	AACACAATCATTCAAAAACAACCACTTTCCATTCACATCTATAATTAACA	AACGCGATCATTCAAAAACGACCGCTTTCCATTCACGTCTATAATTAACG	I	C	Grn	NA	NA	NA	NA	NA	NA	chr3:188665275-188665552	Island	GGCAGCTCGAGCAACGCGATCATTCAGAAGCGGCCGCTTTCCATTCACGTCTATAATTAG[CG]CGCAGGCTGCAGCTCAGGCTCGAGCTGCAAAGCGGGGCGGCGGCCTTGTGGGCGGGGCCA	AACGCGATCATTCAGAAGCGGCCGCTTTCCATTCACGTCTATAATTAGCG								3:190147878-190148655	3:188664402-188665495	Unclassified_Cell_type_specific	TPRG1-AS1;TPRG1	ENST00000444488.1;ENST00000433971.1	TSS200;5'UTR	TPRG1-AS1;TPRG1	ENST00000444488.1;ENST00000433971.1	TSS200;5'UTR	chr3:188665185-188665690	3						TRUE
cg15672606	2.0506	0.0438859	chr9	20622615	+	cg15672606	26635212	68704957	CACTACAAACCACCAAAATTTCAAAAAATAACAAATAATTAACTCTTTCA	CGCTACGAACCGCCGAAATTTCGAAAAATAACAAATAATTAACTCTTTCG	I	A	Red	NA	NA	NA	NA	NA	NA	chr9:20620728-20621862	S_Shore	GAGGGCTTGCGGGCGGGGCGGAGCGCGCGGGGAGGCAGAGCGAGCGAGCCAGGGGGAGCT[CG]AAAGAGCCAATCACCTGCCACCTCCCGAAACCCCGGCGGCCCGCAGCGCCACACTGGAAA	CGCTGCGGGCCGCCGGGGTTTCGGGAGGTGGCAGGTGATTGGCTCTTTCG	MLLT3;MLLT3	NM_001286691;NM_004529	TSS1500;TSS200					9:20610643-20612892	9:20622386-20622794	Promoter_Associated	MLLT3;MLLT3;MLLT3;MLLT3;MLLT3	ENST00000540751.1;ENST00000429426.2;ENST00000475957.1;ENST00000355930.6;ENST00000380338.4	TSS1500;TSS1500;TSS200;TSS200;TSS200	MLLT3;MLLT3;MLLT3;MLLT3;MLLT3	ENST00000540751.1;ENST00000429426.2;ENST00000475957.1;ENST00000355930.6;ENST00000380338.4	TSS1500;TSS1500;TSS200;TSS200;TSS200	chr9:20622400-20622675	3
cg01999076	2.04993	0.0133496	chrX	46696420	-	cg01999076	84724402	97611489	AAAAAAATACTAAACCTAACAAACAAACTAAAACTACAAACCATTAAACA	AAAAAAATACTAAACCTAACGAACAAACTAAAACTACGAACCGTTAAACG	I	A	Red	NA	NA	NA	NA	NA	NA	chrX:46696141-46697075	Island	GACGAAAAAGGGGAAGGGGTGCTGGGCCTGGCGGGCAAACTAAGGCTGCGGACCGTTGGG[CG]GTTCCGCGGGGCGTTGTCCGGAGAGCTGCGAGGCCGGGGTTCCCAGGGTTCACGCCACAC	CGCCCAACGGTCCGCAGCCTTAGTTTGCCCGCCAGGCCCAGCACCCCTTC	RP2;RP2	NM_006915;NM_006915	1stExon;5'UTR	high-CpG:46581319-46581456				X:46581030-46582019	X:46695962-46697271	Promoter_Associated	RP2;RP2	ENST00000218340.3;ENST00000218340.3	5'UTR;1stExon	RP2;RP2	ENST00000218340.3;ENST00000218340.3	5'UTR;1stExon	chrX:46696105-46696675	3						TRUE
cg23562388	2.04951	0.00958625	chr14	70826455	+	cg23562388	8632896	82739271	TAAACAAACACACAAATATATTACAATAACTCAATTACTTTTACCTAACA	TAAACGAACGCACAAATATATTACGATAACTCGATTACTTTTACCTAACG	I	A	Red	rs17475333	0.039135	NA	NA	NA	NA	chr14:70826255-70826580	Island	GTCCTTAACTCACTTCCTTTTCCTTGGTTATTTGGTGCTCGGTCCTTAGTGAATGGTTTC[CG]CTAGGCAAAAGCAATCGAGCCATCGTAACATACTTGTGCGTCCGCCCAGAAATGTGGGCG	CGCTAGGCAAAAGCAATCGAGCCATCGTAACATACTTGTGCGTCCGCCCA	COX16	NM_016468	TSS200					14:69895737-69896298	14:70825700-70826713	Promoter_Associated	U2;COX16;COX16;RP11-718G2.3	ENST00000410708.1;ENST00000557612.1;ENST00000389912.5;ENST00000555276.1	TSS1500;TSS200;TSS200;3'UTR	U2;COX16;COX16;COX16;RP11-718G2.3	ENST00000410708.1;ENST00000555601.1;ENST00000557612.1;ENST00000389912.5;ENST00000555276.1	TSS1500;TSS200;TSS200;TSS200;3'UTR	chr14:70825860-70826595	3						TRUE
cg18174326	2.04803	0.0400173	chr2	242088999	-	cg18174326	98770893	45773539	CACTTACACATATAAACAAAACTAAACTAACCAAAATCTAAAAACCCACA	CACTTACGCGTATAAACGAAACTAAACTAACCAAAATCTAAAAACCCGCG	I	C	Grn	NA	NA	NA	NA	NA	NA	chr2:242088415-242090330	Island	CCACGGACCAGCCACTTGCGCGTATGGGCGGGACTAAGCTAGCCAGAGTCTAGAAGCCCG[CG]CTAAGGGTTGCTAGGGACGCACCAAACACCCCTACGGCGCTTCGGAGGAGCCAAAGGAAT	CGCGGGCTTCTAGACTCTGGCTAGCTTAGTCCCGCCCATACGCGCAAGTG	PASK;PPP1R7	NM_015148;NM_002712	TSS200;TSS1500					2:241736977-241739003	2:242088718-242089122	Promoter_Associated	PASK;PPP1R7;PPP1R7;PPP1R7;PPP1R7;PPP1R7;PASK;PPP1R7;PPP1R7;PASK;PASK;PASK	ENST00000405260.1;ENST00000234038.6;ENST00000404405.3;ENST00000406106.3;ENST00000401987.1;ENST00000402734.1;ENST00000358649.4;ENST00000407025.1;ENST00000272983.8;ENST00000403638.3;ENST00000539818.1;ENST00000234040.4	5'UTR;TSS1500;TSS1500;TSS1500;TSS1500;TSS200;TSS200;TSS200;TSS200;TSS200;TSS200;TSS200	PASK;PPP1R7;PPP1R7;PPP1R7;PPP1R7;PPP1R7;PPP1R7;PPP1R7;PPP1R7;PPP1R7;PASK;PPP1R7;PASK;PPP1R7;PASK;PASK;PASK;PASK;PPP1R7;PPP1R7	ENST00000405260.1;ENST00000234038.6;ENST00000404405.3;ENST00000473017.1;ENST00000406106.3;ENST00000498170.1;ENST00000493374.1;ENST00000401987.1;ENST00000402734.1;ENST00000423280.1;ENST00000358649.4;ENST00000407025.1;ENST00000452907.1;ENST00000272983.8;ENST00000403638.3;ENST00000539818.1;ENST00000437780.1;ENST00000234040.4;ENST00000438799.1;ENST00000438799.1	5'UTR;TSS1500;TSS1500;TSS1500;TSS1500;TSS1500;TSS1500;TSS1500;TSS200;TSS200;TSS200;TSS200;TSS200;TSS200;TSS200;TSS200;TSS200;TSS200;5'UTR;1stExon	chr2:242088805-242089295	3						TRUE
cg04395184	2.04491	0.0209672	chr16	28222866	+	cg04395184	56689964	4693287	AAAAAACAAATAAATCTAAATAAATTATCTCAAAATCCCCCAATAAAACA	AAAAAACGAATAAATCTAAATAAATTATCTCGAAATCCCCCGATAAAACG	I	A	Red	NA	NA	NA	NA	NA	NA	chr16:28223083-28223638	N_Shore	ACAACCCCTTCCCCACCGGGCCCCGAGGGGACCCTCTAAAAAGGGCAGGGCCGCCCGGGT[CG]CCTCATCGGGGGACCCCGAGACAATTCATCCAGACCCACCCGCCCCTCCCCAAGGAAACT	CGCCTCATCGGGGGACCCCGAGACAATTCATCCAGACCCACCCGCCCCTC	XPO6;XPO6	NM_015171;NM_015171	5'UTR;1stExon	high-CpG:28130311-28130856				16:28129909-28131139	16:28221977-28223763	Promoter_Associated	XPO6;XPO6;XPO6;XPO6	ENST00000565698.1;ENST00000304658.5;ENST00000304658.5;ENST00000565698.1	1stExon;1stExon;5'UTR;5'UTR	XPO6;XPO6;XPO6;XPO6;XPO6;XPO6;XPO6	ENST00000565698.1;ENST00000304658.5;ENST00000566073.1;ENST00000304658.5;ENST00000569951.1;ENST00000565698.1;ENST00000566073.1	1stExon;1stExon;1stExon;5'UTR;TSS200;5'UTR;5'UTR			chr16:28222211-28224139	6	chr16:28221098-28224362	6		TRUE
cg25092247	2.0443	0.00959306	chr3	15140607	+	cg25092247	88741425	21736857	CAAATTCCAAACAACCAATAAAAATAACAACTACAACTAAATAACAAACA	CGAATTCCGAACGACCGATAAAAATAACGACTACGACTAAATAACGAACG	I	A	Red	NA	NA	NA	NA	NA	NA	chr3:15140035-15140890	Island	CGGGCTCCTGCGGGCACCCAGGTTTGTCCCCCCCTTCAGGCCCGGGCTCTGGGCCTCCAC[CG]TCCGTCACTCAGCCGCAGCCGCCATCTCCATCGGTCGCTCGGAACTCGGCAGGTGCGCCT	CGAGTTCCGAGCGACCGATGGAGATGGCGGCTGCGGCTGAGTGACGGACG	ZFYVE20;ZFYVE20	NM_022340;NM_022340	1stExon;5'UTR					3:15115040-15115921	3:15139617-15141482	Promoter_Associated	ZFYVE20;ZFYVE20;ZFYVE20;ZFYVE20;ZFYVE20;ZFYVE20;ZFYVE20;ZFYVE20;ZFYVE20	ENST00000418832.1;ENST00000449050.1;ENST00000253699.3;ENST00000476527.2;ENST00000449964.2;ENST00000418832.1;ENST00000449050.1;ENST00000253699.3;ENST00000476527.2	1stExon;1stExon;1stExon;1stExon;3'UTR;5'UTR;5'UTR;5'UTR;5'UTR	ZFYVE20;ZFYVE20;ZFYVE20;ZFYVE20;ZFYVE20;ZFYVE20;ZFYVE20;ZFYVE20;ZFYVE20;ZFYVE20;ZFYVE20;ZFYVE20;ZFYVE20	ENST00000507357.1;ENST00000418832.1;ENST00000441057.1;ENST00000449050.1;ENST00000253699.3;ENST00000476527.2;ENST00000449964.2;ENST00000418832.1;ENST00000441057.1;ENST00000507357.1;ENST00000449050.1;ENST00000253699.3;ENST00000476527.2	1stExon;1stExon;1stExon;1stExon;1stExon;1stExon;3'UTR;5'UTR;5'UTR;5'UTR;5'UTR;5'UTR;5'UTR	chr3:15140520-15140835	3						TRUE
cg13569417	2.03792	0.033898	chrX	123094304	+	cg13569417	63623931	66635919	TCCCATTAAAAAAAAACAACATCTAACAACAAAAAATTACCACTACAACA	TCCCGTTAAAAAAAAACGACATCTAACGACAAAAAATTACCACTACAACG	I	C	Grn	NA	NA	NA	NA	NA	NA	chrX:123093923-123094582	Island	TCGGCCACGATTGGTCGGTGACTGGGAGGAGGACGCTGGGTGGGAGGGCTGGGAGCCAGG[CG]TTGCAGTGGCAACTCTCTGCCGCTAGATGCCGCTCCCTCCCAACGGGAGCCGGGCGCGGG	TCCCGTTGGGAGGGAGCGGCATCTAGCGGCAGAGAGTTGCCACTGCAACG	STAG2;STAG2;STAG2;STAG2	NM_001042751;NM_001042749;NM_006603;NM_001042750	TSS1500;TSS200;TSS1500;TSS1500					X:122921015-122922104	X:123093927-123094521	Promoter_Associated	STAG2;RP1-315G1.3;STAG2;STAG2;STAG2;STAG2;STAG2;STAG2	ENST00000469481.1;ENST00000426367.1;ENST00000354548.5;ENST00000371160.1;ENST00000371157.3;ENST00000371145.3;ENST00000371144.3;ENST00000218089.9	TSS1500;3'UTR;TSS1500;TSS1500;TSS1500;TSS1500;TSS1500;TSS200	STAG2;RP1-315G1.3;STAG2;STAG2;STAG2;STAG2;STAG2;STAG2;STAG2;STAG2;STAG2;STAG2;STAG2;STAG2	ENST00000469481.1;ENST00000426367.1;ENST00000354548.5;ENST00000458700.1;ENST00000371160.1;ENST00000435103.1;ENST00000371157.3;ENST00000371145.3;ENST00000458176.1;ENST00000466748.1;ENST00000455404.1;ENST00000471107.1;ENST00000483575.1;ENST00000394477.1	TSS1500;3'UTR;TSS1500;TSS1500;TSS1500;TSS1500;TSS1500;TSS1500;TSS1500;TSS1500;TSS200;TSS1500;TSS200;5'UTR	chrX:123094100-123094435	3						TRUE
cg07437286	2.03563	5.85531e-05	chr11	64546534	-	cg07437286	15616842	37766915	CAAAAAAATCCTAAAACAAAAAATACACATACATAAATAAAACAAAACCA	CGAAAAAATCCTAAAACAAAAAATACGCATACGTAAATAAAACAAAACCG	I	C	Grn	NA	NA	NA	NA	NA	NA	chr11:64545666-64546684	Island	CGAGATTTACGGCGGGGGAGTCCTGGAGCAGGAAGTGCGCATGCGTAGATGGAGCAAAAC[CG]CCTCTCCACCCGTCTCCCTTCACCATCGACCCTTGGGTCCAGCAAGGAAGCCCTAAGTGA	CGGGGGAGTCCTGGAGCAGGAAGTGCGCATGCGTAGATGGAGCAAAACCG	SF1;SF1;SF1;SF1	NM_004630;NM_201998;NM_201997;NM_201995	TSS1500;TSS1500;TSS1500;TSS1500					11:64301696-64303248	11:64545015-64546901	Promoter_Associated	SF1;SF1;SF1;SF1;SF1;SF1	ENST00000433274.2;ENST00000377387.1;ENST00000377390.3;ENST00000377394.3;ENST00000422298.2;ENST00000334944.5	TSS1500;TSS1500;TSS1500;TSS1500;TSS1500;TSS1500	SF1;SF1;SF1;SF1;SF1;SF1;SF1;SF1;SF1;SF1;SF1	ENST00000433274.2;ENST00000432725.1;ENST00000472725.1;ENST00000377387.1;ENST00000482693.1;ENST00000413951.1;ENST00000377390.3;ENST00000448404.1;ENST00000463343.1;ENST00000422298.2;ENST00000334944.5	TSS1500;TSS1500;TSS1500;TSS1500;TSS1500;TSS1500;TSS1500;TSS1500;TSS1500;TSS1500;TSS1500	chr11:64545925-64546695	3						TRUE
cg10116794	2.03547	0.00061713	chr16	4588889	-	cg10116794	60795835	24742953	TCTCAAAAAACACATAATACACCATAATAACATCAATAAAAACAAAAACA	TCTCGAAAAACACGTAATACGCCGTAATAACGTCAATAAAAACGAAAACG	I	A	Red	NA	NA	NA	NA	NA	NA	chr16:4587836-4588890	Island	TGGGGGGTGGGGTCTCGGGAGGCACGTGATGCGCCGTGATGACGTCAGTGGGAGCGGAGG[CG]ATTTGGCCTAGAGCTGGGGCTGAGCACGTGGGATGGTCGGGGCCTGTTTGCCCAATGTAC	CGCCTCCGCTCCCACTGACGTCATCACGGCGCATCACGTGCCTCCCGAGA	C16orf5	NM_013399	TSS200			DMR		16:4527620-4528930	16:4587791-4589201	Promoter_Associated	C16orf5;C16orf5;C16orf5;C16orf5	ENST00000563332.1;ENST00000562334.1;ENST00000567695.1;ENST00000564828.1	TSS1500;TSS200;TSS200;TSS200	C16orf5;C16orf5;C16orf5;C16orf5;C16orf5;C16orf5	ENST00000562550.1;ENST00000563332.1;ENST00000562334.1;ENST00000562579.1;ENST00000567695.1;ENST00000564828.1	TSS1500;TSS1500;TSS200;TSS200;TSS200;TSS200	chr16:4588740-4588995	3						TRUE
cg04917148	2.03337	0.009299	chr2	219082031	-	cg04917148	82692302	22681587	TTAAATAAATAAATATCTCCACAATCTACATACATAAACCAACACATTCA	TTAAATAAATAAATATCTCCACAATCTACGTACGTAAACCAACGCGTTCG	I	T	Red	NA	NA	NA	NA	NA	NA	chr2:219081653-219082032	Island	GGGCCAGGTCGGTTGGGTGGGTGGGTGTCTCCACAGTCTGCGTGCGTGGGCCAGCGCGTT[CG]TCTTACCCTTCCCTCCACCCCGGCCCCTCTCCCCTTCTCCCCTAACCTCCTACCCCACCC	TTGGGTGGGTGGGTGTCTCCACAGTCTGCGTGCGTGGGCCAGCGCGTTCG	ARPC2;ARPC2	NM_005731;NM_152862	TSS200;5'UTR					2:218789715-218790833	2:219081616-219082629	Promoter_Associated	ARPC2;ARPC2;ARPC2	ENST00000315717.5;ENST00000295685.10;ENST00000295685.10	5'UTR;5'UTR;1stExon	ARPC2;ARPC2;ARPC2;ARPC2;ARPC2;ARPC2;ARPC2;ARPC2;ARPC2;ARPC2;ARPC2	ENST00000315717.5;ENST00000420104.1;ENST00000420201.1;ENST00000414983.1;ENST00000295685.10;ENST00000295685.10;ENST00000465395.1;ENST00000489598.1;ENST00000491780.1;ENST00000478612.1;ENST00000480062.1	5'UTR;5'UTR;5'UTR;5'UTR;5'UTR;1stExon;TSS200;5'UTR;5'UTR;5'UTR;5'UTR			chr2:219081135-219082930	6	chr2:219080899-219091215	6		TRUE
cg18042593	2.03013	0.0296337	chr11	108092428	-	cg18042593	4710894	71703969	CCATTTACTTTTAAAAACATCACATACAACATCCATAAATTACTAACTCA	CCATTTACTTTTAAAAACGTCGCATACGACGTCCGTAAATTACTAACTCG	I	A	Red	NA	NA	NA	NA	NA	NA	chr11:108093211-108093969	N_Shore	CACAGATGCTTGCCATTTACTTTTAGGGACGTCGCATACGACGTCCGTAAATTACTGGCT[CG]GGTTTTGAGCTTTACCTGGCTCTCGTCCCCTGTAGTACAATCCTCTTTATTCTTTCAGGG	CCATTTACTTTTAGGGACGTCGCATACGACGTCCGTAAATTACTGGCTCG	ATM;NPAT	NM_000051;NM_002519	TSS1500;Body								ATM;ATM;NPAT	ENST00000278616.4;ENST00000452508.2;ENST00000533535.1	TSS1500;TSS1500;3'UTR	ATM;ATM;ATM;ATM;ATM;ATM;NPAT;NPAT	ENST00000527805.1;ENST00000278616.4;ENST00000527891.1;ENST00000532931.1;ENST00000530958.1;ENST00000452508.2;ENST00000533535.1;ENST00000525615.1	TSS1500;TSS1500;TSS1500;TSS1500;TSS1500;TSS1500;3'UTR;3'UTR	chr11:108091580-108092515	3						TRUE
cg16907919	2.02181	0.00964997	chr6	30640548	+	cg16907919	52609892	4778323	AAACACTAAATTCAAAACAAACTACACTCAATATTAAAACTAAACAAACA	AAACGCTAAATTCAAAACGAACTACACTCGATATTAAAACTAAACGAACG	I	A	Red	NA	NA	NA	NA	NA	NA	chr6:30640431-30640853	Island	ACGAACTCCTCGGCAGAGGTGCAGCGCTGTGCGGTACCGATCAGAAACTGGGCGACGTGC[CG]CTCGCTCAGCCCCAACACCGAGTGCAGCTCGTCCTGAACCCAGCGCTCCAGACCCGCCGG	GAGCGCTGGGTTCAGGACGAGCTGCACTCGGTGTTGGGGCTGAGCGAGCG	DHX16;DHX16	NM_003587;NM_001164239	1stExon;Body					6:30748207-30748899	6:30640152-30641180	Promoter_Associated	DHX16	ENST00000376442.3	1stExon	DHX16	ENST00000376442.3	1stExon	chr6:30640225-30640995	3						TRUE
cg14578229	2.02057	0.0443175	chr7	9776802	-	cg14578229	99665204		TATAACTATCTTAATCTACTCAAACTACTATAATATATTATAAATTAAAC		II			NA	NA	NA	NA	NA	NA		OpenSea	ACAGAAGGGTTTATGACTATCTTAGTCTGCTCAGGCTGCTATGATATATTATAGATTGAG[CG]ACTTAAACAAATTTATTTCTCATCATTCTGAAGGTGAAGAAGGTCAAGAACAAGGTGTCA	CGCTCAATCTATAATATATCATAGCAGCCTGAGCAGACTAAGATAGTCAT											AC060834.3	ENST00000447999.1	TSS200	AC060834.3	ENST00000447999.1	TSS200
cg09070199	2.01917	0.000800164	chrX	62570990	-	cg09070199	4643501	9702299	TACAACAATAACAACTAACATAAAAATAACAAACTCACAAATACTATTCA	TACAACAATAACGACTAACGTAAAAATAACGAACTCGCGAATACTATTCG	I	T	Red	NA	NA	NA	NA	NA	NA	chrX:62570952-62571426	Island	TAGAAGGGTTACTGCAGCAGTGGCGGCTGACGTAGAGATGGCGGGCTCGCGAGTGCTGTT[CG]TGCCTTGCGTCCGCCCCAACCCCGACCCCAAGTCCCCGAATCGGCCACTTAGCTGTTGTC	TGCAGCAGTGGCGGCTGACGTAGAGATGGCGGGCTCGCGAGTGCTGTTCG	SPIN4;SPIN4	NM_001012968;NM_001012968	5'UTR;1stExon	high-CpG:62487712-62488155				X:62487588-62488122	X:62570379-62571582	Promoter_Associated	SPIN4;SPIN4;SPIN4;SPIN4;SPIN4-AS1	ENST00000374884.2;ENST00000335144.3;ENST00000335144.3;ENST00000374884.2;ENST00000451979.1	5'UTR;5'UTR;1stExon;1stExon;5'UTR	SPIN4;SPIN4;SPIN4;SPIN4;SPIN4-AS1	ENST00000374884.2;ENST00000335144.3;ENST00000335144.3;ENST00000374884.2;ENST00000451979.1	5'UTR;5'UTR;1stExon;1stExon;5'UTR	chrX:62570785-62571055	3						TRUE
cg22109530	2.01898	0.047265	chr1	178310534	+	cg22109530	64676913	61643289	AAAAAAACCAAAACCAATACCAATTAAACTCAATCCTCACCCCAACCCCA	AAAAAAACCAAAACCAATACCAATTAAACTCAATCCTCGCCCCAACCCCG	I	C	Grn	NA	NA	NA	NA	NA	NA		OpenSea	AGTGAGTAAGGAAGGGTGGCTATTGTTTAGTGCTCTCTAGCAAAAGAATGGGATTGGGGG[CG]GGGTTGGGGCGAGGATTGAGTTTAACTGGCATTGGCTCTGGCTTTTCTGCATTCCAAACT	AGAAAAGCCAGAGCCAATGCCAGTTAAACTCAATCCTCGCCCCAACCCCG	RASAL2;RASAL2	NM_170692;NM_004841	Body;TSS200								RASAL2	ENST00000462775.1	TSS200	RASAL2	ENST00000462775.1	TSS200	chr1:178310405-178310715	3						TRUE
cg03691735	2.01697	0.00332905	chr2	202898016	+	cg03691735	1650590	3699356	ACAAAACTTTCAAATCACCAAATCCTCAATATAAAATTTAAAACAAAACA	ACGAAACTTTCGAATCGCCGAATCCTCAATATAAAATTTAAAACGAAACG	I	A	Red	NA	NA	NA	NA	NA	NA	chr2:202897386-202901046	Island	CTCGCGTGGACTCTTTGGGTCCGGGGGGAAAGAGGCGATCCGCAAGGCGCACCCCCTTCT[CG]TCCCGTCCCAAACCCCACATTGAGGACCCGGCGACCCGAAAGCCCCGCCAGAGCCAGCCT	CGTCCCGTCCCAAACCCCACATTGAGGACCCGGCGACCCGAAAGCCCCGC	FZD7	NM_003507	TSS1500		chr2:202897639-202897639			2:202605848-202609346	2:202897813-202898641	Promoter_Associated	FZD7	ENST00000286201.1	TSS1500	FZD7	ENST00000286201.1	TSS1500	chr2:202896985-202898595	3						TRUE
cg18577280	2.01448	0.0105762	chr8	16884549	-	cg18577280	78603989	44726197	CACCAAACTAACACAATTATTTATAACTACATAATTAAACTAAAAATTCA	CGCCGAACTAACGCGATTATTTATAACTACGTAATTAAACTAAAAATTCG	I	A	Red	NA	NA	NA	NA	NA	NA	chr8:16884363-16885339	Island	GTAGCCAGGTGTCGCCGGGCTGGCGCGGTTATTTATGACTGCGTGGTTGGGCTGGGGGTT[CG]GGGCCGGGGAGCAGCCGGGATCCGCCGCCTCTTCCATGATCTTCCCGGGCCGAACCACGG	CGCCGGGCTGGCGCGGTTATTTATGACTGCGTGGTTGGGCTGGGGGTTCG	EFHA2	NM_181723	TSS200					8:16928710-16929906	8:16883729-16885617	Unclassified	EFHA2	ENST00000318063.5	TSS200	EFHA2;EFHA2	ENST00000522235.1;ENST00000318063.5	TSS1500;TSS200	chr8:16884140-16885735	3						TRUE
cg27104499	2.0109	0.0297341	chr5	130624191	-	cg27104499	37784267		TATCTCATTAAAAAACCATATACTAAATAACTTCCAAATACTATAATTTC		II			NA	NA	NA	NA	NA	NA		OpenSea	AGTATGGTGAGTGTCTCATTAAAAAGCCATATGCTAAATAACTTCCAAATACTGTAATTT[CG]ATTCCTTTTTTTTTAGAGAGAGCCTCACTCTATGGTCCAGGCTGAAGTGCAGTGGTGCAG	GTCTCATTAAAAAGCCATATGCTAAATAACTTCCAAATACTGTAATTTCG	CDC42SE2;CDC42SE2	NM_001038702;NM_020240	5'UTR;5'UTR								CDC42SE2;CDC42SE2;CDC42SE2;CDC42SE2;CDC42SE2	ENST00000395246.1;ENST00000504701.1;ENST00000503291.1;ENST00000360515.3;ENST00000505065.1	5'UTR;5'UTR;5'UTR;5'UTR;5'UTR	CDC42SE2;CDC42SE2;CDC42SE2;CDC42SE2;CDC42SE2;CDC42SE2;CDC42SE2;CDC42SE2	ENST00000502840.1;ENST00000511432.1;ENST00000506419.1;ENST00000395246.1;ENST00000504701.1;ENST00000503291.1;ENST00000360515.3;ENST00000505065.1	5'UTR;5'UTR;5'UTR;5'UTR;5'UTR;5'UTR;5'UTR;5'UTR	chr5:130624120-130624415	3
cg05542708	2.01004	0.0178613	chr12	47473443	+	cg05542708	73667176	14709139	AAAAAACCCAAAAAAACCCCCAAAAACCAACAAAAAACTTAACTACTACA	AAAAAACCCGAAAAAACCCCCGAAAACCAACGAAAAACTTAACTACTACG	I	T	Red	NA	NA	NA	NA	NA	NA	chr12:47473177-47474120	Island	CTAGCCGGCTCTCAACTTTGAGGAGTTTCAAGCAGCCGCGGCGGCAGCAGCAGCCCTGGA[CG]CAGCAGCCAAGCTCTTCGCTGGCTCCCGGGGGCTCTCCCGGGTTCCTCTCATTGCAGGCT	CGCAGCAGCCAAGCTCTTCGCTGGCTCCCGGGGGCTCTCCCGGGTTCCTC	AMIGO2;AMIGO2;AMIGO2;AMIGO2;PCED1B;PCED1B;PCED1B;PCED1B	NM_001143668;NM_181847;NM_001143668;NM_181847;NM_001281429;NM_138371;NM_001281429;NM_138371	5'UTR;5'UTR;1stExon;1stExon;1stExon;1stExon;5'UTR;5'UTR					12:45759511-45760681	12:47472456-47473450	Promoter_Associated	AMIGO2;AMIGO2;AMIGO2;AMIGO2;AMIGO2;AMIGO2;FAM113B;AMIGO2;FAM113B	ENST00000321382.3;ENST00000266581.4;ENST00000429635.1;ENST00000321382.3;ENST00000266581.4;ENST00000429635.1;ENST00000546455.1;ENST00000550413.1;ENST00000546455.1	5'UTR;5'UTR;5'UTR;1stExon;1stExon;1stExon;1stExon;TSS200;5'UTR	AMIGO2;AMIGO2;AMIGO2;AMIGO2;AMIGO2;AMIGO2;FAM113B;AMIGO2;FAM113B	ENST00000321382.3;ENST00000266581.4;ENST00000429635.1;ENST00000321382.3;ENST00000266581.4;ENST00000429635.1;ENST00000546455.1;ENST00000550413.1;ENST00000546455.1	5'UTR;5'UTR;5'UTR;1stExon;1stExon;1stExon;1stExon;TSS200;5'UTR	chr12:47473240-47475435	3
cg13808325	2.00719	0.0114013	chr4	25915922	-	cg13808325	5807858	7638225	ATAACCTAATTTCCAAAAATACCAAACAATCAACAAATCAAAACAACCCA	ATAACCTAATTTCCGAAAATACCGAACGATCGACGAATCAAAACAACCCG	I	A	Red	NA	NA	NA	NA	NA	NA	chr4:25915352-25915996	Island	GCCCGGCCGTCGGTAACCTGGTTTCCGAGAGTGCCGGGCGGTCGGCGGGTCAGGGCAGCC[CG]GGGCCTGACGCCATGTCCCGGAACCTGCGCACCGCGCTCATTTTCGGCGGCTTCATCTCC	GTAACCTGGTTTCCGAGAGTGCCGGGCGGTCGGCGGGTCAGGGCAGCCCG	C4orf52;C4orf52	NM_001145432;NM_001145432	5'UTR;1stExon	high-CpG:25524903-25525022				4:25524427-25525290	4:25914781-25916564	Promoter_Associated	C4orf52;C4orf52;C4orf52;C4orf52	ENST00000514384.1;ENST00000506197.2;ENST00000506197.2;ENST00000515764.2	TSS200;5'UTR;1stExon;5'UTR	C4orf52;C4orf52;C4orf52;C4orf52	ENST00000514384.1;ENST00000506197.2;ENST00000506197.2;ENST00000515764.2	TSS200;5'UTR;1stExon;5'UTR	chr4:25915565-25916370	3						TRUE
cg21747617	2.00564	0.0343142	chr3	9691076	-	cg21747617	19660277	1641884	ATAAATAAAAAAATCACTCTACACCAAAAACAAACCAATAATCATAAACA	ATAAATAAAAAAATCGCTCTACGCCGAAAACGAACCAATAATCGTAAACG	I	A	Red	NA	NA	NA	NA	NA	NA	chr3:9690966-9691418	Island	GTGGCCTCCCTGGTGGATAGAAGGATCGCTCTGCGCCGGGGGCGGGCCAGTAATCGTAGG[CG]GGGCGCGGGTCCAGAGCTCCGATTGGCCAGAGTCGGAGTAAACATCCGGCGGGACGGGGC	GTGGATAGAAGGATCGCTCTGCGCCGGGGGCGGGCCAGTAATCGTAGGCG	MTMR14;MTMR14;MTMR14	NM_022485;NM_001077526;NM_001077525	TSS200;TSS200;TSS200					3:9666002-9666336	3:9690717-9692404	Promoter_Associated	MTMR14;MTMR14;MTMR14;MTMR14;MTMR14	ENST00000353332.5;ENST00000420925.1;ENST00000296003.4;ENST00000351233.5;ENST00000419048.2	TSS200;TSS200;TSS200;TSS200;TSS200	MTMR14;MTMR14;MTMR14;MTMR14;MTMR14;MTMR14;MTMR14;MTMR14;MTMR14;MTMR14	ENST00000480578.1;ENST00000353332.5;ENST00000420925.1;ENST00000296003.4;ENST00000447144.1;ENST00000430020.1;ENST00000351233.5;ENST00000416864.1;ENST00000437997.1;ENST00000419048.2	TSS1500;TSS200;TSS200;TSS200;TSS200;TSS200;TSS200;TSS200;TSS200;TSS200	chr3:9690900-9691175	3						TRUE
cg07746699	2.00444	0.0039735	chr16	1662305	-	cg07746699	90703420	26659889	TTAAAAAAACAAACCCAAAAAAACATTAAAAATACTCACCCCCACATTCA	TTAAAAAAACGAACCCGAAAAAACATTAAAAATACTCGCCCCCGCGTTCG	I	T	Red	NA	NA	NA	NA	NA	NA	chr16:1660054-1665095	Island	GGGAGCGCCGTTTTGGGGAGACGGGCCCGAAGAAACATTGGGGGTGCTCGCCCCCGCGTT[CG]TCGCCCCGCCCCGCGCGCCCGCGCACCCCGGCCCCGCCCCCGCGCGCCGTCCGTGAGGTC	TTGGGGAGACGGGCCCGAAGAAACATTGGGGGTGCTCGCCCCCGCGTTCG	IFT140	NM_014714	TSS200					16:1601905-1603218	16:1661909-1662536	Promoter_Associated	IFT140;CRAMP1L	ENST00000426508.2;ENST00000397412.2	TSS200;TSS200	IFT140;CRAMP1L;CRAMP1L	ENST00000426508.2;ENST00000562654.1;ENST00000397412.2	TSS200;TSS200;TSS200	chr16:1662000-1662315	3						TRUE
cg22542663	2.00373	0.0140469	chr21	34915757	-	cg22542663	62637918	39629227	AACCAAATTAAAATATTCACCCTTCTCCCCTATTTAAATCCCCCCTACCA	AACCGAATTAAAATATTCACCCTTCTCCCCTATTTAAATCCCCCCTACCG	I	T	Red	rs36205360	0.02333	NA	NA	NA	NA	chr21:34914303-34915906	Island	TCCCTGTTTCAGAACCGAGTTAAGATGTTCACCCTTCTCCCCTGTTTGGGTCCCCCCTGC[CG]TTTAGCTACTCGTAGGCCCGGTTGTCCGCCAGGGACGGGCCTAGTTCCTTCCTCAGCTCC	CGGCAGGGGGGACCCAAACAGGGGAGAAGGGTGAACATCTTAACTCGGTT	GART;GART;GART;GART;SON;SON	NM_175085;NM_001136006;NM_000819;NM_001136005;NM_138927;NM_032195	TSS1500;TSS1500;TSS1500;TSS1500;Body;Body					21:33836206-33837756			GART;GART;GART;GART	ENST00000361093.5;ENST00000381815.4;ENST00000381831.3;ENST00000381839.3	TSS1500;TSS1500;TSS1500;TSS1500	GART;GART;GART;GART;GART;GART;GART;SON;GART;SON;GART;GART;GART	ENST00000476524.1;ENST00000361093.5;ENST00000381815.4;ENST00000441403.1;ENST00000426819.1;ENST00000438059.1;ENST00000381831.3;ENST00000475072.1;ENST00000381839.3;ENST00000492229.1;ENST00000424203.1;ENST00000430874.1;ENST00000430874.1	TSS1500;TSS1500;TSS1500;TSS1500;TSS1500;TSS1500;TSS1500;5'UTR;TSS1500;5'UTR;TSS1500;1stExon;5'UTR	chr21:34915485-34916330	3						TRUE
cg16579185	2.00183	0.00338399	chr3	180675406	-	cg16579185	2690473		AATTCCTTACATATAAACACTATTATCAATCCCAATTAATAACCTTAAAC		II			NA	NA	NA	NA	NA	NA		OpenSea	TAGATTTTGAGAATTCCTTACATGTGAGCACTGTTGTCAGTCCCAGTTAGTAACCTTAGG[CG]TGCTGAAAGAGAAGTAAGTTTCAGACCAAGGGTGAAATTTCTTGGTAGTCTGTAGGGCGA	CGCCTAAGGTTACTAACTGGGACTGACAACAGTGCTCACATGTAAGGAAT	FXR1;FXR1;FXR1	NM_001013438;NM_005087;NM_001013439	Body;Body;Body											FXR1;FXR1;FXR1;FXR1;FXR1;FXR1	ENST00000476672.1;ENST00000461044.1;ENST00000461044.1;ENST00000498658.1;ENST00000475315.1;ENST00000472339.1	TSS1500;1stExon;5'UTR;TSS200;5'UTR;5'UTR
cg24596570	2.00151	0.00392838	chr1	26146463	-	cg24596570	50762134	94668821	TCACTTCCAAAAAACAAATCAACAAAAATAAAAACAATTAAAACTAAACA	TCGCTTCCGAAAAACGAATCAACGAAAATAAAAACGATTAAAACTAAACG	I	A	Red	rs2294226	0.206663	NA	NA	NA	NA	chr1:26146122-26147349	Island	AGCTGCGGAGGATCGCTTCCGGGGGGCGGGTCAGCGGAAGTGAGGGCGGTTGAGGCTGGG[CG]GCCCAAGGTGGAAGGAGGGGCCGTGAGGTGAGAGAGTCCGGGAGCCCGAGCTTGAGGTGA	TCGCTTCCGGGGGGCGGGTCAGCGGAAGTGAGGGCGGTTGAGGCTGGGCG	FAM54B;FAM54B;LOC646471;FAM54B;FAM54B;FAM54B;FAM54B	NM_001099625;NM_001099627;NR_024498;NM_019557;NM_001099625;NM_001099627;NM_001099626	5'UTR;5'UTR;Body;TSS1500;1stExon;1stExon;TSS1500	high-CpG:26018963-26019296				1:26018778-26019962	1:26146210-26146629	Promoter_Associated	FAM54B;AL020996.1;AL020996.1;FAM54B;FAM54B;FAM54B;FAM54B;FAM54B;FAM54B;FAM54B;RP1-317E23.3;FAM54B;FAM54B	ENST00000374301.3;ENST00000536896.1;ENST00000536896.1;ENST00000374300.3;ENST00000469815.1;ENST00000526894.1;ENST00000524618.1;ENST00000374307.5;ENST00000374303.2;ENST00000474295.1;ENST00000453649.1;ENST00000374303.2;ENST00000474295.1	TSS1500;3'UTR;1stExon;TSS1500;TSS200;TSS200;TSS200;TSS200;1stExon;1stExon;TSS1500;5'UTR;5'UTR	FAM54B;FAM54B;AL020996.1;AL020996.1;FAM54B;FAM54B;FAM54B;FAM54B;FAM54B;FAM54B;FAM54B;FAM54B;FAM54B;FAM54B;FAM54B;FAM54B;FAM54B;FAM54B;RP1-317E23.3;FAM54B;RP1-317E23.3;RP1-317E23.6;FAM54B;FAM54B;FAM54B;FAM54B;FAM54B;FAM54B;FAM54B	ENST00000528624.1;ENST00000525713.1;ENST00000536896.1;ENST00000536896.1;ENST00000464008.2;ENST00000526158.1;ENST00000530599.1;ENST00000374300.3;ENST00000469815.1;ENST00000526894.1;ENST00000478284.1;ENST00000524618.1;ENST00000374307.5;ENST00000374303.2;ENST00000533762.1;ENST00000529116.1;ENST00000488327.2;ENST00000472643.1;ENST00000453649.1;ENST00000494293.1;ENST00000442055.1;ENST00000559265.1;ENS…	TSS1500;TSS1500;3'UTR;1stExon;TSS1500;TSS1500;TSS1500;TSS1500;TSS200;TSS200;TSS200;TSS200;TSS200;1stExon;1stExon;1stExon;1stExon;1stExon;TSS1500;1stExon;TSS1500;5'UTR;5'UTR;5'UTR;5'UTR;5'UTR;5'UTR;5'UTR;5'UTR	chr1:26145545-26147850	3						TRUE
cg14116332	1.99707	0.0145672	chrX	77154916	+	cg14116332	92783571	70680945	CAAAATAACTTTCAACCAAAATCCATAATAAAATTTAACAAAATCTCACA	CAAAATAACTTTCAACCGAAATCCGTAATAAAATTTAACGAAATCTCGCG	I	A	Red	NA	NA	NA	NA	NA	NA	chrX:77150837-77151247	S_Shelf	AAGGCCTTTATTTTTCCTCGCGGGAAAAGGGATTGCAATTACTATAGGTTTTACAGGTAT[CG]CGAGATTTCGTCAAATCTCATTACGGATCCCGGCTGAAAGCCATTTTGTTTTTCAGCTCA	CGCGAGATTTCGTCAAATCTCATTACGGATCCCGGCTGAAAGCCATTTTG	COX7B	NM_001866	TSS200						X:77154573-77155071	Promoter_Associated	COX7B;COX7B	ENST00000481445.1;ENST00000475465.1	TSS200;TSS200	COX7B;COX7B	ENST00000373335.3;ENST00000475465.1	TSS200;TSS200	chrX:77154540-77155295	3						TRUE
cg10624175	1.99595	0.0012017	chr3	197463845	+	cg10624175	7770488	6616546	CTACCATTAAAAAAACACAATCTACAAACACAACCTAAAATTAAAAAACA	CTACCGTTAAAAAAACGCGATCTACGAACGCGACCTAAAATTAAAAAACG	I	C	Grn	NA	NA	NA	NA	NA	NA	chr3:197463335-197464144	Island	CGGCTCCGGGGACTACAGCCCCCGGCGAGCACTCCGAGGCTAGGCCGCTCCCGCAGGACG[CG]TCCTCCAATCCCAGGCCGCGCTCGCAGACCGCGCCCCTCCAACGGCAGGCCGCTCCCGCA	CTGCCGTTGGAGGGGCGCGGTCTGCGAGCGCGGCCTGGGATTGGAGGACG	KIAA0226;KIAA0226	NM_001145642;NM_014687	5'UTR;TSS200	high-CpG:198948110-198948256				3:198947701-198948577	3:197462786-197464663	Promoter_Associated	KIAA0226;KIAA0226;KIAA0226;KIAA0226;KIAA0226	ENST00000389665.5;ENST00000449205.1;ENST00000296343.5;ENST00000467303.1;ENST00000273582.5	TSS200;TSS200;TSS1500;3'UTR;5'UTR	FYTTD1;KIAA0226;KIAA0226;KIAA0226;KIAA0226;KIAA0226;KIAA0226	ENST00000428738.1;ENST00000389665.5;ENST00000449205.1;ENST00000474214.1;ENST00000296343.5;ENST00000467303.1;ENST00000273582.5	TSS1500;TSS200;TSS200;TSS200;TSS1500;3'UTR;5'UTR	chr3:197463705-197464055	3						TRUE
cg16851832	1.99552	0.00861762	chr11	71814456	+	cg16851832	4609876	76623888	ATACTTACATATACAATTACACCTTCCCATTAATTAACAACAATCACACA	GTACTTACGTATACGATTACGCCTTCCCATTAATTAACAACGATCACGCG	I	C	Grn	NA	NA	NA	NA	NA	NA	chr11:71814203-71814529	Island	CTGTCCCGGAGCCGCTTGGCCGCCTCAGTCAATACCCCGGCTTCCGGTCCCGCCCGCTAG[CG]CGTGATCGTTGTCAACCAATGGGAAGGCGTAACCGTACACGCAAGCACGTGATGCGGGGA	CGCGTGATCGTTGTCAACCAATGGGAAGGCGTAACCGTACACGCAAGCAC	LRTOMT;C11orf59;LRTOMT;LRTOMT	NM_001145308;NM_017907;NM_001145309;NM_001145310	Body;TSS200;Body;Body					11:71491630-71492382	11:71813546-71814910	Promoter_Associated	snoU13;LAMTOR1;LAMTOR1;LAMTOR1;LAMTOR1	ENST00000459046.1;ENST00000538404.1;ENST00000535107.1;ENST00000545249.1;ENST00000278671.5	TSS1500;TSS200;TSS200;TSS200;TSS200	snoU13;LAMTOR1;LAMTOR1;LAMTOR1;LAMTOR1;LAMTOR1;LAMTOR1	ENST00000459046.1;ENST00000538404.1;ENST00000535107.1;ENST00000545249.1;ENST00000541403.1;ENST00000535872.1;ENST00000278671.5	TSS1500;TSS200;TSS200;TSS200;TSS200;TSS200;TSS200	chr11:71814285-71814590	3						TRUE
cg20567675	1.99539	0.00104696	chr7	14881635	+	cg20567675	70635287		TATAACCAATAAATATAAATCCATAACAACCTAAAAATTTATTTTAAAAC		II			NA	NA	NA	NA	NA	NA		OpenSea	AGCAATTCCAAATGTCTGAAAGACTTGTGTAATGACAGTAGATGATTCTATTGTGAATCA[CG]CTTTAAAATAAATCTCTAGGTTGTCATGGACCTACATTCACTGGCTATATCTGTAAAGGC	CGCTTTAAAATAAATCTCTAGGTTGTCATGGACCTACATTCACTGGCTAT	DGKB;DGKB	NM_004080;NM_145695	TSS1500;TSS1500								DGKB;DGKB;DGKB;DGKB;DGKB;DGKB;DGKB	ENST00000406247.3;ENST00000399322.3;ENST00000402815.1;ENST00000407950.1;ENST00000444700.2;ENST00000403951.2;ENST00000403963.1	TSS1500;TSS1500;5'UTR;5'UTR;5'UTR;5'UTR;3'UTR	DGKB;DGKB;DGKB;DGKB;DGKB;DGKB;DGKB;DGKB;DGKB;DGKB;DGKB	ENST00000406247.3;ENST00000399322.3;ENST00000467449.1;ENST00000463981.2;ENST00000402815.1;ENST00000407950.1;ENST00000444700.2;ENST00000403951.2;ENST00000437998.1;ENST00000403963.1;ENST00000477401.1	TSS1500;TSS1500;3'UTR;3'UTR;5'UTR;5'UTR;5'UTR;5'UTR;5'UTR;3'UTR;3'UTR	chr7:14881580-14881790	3
cg14250997	1.99521	0.0148161	chr9	106856677	-	cg14250997	75768298	95619194	ATAACAAATATTATAACCACTATAATAAAATTCACTTTATAACAACCCCA	ATAACAAATATTATAACCGCTATAATAAAATTCGCTTTATAACGACCCCG	I	A	Red	rs3818626	0.429324	NA	NA	NA	NA	chr9:106855962-106856793	Island	GTTGAGAGCGGTGTGGCAGGTGTTGTAGCCGCTATGGTGAAGTTCGCTTTGTAGCGGCCC[CG]GCTAGAGAGTTGTTCTGTTCCCTGCCTTTGTGACCCGGAGGAGCTTTTGGGGTGCGTCAA	CGGGGCCGCTACAAAGCGAACTTCACCATAGCGGCTACAACACCTGCCAC	SMC2;SMC2;SMC2;SMC2;SMC2	NM_001042551;NM_001042550;NM_001042551;NM_006444;NM_006444	1stExon;TSS200;5'UTR;5'UTR;1stExon					9:105895784-105896784	9:106855552-106857470	Promoter_Associated	SMC2;SMC2;SMC2;SMC2;SMC2;SMC2	ENST00000286398.7;ENST00000286398.7;ENST00000374793.3;ENST00000374793.3;ENST00000303219.8;ENST00000374787.3	1stExon;5'UTR;1stExon;5'UTR;TSS200;TSS200	SMC2;SMC2;SMC2;SMC2;SMC2;SMC2;SMC2;SMC2	ENST00000286398.7;ENST00000286398.7;ENST00000440179.1;ENST00000440179.1;ENST00000374793.3;ENST00000374793.3;ENST00000303219.8;ENST00000374787.3	1stExon;5'UTR;1stExon;5'UTR;1stExon;5'UTR;TSS200;TSS200	chr9:106856180-106857355	3						TRUE
cg07100270	1.99497	0.00932416	chr10	89419801	+	cg07100270	77632900	97610264	AAACCCAAATACCAAAAAATTAAAAATTAAAAATCAACACATACAATACA	AAACCCAAATACCGAAAAATTAAAAATTAAAAATCGACGCGTACAATACG	I	A	Red	NA	NA	NA	NA	NA	NA	chr10:89419346-89420027	Island	GTCGGGGATCAAGAAGCAAAAGACGGTAGGCTTCCAGGCGCCGGCTTCCCTCCCCGCCAC[CG]CACTGCACGCGCCGACCCCCAACCCCCAATTCCCCGGCACTTGGGTCCCACCCTCCCCGG	GGACCCAAGTGCCGGGGAATTGGGGGTTGGGGGTCGGCGCGTGCAGTGCG	PAPSS2;PAPSS2	NM_001015880;NM_004670	Body;Body					10:89409327-89410151	10:89419321-89419871	Unclassified_Cell_type_specific	PAPSS2;PAPSS2;RP11-57C13.3	ENST00000427144.2;ENST00000482258.1;ENST00000354527.2	TSS1500;TSS1500;TSS200	PAPSS2;PAPSS2;PAPSS2;RP11-57C13.3	ENST00000465996.1;ENST00000427144.2;ENST00000482258.1;ENST00000354527.2	TSS1500;TSS1500;TSS1500;TSS200	chr10:89419100-89419995	3
cg23267042	1.99485	0.0374992	chr1	70671309	-	cg23267042	22806536	69739202	ATAACACTTAAAAATAACACCATTAAAATACCCCACTCCTTTCATAAACA	GTAACGCTTAAAAATAACGCCGTTAAAATACCCCGCTCCTTTCGTAAACG	I	C	Grn	NA	NA	NA	NA	NA	NA	chr1:70671183-70671442	Island	GCAGCCCCACCCGTGACGCTTAAAGGTGGCGCCGTTGGGATGCCCCGCTCCTTTCGTGAG[CG]CGCGCTCTGGGCGCTGGGCTCGCGGCCTCGCGCTGGGCCTTCACTCTCTGCGGCGCAGTC	GTGACGCTTAAAGGTGGCGCCGTTGGGATGCCCCGCTCCTTTCGTGAGCG	LRRC40;SFRS11	NM_017768;NM_004768	TSS200;TSS200					1:70443643-70444282	1:70670603-70671886	Unclassified	SRSF11;SRSF11;SRSF11;LRRC40	ENST00000370951.1;ENST00000405432.1;ENST00000454435.2;ENST00000370952.3	TSS200;TSS200;TSS200;TSS200	SRSF11;SRSF11;SRSF11;SRSF11;LRRC40	ENST00000370951.1;ENST00000463877.1;ENST00000405432.1;ENST00000454435.2;ENST00000370952.3	TSS200;TSS200;TSS200;TSS200;TSS200	chr1:70671185-70671450	3						TRUE
cg03427543	1.99128	0.0451615	chr2	18060490	-	cg03427543	76796543	41676914	AAAAATCAATAAACCAAAAAAAAACAACACCTCACATAAAAACATCCCCA	AAAAATCGATAAACCGAAAAAAAACGACACCTCGCGTAAAAACATCCCCG	I	A	Red	rs12473301	0.376468	NA	NA	NA	NA	chr2:18059493-18060920	Island	ACCTGGAGGCGGGAGAATCGATGAGCCGAAGAAAGGCGGCACCTCGCGTAGGGGCATCCC[CG]GGGCGTTTCCTTGGCCGGGAAGCCGTTCCTTCCCTTCCTCGAGAGGAGGCGCTTTCCTGG	GAGAATCGATGAGCCGAAGAAAGGCGGCACCTCGCGTAGGGGCATCCCCG	KCNS3	NM_002252	5'UTR	high-CpG:17923969-17923972				2:17922520-17924688	2:18060003-18061352	Unclassified_Cell_type_specific	KCNS3;KCNS3;KCNS3	ENST00000403915.1;ENST00000304101.4;ENST00000465292.1	5'UTR;5'UTR;5'UTR	KCNS3;KCNS3;KCNS3;KCNS3;KCNS3	ENST00000419802.1;ENST00000403915.1;ENST00000481414.1;ENST00000304101.4;ENST00000465292.1	TSS200;5'UTR;5'UTR;5'UTR;5'UTR	chr2:18060420-18061035	3						TRUE
cg19989243	1.98793	0.00305276	chr2	48737604	-	cg19989243	86605934		CTTATTCTATACATAATACTCTATTCCTTTTCTTTCCTATTACATAAAAC		II			rs11687498	0.073193	NA	NA	NA	NA		OpenSea	TGAGCTGTAGGCTTGTTCTGTACATAGTACTCTGTTCCTTTTCTTTCCTGTTGCATAAAA[CG]GATCTAAACTGAAAGGTGGGGCTATAACATTCCTTCTTACTCACTGCCTGGTTTTAAATC	TTGTTCTGTACATAGTACTCTGTTCCTTTTCTTTCCTGTTGCATAAAACG	PPP1R21;PPP1R21;PPP1R21;PPP1R21	NR_024188;NM_001135629;NM_152994;NM_001193475	Body;Body;Body;Body		chr2:48737563-48737563						PPP1R21	ENST00000476199.1	5'UTR	PPP1R21;PPP1R21;PPP1R21	ENST00000416913.1;ENST00000431614.1;ENST00000476199.1	3'UTR;3'UTR;5'UTR	chr2:48737485-48737755	3
cg03501277	1.98734	0.00585605	chr19	54705004	-	cg03501277	67777593	54783950	AATTTTAACATAATTATAAAACTACACAAACACCATTTAAAACCCTTACA	AATTTTAACGTAATTATAAAACTACGCAAACGCCGTTTAAAACCCTTACG	I	C	Grn	rs3810229	0.000228	NA	NA	NA	NA	chr19:54704584-54705204	Island	TGGGCTCCGCGAGGTTTTGGCGTAGTTGTGGGACTGCGCAGGCGCCGTTTGGAGCCCTTA[CG]CTCACACTTCTCTCCCGCGCAGGCGCAGACGGGGAAGCGGAGCCAACATGCCAGTGGCCC	GGTTTTGGCGTAGTTGTGGGACTGCGCAGGCGCCGTTTGGAGCCCTTACG	RPS9	NM_001013	5'UTR					19:59396397-59397050	19:54704363-54705337	Promoter_Associated	AC012314.20;RPS9;RPS9;RPS9;RPS9;RPS9;RPS9	ENST00000426213.1;ENST00000302907.4;ENST00000402367.1;ENST00000391751.3;ENST00000441429.1;ENST00000391753.2;ENST00000391753.2	TSS1500;5'UTR;5'UTR;5'UTR;TSS200;5'UTR;1stExon	AC012314.20;RPS9;RPS9;RPS9;RPS9;RPS9;RPS9;RPS9;RPS9;RPS9;RPS9	ENST00000426213.1;ENST00000302907.4;ENST00000448962.1;ENST00000436445.1;ENST00000445961.1;ENST00000391751.3;ENST00000460761.1;ENST00000391753.2;ENST00000391753.2;ENST00000484121.1;ENST00000495002.1	TSS1500;5'UTR;5'UTR;5'UTR;5'UTR;5'UTR;TSS200;5'UTR;1stExon;5'UTR;5'UTR	chr19:54704520-54705315	3
cg00902873	1.98656	0.0237809	chr3	127771089	+	cg00902873	26780129	80695974	CCCAACATACAACAAAACTCCTAAAACCTATCAAAAAAAAACCTAACACA	CCCGACATACAACGAAACTCCTAAAACCTATCGAAAAAAAACCTAACGCG	I	C	Grn	NA	NA	NA	NA	NA	NA	chr3:127770741-127771624	Island	CGCGCGCTCTCGCGTTACCAAGTCTGCGCAGCCGCACACCCCCAGTCCCGGCGGGCCCCG[CG]CGCCAGGCCCCTTCCCGACAGGCCCCAGGAGCCCCGCTGCATGCCGGGGCTTGAGGTCTC	CCCGGCATGCAGCGGGGCTCCTGGGGCCTGTCGGGAAGGGGCCTGGCGCG	SEC61A1	NM_013336	TSS200					3:129253396-129254314	3:127770239-127772053	Promoter_Associated	SEC61A1;SEC61A1	ENST00000424880.2;ENST00000243253.3	TSS1500;TSS200	SEC61A1;SEC61A1;SEC61A1;SEC61A1	ENST00000491668.1;ENST00000424880.2;ENST00000243253.3;ENST00000481210.1	TSS1500;TSS1500;TSS200;TSS200	chr3:127770980-127772170	3						TRUE
cg23533254	1.97865	0.0391851	chr3	171176940	-	cg23533254	78728145	71806185	TAATCAATACAATAAAACAACATCTAAAATAATTCACATAAAAATAAACA	TAATCAATACAATAAAACGACGTCTAAAATAATTCACGTAAAAATAAACG	I	C	Grn	NA	NA	NA	NA	NA	NA	chr3:171177829-171178964	N_Shore	TCAGTGATGTCTTAGTCAATACAATGAAACGGCGTCTGAGGTAATTCACGTGAAGGTAAA[CG]CAAACCAGTGGGGCTGGGGGGAGGGAGGTGCTCTACAAAGGACTGGCCACAGACACGGGG	TAGTCAATACAATGAAACGGCGTCTGAGGTAATTCACGTGAAGGTAAACG	TNIK;TNIK;TNIK;TNIK;TNIK;TNIK;TNIK;TNIK;TNIK	NM_001161563;NM_001161566;NM_001161560;NR_027767;NM_001161565;NM_001161561;NM_015028;NM_001161562;NM_001161564	Body;Body;Body;Body;Body;Body;Body;Body;Body		chr3:171176900-171176900			3:172659634-172659750									chr3:171176440-171179595	3						TRUE
cg15886919	1.97843	0.000198843	chr7	128116668	+	cg15886919	95647329	8603100	AAAACAAAACAATCCTAAAATCTAATCCAAATAACACTCAAAAACTATCA	GAAACAAAACGATCCTAAAATCTAATCCGAATAACGCTCGAAAACTATCG	I	T	Red	rs146234146	0.0234	NA	NA	NA	NA	chr7:128116667-128117312	Island	TTCCCCCTGCCTGGTCCCCTTCCCTAGAGAGCCCTTCGCCAACCCTGGGAAAGCCCCAAA[CG]ACAGCTCCCGAGCGCCACCCGGACCAGACTCCAGGACCGCCCTGTCCCGCCACCCTTTTT	CGACAGCTCCCGAGCGCCACCCGGACCAGACTCCAGGACCGCCCTGTCCC	METTL2B	NM_018396	TSS200					7:127903904-127904544	7:128116369-128117618	Promoter_Associated	METTL2B;METTL2B	ENST00000262432.8;ENST00000480046.1	TSS200;TSS200	METTL2B;METTL2B;METTL2B	ENST00000482555.1;ENST00000497665.1;ENST00000480046.1	TSS200;TSS200;TSS200	chr7:128116660-128116955	3						TRUE
cg05224741	1.97754	0.0423008	chr6	10422322	+	cg05224741	66669127	90702829	AAAATACCACAAAACACAATCTCACTAATACAAAACTACAAAAAAAATCA	GAAATACCACGAAACGCAATCTCGCTAATACGAAACTACGAAAAAAATCG	I	A	Red	NA	NA	NA	NA	NA	NA	chr6:10422321-10422648	Island	TTTGCGTCCTTCCCTGGCTCCTCAAACACCTGCTGCACCGCTCAGAGCCTTTCCCCACCC[CG]ACCTCCTCCGCAGCTCCGCACCAGCGAGACTGCGCCCCGTGGCACCTCGGGGGTGCCACG	GAGGTGCCACGGGGCGCAGTCTCGCTGGTGCGGAGCTGCGGAGGAGGTCG						CDMR		6:10529401-10530634									chr6:10421945-10422995	3						TRUE
cg23494521	1.97652	0.0272319	chr15	74930966	+	cg23494521	80604465		AAATATCCAAATAATCTCTTAACTATAAAAATCTAAAACTTAAACCAAAC		II			NA	NA	NA	NA	NA	NA		OpenSea	CTCAAGTGATCTGCCCGCCTTGGCCTCCCGAAGTATAGGGATTACAGGTGTGAGTCACTG[CG]CCTGGCCTAAGTTTCAGATCCTTATAGCTAAGAGACTATTTGGATATCTCACAGGTATTC	CGCCTGGCCTAAGTTTCAGATCCTTATAGCTAAGAGACTATTTGGATATC	EDC3;EDC3;EDC3	NM_001142444;NM_001142443;NM_025083	Body;Body;Body		chr15:74930641-74930641									CLK3;EDC3	ENST00000561673.1;ENST00000565602.1	5'UTR;3'UTR
cg04012562	1.97458	0.0123242	chr17	4607642	-	cg04012562	4624227	55721944	TACTCAATTCCCAAAATAATAACAAATAAAACTACCTATAAACATATCCA	TACTCGATTCCCGAAATAATAACGAATAAAACTACCTATAAACGTATCCG	I	A	Red	NA	NA	NA	NA	NA	NA	chr17:4606984-4607722	Island	GAGGCAGCGGGGTGCTCGGTTCCCGGAGTGATGGCGGATGAGGCTGCCTGTGAGCGTGTC[CG]AGGCGGTCCTGTGATGTTAAAGGTACACGTGGTCCGGACAAAAGGCGCCAAAGTCGGAAC	CGGACACGCTCACAGGCAGCCTCATCCGCCATCACTCCGGGAACCGAGCA	PELP1	NM_014389	TSS200					17:4553734-4554490	17:4606324-4607824	Promoter_Associated	RP11-314A20.2;RP11-314A20.2;PELP1;PELP1;PELP1;PELP1	ENST00000497885.1;ENST00000497885.1;ENST00000436683.2;ENST00000572293.1;ENST00000574876.1;ENST00000269230.7	1stExon;5'UTR;TSS1500;TSS200;TSS1500;TSS200	RP11-314A20.2;RP11-314A20.2;PELP1;PELP1;PELP1;PELP1;PELP1;PELP1;PELP1;PELP1	ENST00000497885.1;ENST00000497885.1;ENST00000570571.1;ENST00000575342.1;ENST00000575101.1;ENST00000573523.1;ENST00000436683.2;ENST00000572293.1;ENST00000574876.1;ENST00000269230.7	1stExon;5'UTR;TSS1500;TSS1500;TSS1500;TSS1500;TSS1500;TSS200;TSS1500;TSS200	chr17:4607040-4607735	3						TRUE
cg07236911	1.97347	0.00671236	chr5	54603532	+	cg07236911	79656956	38764101	CTCAAAAAAACAAAACCTACTAAATTCAACCAATTACAAAACAACAATCA	CTCAAAAAAACGAAACCTACTAAATTCGACCAATTACGAAACAACGATCG	I	C	Grn	NA	NA	NA	NA	NA	NA	chr5:54603209-54603904	Island	CACATTCCCCGGCTCCGGGGCTGCCACCCTGCGCTTCGATCCGGGCTTCTCGGGCCGGGG[CG]ACCGCTGCCTCGCAATTGGTCGAATTCAGCAGGCTCCGCCTCCTTGAGTCGCCAGCTGCC	CTCAAGGAGGCGGAGCCTGCTGAATTCGACCAATTGCGAGGCAGCGGTCG	SKIV2L2;DHX29	NM_015360;NM_019030	TSS200;TSS200	high-CpG:54639195-54639330				5:54638999-54639382	5:54602778-54604767	Promoter_Associated	SKIV2L2;DHX29;SKIV2L2;DHX29	ENST00000504388.1;ENST00000251636.5;ENST00000230640.5;ENST00000251636.5	TSS1500;1stExon;TSS200;5'UTR	SKIV2L2;SKIV2L2;SKIV2L2;DHX29;DHX29;SKIV2L2;DHX29;DHX29	ENST00000504388.1;ENST00000503165.1;ENST00000504997.1;ENST00000251636.5;ENST00000508346.1;ENST00000230640.5;ENST00000251636.5;ENST00000504778.1	TSS1500;TSS1500;TSS1500;1stExon;TSS200;TSS200;5'UTR;TSS200	chr5:54603445-54603895	3						TRUE
cg16142698	1.97295	0.00524922	chr3	132136350	-	cg16142698	43694103	25798829	ACTAAATCTCATAACAACCTAAACAATAACAACACAAACATATTAAAACA	ACTAAATCTCGTAACAACCTAAACGATAACGACGCAAACGTATTAAAACG	I	C	Grn	rs16839223	0.077579	NA	NA	NA	NA	chr3:132135973-132136619	Island	TGAAATCAGCTGACTGGGTCTCGTGACAGCCTGGGCGGTGGCGACGCAGGCGTATTAGAG[CG]CGCTCGCTCAAAGCCTGAGCGAAGATGGCGGCCTCCAGAGTGAAACTCTGAGAGGCAGAG	ACTGGGTCTCGTGACAGCCTGGGCGGTGGCGACGCAGGCGTATTAGAGCG	DNAJC13	NM_015268	TSS1500	high-CpG:133619040-133619234				3:133618664-133619713	3:132136247-132136782	Promoter_Associated	DNAJC13;DNAJC13	ENST00000486798.1;ENST00000260818.6	TSS1500;TSS200	DNAJC13;DNAJC13	ENST00000486798.1;ENST00000260818.6	TSS1500;TSS200	chr3:132135685-132137290	3						TRUE
cg03568975	1.97248	0.0290571	chr15	88800004	-	cg03568975	80657236	7749205	AAAATATACAAATACTCCAAACCTTACAAAACACACAAATTATCAAAACA	AAAATATACAAATACTCCGAACCTTACGAAACGCACGAATTATCGAAACG	I	T	Red	NA	NA	NA	NA	NA	NA	chr15:88799522-88801017	Island	CGCGCGGCTGCAGAAATGTACAAGTGCTCCGAGCCTTACGAAACGCACGGGTTATCGGAG[CG]TCTTCCTCGGCTCCCTCCCTCCCTTCCTCCCTCCCTCCTCCCCTCCCTCGTCGCGGCCTC	CGCTCCGATAACCCGTGCGTTTCGTAAGGCTCGGAGCACTTGTACATTTC	NTRK3;NTRK3;NTRK3;NTRK3;NTRK3-AS1	NM_002530;NM_001007156;NM_001243101;NM_001012338;NR_038229	TSS200;TSS200;TSS200;TSS200;Body			DMR	TRUE	15:86600824-86602142			NTRK3;NTRK3;NTRK3;NTRK3;NTRK3;NTRK3;RP11-356B18.2	ENST00000540489.2;ENST00000557856.1;ENST00000558676.1;ENST00000560988.1;ENST00000357724.2;ENST00000394480.1;ENST00000569588.1	TSS1500;TSS1500;TSS1500;TSS1500;TSS1500;TSS200;5'UTR	NTRK3;NTRK3;NTRK3;NTRK3;NTRK3;NTRK3;NTRK3;RP11-356B18.2	ENST00000540489.2;ENST00000557856.1;ENST00000558676.1;ENST00000560988.1;ENST00000360948.2;ENST00000394480.1;ENST00000559067.1;ENST00000569588.1	TSS1500;TSS1500;TSS1500;TSS1500;TSS1500;TSS200;TSS200;5'UTR	chr15:88798825-88800515	3
cg27588312	1.96961	0.0289014	chr16	1470954	-	cg27588312	4696464	77779204	ACAATAACATACCAAAAAATATAATTCTCCATCCCTTTCAAATAAAACCA	GCGATAACATACCGAAAAATATAATTCTCCGTCCCTTTCGAATAAAACCG	I	A	Red	NA	NA	NA	NA	NA	NA	chr16:1470502-1471164	Island	GGCCCGGAGTGCGCGATGGCATGCCGGGAAATGTAGTTCTCCGTCCCTTTCGAATAGGAC[CG]ACACCCCGGTCCCTGGCCCCGAAGAGAGGCGGGCGCCGCGGGGGCGGACGTTGTCCTCAG	CGGTCCTATTCGAAAGGGACGGAGAACTACATTTCCCGGCATGCCATCGC	C16orf91	NM_001272051	TSS200					16:1410097-1411150	16:1470048-1471604	Promoter_Associated	C16orf91;C16orf91	ENST00000563974.1;ENST00000442039.2	TSS200;TSS200	C16orf91;C16orf91	ENST00000563974.1;ENST00000442039.2	TSS200;TSS200	chr16:1470700-1471495	3
cg01717636	1.96085	0.0430505	chr1	46216399	-	cg01717636	13609567	81731477	AACCTAACAAAAATAACAAAACAAAAATAACTAAACCATACAATTCCCCA	AACCTAACGAAAATAACGAAACGAAAATAACTAAACCGTACAATTCCCCG	I	A	Red	NA	NA	NA	NA	NA	NA	chr1:46216233-46216514	Island	GAGGGCGGGGGAAACCTGGCGGGGGTGACGAGGCGGGAGTGACTGGGCCGTACAGTTCCC[CG]AGAACTGGAGGCGAAGCCGGGCGGTGGGAAGGGACTTCGGACGCTTCGCGGGCCCTGGGT	CGGGGAACTGTACGGCCCAGTCACTCCCGCCTCGTCACCCCCGCCAGGTT	IPP;IPP;IPP;IPP	NM_005897;NM_001145349;NM_001145349;NM_005897	5'UTR;5'UTR;1stExon;1stExon					1:45988544-45989298	1:46215721-46216959	Promoter_Associated	IPP;IPP	ENST00000396478.3;ENST00000359942.4	TSS200;TSS200	IPP;IPP	ENST00000396478.3;ENST00000359942.4	TSS200;TSS200	chr1:46216200-46216555	3						TRUE
cg14802310	1.96012	0.0399495	chr12	49582599	+	cg14802310	6775856		ATAATATATTTTATAAAATTTAACTTAACCCCAAATCCTCAAACCCCRCC		II			NA	NA	NA	NA	NA	NA	chr12:49582096-49582881	Island	AGCGCTCTGCTGCGCCCTGGGCGCAGTACTGGCCCGGTTCCTGCACCCGCACTGCGGCGG[CG]GCGGGGCTTGAGGATTTGGGGCTAAGCTAAACCTCACAAAACATACCACCACCCTCGCCC	TGGTATGTTTTGTGAGGTTTAGCTTAGCCCCAAATCCTCAAGCCCCGCCG	TUBA1A	NM_006009	Body					12:47868364-47869396	12:49581583-49583539	Promoter_Associated	TUBA1A;TUBA1A;TUBA1A	ENST00000548405.1;ENST00000295766.5;ENST00000295766.5	5'UTR;1stExon;5'UTR	TUBA1A;TUBA1A;TUBA1A;TUBA1A;TUBA1A;TUBA1A;TUBA1A;TUBA1A;TUBA1C;TUBA1C	ENST00000548405.1;ENST00000548363.1;ENST00000550254.1;ENST00000547939.1;ENST00000552924.1;ENST00000550811.1;ENST00000295766.5;ENST00000295766.5;ENST00000549554.1;ENST00000549554.1	5'UTR;3'UTR;3'UTR;5'UTR;5'UTR;TSS1500;1stExon;5'UTR;1stExon;5'UTR	chr12:49581605-49582695	3					TRUE	TRUE
cg22194948	1.95816	0.000847868	chr2	43447139	+	cg22194948	79749355	85617867	CTTAAAACCAAAAATTAAATCTCAACACCATCCTCAACCTTAAAAATTCA	CTTAAAACCGAAAATTAAATCTCGACACCGTCCTCGACCTTAAAAATTCG	I	T	Red	rs113743399	0.021938	NA	NA	NA	NA		OpenSea	ACAATGGGCCCCTGATGGAAGGTAAGCCCGGCTAGCCTCTAAGGGCTGTGCCGGCTCCCA[CG]AACTTCCAAGGCCGAGGACGGTGCCGAGACCCAACTTCCGGTCTCAAGAAAACTTGGTGA	CTTGAGACCGGAAGTTGGGTCTCGGCACCGTCCTCGGCCTTGGAAGTTCG								2:43300456-43300880	2:43446773-43447586	Promoter_Associated							chr2:43446520-43447870	3						TRUE
cg05985447	1.95184	0.0154407	chr3	128840829	+	cg05985447	79706208	76746244	ACAAAATCAAAATCAAACTAAAAACAAAATCAAATCAAAATCAAAACACA	ACGAAATCGAAATCGAACTAAAAACAAAATCGAATCGAAATCGAAACGCG	I	C	Grn	NA	NA	NA	NA	NA	NA	chr3:128839934-128840633	S_Shore	TCCCCGCCCCCGACTCCGCCCTCAGCTCCGACCTCGACTCCGCCCCCAGGCCCACCTCAG[CG]CGCCCCGACTCCGACCCGACTCTGCCCTCAGCCCGACCTCGACTCCGCCCACAGGACCAC	CGCGCCCCGACTCCGACCCGACTCTGCCCTCAGCCCGACCTCGACTCCGC	RAB43	NM_198490	TSS1500	high-CpG:130322958-130323567				3:130322581-130324043	3:128840636-128841140	Promoter_Associated	RAB43;RAB43;RAB43;RAB43;RAB43;RAB43;RAB43	ENST00000393307.1;ENST00000393305.1;ENST00000315150.5;ENST00000393304.1;ENST00000393308.1;ENST00000393307.1;ENST00000476465.1	5'UTR;5'UTR;TSS200;TSS200;TSS200;1stExon;TSS1500	RAB43;RAB43;RAB43;RAB43;RAB43;RAB43;RAB43;RAB43	ENST00000393307.1;ENST00000393305.1;ENST00000457077.1;ENST00000315150.5;ENST00000393304.1;ENST00000393308.1;ENST00000393307.1;ENST00000476465.1	5'UTR;5'UTR;5'UTR;TSS200;TSS200;TSS200;1stExon;TSS1500	chr3:128840500-128841175	3						TRUE
cg10307060	1.95043	0.0411216	chr10	64144210	-	cg10307060	92737971		CTTCTTTCATTATTTAACTCTCTCACTACATATATCCATTATATACTAAC		II			rs7075904	0.289494	NA	NA	NA	NA		OpenSea	TTCGGTATTTCCTTCTTTCATTGTTTGACTCTCTCACTACATGTATCCATTATATGCTAA[CG]TAAATAACATATTTTTATGAAAAATAACTGTTTTCCCAAAAATAATTTAGTGAAAAGAGC	CGTTAGCATATAATGGATACATGTAGTGAGAGAGTCAAACAATGAAAGAA	ZNF365;ZNF365;ZNF365	NM_014951;NM_199450;NM_199451	Body;Body;Body								ZNF365	ENST00000466727.1	5'UTR	ZNF365	ENST00000466727.1	5'UTR			chr10:64143820-64144255	6	chr10:64142803-64144961	6
cg09448654	1.94829	0.0173074	chr2	242157220	-	cg09448654	82716125	24662965	AACTAAATAAAAATCCACTTAAACACACACAAATTCATCTACAAATACCA	AACTAAATAAAAATCCGCTTAAACGCGCGCAAATTCGTCTACGAATACCG	I	A	Red	rs74804606	0.055256	NA	NA	NA	NA	chr2:242156851-242157835	Island	GCCCTGCTCAACAACTGGGTGGAGATCCGCTTGGACGCGCGCAAGTTCGTCTGCGAGTAC[CG]GCGCCCGGTGGCCGAGCGCGCCCAGGACATCGGCATCTGGTTCCACATCCTGGCGGGCCT	AACTGGGTGGAGATCCGCTTGGACGCGCGCAAGTTCGTCTGCGAGTACCG	ANO7	NM_001001891	Body					2:241805256-241806832	2:242156518-242158385	Promoter_Associated				ANO7;ANO7;ANO7;ANO7	ENST00000487192.1;ENST00000481071.1;ENST00000459928.1;ENST00000451047.1	TSS1500;TSS1500;TSS1500;1stExon	chr2:242156525-242157415	3						TRUE
cg05983883	1.94342	0.0465733	chr8	101162533	-	cg05983883	67632988	47748271	TTTTTCTACATAAAAATCATTAATATAATCAATTCTTCTATATTCATCCA	TTTTTCTACGTAAAAATCATTAATATAATCGATTCTTCTATATTCGTCCG	I	A	Red	NA	NA	NA	NA	NA	NA		OpenSea	TCTGGAAAAGTGTTTTTCTACGTGAAAATCATTGGTGTAGTCGATTCTTCTATGTTCGTC[CG]AGTAACGGCTATCCTAGTACTTCTCGGACACTGTCATCTCGGTTTTTCTTCTAACCCTCT	CGGACGAACATAGAAGAATCGACTACACCAATGATTTTCACGTAGAAAAA	POLR2K	NM_005034	TSS1500						8:101161858-101163230	Promoter_Associated	POLR2K;POLR2K;POLR2K	ENST00000353107.3;ENST00000522439.1;ENST00000519765.1	TSS1500;TSS1500;TSS1500	POLR2K;POLR2K;POLR2K	ENST00000353107.3;ENST00000522439.1;ENST00000519765.1	TSS1500;TSS1500;TSS1500	chr8:101162180-101162655	3						TRUE
cg11437784	1.94051	0.0114556	chr13	112710823	+	cg11437784	78683302	48743119	ACTTTTTTATTCCTACTCAACAATAAATAAAATCAAACAATTAATTTACA	ACTTTTTTATTCCTACTCGACAATAAATAAAATCGAACAATTAATTTACG	I	A	Red	NA	NA	NA	NA	NA	NA	chr13:112709884-112712665	Island	GCGAGAGGAGGACGGGAGACGCGGCTCCACCTCCCAGCTCAAAACGGCGTCCCAGCTGCT[CG]CAAACCAACTGCTCGATTCTATTCACTGTCGAGTAGGAACAAAAAAGTGGCTATTTATTA	CGCAAACCAACTGCTCGATTCTATTCACTGTCGAGTAGGAACAAAAAAGT								13:111757832-111758825	13:112710680-112711116	Unclassified_Cell_type_specific							chr13:112710625-112711715	3						TRUE
cg25529889	1.93996	0.00131712	chrX	11129757	+	cg25529889	80760359		AAAAAAAATCCATTAAACCTAAACTTAACCCCCATCCCCAAAACCTTAAC		II			NA	NA	NA	NA	NA	NA	chrX:11129276-11129758	Island	TCCCTTCGTTTCTTCGAATTCCTATTCATGCGCCGCACCCTTCTCGGACCCCCAGCCCCT[CG]CTAAGGCTCTGGGGATGGGGGTCAAGTCTAGGCTCAATGGACCTCCCCTCCTCCACCCGG	CGCTAAGGCTCTGGGGATGGGGGTCAAGTCTAGGCTCAATGGACCTCCCC	HCCS;HCCS	NM_001122608;NM_005333	5'UTR;5'UTR					X:11039218-11039679	X:11129102-11130105	Promoter_Associated	HCCS;RP11-120D5.1;HCCS;HCCS	ENST00000321143.4;ENST00000433747.1;ENST00000380763.3;ENST00000380762.4	5'UTR;TSS1500;5'UTR;5'UTR	HCCS;RP11-120D5.1;HCCS;HCCS	ENST00000321143.4;ENST00000433747.1;ENST00000380763.3;ENST00000380762.4	5'UTR;TSS1500;5'UTR;5'UTR	chrX:11129725-11130050	3						TRUE
cg22477592	1.93742	0.00502287	chr11	108093921	-	cg22477592	30753208	90726175	ACCACCACAATTAATACTACTTTAACCTTCCAAATACAATAATAAAAACA	ACCGCCGCGATTAATACTACTTTAACCTTCCGAATACAATAATAAAAACG	I	C	Grn	NA	NA	NA	NA	NA	NA	chr11:108093211-108093969	Island	TGCGCTGCAGCCACCGCCGCGGTTGATACTACTTTGACCTTCCGAGTGCAGTGGTAGGGG[CG]CGGAGGCAACGCAGCGGCTTCTGCGCTGGGAAATTCAGTCGTGTGCGACCCAGTCTGTCC	CGCCCCTACCACTGCACTCGGAAGGTCAAAGTAGTATCAACCGCGGCGGT	ATM;NPAT	NM_000051;NM_002519	5'UTR;TSS1500					11:107597924-107599322	11:108092768-108094227	Promoter_Associated	ATM;NPAT;NPAT;ATM	ENST00000278616.4;ENST00000533535.1;ENST00000278612.8;ENST00000452508.2	5'UTR;TSS1500;TSS1500;5'UTR	ATM;ATM;NPAT;ATM;NPAT;NPAT;NPAT;ATM;ATM;ATM;ATM;ATM	ENST00000526567.1;ENST00000527805.1;ENST00000531384.1;ENST00000278616.4;ENST00000533535.1;ENST00000525615.1;ENST00000278612.8;ENST00000527891.1;ENST00000532931.1;ENST00000530958.1;ENST00000452508.2;ENST00000530958.1	TSS1500;5'UTR;TSS1500;5'UTR;TSS1500;TSS1500;TSS1500;5'UTR;5'UTR;1stExon;5'UTR;5'UTR	chr11:108093900-108094175	3					TRUE	TRUE
cg11345323	1.93668	0.0276641	chr1	1981825	+	cg11345323	20617247	78795180	CAAAAACAAAAAACAATATCCAAACATAACAAACCAAAATAAAACCAACA	CGAAAACGAAAAACGATATCCGAACATAACGAACCGAAATAAAACCAACG	I	A	Red	rs56380654	0.280421	NA	NA	NA	NA	chr1:1981251-1983212	Island	CGCCCTCATTGGCCGCAGGTGCCACCGCCCGCCCCGGGACCGCCCGCCCCGCGGATTGGC[CG]CTGGCTCCACCTCGGTCCGCCATGTTCGGACACCGCCCCCCGCCCCCGCCGGACGGTCCC	CGGGGGCGGGGGGCGGTGTCCGAACATGGCGGACCGAGGTGGAGCCAGCG	PRKCZ	NM_002744	TSS200	high-CpG:1971469-1971780				1:1971066-1972304	1:1981436-1981949	Promoter_Associated	PRKCZ;RP11-547D24.3;RP11-547D24.3	ENST00000378567.3;ENST00000445600.1;ENST00000449154.1	TSS200;TSS1500;TSS1500	PRKCZ;PRKCZ;PRKCZ;PRKCZ;RP11-547D24.3;RP11-547D24.3	ENST00000503297.1;ENST00000378567.3;ENST00000468310.1;ENST00000484419.1;ENST00000445600.1;ENST00000449154.1	TSS1500;TSS200;TSS200;TSS200;TSS1500;TSS1500	chr1:1981620-1981875	3						TRUE
cg10513253	1.93064	0.0485318	chr16	11351136	-	cg10513253	92739525	91803889	AAAACTTAAAATAATAAACAATCAATAATCAAAACTATAATTTACACACA	GAAACTTAAAATAATAAACGATCGATAATCGAAACTATAATTTACACACG	I	T	Red	NA	NA	NA	NA	NA	NA	chr16:11348541-11350803	S_Shore	ACACACACGGCCGGGGCTTGGGATGGTGGGCGGTCGGTGGTCGGGGCTGTAATTTGCACA[CG]TGTTTGTGATTTAGTGATTCCGATTGTCGTGCGAGGCCATGGAGTAGGTGCCTGGCTGCT	CGTGTGCAAATTACAGCCCCGACCACCGACCGCCCACCATCCCAAGCCCC	SOCS1	NM_003745	TSS1500					16:11256065-11258638	16:11350349-11351598	Promoter_Associated	SOCS1;RMI2	ENST00000332029.2;ENST00000572173.1	TSS1500;5'UTR	SOCS1;RMI2;RMI2	ENST00000332029.2;ENST00000573910.1;ENST00000572173.1	TSS1500;5'UTR;5'UTR	chr16:11350825-11351415	3						TRUE
cg26067229	1.92762	0.0377958	chr6	136977747	-	cg26067229	29660279	5679881	TAATAATTATACATTCAAATTCACCATTATTCATTATTTATTACATATCA	TAATAATTATACATTCAAATTCACCGTTATTCGTTATTTATTACATATCG	I	T	Red	NA	NA	rs114785090	0.016073	NA	NA		OpenSea	TATACATGACATTAATAGTTATGCATTCAGATTCACCGTTATTCGTTATTTGTTGCATAT[CG]TGTGTTTTCACACTTTTTTTTTTTTTAATGTTGAAACAGAGTCTCGCTCTGTCGCCCAGG	TAATAGTTATGCATTCAGATTCACCGTTATTCGTTATTTGTTGCATATCG	MAP3K5	NM_005923	Body								MAP3K5	ENST00000355845.4	TSS200	MAP3K5	ENST00000355845.4	TSS200
cg17493098	1.92682	0.0341747	chr2	216946552	-	cg17493098	57759132	7688588	TCTAAATCTCAAAAACATTCAAAACAAACAAACAAACAAAACAATACTCA	TCTAAATCTCAAAAACATTCGAAACGAACGAACGAACAAAACGATACTCG	I	A	Red	NA	NA	NA	NA	NA	NA	chr2:216946324-216946734	Island	AGCGCAGGCCCTTCTGGGTCTCAGGGACATTCGAGGCGGGCGGGCGGACAGGGCGGTGCT[CG]AGCCCACGTGACCACCAGAACCCCGCACCCTCCCCGGCCCGGCCCCGCCCCGCCCGCCGG	TCTGGGTCTCAGGGACATTCGAGGCGGGCGGGCGGACAGGGCGGTGCTCG	PECR;TMEM169;TMEM169;TMEM169;TMEM169	NM_018441;NM_001142311;NM_001142310;NM_138390;NM_001142312	TSS200;TSS200;TSS200;TSS200;TSS200	high-CpG:216654732-216654870				2:216654570-216654960	2:216946357-216946736	Promoter_Associated	TMEM169;TMEM169;TMEM169;TMEM169;PECR;PECR	ENST00000454545.1;ENST00000437356.2;ENST00000295658.4;ENST00000406027.2;ENST00000497889.1;ENST00000265322.7	TSS200;TSS200;TSS200;TSS200;TSS200;TSS200	TMEM169;TMEM169;TMEM169;TMEM169;PECR;PECR;PECR;PECR;PECR;PECR	ENST00000433112.1;ENST00000437356.2;ENST00000295658.4;ENST00000455479.1;ENST00000497889.1;ENST00000442122.1;ENST00000474093.1;ENST00000487318.2;ENST00000265322.7;ENST00000464722.1	TSS200;TSS200;TSS200;TSS200;TSS200;TSS200;TSS200;TSS200;TSS200;3'UTR	chr2:216946085-216946715	3						TRUE
cg23050178	1.92418	0.0143354	chr14	35761831	-	cg23050178	44792238	81703437	AACCACCTAAATTACCCTATCATAATACATACCTAAAACAAACAAACACA	AACCACCTAAATTACCCTATCATAATACGTACCTAAAACGAACAAACGCG	I	A	Red	NA	NA	NA	NA	NA	NA	chr14:35761400-35761854	Island	GGTTCGCCTGTGGGCCACCTGAATTGCCCTGTCATGGTACGTGCCTGGAGCGAGCAGACG[CG]GCCCGGGTTTAGTCTGGGGCCGAAGCTGGGCTGGAGCTGGGAAGGGAGAACGGCTGAAGC	GGCCACCTGAATTGCCCTGTCATGGTACGTGCCTGGAGCGAGCAGACGCG	PSMA6	NM_002791	Body					14:34831078-34831790	14:35761056-35762152	Promoter_Associated	PSMA6;KIAA0391	ENST00000555764.1;ENST00000557565.1	5'UTR;3'UTR	PSMA6;PSMA6;PSMA6;KIAA0391	ENST00000554843.1;ENST00000556167.1;ENST00000555764.1;ENST00000557565.1	5'UTR;5'UTR;5'UTR;3'UTR	chr14:35761740-35762030	3						TRUE
cg18261468	1.92258	0.032121	chr3	196230661	+	cg18261468	5685850	65646294	AAAACATTCACCCTTAAACAATTTTCTAAATAAAAAATACAATTTTAACA	AAAACGTTCGCCCTTAAACAATTTTCTAAATAAAAAATACGATTTTAACG	I	A	Red	NA	NA	NA	NA	NA	NA	chr3:196229810-196230791	Island	CCCTATTCGTTGCGGCAGCGCAGCAGCCACCGGACAAGCGCTAGCAACGTCACAACCGCC[CG]CCAAAATCGCACTTCCCACCCAGAAAACTGCCCAAGGGCGAACGTTCCCGGGGCGGGACT	GGAACGTTCGCCCTTGGGCAGTTTTCTGGGTGGGAAGTGCGATTTTGGCG	RNF168	NM_152617	TSS200	high-CpG:197714762-197715188				3:197714592-197715180	3:196229440-196231013	Promoter_Associated	RNF168	ENST00000318037.3	TSS200	RNF168;RNF168	ENST00000437070.1;ENST00000318037.3	TSS200;TSS200	chr3:196230520-196230855	3						TRUE
cg23555496	1.92214	0.0113413	chrX	125904420	+	cg23555496	29751866		AAATATTCTTAACRATTTCTATTAACTACCTAAAATAACCTAAAATCCTC		II			rs147247849	0.137432	NA	NA	NA	NA		OpenSea	GTCCAGGAGAGGGTATCCTTACCCGCAAATGAAGCTATCTTGGCTAACCCTGAAGTGACA[CG]AGGACCTCAGGCTATCTCAGGTAGCTAACAGAAACCGTTAAGAACATTCAAGGAATACCT	CGAGGACCTCAGGCTATCTCAGGTAGCTAACAGAAACCGTTAAGAACATT																	chrX:125904260-125904470	3
cg14127347	1.92211	0.0187832	chr20	23402055	+	cg14127347	38731531	28748274	AAAATTAAAACACCTAAACACACAACAAACCAACTAAAAAAACTATAACA	AAAATTAAAACGCCTAAACGCACAACGAACCGACTAAAAAAACTATAACG	I	A	Red	rs192010186	0.0119	NA	NA	NA	NA	chr20:23401108-23402294	Island	CGCCATCAGCTGTACTGCCTCACGCTCCTTCCCCGCGTTGTCCATGTCGCCCGCCGCGGC[CG]CCACAGCCCCCTCAGCCGGCTCGCTGTGCGCCCAGGCGCCTTAACCCTCCCTCTGGCGGC	AGGGTTAAGGCGCCTGGGCGCACAGCGAGCCGGCTGAGGGGGCTGTGGCG	NAPB;NAPB	NM_022080;NM_022080	1stExon;5'UTR	high-CpG:23350043-23350145				20:23349109-23350285	20:23401493-23402398	Promoter_Associated	NAPB;NAPB;NAPB;NAPB;NAPB;NAPB;NAPB;NAPB;NAPB	ENST00000398425.3;ENST00000432543.2;ENST00000377026.4;ENST00000431864.2;ENST00000432543.2;ENST00000377026.4;ENST00000472855.1;ENST00000398425.3;ENST00000431864.2	1stExon;1stExon;1stExon;1stExon;5'UTR;5'UTR;TSS200;5'UTR;5'UTR	NAPB;NAPB;NAPB;NAPB;NAPB;NAPB;NAPB;NAPB;NAPB;NAPB;NAPB;NAPB	ENST00000398425.3;ENST00000468128.1;ENST00000432543.2;ENST00000377026.4;ENST00000431864.2;ENST00000432543.2;ENST00000377026.4;ENST00000472855.1;ENST00000468128.1;ENST00000487502.1;ENST00000398425.3;ENST00000431864.2	1stExon;1stExon;1stExon;1stExon;1stExon;5'UTR;5'UTR;TSS200;3'UTR;3'UTR;5'UTR;5'UTR	chr20:23402025-23402290	3						TRUE
cg07774045	1.92057	0.0332159	chr3	52567633	-	cg07774045	78797949	87716908	TAATAAATACCTAAACAAACACAAAACACAAAACACCAAAACAATAAACA	TAATAAATACCTAAACGAACGCGAAACGCGAAACGCCGAAACAATAAACG	I	C	Grn	rs66782572	0.490851	NA	NA	NA	NA	chr3:52567009-52568807	Island	GGTCGGCGCCGCTGGTGGGTGCCTGGGCGGGCGCGGAGCGCGGGACGCCGGGGCAGTGGG[CG]CCGGGACCCGGGGGGCCGCACCCAGGGCAGGAGGGCGAGGACGAGGCGGCTCGCGGCCCG	TGGTGGGTGCCTGGGCGGGCGCGGAGCGCGGGACGCCGGGGCAGTGGGCG	NT5DC2;NT5DC2	NM_022908;NM_001134231	Body;1stExon	high-CpG:52542629-52543034				3:52542116-52543874			NT5DC2;C3orf78;NT5DC2;NT5DC2	ENST00000490681.1;ENST00000482728.1;ENST00000307092.4;ENST00000307092.4	TSS1500;TSS1500;1stExon;5'UTR	NT5DC2;C3orf78;NT5DC2;C3orf78;NT5DC2;NT5DC2;NT5DC2	ENST00000487779.1;ENST00000491607.1;ENST00000490681.1;ENST00000482728.1;ENST00000307092.4;ENST00000307092.4;ENST00000489316.1	3'UTR;TSS1500;TSS1500;TSS1500;1stExon;5'UTR;TSS200	chr3:52566500-52567655	3						TRUE
cg02396040	1.91933	0.0162022	chr6	88117726	+	cg02396040	96802533	83677181	ATCTACTTCTATCCTAAAACCCTCACCACAACAATCAAAACAATTAAACA	ATCTACTTCTATCCTAAAACCCTCACCGCGACGATCGAAACAATTAAACG	I	C	Grn	rs115922456	0.012598	NA	NA	NA	NA	chr6:88117707-88118363	Island	GCCCCGCCCCCTCTGGTCCGGAGCCTTCCATCTCCATGGTTACGCGGCGGTGGCTGCGAG[CG]CCCAACTGCTCCGACCGTCGCGGTGAGGGCCCCAGGACAGAAGCAGACAGACACGGCTCC	CGCCCAACTGCTCCGACCGTCGCGGTGAGGGCCCCAGGACAGAAGCAGAC	C6orf165;C6orf165;C6orf165	NM_001031743;NM_001031743;NM_178823	5'UTR;1stExon;TSS200					6:88174368-88175082	6:88117142-88118801	Promoter_Associated	C6orf165;C6orf165	ENST00000369562.4;ENST00000369562.4	1stExon;5'UTR	C6orf165;C6orf165;C6orf165;C6orf165;C6orf165;C6orf165	ENST00000480123.2;ENST00000507897.1;ENST00000296885.3;ENST00000489338.2;ENST00000369562.4;ENST00000369562.4	TSS1500;TSS200;TSS200;TSS200;1stExon;5'UTR	chr6:88117620-88118210	3						TRUE
cg12874092	1.91842	0.0303538	chr10	17271519	+	cg12874092	88657450	90781368	ACTAATACTAAAACACAACACACTACCCAAACTATAAATACAAATAAACA	ACTAATACTAAAACGCAACGCGCTACCCAAACTATAAATACGAATAAACG	I	T	Red	NA	NA	NA	NA	NA	NA	chr10:17270430-17272617	Island	GGATGTTCGGCGGCCCGGGCACCGCGAGCCGGCCGAGCTCCAGCCGGAGCTACGTGACTA[CG]TCCACCCGCACCTACAGCCTGGGCAGCGCGCTGCGCCCCAGCACCAGCCGCAGCCTCTAC	CGTCCACCCGCACCTACAGCCTGGGCAGCGCGCTGCGCCCCAGCACCAGC	VIM	NM_003380	Body			DMR		10:17310178-17312830			VIM;VIM;VIM	ENST00000224237.5;ENST00000485947.1;ENST00000485947.1	1stExon;1stExon;5'UTR	VIM;VIM;VIM;VIM;VIM;VIM;VIM;VIM	ENST00000478317.1;ENST00000469543.1;ENST00000478746.1;ENST00000497849.1;ENST00000421459.2;ENST00000224237.5;ENST00000485947.1;ENST00000485947.1	5'UTR;TSS1500;5'UTR;5'UTR;TSS1500;1stExon;1stExon;5'UTR	chr10:17270960-17272895	3					TRUE	TRUE
cg25698940	1.91781	0.0216082	chrX	119695102	-	cg25698940	30758895	81752273	AACAACTAAAAAAAAACAACTAAAATACCCCAAACACTCACACTAATTCA	AACGACTAAAAAAAAACGACTAAAATACCCCAAACGCTCGCGCTAATTCG	I	C	Grn	NA	NA	NA	NA	NA	NA	chrX:119694943-119695228	Island	CGCGCGTGAGGGGGCGGCTGGAAAGGGGCGGCTAAAGTGCCCCAGACGCTCGCGCTAGTT[CG]CTCCTGCTCCCGCTCCCCTTCGCGATCCCCTTTCCTGGCAGCGCCTTCCTTCCCTGGCCC	GGCGGCTGGAAAGGGGCGGCTAAAGTGCCCCAGACGCTCGCGCTAGTTCG	CUL4B;CUL4B	NM_003588;NM_001079872	Body;TSS1500					X:119578972-119579561	X:119694489-119695993	Promoter_Associated	CUL4B	ENST00000371322.5	TSS1500	CUL4B;CUL4B;CUL4B;CUL4B	ENST00000467641.1;ENST00000371323.2;ENST00000371322.5;ENST00000467641.1	3'UTR;TSS1500;TSS1500;1stExon	chrX:119694645-119695575	3						TRUE
cg25815054	1.91577	0.00806279	chr2	165697978	+	cg25815054	26781203	10683288	AAAACACCAAATAACTACCCAATAAACCCCACAAAACAAAAACTACAACA	AAAACGCCAAATAACTACCCAATAAACCCCACGAAACGAAAACTACAACG	I	C	Grn	NA	NA	NA	NA	NA	NA	chr2:165697470-165698893	Island	CGCCGCCGCCGTCTCTACAAGGTCTAGCGGGCGCCCAGAGCACGGCGGAGGAGGCGGTGG[CG]CTGCAGCCCCCGCCCCGTGGGGTTTACTGGGTAGCCATTTGGCGCCTCTCGGAGGGAGAG	GAGGCGCCAAATGGCTACCCAGTAAACCCCACGGGGCGGGGGCTGCAGCG	COBLL1	NM_014900	TSS200	high-CpG:165406098-165406957				2:165405639-165407119	2:165697772-165698064	Unclassified_Cell_type_specific	AC019181.2;COBLL1;COBLL1;COBLL1	ENST00000414885.1;ENST00000342193.4;ENST00000375458.2;ENST00000491126.1	5'UTR;TSS200;TSS200;3'UTR	AC019181.2;COBLL1;COBLL1;COBLL1;COBLL1;COBLL1;COBLL1;COBLL1;COBLL1;COBLL1;COBLL1;COBLL1	ENST00000414885.1;ENST00000456171.1;ENST00000414843.1;ENST00000448708.1;ENST00000342193.4;ENST00000375458.2;ENST00000439313.1;ENST00000491126.1;ENST00000434366.1;ENST00000483743.1;ENST00000496396.1;ENST00000444537.1	5'UTR;5'UTR;5'UTR;5'UTR;TSS200;TSS200;TSS1500;3'UTR;3'UTR;3'UTR;3'UTR;5'UTR	chr2:165697365-165698830	3						TRUE
cg10709494	1.91539	0.00352688	chr1	115323130	+	cg10709494	68656243	44793845	AAAAACTACAAAAACACAATACAACCACCAAATCACTAATAAATCAATCA	AAAAACTACGAAAACACGATACGACCGCCGAATCGCTAATAAATCAATCG	I	A	Red	NA	NA	NA	NA	NA	NA	chr1:115323075-115323462	Island	CTGGTCCGGAAGCGCTGTCCCCGCCTCCCGCATAGCTGCTACCCGCCGGTGCAGCGCCGC[CG]ACTGATCCACCAGCGACTCGGCGGCCGCATCGTGCTCCCGTAGCCTCTCCAGCAGCGTCT	AGAGGCTACGGGAGCACGATGCGGCCGCCGAGTCGCTGGTGGATCAGTCG	SIKE1;SIKE1	NM_025073;NM_001102396	1stExon;1stExon					1:115124533-115124931	1:115322936-115323630	Promoter_Associated	SIKE1;SIKE1;SIKE1;SIKE1	ENST00000506320.1;ENST00000369528.5;ENST00000506320.1;ENST00000060969.5	3'UTR;1stExon;1stExon;1stExon	SIKE1;SIKE1;SIKE1;SIKE1;SIKE1;SIKE1;SIKE1;SIKE1;SIKE1;SIKE1;SIKE1;SIKE1;SIKE1;SIKE1;SIKE1;SIKE1	ENST00000510745.1;ENST00000506320.1;ENST00000462123.1;ENST00000475335.1;ENST00000466657.1;ENST00000474562.1;ENST00000474562.1;ENST00000369524.1;ENST00000462123.1;ENST00000369528.5;ENST00000510745.1;ENST00000506320.1;ENST00000475335.1;ENST00000060969.5;ENST00000466657.1;ENST00000471969.1	3'UTR;3'UTR;3'UTR;3'UTR;3'UTR;3'UTR;1stExon;TSS1500;1stExon;1stExon;1stExon;1stExon;1stExon;1stExon;1stExon;TSS200	chr1:115322925-115323175	3						TRUE
cg27402591	1.91502	0.0130747	chr11	62359004	+	cg27402591	50736104	26651535	TCAACAAAAATTACTTCCAAACACATTAAACTTTAACAAAATAAATTCCA	TCGACGAAAATTACTTCCGAACGCGTTAAACTTTAACGAAATAAATTCCG	I	A	Red	NA	NA	NA	NA	NA	NA	chr11:62358813-62359674	Island	TCCACCGCCGCCATAGCGACTCTCCTGTACCGACAAAAACACAAGCACCTCTGCCACCAC[CG]GAACCCACTTCGCCAAAGCTCAACGCGCTCGGAAGCAACTTCCGCCGATCCGATAGGAAG	TCGGCGGAAGTTGCTTCCGAGCGCGTTGAGCTTTGGCGAAGTGGGTTCCG	TUT1	NM_022830	1stExon	high-CpG:62115545-62115646				11:62115363-62116236	11:62358451-62360269	Promoter_Associated	RP11-838H22.2;TUT1;TUT1;TUT1;MIR3654	ENST00000525500.1;ENST00000308436.7;ENST00000476907.1;ENST00000476907.1;ENST00000496634.2	TSS1500;1stExon;1stExon;5'UTR;TSS200	RP11-838H22.2;TUT1;TUT1;TUT1;TUT1;TUT1;MIR3654;TUT1	ENST00000525500.1;ENST00000308436.7;ENST00000476907.1;ENST00000476907.1;ENST00000494385.1;ENST00000278279.3;ENST00000496634.2;ENST00000494385.1	TSS1500;1stExon;1stExon;5'UTR;1stExon;TSS200;TSS200;5'UTR	chr11:62358905-62359355	3						TRUE
cg26560414	1.91404	0.00494352	chr16	66638433	-	cg26560414	48738151	81797236	AATAAAAACTCCAAAAAAATACCAAAACAATAATCAAAAAATCTCCAACA	AATAAAAACTCCGAAAAAATACCGAAACGATAATCGAAAAATCTCCAACG	I	A	Red	NA	NA	NA	NA	NA	NA	chr16:66638254-66639561	Island	TAGGGGCAGACGGGTGGGAGCTCCGAAGGGGTGCCGGGGCGGTGATCGGGAGGTCTCCAG[CG]GCCCGAACCAGGGTGAAGAAGAAGGTGGAGTCTGCGGAGGCCCCAGGCCGGGGAGGGGGC	GGTGGGAGCTCCGAAGGGGTGCCGGGGCGGTGATCGGGAGGTCTCCAGCG	CMTM3;CMTM3;CMTM3;CMTM3;CMTM3	NM_001048251;NM_144601;NM_181554;NM_144601;NM_181553	5'UTR;5'UTR;5'UTR;1stExon;TSS200	high-CpG:65195552-65196209				16:65195514-65197056	16:66638301-66639038	Promoter_Associated	CMTM3;CMTM3;CMTM3;CMTM3;CMTM3;CMTM3;CMTM3;CMTM3;CMTM3;CMTM3;CMTM3	ENST00000564060.1;ENST00000565003.1;ENST00000568477.1;ENST00000566121.1;ENST00000424011.2;ENST00000360086.4;ENST00000562707.1;ENST00000361909.4;ENST00000361909.4;ENST00000460097.1;ENST00000567572.1	TSS1500;TSS1500;TSS1500;TSS1500;5'UTR;5'UTR;5'UTR;1stExon;5'UTR;5'UTR;TSS200	CMTM3;CMTM3;CMTM3;CMTM3;CMTM3;CMTM3;CMTM3;CMTM3;CMTM3;CMTM3;CMTM3;CMTM3;CMTM3;CMTM3;CMTM3	ENST00000564060.1;ENST00000566756.1;ENST00000565003.1;ENST00000568477.1;ENST00000563672.1;ENST00000566121.1;ENST00000424011.2;ENST00000562357.1;ENST00000562707.1;ENST00000361909.4;ENST00000361909.4;ENST00000460097.1;ENST00000565666.1;ENST00000565666.1;ENST00000567572.1	TSS1500;TSS1500;TSS1500;TSS1500;5'UTR;TSS1500;5'UTR;5'UTR;5'UTR;1stExon;5'UTR;5'UTR;1stExon;5'UTR;TSS200	chr16:66637685-66638690	3						TRUE
cg06096382	1.91258	0.0106852	chr7	43151725	-	cg06096382	75774242		CCTCCTTCTCRTTCTAACATTCTAACACTATATACAATATAATAAAAAAC		II			NA	NA	rs4140829	0.420336	rs4140829	0.420336	chr7:43152020-43153340	N_Shore	TCTAGACTTTGCCTCCTTCTCGTTCTAGCATTCTGACACTGTGTGCAGTGTAATAGAAAA[CG]CGGTTTGGGAGCTAGGTTTGCCCAACAATAGATATTCTGGGGTGATTTTCATCCTTTGCA	CTCCTTCTCGTTCTAGCATTCTGACACTGTGTGCAGTGTAATAGAAAACG	HECW1	NM_015052	TSS1500			RDMR					HECW1;HECW1	ENST00000395891.1;ENST00000453890.1	TSS1500;TSS1500	HECW1;HECW1;HECW1	ENST00000395891.1;ENST00000490954.2;ENST00000453890.1	TSS1500;TSS1500;TSS1500	chr7:43151360-43152095	3						TRUE
cg11537379	1.91113	0.0397978	chr14	105714713	-	cg11537379	13619853	37795161	CTAAAAAACAAACACAAACACCTACACATAACACTACAAATCTAAAAACA	CTAAAAAACGAACGCAAACACCTACGCATAACACTACGAATCTAAAAACG	I	A	Red	NA	NA	NA	NA	NA	NA	chr14:105714491-105716325	Island	AAAGATCGCTAACTGAAGAACGGGCGCAAGCACCTGCGCATGGCACTGCGGGTCTGGGGG[CG]GCCGCCTGCCAGCGCCGGGAGCCGCCTTCCACGGCTACCTCTGCACAGCGCGCGGCTCGC	CTGAAGAACGGGCGCAAGCACCTGCGCATGGCACTGCGGGTCTGGGGGCG	BRF1;BTBD6;BRF1;BRF1;BRF1;BRF1;BRF1	NM_145685;NM_033271;NM_001242787;NM_001242786;NM_001519;NM_001242788;NM_001242789	TSS1500;TSS200;Body;Body;Body;Body;5'UTR					14:104784541-104787859	14:105714258-105715960	Promoter_Associated	BTBD6;BTBD6;BRF1;BRF1;BTBD6;BTBD6;BRF1;BRF1	ENST00000463376.2;ENST00000327471.3;ENST00000379932.4;ENST00000392557.4;ENST00000536364.1;ENST00000392554.3;ENST00000446501.2;ENST00000332890.5	TSS1500;TSS1500;TSS1500;TSS1500;TSS200;TSS200;5'UTR;5'UTR	BTBD6;BTBD6;BRF1;BRF1;BTBD6;BRF1;BRF1;BTBD6;BTBD6;BTBD6;BRF1;BRF1;BRF1;BRF1;BRF1	ENST00000463376.2;ENST00000327471.3;ENST00000550375.1;ENST00000551787.1;ENST00000392553.2;ENST00000550208.1;ENST00000392557.4;ENST00000536364.1;ENST00000537513.2;ENST00000392554.3;ENST00000446501.2;ENST00000550375.1;ENST00000550208.1;ENST00000552127.1;ENST00000332890.5	TSS1500;TSS1500;1stExon;TSS1500;TSS1500;1stExon;TSS1500;TSS200;TSS200;TSS200;5'UTR;5'UTR;5'UTR;5'UTR;5'UTR	chr14:105714700-105716155	3
cg05801989	1.91051	0.00469225	chr13	48808152	-	cg05801989	46683189	99786103	CATCTTAATTTTAAAAACATTTCTTTACCTCCTTTTTCCACAACCCTTCA	CGTCTTAATTTTAAAAACGTTTCTTTACCTCCTTTTTCCACGACCCTTCG	I	A	Red	rs3803188	0.194935	NA	NA	NA	NA	chr13:48806982-48807948	S_Shore	AGCAACTGTAAGCGTCTTAATTTTAAAAGCGTTTCTTTACCTCCTTTTTCCACGGCCCTT[CG]GTAGTGGCAGGTGAACTTCACCTGGAGAGGGGACGAAGGGACAGTCCGCCCGAAGTAGGT	CGTCTTAATTTTAAAAGCGTTTCTTTACCTCCTTTTTCCACGGCCCTTCG	ITM2B	NM_021999	Body					13:47706145-47706206	13:48806630-48808336	Promoter_Associated_Cell_type_specific							chr13:48807465-48808455	3						TRUE
cg26567943	1.91013	0.0283303	chr1	23495393	-	cg26567943	47792125	48762892	CTAACAATAAAAAACAAAACCAAATTATAACATCAACATTCTAAAAAACA	CTAACAATAAAAAACGAAACCAAATTATAACGTCAACGTTCTAAAAAACG	I	A	Red	NA	NA	NA	NA	NA	NA		OpenSea	GGCTCCGCGGGACTGACAATGAGGGGCGGGGCCAAATTGTGACGTCAGCGTTCTGGAAGG[CG]GGGTCTTTGTGATGGGCGGGGTTGTCTGTAGGCCCCGCCCCCTCCGTCCTTTTTTTCCCT	CTGACAATGAGGGGCGGGGCCAAATTGTGACGTCAGCGTTCTGGAAGGCG	LUZP1;LUZP1	NM_033631;NM_001142546	TSS200;TSS200					1:23366801-23368102	1:23495148-23495501	Promoter_Associated	LUZP1;LUZP1;LUZP1	ENST00000314174.5;ENST00000418342.1;ENST00000302291.4	TSS200;TSS200;5'UTR	LUZP1;LUZP1;LUZP1;LUZP1	ENST00000314174.5;ENST00000471849.1;ENST00000418342.1;ENST00000302291.4	TSS200;TSS200;TSS200;5'UTR	chr1:23493645-23495535	3						TRUE
cg14777561	1.90983	0.00627956	chr11	20180336	-	cg14777561	47608589	57753528	TTAACCCCAACTAATAAATATCTCTCAACAACATAAAAAAACTAAAACCA	TTAACCCCGACTAATAAATATCTCTCGACGACGTAAAAAAACTAAAACCG	I	A	Red	NA	NA	NA	NA	NA	NA	chr11:20181200-20182325	N_Shore	CTTAAAGAGAAATTAGCCCCGGCTGGTAGGTGTCTCTCGGCGGCGTGGAGGGACTAGGGC[CG]GTCTGTGTGTGGCTGCCCGGAGGAGCTGACCAATTGGTCATGGTGCTGAAACCTTTGTGG	CGGCCCTAGTCCCTCCACGCCGCCGAGAGACACCTACCAGCCGGGGCTAA	DBX1	NM_001029865	Body			DMR			11:20180169-20181077	Unclassified_Cell_type_specific							chr11:20180205-20180490	3						TRUE
cg15661450	1.90763	0.021996	chr8	56987227	-	cg15661450	21604144	45660104	ACACTAATAAAATTAACAAAAAAAACACAACTACAAACACCCCCTATCCA	ACACTAATAAAATTAACGAAAAAAACACGACTACGAACGCCCCCTATCCG	I	C	Grn	NA	NA	NA	NA	NA	NA	chr8:56986556-56987308	Island	GGGCGAGCTGGAGCACTAGTGGAGTTGGCGGGAAAGGCACGGCTGCGGGCGCCCCCTGTC[CG]CACGGAGGAGCCGAAGTCCCGCAGGGTGGGGTCCCCGCCTGCGCCGAGAGGGCCACCTGG	GCACTAGTGGAGTTGGCGGGAAAGGCACGGCTGCGGGCGCCCCCTGTCCG	RPS20;SNORD54;RPS20	NM_001146227;NR_002437;NM_001023	TSS200;TSS1500;TSS200					8:57149343-57149862	8:56985989-56988030	Promoter_Associated	SNORD54;RPS20;RPS20;RPS20;RPS20;RPS20;RPS20;CTA-397H3.3;CTA-397H3.3	ENST00000459159.1;ENST00000520490.1;ENST00000518875.1;ENST00000009589.3;ENST00000519807.1;ENST00000521262.1;ENST00000523936.1;ENST00000521403.1;ENST00000521403.1	TSS1500;TSS200;TSS200;TSS200;TSS200;TSS200;TSS1500;1stExon;5'UTR	SNORD54;RPS20;RPS20;RPS20;RPS20;RPS20;RPS20;CTA-397H3.3;CTA-397H3.3	ENST00000459159.1;ENST00000520490.1;ENST00000518875.1;ENST00000009589.3;ENST00000519807.1;ENST00000520627.1;ENST00000523936.1;ENST00000521403.1;ENST00000521403.1	TSS1500;TSS200;TSS200;TSS200;TSS200;TSS200;TSS1500;1stExon;5'UTR	chr8:56987000-56987295	3						TRUE
cg05020822	1.90691	0.0493927	chr8	144373356	+	cg05020822	99750953	86752381	CCAAACAAAAAACCCTACCTCATAAAAAACAAAATCAAACCATTAACACA	CCGAACAAAAAACCCTACCTCGTAAAAAACAAAATCGAACCGTTAACGCG	I	C	Grn	NA	NA	NA	NA	NA	NA	chr8:144372931-144373839	Island	GACACCTCCTGACACGTCCTGCGGGTGCCCGGTCCTCAGTTGGCTCGAGCCGGATCCCGG[CG]CGCCAACGGCTCGACCTTGCCCCCCACGAGGCAGGGCTTCCTGCCCGGCAGGAAGGACTC	CCGGGCAGGAAGCCCTGCCTCGTGGGGGGCAAGGTCGAGCCGTTGGCGCG	ZNF696	NM_030895	TSS1500	high-CpG:144444298-144445186				8:144443975-144445214	8:144372601-144374156	Promoter_Associated	ZNF696;ZNF696	ENST00000330143.3;ENST00000521537.1	TSS1500;TSS1500	ZNF696;ZNF696;ZNF696;ZNF696;ZNF696;ZNF696	ENST00000330143.3;ENST00000521537.1;ENST00000518432.1;ENST00000520333.1;ENST00000518575.1;ENST00000518575.1	TSS1500;TSS1500;TSS1500;TSS1500;1stExon;5'UTR			chr8:144372510-144376644	6	chr8:144371243-144374547	6		TRUE
cg09468767	1.90562	0.0258675	chr5	159848851	-	cg09468767	44772215	95681401	CAAAAAAACCAATTAAACCACAAATTATAATTTAAACCAAAAATACACCA	CGAAAAAACCAATTAAACCGCGAATTATAATTTAAACCAAAAATACGCCG	I	C	Grn	NA	NA	NA	NA	NA	NA	chr5:159848779-159849113	Island	CCGCCTCCTGGGCGGAAGAGCCAATTGGGCCGCGAGTTGTGGTTTAAACCAGGAGTGCGC[CG]CGTCCGTTCACCGCGGCCTCAGATGAATGCGGCTGTTAAGACCTGCGTGAGTGAATGGGA	CGGCGCACTCCTGGTTTAAACCACAACTCGCGGCCCAATTGGCTCTTCCG	PTTG1	NM_004219	TSS200					5:159781309-159781691	5:159848521-159849076	Promoter_Associated_Cell_type_specific	PTTG1;PTTG1;PTTG1;PTTG1;PTTG1	ENST00000519287.1;ENST00000520452.1;ENST00000393964.1;ENST00000352433.5;ENST00000352433.5	TSS1500;TSS200;TSS200;1stExon;5'UTR	PTTG1;PTTG1;PTTG1;PTTG1;PTTG1;PTTG1;SLU7;PTTG1;PTTG1	ENST00000519287.1;ENST00000524244.1;ENST00000517480.1;ENST00000523659.1;ENST00000520452.1;ENST00000393964.1;ENST00000521826.1;ENST00000352433.5;ENST00000352433.5	TSS1500;TSS200;TSS200;TSS200;TSS200;TSS200;TSS200;1stExon;5'UTR	chr5:159848685-159848935	3						TRUE
cg25543676	1.90297	0.00308507	chr17	38803968	+	cg25543676	98659401	40800590	TTTCCAAATAAAACAAACCAAATCAATAAATACAAATCATAATATCCCCA	TTTCCAAATAAAACGAACCGAATCGATAAATACAAATCGTAATATCCCCG	I	C	Grn	NA	NA	NA	NA	NA	NA	chr17:38803944-38804703	Island	TCTGGCCCCACGGCCAAGGCTGAACCCCAGCAACCCCCGGGAACTCGGGGTCTAGCCAAG[CG]GGGACACCACGACTTGCACCCACCGACCCGGTCCGTCCCACTTGGAAACACTCACCCGCG	CGGGGACACCACGACTTGCACCCACCGACCCGGTCCGTCCCACTTGGAAA	SMARCE1	NM_003079	5'UTR					17:36057165-36058406	17:38803633-38805503	Promoter_Associated_Cell_type_specific	SMARCE1;SMARCE1;SMARCE1;SMARCE1	ENST00000431889.2;ENST00000377808.4;ENST00000348513.6;ENST00000476049.1	5'UTR;5'UTR;5'UTR;3'UTR	SMARCE1;SMARCE1;SMARCE1;SMARCE1;SMARCE1;SMARCE1;SMARCE1;SMARCE1;SMARCE1	ENST00000431889.2;ENST00000377808.4;ENST00000348513.6;ENST00000469334.1;ENST00000476049.1;ENST00000478349.1;ENST00000493660.1;ENST00000481231.1;ENST00000474246.1	5'UTR;5'UTR;5'UTR;3'UTR;3'UTR;3'UTR;3'UTR;3'UTR;3'UTR	chr17:38803540-38805315	3					TRUE	TRUE
cg24976080	1.90159	0.0208423	chrX	100604037	-	cg24976080	87743845	7715350	AAAATTACTTCAAACCACATAATCCATTCCATACTAACCCCACAACTCCA	AAAATTACTTCAAACCACGTAATCCATTCCGTACTAACCCCACAACTCCG	I	C	Grn	NA	NA	NA	NA	NA	NA	chrX:100603622-100603950	S_Shore	AAAGGAGAAAAGGAAGTTACTTCAGACCACGTGATCCATTCCGTGCTGGCCCCACAGCTC[CG]CCCCTGTCCACTTCCAAATTAGCCCGCGTTTTCTGAGCTACCAGAGTTGTGCACTGGGTC	GAAGTTACTTCAGACCACGTGATCCATTCCGTGCTGGCCCCACAGCTCCG	TIMM8A;TIMM8A	NM_001145951;NM_004085	TSS1500;TSS200					X:100490662-100490722	X:100602908-100604594	Promoter_Associated	TIMM8A;TIMM8A;TIMM8A	ENST00000372902.3;ENST00000372902.3;ENST00000480575.1	1stExon;5'UTR;TSS1500	TIMM8A;TIMM8A;TIMM8A	ENST00000372902.3;ENST00000372902.3;ENST00000480575.1	1stExon;5'UTR;TSS1500	chrX:100602300-100604175	3						TRUE
cg19370166	1.89707	0.000887527	chr1	27709928	-	cg19370166	91774558	2746581	ACAACAAATAAAACAAAACTCATCAATCAAAACAAAACCAAATAAAAACA	ACGACAAATAAAACGAAACTCGTCGATCGAAACGAAACCAAATAAAAACG	I	A	Red	NA	NA	NA	NA	NA	NA	chr1:27709600-27709831	S_Shore	TGGCCAGTGGGAGCGGCAGGTGGGGCGGGGCTCGTCGGTCGGGGCGGAGCCAGGTGAAGG[CG]GGGCCAGTTAGGGGCGTGGCTAGTGTGCGCGGCCAGGTGAGTTCGGGGGTCTGGGGCGGG	GCGGCAGGTGGGGCGGGGCTCGTCGGTCGGGGCGGAGCCAGGTGAAGGCG	CD164L2	NM_207397	TSS200					1:27582271-27582618			CD164L2;CD164L2;CD164L2	ENST00000374027.3;ENST00000374025.3;ENST00000374030.1	TSS200;TSS200;TSS200	CD164L2;CD164L2;CD164L2	ENST00000374027.3;ENST00000374025.3;ENST00000374030.1	TSS200;TSS200;TSS200	chr1:27709745-27710015	3						TRUE
cg23821082	1.8959	0.00431013	chr1	112938627	+	cg23821082	54603260	80779357	TAAAAAAAACAAAACCAAAATTAAACTCACATCACTTCCAAAAAAAAACA	TAAAAAAAACAAAACCGAAATTAAACTCGCGTCACTTCCGAAAAAAAACG	I	C	Grn	NA	NA	NA	NA	NA	NA	chr1:112938495-112939113	Island	GTTGCAGACCCCGAGCCGGGAGGGGCGCGAGCCCACCCTGAAGCCCAGGACCCAGGAGGG[CG]CTTCCTCCCGGAAGTGACGCGAGCTCAATCCCGGCCTTGCTCTTCCCAAACAAAAGGGAT	TGGGAAGAGCAAGGCCGGGATTGAGCTCGCGTCACTTCCGGGAGGAAGCG	CTTNBP2NL	NM_018704	TSS200					1:112740019-112740777	1:112938468-112939986	Promoter_Associated	CTTNBP2NL;CTTNBP2NL	ENST00000496194.1;ENST00000271277.6	TSS1500;TSS200	CTTNBP2NL;CTTNBP2NL;CTTNBP2NL	ENST00000496194.1;ENST00000441739.1;ENST00000271277.6	TSS1500;TSS1500;TSS200	chr1:112938505-112938895	3						TRUE
cg06048524	1.89248	0.0455743	chr10	44880542	-	cg06048524	43735264	88652209	AAAAACCAAACACCAAACAAACAATACAACTAACAAAAAATAAAAATACA	GAAAACCGAACGCCGAACGAACAATACGACTAACGAAAAATAAAAATACG	I	A	Red	NA	NA	NA	NA	NA	NA	chr10:44879714-44882391	Island	CGAGCGCGGGTCGGGGGCCGGACGCCGAGCGGGCAATGCGGCTGACGGAGAGTGAAAGTG[CG]GCGGTGGGAGGCGCGCGCCGGGCGCTTTAGAGGGGAGAGCCAGGCGGGGCGGGGCGGGGC	GGGGGCCGGACGCCGAGCGGGCAATGCGGCTGACGGAGAGTGAAAGTGCG	CXCL12;CXCL12;CXCL12	NM_000609;NM_199168;NM_001033886	TSS200;TSS200;TSS200	high-CpG:44200541-44200552				10:44199202-44201353	10:44880338-44880568	Unclassified_Cell_type_specific	CXCL12;CXCL12;CXCL12;CXCL12	ENST00000374426.2;ENST00000395795.4;ENST00000374429.2;ENST00000496375.1	TSS200;TSS200;TSS200;3'UTR	CXCL12;CXCL12;CXCL12;CXCL12;CXCL12	ENST00000374426.2;ENST00000395795.4;ENST00000488591.1;ENST00000374429.2;ENST00000496375.1	TSS200;TSS200;TSS200;TSS200;3'UTR	chr10:44880060-44882015	3						TRUE
cg00701530	1.88868	0.0457577	chr6	31803074	+	cg00701530	70650139	4658348	AAATACTAAACCAAAAAAACAATCAAAACACTACAATAATAACATCAACA	AAATACTAAACCGAAAAAACGATCAAAACGCTACGATAATAACATCAACG	I	A	Red	NA	NA	rs17201241	0.106368	NA	NA	chr6:31802598-31802823	S_Shore	TGGCGGTCGCCCGGGGATAGGAAGGGAGTGATGATGACCCCAGGTAACTCTTGAGTGTGT[CG]CTGATGCCATCACCGCAGCGCTCTGACCGCCCCCTCGGTCCAGCATTTCTCAGGCTCAAC	CGCTGATGCCATCACCGCAGCGCTCTGACCGCCCCCTCGGTCCAGCATTT	C6orf48;SNORD48;C6orf48	NM_001040437;NR_002745;NM_001040438	5'UTR;Body;5'UTR					6:31910616-31911115	6:31802048-31804836	Promoter_Associated	C6orf48;C6orf48;C6orf48;C6orf48;C6orf48;SNORD48;C6orf48;C6orf48	ENST00000375640.3;ENST00000375641.2;ENST00000375638.3;ENST00000375642.2;ENST00000395789.1;ENST00000364953.1;ENST00000375633.1;ENST00000375633.1	5'UTR;5'UTR;5'UTR;5'UTR;5'UTR;5'UTR;1stExon;5'UTR	C6orf48;C6orf48;C6orf48;C6orf48;C6orf48;SNORD48;C6orf48;C6orf48	ENST00000375640.3;ENST00000375641.2;ENST00000375638.3;ENST00000375642.2;ENST00000395789.1;ENST00000364953.1;ENST00000375633.1;ENST00000375633.1	5'UTR;5'UTR;5'UTR;5'UTR;5'UTR;5'UTR;1stExon;5'UTR	chr6:31802125-31803270	3						TRUE
cg17360194	1.88852	0.0259971	chr12	46766537	-	cg17360194	97792141	32655226	AACACATAATCAAACTACTACTAACAATACTAAAAAAACATTCTAAAACA	AACGCGTAATCGAACTACTACTAACAATACTAAAAAAACGTTCTAAAACG	I	A	Red	NA	NA	NA	NA	NA	NA	chr12:46765134-46766633	Island	CGAGCGTGCGGTAACGCGTGGTCGGGCTGCTGCTAGCAGTACTGGAAAGGCGTTCTAAGG[CG]GCGGCGTCGCGCGGCTGTGGAGCAGCCCTGCGAGCGGCGGGTTATAGCGGCACCCCGGGG	AACGCGTGGTCGGGCTGCTGCTAGCAGTACTGGAAAGGCGTTCTAAGGCG	SLC38A2;SLC38A2	NM_018976;NM_018976	5'UTR;1stExon	high-CpG:45052022-45052894				12:45052703-45053036	12:46764963-46766778	Promoter_Associated	SLC38A2;RP11-474P2.2;SLC38A2;SLC38A2	ENST00000256689.5;ENST00000550319.1;ENST00000547252.1;ENST00000256689.5	5'UTR;5'UTR;TSS1500;1stExon	SLC38A2;SLC38A2;SLC38A2;RP11-474P2.2;SLC38A2;SLC38A2;SLC38A2;SLC38A2;SLC38A2	ENST00000553252.1;ENST00000549258.1;ENST00000256689.5;ENST00000550319.1;ENST00000547252.1;ENST00000549258.1;ENST00000553252.1;ENST00000256689.5;ENST00000551405.1	3'UTR;5'UTR;5'UTR;5'UTR;TSS1500;1stExon;1stExon;1stExon;TSS1500	chr12:46766480-46766755	3						TRUE
cg08210228	1.88661	0.0275628	chr5	134240777	-	cg08210228	88659478	17701104	AAAAAAACTACCAAAACTAACAATAACTAAACATAATCAAATCAAAAACA	AAAAAAACTACCAAAACTAACGATAACTAAACGTAATCGAATCGAAAACG	I	A	Red	NA	NA	NA	NA	NA	NA	chr5:134240254-134241314	Island	GGCCAGCCCCGCAGGGAGACTACCAGGGCTGGCGGTAGCTGGGCGTGGTCGGGTCGGGGG[CG]GCTGTGGGCGGCCGGCAGGCAGCGCGCGGGGCAGCCCTCGGCAGACGGCCAATGGCGGCG	CGCCCCCGACCCGACCACGCCCAGCTACCGCCAGCCCTGGTAGTCTCCCT	PCBD2	NM_032151	TSS200	high-CpG:134268651-134268800				5:134268154-134269065	5:134239962-134241753	Promoter_Associated	PCBD2;PCBD2;PCBD2	ENST00000254908.6;ENST00000254908.6;ENST00000512783.1	5'UTR;1stExon;TSS200	PCBD2;PCBD2;PCBD2;PCBD2	ENST00000254908.6;ENST00000254908.6;ENST00000512783.1;ENST00000504352.1	5'UTR;1stExon;TSS200;TSS200	chr5:134240620-134240935	3						TRUE
cg20561984	1.88434	0.0118234	chr2	196521792	-	cg20561984	79709346	2601559	ACAACTCCTTTACACAACTAACATTATCCAAAATAAATAACTAAATAACA	ACGACTCCTTTACGCAACTAACGTTATCCGAAATAAATAACTAAATAACG	I	C	Grn	NA	NA	NA	NA	NA	NA	chr2:196521555-196522950	Island	TCCGTGAGTAGTGCGACTCCTTTACGCAACTGGCGTTATCCGAAGTGAATAGCTAGGTGG[CG]CGTGTACGCCCATAGCGTAGCACCCATAGGCGGACGGGGTGCGGCTGCGCAGGGAGCTGA	CGCCACCTAGCTATTCACTTCGGATAACGCCAGTTGCGTAAAGGAGTCGC	SLC39A10;SLC39A10	NM_001127257;NM_020342	5'UTR;TSS200					2:196229777-196231195	2:196521629-196522203	Unclassified	SLC39A10;SLC39A10;SLC39A10;SLC39A10	ENST00000359634.5;ENST00000541054.1;ENST00000464301.1;ENST00000409086.3	TSS200;TSS200;TSS200;5'UTR	SLC39A10;SLC39A10;SLC39A10;SLC39A10;SLC39A10;SLC39A10;SLC39A10;SLC39A10	ENST00000418005.1;ENST00000359634.5;ENST00000412905.1;ENST00000541054.1;ENST00000464301.1;ENST00000409086.3;ENST00000444421.1;ENST00000458054.1	TSS1500;TSS200;TSS200;TSS200;TSS200;5'UTR;5'UTR;5'UTR	chr2:196521445-196522095	3						TRUE
cg05971818	1.88386	0.0112422	chr8	357061	-	cg05971818	80772147	46658138	ACACTAAAAAACACAAACACATCAAATAAAAACTAAAAACCACAAACACA	ACACTAAAAAACGCGAACGCGTCAAATAAAAACTAAAAACCGCAAACGCG	I	C	Grn	NA	NA	NA	NA	NA	NA	chr8:356374-357674	Island	CGCGCCCGTTGGGCACTGGGGGACGCGGGCGCGTCAGGTGAAGACTGGGGGCCGCAGGCG[CG]CTAGGTAGGTGCGGGGTGCAGCGGGCGCGTCAGGTGAAGACTTGGCGCCGCAGGCGCGTT	CGCGCCTGCGGCCCCCAGTCTTCACCTGACGCGCCCGCGTCCCCCAGTGC	FBXO25;FBXO25;FBXO25;FBXO25;FBXO25;FBXO25	NM_012173;NM_183420;NM_183421;NM_183420;NM_012173;NM_183421	1stExon;1stExon;5'UTR;5'UTR;5'UTR;1stExon					8:346418-347656	8:356545-357502	Promoter_Associated	FBXO25;FBXO25;FBXO25;FBXO25;FBXO25;FBXO25	ENST00000447233.2;ENST00000350302.3;ENST00000276326.5;ENST00000350302.3;ENST00000352684.2;ENST00000276326.5	TSS1500;1stExon;1stExon;5'UTR;5'UTR;5'UTR	FBXO25;FBXO25;FBXO25;FBXO25;FBXO25;FBXO25;FBXO25	ENST00000447233.2;ENST00000350302.3;ENST00000276326.5;ENST00000518240.1;ENST00000350302.3;ENST00000352684.2;ENST00000276326.5	TSS1500;1stExon;1stExon;5'UTR;5'UTR;5'UTR;5'UTR			chr8:356069-357990	6	chr8:356194-357645	6		TRUE
cg21327887	1.88304	0.0199186	chr17	43971928	+	cg21327887	81648911	16730187	ATAAACAATAACAACAACACTACTATTAATACCAAAACTAATAAATAACA	ATAAACGATAACAACGACGCTACTATTAATACCGAAACTAATAAATAACG	I	A	Red	rs62056779	0.120091	NA	NA	NA	NA	chr17:43971410-43975040	Island	TGCGCCGCCCGCCGGCCTCAGGAACGCGCCCTCTTCGCCGGCGCGCGCCCTCGCAGTCAC[CG]CCACCCACCAGCTCCGGCACCAACAGCAGCGCCGCTGCCACCGCCCACCTTCTGCCGCCG	CGCCACCCACCAGCTCCGGCACCAACAGCAGCGCCGCTGCCACCGCCCAC	MAPT;MAPT;MAPT;MAPT;MAPT;MAPT;LOC100128977;LOC100130148;MAPT;MAPT;MAPT;MAPT;MAPT;MAPT	NM_001123066;NM_001123067;NM_016841;NM_016835;NM_005910;NM_016834;NR_024559;NR_024560;NM_016834;NM_016835;NM_001123066;NM_016841;NM_005910;NM_001123067	1stExon;5'UTR;1stExon;5'UTR;1stExon;1stExon;Body;TSS1500;5'UTR;1stExon;5'UTR;5'UTR;5'UTR;1stExon	high-CpG:41327449-41327829				17:41327205-41329872	17:43971576-43971953	Promoter_Associated	MAPT;MAPT;MAPT;MAPT;MAPT;MAPT;MAPT	ENST00000570299.1;ENST00000344290.5;ENST00000446361.3;ENST00000354326.4;ENST00000344290.5;ENST00000354326.4;ENST00000347967.5	TSS200;1stExon;TSS200;1stExon;5'UTR;5'UTR;5'UTR	MAPT;MAPT;MAPT;MAPT;MAPT;MAPT;MAPT;MAPT	ENST00000571311.1;ENST00000570299.1;ENST00000344290.5;ENST00000446361.3;ENST00000354326.4;ENST00000344290.5;ENST00000354326.4;ENST00000347967.5	TSS200;TSS200;1stExon;TSS200;1stExon;5'UTR;5'UTR;5'UTR	chr17:43971585-43971955	3						TRUE
cg11745092	1.88245	0.0494934	chr7	42951893	+	cg11745092	7654957	36603939	ACATTTCTTCTATTAAAATAAACCCCCAAAATACCTACAACCCAATTACA	ACGTTTCTTCTATTAAAATAAACCCCCAAAATACCTACGACCCGATTACG	I	A	Red	rs639459	0.232631	NA	NA	NA	NA	chr7:42951216-42951905	Island	GAAGAGGGACCGAGCTCGCGTGCTGGGCCTCACTCCCACTGGGGGCGTCGGCCACTCGAT[CG]CAACCGGGTCGTAGGCATTTTGGGGGCTCATTTTAACAGAAGAAACGCTGGAGAAGCTTG	CGCAACCGGGTCGTAGGCATTTTGGGGGCTCATTTTAACAGAAGAAACGC	C7orf25;C7orf25	NM_024054;NM_001099858	TSS1500;TSS1500					7:42917656-42918430	7:42951539-42952029	Promoter_Associated	RP11-111K18.1;C7orf25;C7orf25;C7orf25	ENST00000442788.1;ENST00000438029.1;ENST00000350427.3;ENST00000447342.1	3'UTR;TSS1500;TSS200;TSS1500	RP11-111K18.1;C7orf25;C7orf25;C7orf25;C7orf25;C7orf25;C7orf25;C7orf25;RP11-111K18.1	ENST00000442788.1;ENST00000425683.1;ENST00000421724.1;ENST00000438029.1;ENST00000432637.1;ENST00000350427.3;ENST00000425683.1;ENST00000447342.1;ENST00000433579.1	3'UTR;5'UTR;TSS1500;TSS1500;TSS1500;TSS200;1stExon;TSS1500;3'UTR	chr7:42951885-42952135	3						TRUE
cg16791216	1.88159	0.0254792	chr8	17104201	-	cg16791216	27603277	15658872	CCCATAAAACTACAACAAATACAAAATCTACTTATATCACTAAACTCACA	CCCGTAAAACTACAACGAATACAAAATCTACTTATATCGCTAAACTCGCG	I	C	Grn	rs117960717	0.093316	NA	NA	NA	NA	chr8:17103890-17104863	Island	CCCGCCCCTCCCCCCGTAAGGCTGCAGCGGATGCAAGATCTACTTGTGTCGCTGAGCTCG[CG]CTCCTCCTCCTCCTCCTCGCCATAGAGACAGCACTCGGCGGCGGTGGCGGTGGCGGTGGC	CGCGAGCTCAGCGACACAAGTAGATCTTGCATCCGCTGCAGCCTTACGGG	CNOT7;CNOT7;VPS37A;CNOT7;VPS37A;CNOT7	NM_013354;NM_054026;NM_152415;NM_013354;NM_001145152;NM_054026	5'UTR;1stExon;TSS200;1stExon;TSS200;5'UTR	high-CpG:17148345-17148772				8:17148149-17149274	8:17103593-17105338	Promoter_Associated	CNOT7;VPS37A;VPS37A;VPS37A;VPS37A;CNOT7;CNOT7;VPS37A	ENST00000361272.4;ENST00000521829.1;ENST00000521005.1;ENST00000324849.4;ENST00000324849.4;ENST00000518885.1;ENST00000361272.4;ENST00000324815.3	5'UTR;TSS1500;TSS1500;5'UTR;1stExon;TSS200;1stExon;TSS200	CNOT7;CNOT7;CNOT7;VPS37A;VPS37A;VPS37A;VPS37A;VPS37A;VPS37A;VPS37A;VPS37A;CNOT7;CNOT7;CNOT7;CNOT7;CNOT7;VPS37A;CNOT7	ENST00000523649.1;ENST00000519954.1;ENST00000361272.4;ENST00000519381.1;ENST00000520140.1;ENST00000518038.1;ENST00000425020.2;ENST00000521829.1;ENST00000521005.1;ENST00000324849.4;ENST00000324849.4;ENST00000518885.1;ENST00000524358.1;ENST00000519954.1;ENST00000523649.1;ENST00000361272.4;ENST00000324815.3;ENST00000520178.1	3'UTR;5'UTR;5'UTR;TSS1500;TSS1500;TSS1500;TSS1500;TSS1500;TSS1500;5'UTR;1stExon;TSS200;TSS200;1stExon;1stExon;1stExon;TSS200;TSS1500			chr8:17103658-17105512	6	chr8:17103136-17105645	6		TRUE
cg13094219	1.88128	0.0357889	chr2	46926190	+	cg13094219	55662188	33608543	ACAAACAAAACTTTAAAAAAACAAAATTCCTAACAACCAATCCAAAAACA	ACAAACAAAACTTTAAAAAAACGAAATTCCTAACGACCAATCCGAAAACG	I	A	Red	NA	NA	NA	NA	NA	NA	chr2:46925898-46926969	Island	CCCGACTCCCGGGCCGCCCCCGTCTCGCGCCCTGCCTCCCTCCTTCGGCCTTCACCTACC[CG]CCTCCGGATTGGCCGCTAGGAATCCCGCCCCTCTAAAGCCCTGCCTGCTATTGGTCACGG	CGCCTCCGGATTGGCCGCTAGGAATCCCGCCCCTCTAAAGCCCTGCCTGC	SOCS5;SOCS5;SOCS5	NM_014011;NM_014011;NM_144949	1stExon;5'UTR;TSS200	high-CpG:46779541-46779983				2:46779122-46780473	2:46925842-46926510	Promoter_Associated	SOCS5;SOCS5;SOCS5	ENST00000306503.5;ENST00000394861.2;ENST00000306503.5	1stExon;TSS200;5'UTR	SOCS5;SOCS5;SOCS5	ENST00000306503.5;ENST00000394861.2;ENST00000306503.5	1stExon;TSS200;5'UTR	chr2:46925880-46926275	3						TRUE
cg05421555	1.88122	0.00461958	chr15	85924342	+	cg05421555	74724958	26626854	AAACAAAAATTCAAAACCTCACTAAAAACAAAACACCTAAAATAACATCA	AAACAAAAATTCGAAACCTCGCTAAAAACGAAACGCCTAAAATAACATCG	I	A	Red	NA	NA	NA	NA	NA	NA	chr15:85923604-85924680	Island	ACTCCGCAGCCCAACTTAGAGGCCGTCGCCGCTTTCCGGGTGGGGGGCGCGCCCGGCCGC[CG]ATGCTACCTCAGGCGCTCCGCCCCCAGCGAGGCCCCGAATCCTTGCCCCGGGTCCCCGGG	GGGCAAGGATTCGGGGCCTCGCTGGGGGCGGAGCGCCTGAGGTAGCATCG	AKAP13;AKAP13	NM_006738;NM_007200	5'UTR;5'UTR					15:83724467-83725672	15:85922962-85924696	Promoter_Associated	AKAP13;AKAP13;AKAP13;AKAP13	ENST00000426424.2;ENST00000560302.1;ENST00000394518.2;ENST00000361243.2	5'UTR;5'UTR;5'UTR;5'UTR	AKAP13;AKAP13;AKAP13;AKAP13;AKAP13;AKAP13;AKAP13	ENST00000560571.1;ENST00000426424.2;ENST00000559362.1;ENST00000560302.1;ENST00000394518.2;ENST00000361243.2;ENST00000560256.1	5'UTR;5'UTR;5'UTR;5'UTR;5'UTR;5'UTR;5'UTR	chr15:85923985-85924715	3					TRUE	TRUE
cg17692722	1.88059	0.0290174	chr17	48133147	+	cg17692722	25637124	43631982	CACTTCTCCAAAAAAACATCACCTAAAAAACAAAATAAATATAACAAACA	CGCTTCTCCGAAAAAACGTCGCCTAAAAAACAAAATAAATATAACGAACG	I	A	Red	NA	NA	NA	NA	NA	NA	chr17:48132994-48134084	Island	TTTTCAGCAGCAGCAGCAGCAGCCGCAGGAAAGCGGCCAGACAAATCCCACCCCCGGCCC[CG]CCCGTCACATCCATCTTGCTCCCCAGGCGACGCTTTCTCGGAGAAGCGAGGGGCGGGGAG	CGCTTCTCCGAGAAAGCGTCGCCTGGGGAGCAAGATGGATGTGACGGGCG	LOC284080;ITGA3;ITGA3	NR_038230;NM_002204;NM_005501	TSS200;TSS200;TSS200					17:45487919-45489498	17:48133037-48134140	Unclassified	ITGA3;ITGA3;RP11-1094H24.4;ITGA3;ITGA3	ENST00000320031.8;ENST00000007722.7;ENST00000499842.1;ENST00000544892.1;ENST00000538917.1	TSS1500;TSS1500;TSS200;TSS200;TSS200	ITGA3;ITGA3;ITGA3;ITGA3;RP11-1094H24.4;ITGA3;ITGA3;ITGA3	ENST00000505306.1;ENST00000320031.8;ENST00000007722.7;ENST00000508100.1;ENST00000499842.1;ENST00000506401.2;ENST00000544892.1;ENST00000538917.1	TSS1500;TSS1500;TSS1500;TSS1500;TSS200;TSS200;TSS200;TSS200	chr17:48132445-48134115	3
cg03563329	1.87998	0.0194989	chr3	121554012	-	cg03563329	58779950	38719586	TTACTAATAAACCAATCAAAACATAAAACACTCCAATAAAACAATACACA	TTACTAATAAACCAATCAAAACGTAAAACGCTCCGATAAAACGATACGCG	I	T	Red	NA	NA	NA	NA	NA	NA	chr3:121553820-121554236	Island	GCGGAGCGCCCTTTGCTAATAAGCCAATCAGAACGTGAGACGCTCCGGTGGGGCGGTGCG[CG]TCGAGCGCGGGGTGGAGTCTGGGTGACTTGGCTGGCGGGATCAAGTGCAGCTGCTTCAGG	CGCGCACCGCCCCACCGGAGCGTCTCACGTTCTGATTGGCTTATTAGCAA	IQCB1;IQCB1;EAF2	NM_001023570;NM_001023571;NM_018456	TSS200;TSS200;TSS200					3:123035987-123037066	3:121553330-121555273	Promoter_Associated	EAF2;EAF2;IQCB1;EAF2;IQCB1	ENST00000465664.1;ENST00000273668.2;ENST00000349820.6;ENST00000451944.2;ENST00000310864.6	TSS200;TSS200;TSS200;TSS200;TSS200	EAF2;IQCB1;EAF2;EAF2;IQCB1;IQCB1;IQCB1;EAF2;IQCB1;EAF2;IQCB1	ENST00000490434.1;ENST00000471726.1;ENST00000465664.1;ENST00000273668.2;ENST00000498104.1;ENST00000460108.1;ENST00000349820.6;ENST00000451944.2;ENST00000462442.1;ENST00000490477.1;ENST00000310864.6	TSS200;TSS200;TSS200;TSS200;TSS200;TSS200;TSS200;TSS200;TSS200;TSS200;TSS200	chr3:121553885-121554110	3						TRUE
cg06634887	1.87732	0.000162773	chr4	967541	-	cg06634887	6605493	64636171	CCCTATAATCAAACAAAACAAAACCTACTAAAAAACAAAACCTATACACA	CCCTATAATCGAACGAAACGAAACCTACTAAAAAACGAAACCTATACGCG	I	A	Red	NA	NA	NA	NA	NA	NA	chr4:966732-968137	Island	GCTGGGGGCGGGCCCTGTGATCGGGCGGGGCGGGGCCTGCTAAGGGGCGGGGCCTGTGCG[CG]GAGGCCGCTCGCGAACCAGCCGTGGGGAACTGGTCCACGTGGGCTCGGTTTGACCGCAGC	CGCGCACAGGCCCCGCCCCTTAGCAGGCCCCGCCCCGCCCGATCACAGGG	DGKQ	NM_001347	TSS200					4:956769-958049	4:967161-967622	Promoter_Associated	DGKQ	ENST00000273814.3	TSS200	DGKQ;DGKQ	ENST00000509465.1;ENST00000273814.3	TSS1500;TSS200	chr4:967285-967630	3						TRUE
cg22333733	1.87699	0.0373336	chr11	31391482	-	cg22333733	85670283	23786162	AAATAACAACACCTATATAAAATTAAATAAATCTAATATCATATAAAACA	AAATAACAACGCCTATATAAAATTAAATAAATCTAATATCGTATAAAACG	I	C	Grn	NA	NA	NA	NA	NA	NA	chr11:31391087-31391498	Island	CAGGCGAGGAGTGGGTAGCAGCGCCTATGTGAAGTTAGGTAGGTCTGATGTCGTATAAAG[CG]CGGAGAGGGTGCCCGCCAATGGCTGGGTGGGTAAAGCCGACTGTGAATGGAGAAGATTCC	GGGTAGCAGCGCCTATGTGAAGTTAGGTAGGTCTGATGTCGTATAAAGCG	DNAJC24;DCDC1	NM_181706;NM_181807	5'UTR;TSS200					11:31347601-31348285	11:31390787-31391826	Promoter_Associated	DCDC1;DNAJC24;DNAJC24;DNAJC24	ENST00000452803.1;ENST00000465995.1;ENST00000527601.1;ENST00000536040.1	TSS200;5'UTR;5'UTR;5'UTR	DCDC1;DCDC1;DNAJC24;DNAJC24;DNAJC24;DNAJC24;DNAJC24;DNAJC24;DNAJC24;DNAJC24;DNAJC24	ENST00000452803.1;ENST00000342355.4;ENST00000527731.1;ENST00000465995.1;ENST00000527601.1;ENST00000529086.1;ENST00000532385.1;ENST00000525511.1;ENST00000526042.1;ENST00000536040.1;ENST00000526529.1	TSS200;TSS200;TSS1500;5'UTR;5'UTR;5'UTR;5'UTR;5'UTR;5'UTR;5'UTR;5'UTR	chr11:31391185-31391495	3						TRUE
cg05391750	1.8759	0.00651814	chr2	33171899	+	cg05391750	83609520	38622567	AATCTCCAACAAACATAACATCAAACAACAAATCCTAATTAAAAAAAACA	AATCTCCGACAAACGTAACGTCAAACGACAAATCCTAATTAAAAAAAACG	I	T	Red	NA	NA	NA	NA	NA	NA	chr2:33171448-33173164	Island	ACCCACGGGGGCAACCCCAGTGGATGTGGAGGGTGGCGGCGCGCCTTCGGGCTCCTCGCA[CG]CCTTCCCCAATTAGGATCTGCCGCCTGACGTCACGTCTGCCGGAGATTGGCTGCTCAGGT	CGCCTTCCCCAATTAGGATCTGCCGCCTGACGTCACGTCTGCCGGAGATT	LTBP1	NM_206943	TSS1500					2:33024953-33026668	2:33170819-33173075	Promoter_Associated	Y_RNA;LTBP1;LTBP1	ENST00000384224.1;ENST00000354476.3;ENST00000404816.2	TSS1500;TSS1500;TSS200	Y_RNA;LTBP1;LTBP1	ENST00000384224.1;ENST00000354476.3;ENST00000404816.2	TSS1500;TSS1500;TSS200	chr2:33171640-33173310	3
cg03837827	1.87459	0.0419023	chr5	179050722	+	cg03837827	98697200	97689941	AAACTCTTTATAACACAACAAAACAATACAAACAACTAACTACACATACA	AAACTCTTTATAACGCAACGAAACGATACGAACAACTAACTACGCGTACG	I	C	Grn	NA	NA	NA	NA	NA	NA	chr5:179049815-179051611	Island	AAGACGAAATGGCCAGCGGGCGCCTGCGCAACCTAAATAAGGTCCCTTGTGCGAGTTCTG[CG]CACGCGCAGCCAGCTGCCCGCACCGCCCCGTTGCGTCACAAAGAGCTCTGGCGCATGCGT	CGCACGCGCAGCCAGCTGCCCGCACCGCCCCGTTGCGTCACAAAGAGCTC	HNRNPH1	NM_005520	TSS200	high-CpG:178983241-178983333				5:178982422-178984205	5:179050511-179051129	Unclassified	HNRNPH1;HNRNPH1;HNRNPH1;HNRNPH1;HNRNPH1;HNRNPH1;HNRNPH1	ENST00000356731.5;ENST00000356731.5;ENST00000524180.1;ENST00000329433.6;ENST00000510411.1;ENST00000393432.4;ENST00000442819.2	1stExon;5'UTR;TSS1500;TSS1500;TSS1500;TSS200;TSS200	HNRNPH1;HNRNPH1;HNRNPH1;HNRNPH1;HNRNPH1;HNRNPH1;HNRNPH1;HNRNPH1;HNRNPH1;HNRNPH1;HNRNPH1;HNRNPH1;HNRNPH1;HNRNPH1;HNRNPH1;HNRNPH1;HNRNPH1;HNRNPH1;HNRNPH1;HNRNPH1;HNRNPH1	ENST00000356731.5;ENST00000512273.1;ENST00000505811.1;ENST00000513225.1;ENST00000356731.5;ENST00000524180.1;ENST00000329433.6;ENST00000510678.1;ENST00000523137.1;ENST00000515446.1;ENST00000519455.1;ENST00000514731.1;ENST00000504779.2;ENST00000514332.1;ENST00000508103.1;ENST00000515158.1;ENST00000393432.4;ENST00000505087.1;ENST00000442819.2;ENST00000522256.1;ENST00000521116.1	1stExon;5'UTR;5'UTR;5'UTR;5'UTR;TSS1500;TSS1500;TSS1500;1stExon;TSS200;TSS200;TSS200;TSS200;TSS200;TSS200;TSS200;TSS200;TSS200;TSS200;5'UTR;5'UTR	chr5:179050620-179051035	3						TRUE
cg02514711	1.8741	0.00755303	chr15	32907096	+	cg02514711	33779166	65713547	CAAAATCTACAAAAAATAACAACTACAAAAACTTAATATTAAATTTAACA	CGAAATCTACGAAAAATAACAACTACAAAAACTTAATATTAAATTTAACG	I	T	Red	NA	NA	NA	NA	NA	NA	chr15:32907658-32907950	N_Shore	TCGTGCAAGTCAACAAGATAACCGTCTGGACCGGAAGCTGGGCTCCTCCCGGTCTCCTAA[CG]CCAAATCCAACACCAAGCTTCTGCAGCTGCCACCTCCCGTAGACTTCGCATTTCTTCCGC	CGCCAAATCCAACACCAAGCTTCTGCAGCTGCCACCTCCCGTAGACTTCG	ARHGAP11A;ARHGAP11A;ARHGAP11A;ARHGAP11A	NM_001286479;NM_014783;NM_001286480;NM_199357	TSS1500;TSS1500;TSS1500;TSS1500					15:30694319-30694669			ARHGAP11A;ARHGAP11A;RP11-1000B6.5;ARHGAP11A;ARHGAP11A;ARHGAP11A;ARHGAP11A;AC123768.5;AC123768.5	ENST00000565905.1;ENST00000563330.1;ENST00000500941.2;ENST00000361627.3;ENST00000567348.1;ENST00000563864.1;ENST00000543522.1;ENST00000576873.1;ENST00000576873.1	TSS1500;TSS1500;5'UTR;TSS1500;TSS1500;TSS1500;TSS1500;1stExon;3'UTR	ARHGAP11A;ARHGAP11A;RP11-1000B6.5;ARHGAP11A;ARHGAP11A;ARHGAP11A;ARHGAP11A;AC123768.5;AC123768.5	ENST00000565905.1;ENST00000563330.1;ENST00000500941.2;ENST00000361627.3;ENST00000567348.1;ENST00000563864.1;ENST00000543522.1;ENST00000576873.1;ENST00000576873.1	TSS1500;TSS1500;5'UTR;TSS1500;TSS1500;TSS1500;TSS1500;1stExon;3'UTR	chr15:32906745-32907450	3
cg06840659	1.87145	0.00271403	chr5	180237008	+	cg06840659	2609134	76759858	AAAACAAACAAAAACCAAATAACAACCCAACACAATTAAAACAAAAATCA	GAAACGAACGAAAACCAAATAACGACCCGACGCAATTAAAACGAAAATCG	I	T	Red	NA	NA	NA	NA	NA	NA	chr5:180236992-180238209	Island	AGAAGAGGGTGACACTGCGACCCTTCCTGGACTCTGACCCCCACCCGTCCGCCCTGCGGA[CG]ACCCTCGCTCTAACTGCGCCGGGTCGTTACCTGGTTCCCGCCCGCCCCGTCTCGGCTAGG	GGGGCGGGCGGGAACCAGGTAACGACCCGGCGCAGTTAGAGCGAGGGTCG	MGAT1;MGAT1	NM_001114618;NM_001114617	TSS200;5'UTR					5:180169527-180170815	5:180236486-180238332	Promoter_Associated	MGAT1;MGAT1;MGAT1;MGAT1	ENST00000446023.2;ENST00000506708.1;ENST00000393340.3;ENST00000333055.3	TSS200;TSS200;5'UTR;5'UTR	MGAT1;MGAT1;MGAT1;MGAT1;MGAT1;MGAT1;MGAT1;MGAT1;MGAT1;MGAT1;MGAT1;MGAT1;MGAT1;MGAT1;MGAT1;MGAT1;MGAT1	ENST00000512080.1;ENST00000510341.1;ENST00000508702.1;ENST00000510962.1;ENST00000502678.1;ENST00000506033.1;ENST00000446023.2;ENST00000504385.1;ENST00000506708.1;ENST00000513149.1;ENST00000508090.1;ENST00000506889.1;ENST00000393340.3;ENST00000333055.3;ENST00000513431.1;ENST00000514438.1;ENST00000514760.1	3'UTR;3'UTR;3'UTR;3'UTR;TSS1500;3'UTR;TSS200;TSS200;TSS200;3'UTR;3'UTR;5'UTR;5'UTR;5'UTR;5'UTR;5'UTR;3'UTR	chr5:180236780-180237010	3						TRUE
cg24931596	1.86987	0.0445922	chr1	109968772	-	cg24931596	83765174	80798366	CTCAACAATAAAACAAATACCACCAATATAATCTAACTTAAAAAAAAACA	CTCAACGATAAAACAAATACCGCCGATATAATCTAACTTAAAAAAAAACG	I	A	Red	NA	NA	NA	NA	NA	NA	chr1:109968648-109969570	Island	ACCCAGGGGTGACTCAGCGGTAGGACAAGTGCCGCCGATGTGGTCTAGCTTGGGGAAGGA[CG]GCGGGCGCCTGAGGAGGGCATAACATCCCCAGGTCCGGCCAGTCTCGGGTTCCTGGGGAG	CTCAGCGGTAGGACAAGTGCCGCCGATGTGGTCTAGCTTGGGGAAGGACG	PSMA5	NM_002790	Body					1:109770152-109771083	1:109967964-109969723	Promoter_Associated	PSMA5;PSMA5	ENST00000538610.1;ENST00000490870.1	5'UTR;TSS200	PSMA5;PSMA5;PSMA5	ENST00000484563.1;ENST00000538610.1;ENST00000490870.1	3'UTR;5'UTR;TSS200	chr1:109968540-109968915	3						TRUE
cg16235062	1.86972	0.00107395	chr2	241374719	-	cg16235062	43722528	98698343	ACTAAAAACAAAAAAACCCCTAATTAAAACACAAAAAACATAATATCACA	ACTAAAAACGAAAAAACCCCTAATTAAAACGCGAAAAACGTAATATCACG	I	T	Red	NA	NA	NA	NA	NA	NA	chr2:241374410-241376320	Island	ATGCCGATTTCGGCTGGGGGCGGGGAGGCCCCTGATTGGGGCGCGGGAGGCGTGATGTCA[CG]TCCGGCGGGGGAAGCCCTGCCTCGCGCACCCTCCGCCCCCGTCCCCGCCCCCACAGGTGG	GCTGGGGGCGGGGAGGCCCCTGATTGGGGCGCGGGAGGCGTGATGTCACG	GPC1	NM_002081	TSS1500					2:241023135-241025072	2:241374610-241374853	Unclassified	GPC1	ENST00000264039.2	TSS1500	GPC1	ENST00000264039.2	TSS1500	chr2:241374545-241374835	3						TRUE
cg14137707	1.86773	0.034177	chr12	64503585	-	cg14137707	38697967		TTAAAAAAATACCTTCTCATACTAACATAAATTCTCCTTTCCTAAAATTC		II			NA	NA	rs74099280	0.041171	NA	NA		OpenSea	ATTGAGTAAACTTGGGGAAATGCCTTCTCATGCTAGCATGGATTCTCCTTTCCTAAAATT[CG]GATATTTTCTTTTCTCTATTTCATGGGACATTTGGAGTTCTCAGAAGCCACGGTGATTTA	TGGGGAAATGCCTTCTCATGCTAGCATGGATTCTCCTTTCCTAAAATTCG	SRGAP1	NM_020762	Body				TRUE				RP11-196H14.4	ENST00000535806.1	3'UTR	RP11-196H14.4	ENST00000535806.1	3'UTR	chr12:64503480-64503790	3						TRUE
cg16681597	1.8649	0.0377094	chr1	219347410	-	cg16681597	97626591		RAAAAACATCCTCCCCTCRATTACCCCAATATTACCCAAATAAAAATATC		II			NA	NA	NA	NA	NA	NA	chr1:219347109-219347572	Island	TTCTACAGCTCGGGAAACATCCTCCCCTCGGTTACCCCAGTATTGCCCAAGTGGAGGTGT[CG]CCGGGCCCAAATAGGGCCCAGTGGGTGGCTCCCCCGTCGCCAGCCCCGGCTGTAGATGCA	GGAAACATCCTCCCCTCGGTTACCCCAGTATTGCCCAAGTGGAGGTGTCG	LYPLAL1	NM_138794	Body					1:217413733-217414126	1:219346535-219348350	Promoter_Associated	LYPLAL1;RP11-135J2.4;LYPLAL1	ENST00000483635.1;ENST00000441331.1;ENST00000483635.1	1stExon;TSS200;5'UTR	LYPLAL1;LYPLAL1;RP11-135J2.4;LYPLAL1;LYPLAL1;LYPLAL1;LYPLAL1;LYPLAL1;LYPLAL1;LYPLAL1	ENST00000478794.1;ENST00000483635.1;ENST00000441331.1;ENST00000469590.1;ENST00000460522.1;ENST00000496776.1;ENST00000477938.1;ENST00000463964.1;ENST00000483635.1;ENST00000474379.1	TSS1500;1stExon;TSS200;TSS200;5'UTR;5'UTR;5'UTR;5'UTR;5'UTR;5'UTR	chr1:219347305-219347655	3						TRUE
cg07718631	1.86383	0.0424549	chr19	17728572	-	cg07718631	47798290	38678290	CATCTATACAAAAATCTTAATTAACAAATCAATAACCTACATATAAAACA	CGTCTATACAAAAATCTTAATTAACAAATCGATAACCTACGTATAAAACG	I	A	Red	NA	NA	rs56174023	0.138901	NA	NA	chr19:17728443-17728647	Island	CTGGGCCGATTGCGTCTGTACAAAGGTCTTGATTAGCAGGTCGGTGGCCTGCGTGTAGAG[CG]ACAGGGCATAGCGCAAGGATTGCAGGTCCGGGCTCTTCTCCAGGAAGGTCTTCTTGAGGC	CGCTCTACACGCAGGCCACCGACCTGCTAATCAAGACCTTTGTACAGACG	UNC13A	NM_001080421	Body					19:17589416-17589586						UNC13A	ENST00000517497.2	3'UTR	chr19:17727740-17728675	3						TRUE
ch.10.789016R	1.86382	0.0201644	chr10	30833448	+	ch.10.789016R	78617590		CTTACTACAAAAATAATACACATTTATACTCAACATTTTAAAAAAATACT		II			NA	NA	NA	NA	NA	NA		OpenSea	AGCAGTGGTGGTTATATCTGAACTGGGGTGTCATATGTTCATATGTCTTCTTTTCATTTA[CA]GCACTTTTCCAAAATGTTGAGTATAAATGTGCATTACTTCTGTAGTAAGAGAAACAAGTA	CAGCACTTTTCCAAAATGTTGAGTATAAATGTGCATTACTTCTGTAGTAA																								TRUE
cg12213201	1.86289	0.00165355	chr1	151431931	+	cg12213201	23790288	26735959	ATAACAAACCATATCCCTCCACAAAACAAAAAAATCAATAAAAAAAATCA	ATAACGAACCGTATCCCTCCGCGAAACGAAAAAATCGATAAAAAAAATCG	I	A	Red	NA	NA	NA	NA	NA	NA	chr1:151431540-151432032	Island	GGTGGGGGGGCCAAGGAATGCGGCTCCGTGTACGGGAGCTGGCGCGGGGGAGAGAGACGC[CG]ACTCCCCCCACCGACCCTCTCGCCCCGCGGAGGGATACGGCTCGTCACTTCCGCCCTCCC	GTGACGAGCCGTATCCCTCCGCGGGGCGAGAGGGTCGGTGGGGGGAGTCG	POGZ;POGZ;POGZ;POGZ;POGZ;POGZ	NM_207171;NM_015100;NM_145796;NM_207171;NM_015100;NM_145796	1stExon;5'UTR;5'UTR;5'UTR;1stExon;1stExon	high-CpG:149698005-149698596				1:149697473-149698656	1:151430858-151432215	Unclassified	POGZ;POGZ;POGZ;POGZ;POGZ;POGZ;POGZ	ENST00000361398.3;ENST00000271715.2;ENST00000368863.2;ENST00000540984.1;ENST00000531094.1;ENST00000361398.3;ENST00000271715.2	1stExon;1stExon;TSS1500;TSS1500;TSS1500;5'UTR;5'UTR	POGZ;POGZ;POGZ;POGZ;POGZ;POGZ;POGZ;POGZ	ENST00000361398.3;ENST00000271715.2;ENST00000358476.3;ENST00000368863.2;ENST00000540984.1;ENST00000531094.1;ENST00000361398.3;ENST00000271715.2	1stExon;1stExon;TSS1500;TSS1500;TSS1500;TSS1500;5'UTR;5'UTR	chr1:151431845-151432130	3						TRUE	TRUE
cg21321885	1.86079	0.0487798	chr16	15744194	-	cg21321885	8682163	82626936	ACTCAAATAAATAAAACACTACACAAAACTAAAATCAAAATAACTATCCA	ACTCGAATAAATAAAACGCTACGCGAAACTAAAATCGAAATAACTATCCG	I	A	Red	NA	NA	NA	NA	NA	NA	chr16:15743759-15744423	Island	CTCGCCGCCCCTGCTCGGGTAAGTGAGGCGCTGCGCGGGGCTGGGGTCGGGGTGGCTGTC[CG]GGGACCTCCACCGCGGCTGAAAAGCTCCTCTGCCCCGCCCCAGGATCCCGGGACCCCGGG	GCTCGGGTAAGTGAGGCGCTGCGCGGGGCTGGGGTCGGGGTGGCTGTCCG	NDE1;NDE1	NM_017668;NM_001143979	5'UTR;5'UTR					16:15651278-15652370	16:15743651-15745071	Promoter_Associated	NDE1;NDE1	ENST00000396353.2;ENST00000396354.1	5'UTR;5'UTR	NDE1;NDE1;NDE1;NDE1	ENST00000396353.2;ENST00000396354.1;ENST00000570727.1;ENST00000573203.1	5'UTR;5'UTR;5'UTR;5'UTR			chr16:15743602-15745237	6	chr16:15743171-15745698	6	TRUE	TRUE
cg17316185	1.85833	0.000522866	chr17	43045884	-	cg17316185	31785169	90742183	CACCTAATTAAACCACAAACACCTCAAAATAAACAAAACATAAAAAAACA	CGCCTAATTAAACCGCGAACGCCTCGAAATAAACGAAACATAAAAAAACG	I	A	Red	NA	NA	NA	NA	NA	NA	chr17:43044369-43046424	Island	GGGCGGGGCCGGCGCCTAATTGGGCCGCGGGCGCCTCGAGGTGGGCGGGGCATAAGGGGG[CG]GGGCCGCGGAGACCCCGGGCGGGAGCAGGGAGAGGAAAGAAGAGACTGAGTACGCGGAGA	CGCCTAATTGGGCCGCGGGCGCCTCGAGGTGGGCGGGGCATAAGGGGGCG	C1QL1	NM_006688	TSS1500					17:40399902-40401934	17:43045559-43046432	Unclassified	C1QL1	ENST00000253407.2	TSS1500	C1QL1	ENST00000253407.2	TSS1500	chr17:43045605-43045935	3						TRUE
cg13952745	1.85687	0.0172219	chr4	93225466	-	cg13952745	80645860	38655948	AATATTAAAAATTACAACAAAACTAAAACCAAAAACCCACAACCCCCACA	AATATTAAAAATTACAACGAAACTAAAACCGAAAACCCGCGACCCCCGCG	I	C	Grn	NA	NA	NA	NA	NA	NA	chr4:93226348-93227007	N_Shore	CGGCGTGAGGGGGGTGTTGGAAGTTGCAGCGGAGCTGGGACCGGAGACCCGCGGCCCCCG[CG]CAGCGATGGGTCTGATCTGAGCCCCAGCCTCTCCCCCTGCCCAAGAGCAGTAGAGGCTGG	CGCGGGGGCCGCGGGTCTCCGGTCCCAGCTCCGCTGCAACTTCCAACACC	GRID2	NM_001510	TSS200			DMR		4:93444299-93444625			RP11-9B6.1;GRID2;GRID2;GRID2	ENST00000504213.1;ENST00000282020.4;ENST00000505687.1;ENST00000510992.1	TSS200;TSS200;TSS200;TSS1500	RP11-9B6.1;GRID2;GRID2;GRID2	ENST00000504213.1;ENST00000282020.4;ENST00000505687.1;ENST00000510992.1	TSS200;TSS200;TSS200;TSS1500	chr4:93225445-93226275	3						TRUE
cg00845930	1.85611	0.00883656	chr1	8021937	-	cg00845930	81756577	13603969	CATAACACTAAACAACATAAAAATACTAAACAATATCCCTATACTAAACA	CGTAACGCTAAACGACGTAAAAATACTAAACGATATCCCTATACTAAACG	I	A	Red	NA	NA	NA	NA	NA	NA	chr1:8021301-8022226	Island	GCATGTGTGGGCCGTGGCGCTGGGCGGCGTGGGGGTGCTGGACGGTGTCCCTGTGCTGGA[CG]GTGTCCCGCTGGCTCAGAACCGGCGCGGGGCCTGGGTCGGGGCCGCCCTCGCTTCCGGCC	CGTGGCGCTGGGCGGCGTGGGGGTGCTGGACGGTGTCCCTGTGCTGGACG	PARK7;PARK7	NM_001123377;NM_007262	5'UTR;5'UTR					1:7943889-7944700	1:8020996-8022530	Promoter_Associated	PARK7;PARK7;PARK7;PARK7;PARK7	ENST00000338639.5;ENST00000493678.1;ENST00000377491.1;ENST00000377488.1;ENST00000465354.1	5'UTR;5'UTR;TSS200;TSS200;5'UTR	PARK7;PARK7;PARK7;PARK7;PARK7;PARK7;PARK7;PARK7;PARK7	ENST00000497113.1;ENST00000338639.5;ENST00000493678.1;ENST00000377491.1;ENST00000377488.1;ENST00000493373.1;ENST00000460192.1;ENST00000377493.5;ENST00000465354.1	TSS1500;5'UTR;5'UTR;TSS200;TSS200;5'UTR;5'UTR;5'UTR;5'UTR	chr1:8021865-8022335	3
cg02003159	1.85558	0.0393017	chr12	107711614	-	cg02003159	92667550	7701139	AAAACAAAAACAAAATCCTCCTAACTACTAAAAAAAATCAAATTAACACA	AAAACAAAAACAAAATCCTCCTAACTACTAAAAAAAATCGAATTAACGCG	I	C	Grn	NA	NA	NA	NA	NA	NA	chr12:107711603-107714107	Island	GCCCAGGACTTTGAAGCAGGGACAGGGTCCTCCTGGCTACTGAAAGGAATCGAGTTAACG[CG]CCCTAGTGGCAGGTGGCGAATGGCCGGAGATCCGGCCTCCCAGTGGTGTCCACCGCCACG	GAAGCAGGGACAGGGTCCTCCTGGCTACTGAAAGGAATCGAGTTAACGCG	BTBD11	NM_001018072	TSS1500						12:107711149-107712289	Promoter_Associated	BTBD11;BTBD11;BTBD11	ENST00000280758.5;ENST00000420571.2;ENST00000490090.2	TSS1500;TSS1500;TSS1500	BTBD11;BTBD11;BTBD11	ENST00000280758.5;ENST00000420571.2;ENST00000490090.2	TSS1500;TSS1500;TSS1500	chr12:107711500-107712315	3						TRUE
cg16422098	1.85212	0.011287	chr10	15761881	-	cg16422098	87661594	54761541	AAAAAAACTAATAAAATCTAACAATCCCCAACTACCCATATCCCAAATCA	AAAAAAACTAATAAAATCTAACGATCCCCAACTACCCGTATCCCGAATCG	I	A	Red	NA	NA	NA	NA	NA	NA	chr10:15761423-15762101	Island	CCCTGCGGGGCAAGGGGGGCTGGTGGAATCTGGCGGTCCCCAGCTGCCCGTGTCCCGGGT[CG]GTGCGCTCGGCGCACCCGTGGTGACAGTGCCCGGCGTCTGCTCCCACCCGCCCGCCCGCC	AGGGGGGCTGGTGGAATCTGGCGGTCCCCAGCTGCCCGTGTCCCGGGTCG	ITGA8	NM_003638	TSS200				TRUE	10:15800676-15802229			ITGA8;ITGA8;ITGA8	ENST00000378076.3;ENST00000538044.1;ENST00000378076.3	1stExon;TSS200;5'UTR	ITGA8;ITGA8;ITGA8	ENST00000378076.3;ENST00000538044.1;ENST00000378076.3	1stExon;TSS200;5'UTR	chr10:15761045-15762395	3						TRUE
cg27479134	1.85094	0.0430759	chr20	50808695	-	cg27479134	80735889	76697550	AATAATTTACAAAAAAACCCACATACAACTACCATTACAAAATAAATACA	AATAATTTACGAAAAAACCCACGTACGACTACCGTTACGAAATAAATACG	I	C	Grn	NA	NA	NA	NA	NA	NA	chr20:50807798-50808825	Island	CCGGGACGCCTGGGTGGTTTGCGGGGAGACCCACGTGCGGCTGCCGTTGCGGGGTGGGTG[CG]CGGGGCGCGGCGAGCTCCGGAGAAACCCAGGTTGGGCGTGAGCGCTGGGCAAATCAGCAA	GGTGGTTTGCGGGGAGACCCACGTGCGGCTGCCGTTGCGGGGTGGGTGCG	ZFP64;ZFP64;ZFP64;ZFP64	NM_018197;NM_022088;NM_199427;NM_199426	TSS200;TSS200;TSS200;TSS200					20:50240982-50242364	20:50807981-50808779	Promoter_Associated	ZFP64;ZFP64;ZFP64;ZFP64;ZFP64;ZFP64;ZFP64	ENST00000361387.2;ENST00000546083.1;ENST00000346617.4;ENST00000371515.4;ENST00000371518.2;ENST00000371516.4;ENST00000216923.4	TSS1500;TSS1500;TSS1500;TSS1500;TSS1500;TSS200;TSS200	ZFP64;ZFP64;ZFP64;ZFP64;ZFP64;ZFP64;ZFP64;ZFP64	ENST00000361387.2;ENST00000546083.1;ENST00000346617.4;ENST00000371515.4;ENST00000371518.2;ENST00000371516.4;ENST00000216923.4;ENST00000461898.1	TSS1500;TSS1500;TSS1500;TSS1500;TSS1500;TSS200;TSS200;3'UTR	chr20:50808445-50809170	3						TRUE
cg24740226	1.85072	0.0430012	chr15	71185113	-	cg24740226	49662916	75628842	CAACTATATAACTCTATCAATTCAAAAAAAATCCAAACCAAAAATAATCA	CGACTATATAACTCTATCGATTCGAAAAAAATCCAAACCGAAAATAATCG	I	T	Red	NA	NA	NA	NA	NA	NA	chr15:71184276-71184689	S_Shore	TAGAAGCTGCAACGACTGTGTGGCTCTATCGATTCGGGAGAGGTCCAGACCGGAAATGGT[CG]TTTCCATGGTAACCCTGAGCAGGTTGCCTGGGAGATGACCTCTTTCGGGTCTCTTTGAAT	CGACCATTTCCGGTCTGGACCTCTCCCGAATCGATAGAGCCACACAGTCG	LRRC49;LRRC49;LRRC49;LRRC49;LRRC49;THAP10;LRRC49;LRRC49	NM_001199017;NM_017691;NM_001199018;NM_001199017;NM_017691;NM_020147;NM_001199018;NM_001284357	5'UTR;5'UTR;1stExon;1stExon;1stExon;TSS1500;5'UTR;Body					15:68971394-68972336	15:71184845-71185726	Promoter_Associated	THAP10;THAP10;LRRC49;LRRC49;LRRC49;LRRC49;LRRC49	ENST00000249861.4;ENST00000249861.4;ENST00000560369.1;ENST00000560369.1;ENST00000443425.2;ENST00000260382.4;ENST00000260382.4	1stExon;5'UTR;5'UTR;1stExon;TSS200;5'UTR;1stExon	LRRC49;THAP10;THAP10;LRRC49;LRRC49;LRRC49;LRRC49;LRRC49;LRRC49;LRRC49;THAP10;LRRC49;LRRC49;LRRC49;LRRC49;LRRC49;LRRC49;LRRC49;LRRC49;LRRC49;LRRC49;LRRC49	ENST00000557977.1;ENST00000249861.4;ENST00000249861.4;ENST00000561081.1;ENST00000561081.1;ENST00000559201.1;ENST00000559201.1;ENST00000560107.1;ENST00000560107.1;ENST00000559670.1;ENST00000560604.1;ENST00000560369.1;ENST00000560369.1;ENST00000443425.2;ENST00000260382.4;ENST00000260382.4;ENST00000558032.1;ENST00000560755.1;ENST00000560980.1;ENST00000558204.1;ENST00000558799.1;ENST00000558546.1	TSS1500;1stExon;5'UTR;5'UTR;1stExon;5'UTR;1stExon;5'UTR;1stExon;TSS200;TSS1500;5'UTR;1stExon;TSS200;5'UTR;1stExon;TSS200;TSS200;TSS200;TSS200;5'UTR;5'UTR	chr15:71184680-71185235	3
cg08897854	1.84948	0.0172989	chr16	89574433	+	cg08897854	65717277	12748256	CCACAAAATTCAATCACAAACAAAAACAAATAATACAAACCAAAATCCCA	CCGCAAAATTCGATCACAAACGAAAACGAATAATACGAACCGAAATCCCG	I	C	Grn	NA	NA	NA	NA	NA	NA	chr16:89573954-89575368	Island	GGCCCTCCCGACCCGAGGCCTCCGGCGCCGCCCTCCTGAGCGCGGGCCTCTACTCGCAGG[CG]GGATTCCGGCCCGCACCATCCGCCCTCGCCTGTGACCGAACCCTGCGGGTGACGCAGGCT	CCGCAGGGTTCGGTCACAGGCGAGGGCGGATGGTGCGGGCCGGAATCCCG	SPG7;SPG7	NM_199367;NM_003119	TSS1500;TSS1500					16:88101436-88102991	16:89574167-89574885	Promoter_Associated	SPG7;SPG7	ENST00000268704.2;ENST00000341316.2	TSS1500;TSS1500	SPG7;SPG7;SPG7;SPG7;SPG7	ENST00000268704.2;ENST00000341316.2;ENST00000569363.1;ENST00000568151.1;ENST00000563783.1	TSS1500;TSS1500;TSS1500;TSS1500;5'UTR	chr16:89573300-89574575	3						TRUE
cg05691311	1.84602	0.0109373	chr8	93895754	-	cg05691311	97798964		AAAACACRTATATATCTCAATACAACCAAAAACCATAAATAATAAATACC		II			NA	NA	NA	NA	NA	NA		OpenSea	AGAATCAGGATGAAACACGTATATATCTCAGTACAACCAAGGACCATAAATGGTAAATGC[CG]AGTTGATTGATATTGTGATTTTTAAGTTTTATTGATTAAATTCAAACTTTTTTATCATTT	CGGCATTTACCATTTATGGTCCTTGGTTGTACTGAGATATATACGTGTTT											AC117834.1;CTD-3239E11.2	ENST00000391681.1;ENST00000523197.1	TSS200;5'UTR	AC117834.1;CTD-3239E11.2;CTD-3239E11.2	ENST00000391681.1;ENST00000523197.1;ENST00000521203.1	TSS200;5'UTR;5'UTR
cg10462751	1.84586	0.0306281	chr12	107168330	-	cg10462751	6743927	54737102	ACCTTATCAAAAACAACCATAAAACACCAATTACTAAAAAAACAATAACA	ACCTTATCAAAAACGACCGTAAAACGCCGATTACTAAAAAAACGATAACG	I	T	Red	NA	NA	NA	NA	NA	NA	chr12:107167762-107168747	Island	ACCGAGTCCTGGGCCTTGTCAGGGGCGGCCGTGAGGCGCCGGTTGCTGGGGGAGCGGTGA[CG]TCGCGGGGTGAAAGTTGAGGGGCGGTGACGTCGGGCCGGCCCGGGCGGAGGCTGGCGGGT	GCCTTGTCAGGGGCGGCCGTGAGGCGCCGGTTGCTGGGGGAGCGGTGACG	RIC8B	NM_018157	TSS200	high-CpG:105692283-105692623				12:105691857-105693038	12:107167428-107169230	Promoter_Associated	RIC8B;RIC8B;RIC8B;RIC8B	ENST00000392837.4;ENST00000392839.2;ENST00000355478.2;ENST00000549643.1	TSS200;TSS200;TSS200;TSS200	RIC8B;RIC8B;RIC8B;RIC8B;RIC8B;RIC8B;RIC8B;RIC8B	ENST00000392837.4;ENST00000550215.1;ENST00000392839.2;ENST00000548914.1;ENST00000355478.2;ENST00000552619.1;ENST00000462949.1;ENST00000470628.2	TSS200;TSS200;TSS200;TSS200;TSS200;TSS200;TSS200;TSS200	chr12:107168200-107168995	3						TRUE
cg00089372	1.84496	0.00442691	chr1	156469964	+	cg00089372	57789142	79651884	AAAACAAACAAATTAAAAACACACCCACCTATTCATATAAAAAATTTACA	AAAACGAACGAATTAAAAACGCGCCCGCCTATTCGTATAAAAAATTTACG	I	A	Red	NA	NA	NA	NA	NA	NA	chr1:156469617-156471060	Island	GACTGTCACCGGAGACCCCCTCGGAGGATGGCGCCCCGTCCCAGACCGCTCGGAGGCCGT[CG]TAAACCCCCTACACGAACAGGCGGGCGCGCCCCCAATCCGCCCGTCCCCACCCCGTACTC	GGGACGGGCGGATTGGGGGCGCGCCCGCCTGTTCGTGTAGGGGGTTTACG	MEF2D	NM_005920	5'UTR					1:154736258-154737684	1:156469665-156471662	Promoter_Associated	MEF2D;MEF2D;MEF2D;MEF2D	ENST00000464356.1;ENST00000353795.3;ENST00000541336.1;ENST00000348159.4	3'UTR;5'UTR;5'UTR;5'UTR	MEF2D;MEF2D;MEF2D;MEF2D;MEF2D;MEF2D	ENST00000475587.1;ENST00000464356.1;ENST00000489057.1;ENST00000353795.3;ENST00000541336.1;ENST00000348159.4	3'UTR;3'UTR;3'UTR;5'UTR;5'UTR;5'UTR	chr1:156468565-156470390	3						TRUE
cg27020941	1.84118	0.00789212	chr19	10679777	-	cg27020941	18737859	77608416	CACAACTAATTTATTTTCTTACAAACTCACTACTATATAACAACACCACA	CGCAACTAATTTATTTTCTTACAAACTCGCTACTATATAACGACACCGCG	I	T	Red	rs58573889	0.354445	NA	NA	NA	NA	chr19:10679134-10680036	Island	CCACGCCCCGAACGCAACTGATTTGTTTTCTTACAAACTCGCTACTGTGTAGCGGCACCG[CG]TTGCCCGGCGCGCGACCTTACGGCGTTCCGCCCACAGGGCCTGCATAACCAGTGGCTGCG	CGCGGTGCCGCTACACAGTAGCGAGTTTGTAAGAAAACAAATCAGTTGCG	CDKN2D;CDKN2D	NM_079421;NM_001800	TSS200;TSS200					19:10540147-10541254	19:10679083-10680119	Promoter_Associated	CDKN2D;CDKN2D	ENST00000393599.1;ENST00000335766.1	TSS200;TSS200	CDKN2D;CDKN2D	ENST00000393599.1;ENST00000335766.1	TSS200;TSS200	chr19:10679505-10679955	3						TRUE
cg09041487	1.83809	0.000939456	chr18	74837727	+	cg09041487	93774270		AAATATAAATTCCCTCTCAACACTACTAAACTAAATATACATATTTTATC		II			NA	NA	NA	NA	NA	NA		OpenSea	GCCCTACTCATGGGGAATTAGTGTGTTTCCCTCCTTTTTTTTTGTATCAAAACTTTTACT[CG]ATAAAATATGTACACCTAGTTCAGTAGTGCTGAGAGGGAATTCATACCCTGAAATACTTA	GGTATGAATTCCCTCTCAGCACTACTGAACTAGGTGTACATATTTTATCG	MBP;MBP	NM_001025101;NM_001025100	5'UTR;5'UTR		chr18:74837664-74837664						MBP;MBP;MBP;MBP	ENST00000487778.1;ENST00000397863.1;ENST00000397860.3;ENST00000355994.2	3'UTR;5'UTR;5'UTR;5'UTR	MBP;MBP;MBP;MBP;MBP;MBP	ENST00000487778.1;ENST00000490754.1;ENST00000497479.1;ENST00000397863.1;ENST00000397860.3;ENST00000355994.2	3'UTR;3'UTR;3'UTR;5'UTR;5'UTR;5'UTR			chr18:74834859-74839036	6	chr18:74835193-74846665	6
cg02801839	1.83758	0.0373717	chr7	2598701	-	cg02801839	66712596	92606562	TACCCAACTAAATAAATCAACAACCTAATTACCATAACAACAAAATCACA	TACCCGACTAAATAAATCGACGACCTAATTACCATAACAACGAAATCGCG	I	A	Red	rs117666779	0.018229	NA	NA	NA	NA	chr7:2598550-2599203	Island	ACGCAGGTCGCTTACCCGGCTGGGTAGGTCGGCGGCCTGGTTGCCATGGCAGCGGGGTCG[CG]GGCCGGCGCCAGGGAAGGCCCCGAGGCTGCGGGCGGCCAGGGCTGCCCGCGGATTCCCAG	TACCCGGCTGGGTAGGTCGGCGGCCTGGTTGCCATGGCAGCGGGGTCGCG	IQCE;IQCE;IQCE;IQCE	NM_001100390;NM_152558;NM_001100390;NM_152558	1stExon;5'UTR;5'UTR;1stExon	high-CpG:2565137-2565276				7:2565077-2565729	7:2598334-2599361	Unclassified	IQCE;IQCE;IQCE;IQCE;IQCE	ENST00000325979.7;ENST00000404984.1;ENST00000404984.1;ENST00000438376.2;ENST00000438376.2	TSS1500;5'UTR;1stExon;5'UTR;1stExon	IQCE;IQCE;IQCE;IQCE;IQCE;IQCE;IQCE;IQCE;IQCE;IQCE;IQCE;IQCE;IQCE	ENST00000325979.7;ENST00000423395.1;ENST00000476665.1;ENST00000404984.1;ENST00000404984.1;ENST00000415271.1;ENST00000415271.1;ENST00000470731.1;ENST00000438376.2;ENST00000438376.2;ENST00000325997.9;ENST00000325997.9;ENST00000470731.1	TSS1500;TSS1500;TSS200;5'UTR;1stExon;5'UTR;1stExon;1stExon;5'UTR;1stExon;1stExon;5'UTR;5'UTR	chr7:2598480-2598775	3						TRUE
cg23709321	1.83543	0.0426034	chr16	75498622	+	cg23709321	36747544	86617862	CACTACAACACCTTATAATTAAAAAAAACAACAATCACTTAACAACACCA	CGCTACGACGCCTTATAATTAAAAAAAACAACGATCACTTAACAACGCCG	I	T	Red	rs145040013	0.0119	NA	NA	NA	NA	chr16:75497828-75498780	Island	CGACTCACCCTCGCCGCCTCAGCGTCACCTCCAGCCGGGGTCCTCTTCCCCCAATCCCAA[CG]GCGCTGCCAAGTGACCGTTGCCTCCTCCAATCACAAGGCGCCGCAGCGCTCGGGCGCAGG	CGGCGCTGCCAAGTGACCGTTGCCTCCTCCAATCACAAGGCGCCGCAGCG	TMEM170A;TMEM170A;TMEM170A;TMEM170A;TMEM170A;TMEM170A;TMEM170A	NM_001304996;NM_145254;NM_001304996;NM_145254;NM_001304997;NM_001304998;NM_001304998	1stExon;1stExon;5'UTR;5'UTR;TSS1500;1stExon;5'UTR					16:74055330-74056353	16:75497692-75499832	Promoter_Associated	TMEM170A;TMEM170A;TMEM170A;TMEM170A;TMEM170A;RP11-77K12.1;TMEM170A;TMEM170A	ENST00000569540.1;ENST00000566980.1;ENST00000569276.1;ENST00000357613.4;ENST00000561878.1;ENST00000567194.1;ENST00000566980.1;ENST00000567796.1	TSS1500;1stExon;TSS200;TSS200;TSS200;TSS200;5'UTR;5'UTR	RP11-77K12.1;TMEM170A;TMEM170A;TMEM170A;TMEM170A;TMEM170A;RP11-77K12.1;TMEM170A;TMEM170A	ENST00000561887.1;ENST00000569540.1;ENST00000566980.1;ENST00000569276.1;ENST00000357613.4;ENST00000561878.1;ENST00000567194.1;ENST00000566980.1;ENST00000567796.1	TSS200;TSS1500;1stExon;TSS200;TSS200;TSS200;TSS200;5'UTR;5'UTR	chr16:75498560-75498770	3
cg21558508	1.835	0.00379572	chr5	133968566	+	cg21558508	50643231	79802954	AAATTAACAACAAAACTACCAAAAAACAAAACCTAAAACACTCAACAACA	AAATTAACGACAAAACTACCAAAAAACGAAACCTAAAACGCTCGACGACG	I	C	Grn	NA	NA	NA	NA	NA	NA	chr5:133968214-133968722	Island	AGTTCGCATCAGCCCCTTCCGGGCCGGCGGGTGCCTCACTAGCGACAGTCCGCAGGACCG[CG]TCGCCGAGCGCCCTAGGTTCCGCCTCCTGGCAGTCTTGCCGCCAATTCCCCAGTTGAGCG	GAATTGGCGGCAAGACTGCCAGGAGGCGGAACCTAGGGCGCTCGGCGACG	SAR1B;SAR1B	NM_016103;NM_001033503	TSS200;TSS200					5:133996088-133996595	5:133967952-133968833	Promoter_Associated	SAR1B;SAR1B;SAR1B;SAR1B;SAR1B	ENST00000402673.2;ENST00000402673.2;ENST00000439578.1;ENST00000504242.1;ENST00000394992.3	5'UTR;1stExon;TSS200;TSS200;5'UTR	SAR1B;SAR1B;SAR1B;SAR1B;SAR1B;SAR1B;SAR1B	ENST00000402673.2;ENST00000402673.2;ENST00000505758.1;ENST00000439578.1;ENST00000504242.1;ENST00000502286.1;ENST00000394992.3	5'UTR;1stExon;TSS200;TSS200;TSS200;TSS200;5'UTR	chr5:133967965-133968675	3						TRUE
cg22509041	1.83479	0.00367403	chr12	53574524	-	cg22509041	35648255	40705571	TTCCAAAAAAACAAACCAAAATTAATATTTATAAACTTACCTCAATCCCA	TTCCGAAAAAACGAACCGAAATTAATATTTATAAACTTACCTCGATCCCG	I	A	Red	rs3108403	0.130256	NA	NA	NA	NA	chr12:53574025-53575150	Island	AGGGGGAAGTGCTTCCGGGGAAACGGGCCGGGGTTGGTGTTTGTAAACTTGCCTCGGTCC[CG]GTGGGGGCAGCCGCGGCGGTGGGGTTGGCAGGGTGTGCTGGGGCCTGGAGGAGGCGCCGC	CGGGACCGAGGCAAGTTTACAAACACCAACCCCGGCCCGTTTCCCCGGAA	CSAD;ZNF740	NM_015989;NM_001004304	TSS200;TSS200	high-CpG:51860594-51860866				12:51860236-51861403	12:53573608-53575311	Promoter_Associated	CSAD;CSAD;CSAD;CSAD;ZNF740;CSAD;CSAD;ZNF740	ENST00000444623.1;ENST00000542115.1;ENST00000267085.3;ENST00000379843.3;ENST00000416904.2;ENST00000308926.6;ENST00000444623.1;ENST00000416904.2	5'UTR;5'UTR;TSS200;TSS200;1stExon;1stExon;1stExon;5'UTR	CSAD;CSAD;CSAD;CSAD;CSAD;ZNF740;ZNF740;CSAD;CSAD;ZNF740;ZNF740	ENST00000444623.1;ENST00000542115.1;ENST00000544139.1;ENST00000424990.1;ENST00000379843.3;ENST00000416904.2;ENST00000552593.1;ENST00000308926.6;ENST00000444623.1;ENST00000416904.2;ENST00000552593.1	5'UTR;5'UTR;TSS200;TSS200;TSS200;1stExon;1stExon;1stExon;1stExon;5'UTR;5'UTR			chr12:53573557-53575428	6	chr12:53573471-53577058	6		TRUE
cg00647528	1.83403	0.00194054	chr18	32957127	-	cg00647528	31704545	16719187	AAAAAAACCTAAAAATCTAAAACAATATAAAAATACTACACTTACACACA	AAAAAAACCTAAAAATCTAAAACGATATAAAAATACTACACTTACGCGCG	I	A	Red	NA	NA	NA	NA	NA	NA	chr18:32956764-32957406	Island	AGGCAGCGGAGGGGAGGGGCCTGGGGATCTGGGACGGTGTAAGGGTGCTGCACTTGCGCG[CG]AAGGGAGGGGTGGCGACGAGTCCGCGGCCGCCTCTCCGCGTCCCCCTTCCACCACCCGGG	CGCGCGCAAGTGCAGCACCCTTACACCGTCCCAGATCCCCAGGCCCCTCC	ZNF396	NM_145756	5'UTR					18:31210549-31211404	18:32956282-32957750	Promoter_Associated	ZNF396	ENST00000306346.1	5'UTR	ZNF396	ENST00000306346.1	5'UTR	chr18:32956945-32957530	3						TRUE
cg09793807	1.83401	0.000493163	chr17	46125678	-	cg09793807	27791577	5657940	CCAACCTCAACTCATTAATTAAAAAAACTATTCCTAAAATATTTACAACA	CCGACCTCGACTCGTTAATTAAAAAAACTATTCCTAAAATATTTACGACG	I	A	Red	NA	NA	NA	NA	NA	NA	chr17:46125046-46126233	Island	CCGTCGACGGCCCCGGCCTCGGCTCGTTGATTGGAGAAACTGTTCCTAGGGTGTTTGCGG[CG]GGCGGGTTTCCGAGTGCGGTAGCAGGAGGGGGCGGGGAGGTAAGCGGAGGCTCCGAGCTC	CCGGCCTCGGCTCGTTGATTGGAGAAACTGTTCCTAGGGTGTTTGCGGCG	NFE2L1	NM_003204	TSS200	high-CpG:43480674-43481147				17:43479930-43481464	17:46124874-46126611	Promoter_Associated	NFE2L1	ENST00000357480.4	TSS200	NFE2L1	ENST00000357480.4	TSS200	chr17:46125385-46125775	3						TRUE
cg22115808	1.833	0.0153069	chr16	4743814	+	cg22115808	81777305	50788526	TAAAAATACAACCAAAAAACTACCCAAAATTAACAACATACAACATAACA	TAAAAATACGACCGAAAAACTACCCAAAATTAACGACGTACAACATAACG	I	T	Red	NA	NA	NA	NA	NA	NA	chr16:4743043-4744231	Island	GAAGCAGATCAGCCGGGTGGAGGCGATGCGCCTAGGGCCGGGCTGGAGCCACTCGTGCCA[CG]CCATGCTGTACGCCGCCAACCCTGGGCAGCTCTTCGGCCGCATCCCCATGCGCTTCTCGG	CGCCATGCTGTACGCCGCCAACCCTGGGCAGCTCTTCGGCCGCATCCCCA	NUDT16L1	NM_032349	1stExon					16:4683155-4684357	16:4743260-4743925	Promoter_Associated	NUDT16L1;NUDT16L1	ENST00000304301.5;ENST00000405142.1	1stExon;1stExon	NUDT16L1;NUDT16L1	ENST00000304301.5;ENST00000405142.1	1stExon;1stExon			chr16:4740113-4749485	6	chr16:4740166-4749957	6	TRUE	TRUE
cg05705596	1.8328	0.0167101	chr11	47749285	+	cg05705596	80682972		TATAATACRACATCCATATATATTCAAACTAAAATTTTCTAATAATCTTC		II			NA	NA	NA	NA	NA	NA		OpenSea	TAAGTTTATTCAAATTATAAAAGCTGTGTCATAGAAATGACAATTATCTCCTTTATCTTA[CG]AAGACCATCAGAAAATTCTAGTTTGAATACACATGGATGTCGTATTACAATGATGCTTCT	CGAAGACCATCAGAAAATTCTAGTTTGAATACACATGGATGTCGTATTAC	FNBP4	NM_015308	Body								Y_RNA	ENST00000363220.1	TSS1500	FNBP4;FNBP4;FNBP4;Y_RNA	ENST00000525792.1;ENST00000531394.1;ENST00000530207.1;ENST00000363220.1	3'UTR;3'UTR;TSS1500;TSS1500
ch.6.2949012F	1.8322	0.015024	chr6	152044517	+	ch.6.2949012F	4781522		CAATAAAAAAATCCCCTAACCCCTTCTACCTCAAAATAACAACAAATCTT		II			NA	NA	NA	NA	NA	NA		OpenSea	AACTGAGAGGAAATTTAGTTTCCTCAGTCACCACTCCTCCAAACTCCTGCGTGGGTGATA[CA]AGACTTGCTGTCATCTTGAGGCAGAAGGGGTTAGGGGATTTCCCCATTGAACCTGATAGC	CAAGACTTGCTGTCATCTTGAGGCAGAAGGGGTTAGGGGATTTCCCCATT	ESR1	NM_001122742	5'UTR								ESR1	ENST00000440973.1	5'UTR	ESR1;ESR1	ENST00000473497.1;ENST00000404742.1	5'UTR;5'UTR	chr6:152044400-152044635	3						TRUE
cg01249735	1.82958	0.033989	chr7	156742241	-	cg01249735	25773559	76732341	CTTTTAAATATAAAAACACCTCCATACTCATCACAAACCTAACATCCACA	CTTTTAAATATAAAAACACCTCCATACTCATCGCGAACCTAACGTCCACG	I	C	Grn	NA	NA	NA	NA	NA	NA	chr7:156742285-156743074	N_Shore	GGCCGGATTTCCCTTTTAAATGTGAAGGCACCTCCATGCTCATCGCGAGCCTGACGTCCA[CG]CGGCGCCCACCCGCGGGCGCGCCTGCCCCGGGCGCCACCTGCCCGGCTGCCCCCGCACCC	CTTTTAAATGTGAAGGCACCTCCATGCTCATCGCGAGCCTGACGTCCACG	NOM1	NM_138400	TSS200					7:156434985-156436229	7:156741500-156743469	Promoter_Associated	NOM1	ENST00000275820.3	TSS200	NOM1	ENST00000275820.3	TSS200			chr7:156741342-156743772	6	chr7:156741040-156745017	6		TRUE
cg00454932	1.82447	0.0347656	chr1	171750547	+	cg00454932	78750102	17615137	AAAACCAAACCTCTATAAAAACTAAATCACATCCAAATAAAAAATAAACA	AAAACCGAACCTCTATAAAAACTAAATCACGTCCGAATAAAAAATAAACG	I	C	Grn	rs2232813	0.191781	NA	NA	NA	NA	chr1:171750399-171750934	Island	CCAGGAAGCAAGCGCGCTCTCCGCCCCGCCTGGAGGGAGGGCCCAACCACAGCACAGCCG[CG]CTCACTCCTCACCCGGACGTGACCTAGTTCTCACAGAGGCCCGGCCTCTTCCGCCACAAC	GAGGCCGGGCCTCTGTGAGAACTAGGTCACGTCCGGGTGAGGAGTGAGCG	METTL13;METTL13;METTL13	NM_001007239;NM_015935;NM_014955	TSS1500;TSS1500;TSS1500					1:170016934-170017922	1:171750021-171751332	Promoter_Associated	METTL13;METTL13;METTL13;METTL13	ENST00000458517.1;ENST00000362019.3;ENST00000367737.5;ENST00000361735.3	TSS1500;TSS1500;TSS1500;TSS1500	METTL13;METTL13;METTL13;METTL13;METTL13	ENST00000458517.1;ENST00000485629.1;ENST00000362019.3;ENST00000367737.5;ENST00000361735.3	TSS1500;TSS1500;TSS1500;TSS1500;TSS1500	chr1:171750320-171750855	3						TRUE
cg22658957	1.82352	0.00474557	chrX	119133852	+	cg22658957	20655106	74683193	AAAAAAAACACATAAACAAAAAACTACTATACCACCTTTCTCAAACCACA	AAAAAAAACGCGTAAACGAAAAACTACTATACCACCTTTCTCAAACCGCG	I	A	Red	NA	NA	NA	NA	NA	NA	chrX:119133851-119134369	Island	GAGAGAGAGAGAGAGAGAGAGAGAGAGAGAGAGAGAGAGGCGCACAGGGCAGCCTAGACT[CG]CGGCCTGAGAAAGGTGGCACAGCAGCTTCCCGCCCACGCGCCTCTCTCCGGGAAAGTTCC	CGCGGCCTGAGAAAGGTGGCACAGCAGCTTCCCGCCCACGCGCCTCTCTC						DMR		X:119017364-119019009									chrX:119133785-119134155	3						TRUE
cg12045531	1.81941	0.00131277	chr12	49259487	+	cg12045531	22746577	21805167	AACCCCCCAACCAATCATAACCAAATATAAACTCATTCTAATCAAAAACA	AACCCCCCAACCAATCGTAACCAAATATAAACTCGTTCTAATCGAAAACG	I	T	Red	NA	NA	NA	NA	NA	NA		OpenSea	TCACCTCTGGATAGCAATCCTTCGCTAACACTTGCAACATCGCGGTCTTCCCACACTGCA[CG]TCCCCGACCAGAACGAGCTTACATCTGGCCACGACTGGCTGGGGGGCCCGTCTCTCCTTC	CGTCCCCGACCAGAACGAGCTTACATCTGGCCACGACTGGCTGGGGGGCC	RND1	NM_014470	1stExon					12:47545716-47545867	12:49258988-49260132	Promoter_Associated	RND1	ENST00000309739.5	1stExon	RND1;RND1	ENST00000551243.1;ENST00000309739.5	1stExon;1stExon	chr12:49259125-49259555	3						TRUE
cg07694848	1.8192	0.0411169	chr2	20424984	+	cg07694848	45677108	36609249	AAACCAAACAAACAAAAACCTTAAAAACAAACCAAAAATAAAACATTCCA	AAACCAAACAAACAAAAACCTTAAAAACGAACCGAAAATAAAACGTTCCG	I	A	Red	NA	NA	NA	NA	NA	NA	chr2:20423088-20425767	Island	GGCCAGCCCCAGTCCACACCCCCCAGGACCCCGCCCCCCAGCCACCCCTCCCGGCCCCTT[CG]GAACGCCCCACCCCCGGCCCGCTCCTAAGGTTCTTGCCTGCTTGGCTCCCGCTCCTCCGG	CGGAACGCCCCACCCCCGGCCCGCTCCTAAGGTTCTTGCCTGCTTGGCTC	SDC1;SDC1	NM_001006946;NM_002997	5'UTR;TSS200	high-CpG:20288227-20288649				2:20286545-20289400	2:20424205-20426423	Unclassified	SDC1;SDC1;SDC1	ENST00000381150.1;ENST00000403076.1;ENST00000254351.4	5'UTR;TSS200;TSS200	SDC1;SDC1;SDC1;SDC1;SDC1	ENST00000429035.1;ENST00000381150.1;ENST00000447124.1;ENST00000403076.1;ENST00000254351.4	TSS1500;5'UTR;TSS200;TSS200;TSS200	chr2:20424205-20425895	3						TRUE
cg05460370	1.81915	1.75798e-05	chr3	45635690	+	cg05460370	73787272	68700145	AAAATTCACAACAACTAAAACTAACAACCCATTATCCAATAACAACAACA	AAAATTCACGACAACTAAAACTAACGACCCATTATCCGATAACGACGACG	I	A	Red	NA	NA	NA	NA	NA	NA	chr3:45635090-45635932	Island	GACTGCGCCTGGCGCACTCACTTCCGCGTCCCGCCGCCCTCCGGCCCGCGCGCGCCGATC[CG]CCGCCGCCATCGGACAATGGGCCGCCAGCCCCAGCTGCCGTGAACTTCCTGCCGCTGCTC	CGCCGCCGCCATCGGACAATGGGCCGCCAGCCCCAGCTGCCGTGAACTTC	LIMD1	NM_014240	TSS1500	high-CpG:45610317-45610707				3:45609848-45610936	3:45634285-45635813	Promoter_Associated	LIMD1;LIMD1;LIMD1	ENST00000273317.4;ENST00000440097.1;ENST00000465039.1	TSS1500;TSS200;5'UTR	LIMD1;LIMD1;LIMD1	ENST00000273317.4;ENST00000440097.1;ENST00000465039.1	TSS1500;TSS200;5'UTR	chr3:45635200-45636275	3						TRUE
cg02801598	1.81814	0.00729232	chr16	66914223	-	cg02801598	52799856	6794570	TTCAAAATATACAAAATATAACAACCACATAACTAACAATCTCAAACACA	TTCGAAATATACAAAATATAACGACCACGTAACTAACGATCTCAAACACG	I	T	Red	NA	NA	NA	NA	NA	NA	chr16:66914167-66914782	Island	GAGGCCGCTGGGTTCGGGGTATGCAGAGTGTAGCGGCCACGTAGCTGGCGATCTCAGGCA[CG]TGACTGCCTGGTCCTGTGGCCCCGCGCTCGAACACTTTCAGCACCCAGGCAGGGGGTAAG	CGTGCCTGAGATCGCCAGCTACGTGGCCGCTACACTCTGCATACCCCGAA	PDP2	NM_020786	TSS1500					16:65471669-65472671	16:66913721-66915160	Promoter_Associated	PDP2;PDP2;PDP2	ENST00000568720.1;ENST00000311765.2;ENST00000568869.1	TSS1500;TSS200;TSS200	PDP2;PDP2;PDP2;PDP2;PDP2;PDP2;PDP2;PDP2	ENST00000566543.1;ENST00000568398.1;ENST00000566805.1;ENST00000568720.1;ENST00000566776.1;ENST00000311765.2;ENST00000568869.1;ENST00000561704.1	5'UTR;TSS1500;TSS1500;TSS1500;TSS1500;TSS200;TSS200;TSS200	chr16:66914100-66915230	3					TRUE	TRUE
cg18793088	1.81687	0.0358634	chr1	201798611	-	cg18793088	58670847	14670110	TACCAACTAAAAACATAAAAAACCTAAACCAATTAAAAATATAAACACCA	TACCGACTAAAAACATAAAAAACCTAAACCAATTAAAAATATAAACGCCG	I	A	Red	NA	NA	NA	NA	NA	NA	chr1:201798213-201798698	Island	ACCGCAGCTCCGTACCGGCTGGGGACATGGGGAGCCTGAGCCAGTTGGAGATGTGGGCGC[CG]AGAAGTGGAGCAGGAAGCGAGAGATTGATGTCGCTGGTGGTTGTGAAAGTCCGAGAGAGG	CGGCGCCCACATCTCCAACTGGCTCAGGCTCCCCATGTCCCCAGCCGGTA	IPO9	NM_018085	Body					1:200064837-200065482	1:201797460-201799416	Promoter_Associated	IPO9-AS1;IPO9-AS1;IPO9-AS1;IPO9;IPO9-AS1	ENST00000413035.1;ENST00000421159.1;ENST00000421449.1;ENST00000464348.1;ENST00000413035.1	1stExon;TSS1500;TSS1500;5'UTR;3'UTR	IPO9-AS1;IPO9-AS1;IPO9-AS1;IPO9;IPO9-AS1	ENST00000413035.1;ENST00000421159.1;ENST00000421449.1;ENST00000464348.1;ENST00000413035.1	1stExon;TSS1500;TSS1500;5'UTR;3'UTR	chr1:201798425-201799015	3						TRUE
cg16584595	1.81575	0.00443183	chr11	75921433	-	cg16584595	10789270	25623256	ACTTACCCAAAAATAAATACCCAAAAAAATCATAACAAATACAAAAAACA	ACTTACCCGAAAATAAATACCCAAAAAAATCGTAACGAATACGAAAAACG	I	T	Red	NA	NA	NA	NA	NA	NA	chr11:75918741-75922084	Island	AGCGCTTGGTTTGCTTACCCGGGAGTGGGTGCCCAAGGGGGTCGTGGCGGGTGCGAGAAG[CG]TCGTCCCCCTCGGACTCGGGCGCCCCCAGCCCTGGCGGGTCCCCGCTGAGCGGCTGCCCG	CGCTTCTCGCACCCGCCACGACCCCCTTGGGCACCCACTCCCGGGTAAGC								11:75596193-75599984			WNT11;WNT11;WNT11	ENST00000447195.2;ENST00000532150.1;ENST00000532150.1	5'UTR;3'UTR;1stExon	WNT11;WNT11;WNT11;WNT11	ENST00000529461.1;ENST00000531317.1;ENST00000532150.1;ENST00000532150.1	5'UTR;5'UTR;3'UTR;1stExon	chr11:75921005-75921930	3						TRUE
cg22685226	1.81556	0.00750705	chr1	143743939	+	cg22685226	44618242	32722988	CTACTAACTTTAAAAACAAAACCCAAATAACCCAAACAAAAATCTAAACA	CTACTAACTTTAAAAACAAAACCCGAATAACCCGAACGAAAATCTAAACG	I	A	Red	NA	NA	NA	NA	NA	NA	chr1:143743395-143744949	Island	GAGGCGTGCTTGCAGGCTTCGGGCACTACGCGGGGCTGGAAATACCACGCACTGCCCCTT[CG]CCTAGACCCCCGCTCGGGCCACTCGGGTTCTGCCTTCAAAGCTAGTAGCTGCCCCAGACT	CGCCTAGACCCCCGCTCGGGCCACTCGGGTTCTGCCTTCAAAGCTAGTAG	LOC100286793;FLJ39739	NR_027469;NR_027468	Body;Body					1:142534871-142536552			BX284650.1	ENST00000445753.1	3'UTR	BX284650.1;BX284650.1	ENST00000418192.1;ENST00000445753.1	3'UTR;3'UTR	chr1:143743925-143744210	3						TRUE
cg14877820	1.81362	0.0452376	chr3	16306698	-	cg14877820	21748158	84602279	TATTAAACAACAACAACCAATAAAATATAAAACTCACCCACACTACTACA	TATTAAACGACAACGACCAATAAAATATAAAACTCGCCCGCGCTACTACG	I	T	Red	NA	NA	NA	NA	NA	NA	chr3:16306136-16306986	Island	CACCGCTCCTCCTATTGGGCGGCAGCGACCAATAGAATGTGGGGCTCGCCCGCGCTGCTA[CG]TCACGTCTGGGACCGCGGAGTATTCCAGGCGCCTGCAACTAAACGTGGCCGGGTCTGCAA	TATTGGGCGGCAGCGACCAATAGAATGTGGGGCTCGCCCGCGCTGCTACG	OXNAD1;DPH3;DPH3	NM_138381;NM_206831;NM_001047434	TSS200;TSS1500;TSS1500	high-CpG:16281674-16281754				3:16280880-16281990	3:16305951-16306951	Promoter_Associated	DPH3;OXNAD1;DPH3;DPH3	ENST00000285082.4;ENST00000285083.5;ENST00000383775.4;ENST00000488423.1	TSS1500;TSS200;TSS1500;TSS1500	DPH3;DPH3;OXNAD1;OXNAD1;OXNAD1;OXNAD1;OXNAD1;DPH3;DPH3	ENST00000462982.1;ENST00000285082.4;ENST00000285083.5;ENST00000442255.1;ENST00000435829.1;ENST00000486267.1;ENST00000452581.1;ENST00000383775.4;ENST00000488423.1	TSS1500;TSS1500;TSS200;TSS200;TSS200;TSS200;TSS200;TSS1500;TSS1500	chr3:16306405-16306715	3						TRUE
cg18074726	1.81254	0.0295334	chr12	107715081	-	cg18074726	99631256	33643221	ACAATAAACAATACCAAAAATATACATATACATATAAAAATCTATATACA	ACGATAAACGATACCAAAAATATACATATACGTATAAAAATCTATATACG	I	C	Grn	NA	NA	NA	NA	NA	NA	chr12:107711603-107714107	S_Shore	TGGAGGAGCACTGCGGTGGGCGGTGCCAAGGGTGTGCATGTGCGTGTGAGAGTCTGTGTG[CG]CGCGCGTCTGTGCGTGTGTAAGTGTGCTTGTGAGTGTGCGCAGGAACAAGCGGGCGCGCA	GCGGTGGGCGGTGCCAAGGGTGTGCATGTGCGTGTGAGAGTCTGTGTGCG	BTBD11	NM_001018072	Body			DMR		12:106239078-106239345									chr12:107714485-107716315	3						TRUE
cg19918343	1.80826	0.0332491	chr1	47697673	+	cg19918343	12603901	52766279	CTCAATTCCTTTCAATAACCAAAAAAAACAATAAAAAAACATTTTCCACA	CTCGATTCCTTTCGATAACCGAAAAAAACGATAAAAAAACATTTTCCACG	I	A	Red	NA	NA	NA	NA	NA	NA	chr1:47696504-47698197	Island	GGAAGGAAGGAAGAGAGTCTCCGAGGCGGGAGGGGCGGCGGCAGCCGGGGCGGGGGCGTC[CG]TGGAAAATGCCCCCCCACCGCCCCCCCCGGCCATCGAAAGGAACCGAGGGAAAGGGAGCG	CTCGGTTCCTTTCGATGGCCGGGGGGGGCGGTGGGGGGGCATTTTCCACG	TAL1;TAL1;TAL1;TAL1;TAL1;TAL1	NM_001290405;NM_001290404;NM_001287347;NM_001290406;NM_001290403;NM_003189	TSS200;TSS200;TSS1500;5'UTR;5'UTR;5'UTR			DMR	TRUE	1:47469092-47470768	1:47696696-47698150	Unclassified_Cell_type_specific	TAL1	ENST00000371884.1	TSS1500	TAL1;TAL1;TAL1	ENST00000481091.1;ENST00000371884.1;ENST00000464796.1	TSS1500;TSS1500;3'UTR	chr1:47696445-47698695	3
cg08795962	1.80749	0.041451	chr11	93862716	+	cg08795962	71764142	10730585	ACCATCACAACTAAACATACCCAAACTCAAACCTATAAACCATAAAATCA	ACCATCACAACTAAACGTACCCAAACTCGAACCTATAAACCGTAAAATCG	I	C	Grn	NA	NA	NA	NA	NA	NA	chr11:93861560-93862773	Island	ATTGGTAAGCCTCGCCCAGGACGGAGGGGAGTGGCCGCCCCGGTCTGGCCCGGTGAGCTG[CG]ATTTTACGGCTCACAGGCCCGAGTCTGGGTACGCCCAGCTGTGATGGTCGTGAGCGTCAG	ACCATCACAGCTGGGCGTACCCAGACTCGGGCCTGTGAGCCGTAAAATCG	PANX1	NM_015368	Body					11:93501255-93502398									chr11:93862520-93862795	3						TRUE
cg04762346	1.80562	0.00658187	chr19	10341584	+	cg04762346	33605531	74757899	AAACTAAATCCAAACACTTTCAACTAAAATCTTTAAAAAACAAAACACCA	AAACTAAATCCGAACGCTTTCGACTAAAATCTTTAAAAAACAAAACGCCG	I	T	Red	NA	NA	NA	NA	NA	NA	chr19:10340776-10342254	Island	CAGCCAGGAGGGGTGTTGCCCCCCCCCAAACACACTCCCCAAGACCCCGGTCCCCGAGCA[CG]GCGTCCTGCCTCCCAAAGACTCCAGTCGAAAGCGCTCGGATTCAGCCTTCTCCCCGGCGC	CGGCGTCCTGCCTCCCAAAGACTCCAGTCGAAAGCGCTCGGATTCAGCCT	S1PR2	NM_004230	5'UTR					19:10201852-10203241			S1PR2	ENST00000317726.3	5'UTR	S1PR2	ENST00000317726.3	5'UTR	chr19:10340245-10342570	3					TRUE	TRUE
cg00143474	1.80321	0.0127419	chr1	65726681	-	cg00143474	62698184		TTACTCAAACAATAAAAAACCTTATTCCCTTTCAATTCAAAATTTCACTC		II			NA	NA	NA	NA	NA	NA		OpenSea	TTTTTGTTTTTTTGCTCAGACAATAAAAAGCCTTATTCCCTTTCAATTCAGGGTTTCACT[CG]TTGTTCTTGAAAATTCCCTTCAGTTTAGCTCTCAAGATGGCCTTGCTTGCTGAGCATGAG	CGAGTGAAACCCTGAATTGAAAGGGAATAAGGCTTTTTATTGTCTGAGCA											DNAJC6	ENST00000494710.1	5'UTR	DNAJC6;DNAJC6	ENST00000463018.1;ENST00000494710.1	5'UTR;5'UTR	chr1:65726620-65726875	3
cg25185518	1.8024	0.0123682	chr4	146403942	+	cg25185518	69789989	44606276	TATTCAACCACAAACTCACAAATACACATACAATAAAACAATCAACTCCA	TATTCAACCGCGAACTCACGAATACACATACAATAAAACAATCGACTCCG	I	A	Red	NA	NA	NA	NA	NA	NA	chr4:146402870-146403983	Island	TTTCCCCCTCTTCCGCCTACACCCGCTGCGTCTCCTGGTGTCTCGTTCCTTTCCCTTTAC[CG]GAGTCGATTGCCTCACTGCATGTGTATTCGTGAGTTCGCGGTTGAACAACTGTTCCTTTA	CGGAGTCGATTGCCTCACTGCATGTGTATTCGTGAGTTCGCGGTTGAACA	SMAD1;SMAD1	NM_001003688;NM_005900	TSS200;5'UTR					4:146622170-146623433			SMAD1;SMAD1;SMAD1;SMAD1;SMAD1	ENST00000515527.1;ENST00000394092.2;ENST00000515385.1;ENST00000302085.4;ENST00000515527.1	1stExon;TSS200;TSS200;5'UTR;5'UTR	SMAD1;SMAD1;SMAD1;SMAD1;SMAD1;SMAD1;SMAD1;SMAD1;SMAD1;SMAD1;SMAD1;SMAD1	ENST00000515527.1;ENST00000507367.1;ENST00000394092.2;ENST00000515385.1;ENST00000514168.1;ENST00000514778.1;ENST00000507594.1;ENST00000514831.1;ENST00000302085.4;ENST00000512019.1;ENST00000503324.1;ENST00000515527.1	1stExon;TSS200;TSS200;TSS200;TSS200;5'UTR;5'UTR;5'UTR;5'UTR;5'UTR;5'UTR;5'UTR	chr4:146403365-146404275	3						TRUE
cg24925865	1.801	0.00117162	chr7	156742601	-	cg24925865	62669530	36710575	CCCTAAAAAAACTAAAACTAACAATAAAAAAATTCATACACACAACTTCA	CCCTAAAAAAACTAAAACTAACGATAAAAAAATTCGTACACGCGACTTCG	I	A	Red	NA	NA	NA	NA	NA	NA	chr7:156742285-156743074	Island	GTGGGGAGAAGGCCCTGAAGAGGCTGAAGCTAGCGGTGGAGGAGTTCGTGCACGCGACTT[CG]GAAGGCGAGGCTCCCGGGGGTTGCGAGGGGCGCGGCGCCCCGGTGAGCTTTCGCCCGGGA	CCCTGAAGAGGCTGAAGCTAGCGGTGGAGGAGTTCGTGCACGCGACTTCG	NOM1	NM_138400	1stExon					7:156434985-156436229	7:156741500-156743469	Promoter_Associated	NOM1	ENST00000275820.3	1stExon	NOM1	ENST00000275820.3	1stExon	chr7:156742545-156743575	3						TRUE
cg08045063	1.80033	0.00289106	chr3	43147672	-	cg08045063	8688113	13755973	TCACAAAATCCTAAAAAATATAATTTTACATACAAAAACAACCCACACCA	TCGCGAAATCCTAAAAAATATAATTTTACGTACGAAAACAACCCGCGCCG	I	C	Grn	rs729654	0.464725	NA	NA	NA	NA	chr3:43147184-43147713	Island	CACAACCTTGGCTCGCGGAATCCTGGGAGGTGTAGTTTTGCGTACGAGGACAGCCCGCGC[CG]CCACCAGCCTGCGGAATGTTGGGAGTGATAATTTGCGCCGAGAGGCTGAGTTTTACTTAG	CGGCGCGGGCTGTCCTCGTACGCAAAACTACACCTCCCAGGATTCCGCGA	C3orf39	NM_032806	TSS200					3:43121866-43122690	3:43146658-43148258	Promoter_Associated	C3orf39;C3orf39	ENST00000344697.2;ENST00000441964.1	TSS200;TSS1500	C3orf39;C3orf39	ENST00000344697.2;ENST00000441964.1	TSS200;TSS1500	chr3:43146600-43148015	3						TRUE
cg16712232	1.79545	0.00670547	chr11	19138668	-	cg16712232	5660922	41789526	AAAACTAAAATTAATTCTCCAAAACCAATTAACAACTCAAAACACAAACA	AAAACTAAAATTAATTCTCCGAAACCGATTAACGACTCAAAACACGAACG	I	A	Red	NA	NA	NA	NA	NA	NA	chr11:19138497-19139216	Island	CCTAGCCGATGGAGGGCTGGGATTGGTTCTCCGGGACCGATTGACGGCTCAGGGCACGAG[CG]GGGACCGCAGCGGCGGAGGTGAGGGCGCCAGCAGGAAGTGGGAGAAGAGGCGACCCAAGG	AGGGCTGGGATTGGTTCTCCGGGACCGATTGACGGCTCAGGGCACGAGCG	ZDHHC13;ZDHHC13	NM_019028;NM_001001483	TSS200;TSS200	high-CpG:19095215-19095332				11:19095035-19095958	11:19137953-19139443	Promoter_Associated	ZDHHC13;ZDHHC13	ENST00000446113.2;ENST00000399351.3	TSS200;TSS200	ZDHHC13;ZDHHC13;ZDHHC13;ZDHHC13;ZDHHC13;ZDHHC13	ENST00000446113.2;ENST00000399351.3;ENST00000525490.1;ENST00000524744.1;ENST00000532026.1;ENST00000532026.1	TSS200;TSS200;TSS200;TSS200;1stExon;5'UTR	chr11:19138540-19138750	3						TRUE
cg08743107	1.79463	0.0172173	chr9	91933643	-	cg08743107	36781885	16683552	CAAACAATAACAAAACTAATCCAACAAACATAAATCAAATACTAATAACA	CGAACGATAACGAAACTAATCCAACGAACGTAAATCGAATACTAATAACG	I	A	Red	NA	NA	NA	NA	NA	NA	chr9:91933284-91933907	Island	TGGGGGCTCGGCCGGGCGGTGACGGGGCTGGTCCAGCGGGCGTGGGTCGGATGCTGGTGA[CG]GCACGGGAGCGCCCTACCGGGTGGCCGCGATCTTCGCGCCCCGCCTCGGGTCCGCCTTGG	CGGGCGGTGACGGGGCTGGTCCAGCGGGCGTGGGTCGGATGCTGGTGACG	SECISBP2;SECISBP2;SECISBP2;SECISBP2	NM_001282689;NM_001282690;NM_024077;NM_001282688	5'UTR;TSS200;Body;Body					9:91122921-91123727	9:91932847-91934641	Unclassified	SECISBP2;SECISBP2	ENST00000339901.4;ENST00000534113.2	5'UTR;TSS200	SECISBP2;SECISBP2	ENST00000339901.4;ENST00000534113.2	5'UTR;TSS200	chr9:91933585-91934015	3
cg11206312	1.79365	0.0162028	chr10	103535398	-	cg11206312	64759879	2614827	CTCAAAATAACTCAAAACTAAATTTCTAAAATACCCTCAACCCTCCCACA	CTCGAAATAACTCGAAACTAAATTTCTAAAATACCCTCAACCCTCCCGCG	I	C	Grn	NA	NA	NA	NA	NA	NA	chr10:103535636-103536505	N_Shore	CTCAGCTCCCTCCTCGGGGTGGCTCGGGGCTGGGTTTCTAAGGTGCCCTCAGCCCTCCCG[CG]CCGGCCGCAGAGTCAGTCCCGGTGCCCCCGACCGGCGCTGCCCACCCGGGTCTCACACCG	CTCGGGGTGGCTCGGGGCTGGGTTTCTAAGGTGCCCTCAGCCCTCCCGCG	FGF8;FGF8;FGF8;FGF8	NM_033164;NM_033165;NM_033163;NM_006119	Body;Body;Body;Body			DMR		10:103524706-103526480			FGF8	ENST00000469792.1	3'UTR	FGF8;FGF8	ENST00000485728.1;ENST00000469792.1	3'UTR;3'UTR			chr10:103527227-103541453	6				TRUE
cg14853467	1.7935	0.0305318	chr6	33422102	-	cg14853467	80810179	18606286	AAATACTACACTTAATCACCAAAAAACACAACTTTCCAAAACAACTAACA	GAATACTACACTTAATCACCGAAAAACGCAACTTTCCGAAACGACTAACG	I	A	Red	NA	NA	NA	NA	NA	NA	chr6:33422046-33422530	Island	CCTACCGGGGGCGGGTGCTACACTTAATCACCGGGAAACGCAGCTTTCCGGGGCGGCTGA[CG]GCCCACCCCCTCCGACCGGGCTGTTCTCTCCCGGGCCCTGCCTCTCGGTCCTCTGCAGCG	GGGTGCTACACTTAATCACCGGGAAACGCAGCTTTCCGGGGCGGCTGACG	ZBTB9	NM_152735	TSS1500					6:33529880-33530508	6:33420954-33422707	Promoter_Associated	ZBTB9;ZBTB9	ENST00000395064.2;ENST00000487326.1	TSS1500;TSS1500	ZBTB9;ZBTB9	ENST00000395064.2;ENST00000487326.1	TSS1500;TSS1500			chr6:33419592-33422942	6	chr6:33420243-33424493	6		TRUE
cg24040966	1.79341	0.0312927	chr19	45926720	+	cg24040966	76679175	79660403	AAATATTAAAAACCTAACACTATAAAACTCTCAAAATTTTATAAAAAACA	AAATATTAAAAACCTAACGCTATAAAACTCTCGAAATTTTATAAAAAACG	I	A	Red	NA	NA	NA	NA	NA	NA	chr19:45926661-45927191	Island	AGCGAGTGAGCCACTGGCGTCTACGTTCTCATCCCGCAGCAGGAACCCCCCACTCACAGC[CG]TCCCCCACAAAACTCCGAGAGCTCCATAGCGTCAGGTCCCCAACACCCAGCGCTAGAGGC	GGGTGTTGGGGACCTGACGCTATGGAGCTCTCGGAGTTTTGTGGGGGACG	ERCC1;ERCC1;ERCC1;ERCC1	NM_202001;NM_202001;NM_001166049;NM_001983	5'UTR;1stExon;5'UTR;5'UTR	high-CpG:50618518-50619050				19:50618560-50619223	19:45926529-45927845	Promoter_Associated	ERCC1;ERCC1;ERCC1;ERCC1;ERCC1	ENST00000013807.4;ENST00000013807.4;ENST00000428893.2;ENST00000300853.2;ENST00000423698.2	1stExon;5'UTR;5'UTR;5'UTR;5'UTR	ERCC1;ERCC1;ERCC1;ERCC1;ERCC1	ENST00000013807.4;ENST00000013807.4;ENST00000428893.2;ENST00000340192.6;ENST00000423698.2	1stExon;5'UTR;5'UTR;5'UTR;5'UTR			chr19:45926369-45928388	6	chr19:45926310-45929054	6		TRUE
cg14044916	1.79268	0.0391421	chr19	8008851	-	cg14044916	6743961	13651535	TATAATTAAACACAACTACAAAAAAACAAAACCCAAAAACATATATTCCA	TATAATTAAACGCGACTACGAAAAAACGAAACCCAAAAACGTATATTCCG	I	T	Red	NA	NA	NA	NA	NA	NA	chr19:8008049-8008964	Island	GAGGGTCAGATCTGTGATTGGGCGCGACTACGAGGGGGCGGAGCCCAGGGGCGTGTATTC[CG]TCACTTGCGGTGATTCGGCTACAGAACGCGCCGGGCGCTGGTGGCAGGTGGTACAGGCAC	CGGAATACACGCCCCTGGGCTCCGCCCCCTCGTAGTCGCGCCCAATCACA	TIMM44	NM_006351	TSS1500					19:7914006-7915200	19:8008068-8009450	Promoter_Associated	TIMM44	ENST00000270538.2	TSS200	TIMM44	ENST00000270538.2	TSS200	chr19:8008505-8008875	3						TRUE
cg21045841	1.79262	0.0386503	chr11	17229523	+	cg21045841	87768452	47653165	AATCCAAACAAAAAAAACAATACTTCCCTATCCAAAAATAACATACTACA	AATCCGAACGAAAAAAACGATACTTCCCTATCCGAAAATAACGTACTACG	I	C	Grn	NA	NA	NA	NA	NA	NA	chr11:17229114-17229833	Island	TTTCCCCTCAGCTGGCTCAGCCGCCGCCGAAAGCTTCGGCCGACTCCACAGCCAGCCAAG[CG]CAGCACGTCACTTCCGGACAGGGAAGCACCGCCTTCCCCGCCCGGACTTGTTGCGAATTG	CGCAGCACGTCACTTCCGGACAGGGAAGCACCGCCTTCCCCGCCCGGACT				high-CpG:17186027-17186120				11:17185425-17186641	11:17228729-17230419	Promoter_Associated	PIK3C2A;PIK3C2A;PIK3C2A;PIK3C2A	ENST00000540361.1;ENST00000531428.1;ENST00000544896.1;ENST00000540361.1	1stExon;TSS200;TSS200;5'UTR	PIK3C2A;PIK3C2A;PIK3C2A;PIK3C2A;PIK3C2A;NUCB2;PIK3C2A;PIK3C2A	ENST00000540361.1;ENST00000531428.1;ENST00000544896.1;ENST00000533645.1;ENST00000532035.1;ENST00000528644.1;ENST00000540361.1;ENST00000503729.2	1stExon;TSS200;TSS200;TSS200;TSS200;TSS200;5'UTR;3'UTR	chr11:17229440-17229695	3						TRUE
cg17484496	1.79152	0.0283423	chrX	49121300	-	cg17484496	15730224	6789597	CTTCTAATAATCCAAATTTTTTTCAATAAATATATACACTAATAATCACA	CTTCTAATAATCCAAATTTTTTTCGATAAATATATACGCTAATAATCACG	I	A	Red	NA	NA	NA	NA	NA	NA		OpenSea	GCAGACCTCTCTCTTCTAATAATCCAAATTTTTTTCGATGAGTGTGTGCGCTGATAATCA[CG]GGGTGGGGGGGGGTTCTCATAGTTTTTTTTTTCTCTCTCTCTGTGTTTCTCCTTTTCTTG	CTTCTAATAATCCAAATTTTTTTCGATGAGTGTGTGCGCTGATAATCACG	FOXP3;FOXP3	NM_014009;NM_001114377	TSS200;TSS200								FOXP3	ENST00000376207.4	TSS200	FOXP3	ENST00000376207.4	TSS200
cg25902810	1.79114	0.000337891	chr10	99078978	+	cg25902810	62738968	94798111	AAATCCTACCAACTCAAATTAATTTATAAACAATAAATAACATCACATCA	AAATCCTACCGACTCGAATTAATTTATAAACAATAAATAACGTCACGTCG	I	A	Red	rs11189127	0.405936	NA	NA	NA	NA	chr10:99078811-99081048	Island	CCCACAGAAGCGCCGTCCCCCAGCGGCACAGCACCCCCTCCCCGGCGCGGTGGTAGGGCC[CG]ACGTGACGTCACCCATTGTTTACAAATCAACCCGAGCCGGCAGGATTCCGGCTCCCGCGG	GAATCCTGCCGGCTCGGGTTGATTTGTAAACAATGGGTGACGTCACGTCG	FRAT1	NM_005479	TSS200					10:99068565-99070424	10:99078549-99079111	Promoter_Associated	FRAT1	ENST00000371021.3	TSS200	FRAT1	ENST00000371021.3	TSS200	chr10:99078605-99079135	3						TRUE
cg07985704	1.7903	0.00462776	chr6	108395859	+	cg07985704	75700568	86795343	CAACTAAAAACAAAAAAACAACAATAAACTCCCTAAAATATATAAACCCA	CGACTAAAAACGAAAAAACGACGATAAACTCCCTAAAATATATAAACCCG	I	A	Red	NA	NA	NA	NA	NA	NA	chr6:108395432-108396343	Island	CGGCAGCCACGGCGGCAACGAACACCTCCGCTGCGCGGCTGTCGGGCCCGGCTCCATCAC[CG]GGCTCACACACCCCAGGGAGCCCACCGCCGCCTCTCCGCCCCCAGCCGGCACCGCGGACA	CGGGCTCACACACCCCAGGGAGCCCACCGCCGCCTCTCCGCCCCCAGCCG	OSTM1;OSTM1	NM_014028;NM_014028	5'UTR;1stExon	high-CpG:108502547-108502784				6:108502182-108503036	6:108395324-108396584	Promoter_Associated	OSTM1;OSTM1	ENST00000193322.3;ENST00000193322.3	1stExon;5'UTR	OSTM1;OSTM1;OSTM1;OSTM1;OSTM1	ENST00000467960.1;ENST00000193322.3;ENST00000467960.1;ENST00000193322.3;ENST00000440575.2	3'UTR;1stExon;1stExon;5'UTR;5'UTR			chr6:108395256-108397118	6	chr6:108395070-108397104	6		TRUE
cg06294027	1.78974	0.000742771	chr8	38854404	-	cg06294027	67745583	31726179	AAAAACTAAATTTTTCCCTACATCAACACAACTAAACAATATCAAAAACA	GAAAACTAAATTTTTCCCTACGTCAACGCAACTAAACGATATCGAAAACG	I	A	Red	NA	NA	NA	NA	NA	NA	chr8:38853700-38855116	Island	TATTCTCGCGCCGGGGACTGGATTTTTCCCTACGTCAGCGCAGCTAGGCGATGTCGGGAG[CG]AGCTCGGACCGAGGGCTCAGTTGCGTCAGTGCCGCGCGCGTGCTCGTCGGGCGCGCGTGC	CGCTCCCGACATCGCCTAGCTGCGCTGACGTAGGGAAAAATCCAGTCCCC	ADAM9;TM2D2;ADAM9;TM2D2;ADAM9;ADAM9;TM2D2;TM2D2	NR_027638;NM_031940;NR_027878;NM_001024381;NR_027639;NM_003816;NM_078473;NM_001024380	TSS200;TSS1500;TSS200;TSS1500;TSS200;TSS200;TSS1500;TSS1500	high-CpG:38973427-38973726				8:38972575-38974255	8:38853460-38854611	Promoter_Associated	TM2D2;TM2D2;TM2D2;TM2D2;ADAM9;ADAM9;ADAM9	ENST00000456845.2;ENST00000397070.2;ENST00000412303.1;ENST00000456397.2;ENST00000481513.1;ENST00000466936.1;ENST00000466936.1	TSS1500;TSS1500;TSS1500;TSS1500;TSS200;5'UTR;1stExon	TM2D2;TM2D2;TM2D2;TM2D2;TM2D2;TM2D2;ADAM9;TM2D2;TM2D2;ADAM9;ADAM9;ADAM9	ENST00000521060.1;ENST00000456845.2;ENST00000519186.1;ENST00000397070.2;ENST00000412303.1;ENST00000456397.2;ENST00000481513.1;ENST00000520152.1;ENST00000522142.1;ENST00000481873.3;ENST00000466936.1;ENST00000466936.1	TSS1500;TSS1500;TSS1500;TSS1500;TSS1500;TSS1500;TSS200;TSS200;TSS200;TSS200;5'UTR;1stExon	chr8:38853965-38854455	3						TRUE
cg04120428	1.78949	0.038341	chr1	59369810	-	cg04120428	10639878	51722592	ACCAAACCAATAAAAACAACAAACTTTATACAACTATCAAACTCAAAACA	ACCGAACCAATAAAAACAACAAACTTTATACGACTATCGAACTCGAAACG	I	A	Red	rs114342581	0.020231	NA	NA	NA	NA	chr1:59369311-59369900	Island	CTGCTGGCCCCCACCGGGCCAGTGAAAGCAGCAGGCTTTATGCGGCTGTCGGGCTCGGGG[CG]AGGAGCCGGCTCCACCCTCCCAGTCTGGGCCCATCCTCCGGCCTCGGCCAGCCCCTTCCC	CGCCCCGAGCCCGACAGCCGCATAAAGCCTGCTGCTTTCACTGGCCCGGT					chr1:59369049-59369049			1:59141727-59142488	1:59368709-59370029	Promoter_Associated							chr1:59368825-59370035	3						TRUE
cg27414571	1.78838	0.0357279	chr4	76439698	+	cg27414571	85651958	47626989	AACCTAAAAATTATTACCATTAACAACAAAAACTACAACTAACATCAACA	AACCTAAAAATTATTACCGTTAACAACGAAAACTACGACTAACGTCAACG	I	A	Red	NA	NA	NA	NA	NA	NA	chr4:76439435-76440003	Island	CAGACGGATTTCCGGTTCCCGGGGCTACGAGGCGGAAGCGAAGGCAGACGCAGTCTCCGT[CG]TTGACGTTAGTCGCAGTCTTCGCTGCTAACGGTAATAACTCTTAGGTTGCCTGTTTTCCC	AACCTAAGAGTTATTACCGTTAGCAGCGAAGACTGCGACTAACGTCAACG	RCHY1;THAP6;THAP6;RCHY1;RCHY1	NM_015436;NM_144721;NM_144721;NM_001008925;NM_001009922	TSS200;1stExon;5'UTR;TSS200;TSS200	high-CpG:76658694-76658731				4:76658375-76659016	4:76439148-76440284	Promoter_Associated	RCHY1;RCHY1;THAP6;RCHY1;RCHY1;THAP6;THAP6;THAP6;THAP6;THAP6;THAP6;THAP6;RCHY1;RCHY1	ENST00000324439.5;ENST00000324439.5;ENST00000514480.1;ENST00000451788.1;ENST00000512706.1;ENST00000507557.1;ENST00000507557.1;ENST00000508105.1;ENST00000311638.3;ENST00000508105.1;ENST00000502620.1;ENST00000502620.1;ENST00000380840.2;ENST00000514021.1	1stExon;5'UTR;TSS200;TSS200;TSS200;1stExon;5'UTR;1stExon;5'UTR;5'UTR;1stExon;5'UTR;TSS1500;3'UTR	THAP6;RCHY1;THAP6;THAP6;RCHY1;RCHY1;RCHY1;THAP6;RCHY1;RCHY1;RCHY1;THAP6;THAP6;THAP6;THAP6;RCHY1;THAP6;THAP6;THAP6;THAP6;THAP6;RCHY1;THAP6;THAP6;RCHY1	ENST00000506261.1;ENST00000324439.5;ENST00000504218.1;ENST00000504218.1;ENST00000324439.5;ENST00000507014.1;ENST00000505105.1;ENST00000514480.1;ENST00000504085.1;ENST00000451788.1;ENST00000512706.1;ENST00000504384.1;ENST00000504384.1;ENST00000507557.1;ENST00000507557.1;ENST00000513909.1;ENST00000508105.1;ENST00000311638.3;ENST00000508105.1;ENST00000502620.1;ENST00000502620.1;ENST00000380840.2;ENS…	5'UTR;1stExon;1stExon;5'UTR;5'UTR;TSS200;TSS200;TSS200;TSS200;TSS200;TSS200;1stExon;5'UTR;1stExon;5'UTR;TSS1500;1stExon;5'UTR;5'UTR;1stExon;5'UTR;TSS1500;1stExon;5'UTR;3'UTR	chr4:76439385-76440170	3						TRUE
cg23849946	1.78747	0.0011324	chr9	6757454	-	cg23849946	21765161	33686119	CACTCCTACACAATAATTATTAAAAAATTAAAACACAAAAATACTCTTCA	CGCTCCTACGCGATAATTATTAAAAAATTAAAACACGAAAATACTCTTCG	I	C	Grn	NA	NA	NA	NA	NA	NA	chr9:6757336-6758872	Island	CAGAGGCTGACACGCTCCTGCGCGGTAGTTGTTAAAGGGTTGGGACACGAAGATACTCTT[CG]CCTATTCGGGATCTCCCATTGTGGGAAGGAGGCTCAGTGGTCCCGGCCACCGGGTGAAGG	CGCTCCTGCGCGGTAGTTGTTAAAGGGTTGGGACACGAAGATACTCTTCG	KDM4C;KDM4C;KDM4C;KDM4C;KDM4C;KDM4C;KDM4C	NM_001146695;NM_001304340;NM_001304339;NM_001304341;NM_015061;NR_130707;NM_001146696	TSS200;TSS200;TSS200;TSS200;TSS200;TSS200;Body	high-CpG:6747377-6748096				9:6747139-6749054	9:6756951-6758483	Promoter_Associated	KDM4C;KDM4C;KDM4C;KDM4C;KDM4C;KDM4C	ENST00000381306.3;ENST00000442236.2;ENST00000489243.1;ENST00000536108.1;ENST00000543771.1;ENST00000401787.3	TSS1500;TSS1500;TSS1500;TSS1500;TSS200;TSS200	KDM4C;KDM4C;KDM4C;KDM4C;KDM4C;KDM4C	ENST00000381306.3;ENST00000442236.2;ENST00000489243.1;ENST00000536108.1;ENST00000438023.1;ENST00000401787.3	TSS1500;TSS1500;TSS1500;TSS1500;TSS200;TSS200	chr9:6756985-6757490	3
cg13651857	1.7873	0.0329635	chr6	117002099	+	cg13651857	50758184	94766394	ATACTATAAATACTCTACAACCCATAAACCTCCATATATACAAAAAAACA	ATACTATAAATACTCTACGACCCGTAAACCTCCGTATATACAAAAAAACG	I	A	Red	NA	NA	NA	NA	NA	NA	chr6:117002067-117002797	Island	GTTTATATCCTTAAGAATGTATGCATGCACGCACGCGTGAAGAATGAATGAATGAGGGGT[CG]TCCCTTTGCACACACGGAGGTCTACGGGCCGCAGAGTACCTACAGCATGGCCACCGCAAG	ATGCTGTAGGTACTCTGCGGCCCGTAGACCTCCGTGTGTGCAAAGGGACG	KPNA5	NM_002269	TSS1500					6:117108792-117109693	6:117001812-117003204	Promoter_Associated	KPNA5;KPNA5	ENST00000368564.1;ENST00000356348.1	TSS1500;TSS1500	KPNA5;KPNA5	ENST00000413340.1;ENST00000356348.1	TSS1500;TSS1500	chr6:117002040-117003075	3						TRUE
cg00448895	1.78567	0.0233606	chr19	14800550	+	cg00448895	3723115	27790536	TACACAAAAACAAAATAAAATATAACTTACCCTCCAATAACTAATAAACA	TACGCGAAAACGAAATAAAATATAACTTACCCTCCGATAACTAATAAACG	I	A	Red	NA	NA	rs11666649	0.416185	NA	NA	chr19:14800835-14801167	N_Shore	GCCCCTACTACCACCCTGCAAACCAAGGCCCCGCCCACTCCGCCATTGGGGTGCAAGCCC[CG]CCCATCAGCCATCGGAGGGCAAGCCACACTCCACCCCGCCCCCGCGCACAGGCCCCGCCC	TGCGCGGGGGCGGGGTGGAGTGTGGCTTGCCCTCCGATGGCTGATGGGCG	ZNF333	NM_032433	TSS1500					19:14661408-14662167	19:14800129-14801543	Promoter_Associated	ZNF333;ZNF333;ZNF333;ZNF333	ENST00000540689.1;ENST00000292530.5;ENST00000392987.2;ENST00000536363.1	TSS1500;TSS1500;TSS200;TSS200	ZNF333;ZNF333;ZNF333;ZNF333	ENST00000540689.1;ENST00000292530.5;ENST00000392987.2;ENST00000536363.1	TSS1500;TSS1500;TSS200;TSS200	chr19:14800440-14801030	3						TRUE
cg09883286	1.78563	0.0126632	chr12	95943114	-	cg09883286	59754890	49799108	CAATAACAATAACAACTATAAATTAAATTTTTTCACACCACAAAAAAACA	CAATAACGATAACGACTATAAATTAAATTTTTTCGCACCGCAAAAAAACG	I	A	Red	rs6538643	0.4377	NA	NA	NA	NA	chr12:95941906-95942979	S_Shore	TGGGTGTAACTTCAGTGGCGATGACGGCTGTGAATTGGGTTTTTTCGCACCGCAGAAGGG[CG]AGAGAGGTTCCAGAACGGGCACAGGAAGGGAACCGCTATCTAGAACTGCCTAACCCGAAA	CGCCCTTCTGCGGTGCGAAAAAACCCAATTCACAGCCGTCATCGCCACTG	USP44;USP44	NM_001042403;NM_032147	TSS1500;5'UTR					12:94467203-94467263	12:95941391-95943244	Promoter_Associated_Cell_type_specific	USP44;USP44;USP44;USP44	ENST00000537435.2;ENST00000547951.1;ENST00000393091.2;ENST00000258499.3	TSS1500;TSS1500;TSS1500;5'UTR	USP44;USP44;USP44;USP44;USP44;USP44	ENST00000537435.2;ENST00000547951.1;ENST00000549639.1;ENST00000551837.1;ENST00000393091.2;ENST00000258499.3	TSS1500;TSS1500;TSS1500;TSS1500;TSS1500;5'UTR	chr12:95941225-95943295	3						TRUE
cg03480001	1.78511	0.047955	chr13	114287656	-	cg03480001	67763983	63747131	TATACCAAAAACCAAAAAACTAAAATAACAAAACCCAACAATATAATACA	TATACCGAAAACCGAAAAACTAAAATAACGAAACCCAACGATATAATACG	I	T	Red	NA	NA	NA	NA	NA	NA	chr13:114287533-114287816	Island	AGTCAGTAAGTGTGTGCCGGGGGCCGAGAGGCTGGGGTGGCGGAGCCCAGCGGTGTGGTA[CG]TTTCGCTCTTTTAATATCGGGAACAGTTAAAACCATACAGAAAATGCCAAGTACAGCATA	CGTACCACACCGCTGGGCTCCGCCACCCCAGCCTCTCGGCCCCCGGCACA	TFDP1;TFDP1	NR_026580;NM_007111	Body;Body								TFDP1	ENST00000465174.1	5'UTR	TFDP1	ENST00000465174.1	5'UTR			chr13:114287538-114288527	6				TRUE
cg09781971	1.78437	0.0144767	chr12	69202662	-	cg09781971	60715132	78727433	ATCAAATCACTAATATAAACACTACACATAATCTAAACAAAATTAAACCA	ATCGAATCACTAATATAAACGCTACGCGTAATCTAAACGAAATTAAACCG	I	A	Red	rs1196333	0.037736	NA	NA	NA	NA	chr12:69201622-69202663	Island	TCGCAGGTGCCTGTCGGGTCACTAGTGTGAACGCTGCGCGTAGTCTGGGCGGGATTGGGC[CG]GTTCAGTGGGCAGGTTGACTCAGCTTTTCCTCTTGAGCTGGTCAAGTTCAGACACGTTCC	CGGCCCAATCCCGCCCAGACTACGCGCAGCGTTCACACTAGTGACCCGAC	MDM2;MDM2;MDM2;MDM2;MDM2;MDM2;MDM2;MDM2	NM_006878;NM_006881;NM_001145337;NM_006879;NM_002392;NM_001145339;NM_006882;NM_001145340	Body;Body;TSS200;Body;Body;Body;Body;TSS200					12:67487903-67489110	12:69201381-69202867	Promoter_Associated	MDM2;MDM2;MDM2;MDM2	ENST00000544561.1;ENST00000348801.2;ENST00000311440.7;ENST00000358483.5	TSS1500;TSS1500;5'UTR;5'UTR	MDM2;MDM2;MDM2;MDM2;MDM2;MDM2;MDM2;MDM2	ENST00000544561.1;ENST00000478070.1;ENST00000311440.7;ENST00000358483.5;ENST00000393417.3;ENST00000539479.1;ENST00000393416.2;ENST00000493419.1	TSS1500;TSS1500;5'UTR;5'UTR;5'UTR;TSS200;TSS200;5'UTR	chr12:69202285-69203330	3						TRUE
cg13753571	1.7815	0.00243156	chr16	67464886	-	cg13753571	36688928	2680565	TTTAAAACTTTATTCCAACTTTTTCCAAATCAAATCTAATCAAAAAAACA	TTTAAAACTTTATTCCGACTTTTTCCAAATCGAATCTAATCGAAAAAACG	I	A	Red	NA	NA	NA	NA	NA	NA	chr16:67464388-67465462	Island	GAGCGCAGCAACTTTGGGACTTTGTTCCGGCTTTTTCCAAATCGAATCTGGTCGAGGGGG[CG]GGGCGGGGGGGGAGCACCTGCCCTGCGGGGGGTGCCGGGAGAGAAGTGAAGGAAAGCCCC	TTTGGGACTTTGTTCCGGCTTTTTCCAAATCGAATCTGGTCGAGGGGGCG	HSD11B2	NM_000196	TSS200	high-CpG:66022066-66022469				16:66021945-66023023	16:67463960-67465526	Unclassified_Cell_type_specific	RP11-297D21.2;HSD11B2;HSD11B2	ENST00000567261.1;ENST00000326152.5;ENST00000567684.1	3'UTR;TSS200;5'UTR	HSD11B2;RP11-297D21.2;HSD11B2;HSD11B2;HSD11B2	ENST00000566606.1;ENST00000567261.1;ENST00000326152.5;ENST00000569303.1;ENST00000567684.1	TSS1500;3'UTR;TSS200;TSS200;5'UTR	chr16:67464345-67466795	3
cg17757117	1.78121	0.0346385	chr3	129158717	+	cg17757117	76613344	26671880	ACCATAAACTAAAAAAATTTCACATCTTACTCCACCCCACACCCTAAACA	ACCGTAAACTAAAAAAATTTCACATCTTACTCCGCCCCACACCCTAAACG	I	T	Red	NA	NA	NA	NA	NA	NA	chr3:129158602-129159477	Island	TCCAGCCCAGTCGTGCCCATCGAGCAGGGTCCGGCTGCAGCAACGAGCCCAGCGCCGCAA[CG]CCCAGGGTGTGGGGCGGAGTAAGATGTGAAACCTCTTCAGCTCACGGCACCGGGCTGCAA	CGCCCAGGGTGTGGGGCGGAGTAAGATGTGAAACCTCTTCAGCTCACGGC	IFT122;MBD4;IFT122;IFT122;MBD4;IFT122	NM_052990;NM_003925;NM_052985;NM_018262;NM_003925;NM_052989	TSS1500;1stExon;TSS1500;TSS1500;5'UTR;TSS1500	high-CpG:130641405-130641584				3:130641263-130642204	3:129158073-129160037	Promoter_Associated	IFT122;IFT122;IFT122;IFT122;IFT122;IFT122;IFT122;IFT122;IFT122;IFT122;MBD4;MBD4;MBD4;MBD4;MBD4;MBD4;MBD4;MBD4;MBD4;MBD4;MBD4	ENST00000347300.2;ENST00000296266.3;ENST00000507564.1;ENST00000454840.2;ENST00000431818.2;ENST00000504021.1;ENST00000349441.2;ENST00000348417.2;ENST00000446384.2;ENST00000440957.2;ENST00000509587.1;ENST00000503197.1;ENST00000249910.1;ENST00000429544.2;ENST00000507208.1;ENST00000503197.1;ENST00000249910.1;ENST00000429544.2;ENST00000393278.2;ENST00000507208.1;ENST00000509587.1	TSS1500;TSS1500;TSS1500;TSS1500;TSS1500;TSS1500;TSS1500;TSS1500;TSS1500;TSS1500;1stExon;1stExon;1stExon;1stExon;1stExon;5'UTR;5'UTR;5'UTR;TSS200;5'UTR;3'UTR	MBD4;IFT122;IFT122;IFT122;IFT122;IFT122;IFT122;IFT122;IFT122;IFT122;IFT122;MBD4;MBD4;MBD4;MBD4;MBD4;MBD4;MBD4;MBD4;MBD4;MBD4;MBD4;MBD4;MBD4;MBD4	ENST00000505883.1;ENST00000347300.2;ENST00000296266.3;ENST00000507564.1;ENST00000454840.2;ENST00000512220.1;ENST00000504021.1;ENST00000349441.2;ENST00000348417.2;ENST00000446384.2;ENST00000440957.2;ENST00000509828.1;ENST00000505883.1;ENST00000509587.1;ENST00000503197.1;ENST00000249910.1;ENST00000429544.2;ENST00000507208.1;ENST00000509828.1;ENST00000503197.1;ENST00000249910.1;ENST00000429544.2;ENS…	3'UTR;TSS1500;TSS1500;TSS1500;TSS1500;TSS1500;TSS1500;TSS1500;TSS1500;TSS1500;TSS1500;1stExon;1stExon;1stExon;1stExon;1stExon;1stExon;1stExon;5'UTR;5'UTR;5'UTR;5'UTR;TSS200;5'UTR;3'UTR			chr3:129158142-129160535	6	chr3:129157319-129161019	6		TRUE
cg20102246	1.78063	0.0320525	chr7	102036757	-	cg20102246	99654910	23614592	AAACTCATAAATATTCAACAAACTACTTACACCTTACAACCCCACCTCCA	AAACTCATAAATATTCAACAAACTACTTACGCCTTACAACCCCGCCTCCG	I	T	Red	NA	NA	NA	NA	NA	NA	chr7:102036470-102037017	Island	CACGCCAGCCTCAGGCTCATGAATATTCAGCAGGCTGCTTGCGCCTTGCAACCCCGCCTC[CG]TTCCCCTCTGCGGAGACTGCGTATGCGTCGCCGGCGCGCGGCTGTGTCGTCATACTTGCG	CGGAGGCGGGGTTGCAAGGCGCAAGCAGCCTGCTGAATATTCATGAGCCT	PRKRIP1	NM_024653	TSS200					7:101823204-101824228	7:102036041-102037243	Promoter_Associated	PRKRIP1;PRKRIP1;PRKRIP1;PRKRIP1	ENST00000397912.3;ENST00000354783.4;ENST00000496391.1;ENST00000482465.1	TSS200;TSS200;5'UTR;5'UTR	PRKRIP1;PRKRIP1;PRKRIP1;PRKRIP1;PRKRIP1;PRKRIP1;PRKRIP1	ENST00000397912.3;ENST00000354783.4;ENST00000477886.1;ENST00000469763.1;ENST00000482549.1;ENST00000496391.1;ENST00000482465.1	TSS200;TSS200;5'UTR;5'UTR;5'UTR;5'UTR;5'UTR	chr7:102036140-102036875	3						TRUE
cg13552710	1.77984	0.0014266	chr2	30144547	+	cg13552710	85799824	94776203	TACAAATAAAACAAAACAAAACCAAACTACATAAATCAAACAACAACACA	TACGAATAAAACGAAACGAAACCGAACTACGTAAATCGAACAACAACGCG	I	A	Red	NA	NA	NA	NA	NA	NA	chr2:30142831-30144624	Island	GCGCGAGCGCGCGCAGGGAGGGGGCGGGGCCCGGAGGGGGCGGGGCTCACAAGCCAACTC[CG]CGCTGCTGCCCGACCCACGCAGTCCGGCCTCGCCCCGCCCCACCCGCACCCTCCAACCAA	CGCGCTGCTGCCCGACCCACGCAGTCCGGCCTCGCCCCGCCCCACCCGCA	ALK	NM_004304	TSS200			DMR		2:29996336-29998128	2:30144312-30146399	Unclassified	ALK;ALK	ENST00000431873.1;ENST00000389048.3	TSS1500;TSS200	ALK;ALK	ENST00000431873.1;ENST00000389048.3	TSS1500;TSS200	chr2:30144425-30144915	3						TRUE
cg08980987	1.77888	0.0199117	chr12	25054905	-	cg08980987	53697563	35784951	ATAAATAAACAAAACCCAAAATAACCTACATAACACTCACCATAATACCA	ATAAATAAACGAAACCCGAAATAACCTACGTAACGCTCACCATAATACCG	I	T	Red	rs2291894	0.388238	NA	NA	NA	NA	chr12:25055599-25056246	N_Shore	AAGTAAATGCAGGTGGGTAAGCGGGACCCGGGGTAACCTACGTGACGCTCACCATGATAC[CG]TGCGCTCCTCTCCAGGACCCAGGCAAACACAAAAAAGGAGGCTCAGACAACCAAGCACCC	CGGTATCATGGTGAGCGTCACGTAGGTTACCCCGGGTCCCGCTTACCCAC	BCAT1	NM_005504	Body			RDMR		12:24946065-24946379			BCAT1;BCAT1;BCAT1;BCAT1	ENST00000538118.1;ENST00000544418.1;ENST00000538118.1;ENST00000544418.1	1stExon;1stExon;5'UTR;3'UTR	BCAT1;BCAT1;BCAT1;BCAT1	ENST00000538118.1;ENST00000544418.1;ENST00000538118.1;ENST00000544418.1	1stExon;1stExon;5'UTR;3'UTR	chr12:25054600-25054910	3						TRUE
cg04228581	1.77787	0.00464485	chr1	155469220	+	cg04228581	71611565		CTTTATAAATCAAAATCACTAAATACATAATTCAAAATTATACCTCTTTC		II			NA	NA	NA	NA	NA	NA		OpenSea	ATCTGACTTCATCTATAGTCTTTCTCACAGGATTTCTCCCTATCCCCATCTAACTAGTTA[CG]AAAGAGGTACAATTTTGAACTATGTACTCAGTGATTTTGACTCACAAAGTGAGGTCAGAG	CGAAAGAGGTACAATTTTGAACTATGTACTCAGTGATTTTGACTCACAAA	ASH1L	NM_018489	Body		chr1:155469100-155469100						ASH1L	ENST00000548830.1	3'UTR	ASH1L	ENST00000548830.1	3'UTR	chr1:155469120-155469350	3
cg03649470	1.77589	0.0374208	chr1	47344072	-	cg03649470	75737830		TACCTATTACACCAATAAATTACAATATTAATTTACCTCCATTAAATATC		II			rs190405391	0.0536	NA	NA	NA	NA		OpenSea	ACAGAGTTTGATACCTGTTACACCAATGGATTGCAATATTGGTTTGCCTCCATTAGGTGT[CG]CTGTGCATTACCAGAAACATTAACATAAAAGTAACATTTTTCTTAAGAAAAGCATACATT	ACCTGTTACACCAATGGATTGCAATATTGGTTTGCCTCCATTAGGTGTCG	CYP4Z2P	NR_002788	Body						1:47343912-47344191	Unclassified_Cell_type_specific	CYP4Z2P	ENST00000505841.1	3'UTR	CYP4Z2P	ENST00000505841.1	3'UTR	chr1:47343905-47344155	3
cg19712965	1.77488	0.0395895	chr1	244013006	+	cg19712965	36689912	87659882	AAAAAAAATATTCCCAACCTAACAATACCATCTATATCTAAACTACCCCA	AAAAAAAATATTCCCGACCTAACGATACCGTCTATATCTAAACTACCCCG	I	A	Red	NA	NA	NA	NA	NA	NA	chr1:244012712-244013245	Island	GCCCGGGCGGGGAGGGGCGAGGGGAAGGAGCGAGAGTTGCGCAGACAGCAGGCGCCGGGC[CG]GGGCAGCCCAGACACAGACGGTACCGCTAGGCCGGGAACACCCCTCCCCCGGCCCGCTGC	GGGAGGGGTGTTCCCGGCCTAGCGGTACCGTCTGTGTCTGGGCTGCCCCG								1:242079079-242081192	1:244012767-244013161	Promoter_Associated	AKT3	ENST00000366539.1	5'UTR	AKT3;AKT3	ENST00000366539.1;ENST00000552631.1	5'UTR;5'UTR	chr1:244012220-244014690	3						TRUE
cg02203106	1.77418	0.00165674	chr21	42792390	-	cg02203106	75761899	31647544	AACTAAAAAAAATACTAACAATATATATAAATAACACTACCCCCTCATCA	AACTAAAAAAAATACTAACGATATATATAAATAACACTACCCCCTCGTCG	I	T	Red	NA	NA	NA	NA	NA	NA	chr21:42792293-42792704	Island	GAACCGGGTCCAGGCTGGGGGAGGTGCTAGCGGTGTATGTGAGTAACACTGCCCCCTCGT[CG]TGGCACCGCCCCCTTCTTCCCTGCCCCCTTCCCCGCCCCCTGGATTCTGAAGTCTGAAGT	GGCTGGGGGAGGTGCTAGCGGTGTATGTGAGTAACACTGCCCCCTCGTCG	MX1	NM_001144925	TSS200					21:41713982-41714296	21:42791782-42792816	Promoter_Associated	MX1;MX1	ENST00000398600.2;ENST00000490220.1	TSS200;5'UTR	MX1;MX1;MX1;MX1;TMPRSS3	ENST00000413778.1;ENST00000398600.2;ENST00000490220.1;ENST00000468506.1;ENST00000553129.1	TSS1500;TSS200;5'UTR;5'UTR;3'UTR	chr21:42792040-42792775	3
cg06773023	1.77337	0.015867	chr8	132918921	-	cg06773023	1618254		ATATCTCATAAATATTAACAACCACTTCACTAAAATTATTTTAAAAATCC		II			NA	NA	NA	NA	NA	NA	chr8:132916322-132917060	S_Shore	TAAGCAATGATATATCTCATGAATATTAACAGCCACTTCACTAGAATTATTTTGGAGATC[CG]TAGACTCTTTGAGAAAGCAACCACCTGGAAGGATGCCTGACAGGAAACTGCCAGGACACA	CGGATCTCCAAAATAATTCTAGTGAAGTGGCTGTTAATATTCATGAGATA	EFR3A	NM_015137	Body			RDMR					EFR3A	ENST00000407309.2	5'UTR	EFR3A;EFR3A	ENST00000522709.1;ENST00000407309.2	5'UTR;5'UTR	chr8:132918505-132919075	3						TRUE
cg05391318	1.77297	0.0014105	chr1	200011684	+	cg05391318	93763275	78794440	CAACAACACACAAACACACAACCAAATTTATTTTAAATTAATCAATAACA	CAACGACGCACAAACACGCAACCGAATTTATTTTAAATTAATCAATAACG	I	T	Red	NA	NA	NA	NA	NA	NA	chr1:200011400-200012055	Island	CAGAGGAAACTTCTGCCCGGCCGTGGCTTTCCATCCCCCACCTGCCCCACCCCCTGCAAA[CG]CCACTGATTAACTTAAAACAAACTCGGCTGCGTGTTTGTGCGCCGTTGGGTAGCAGGAGG	CGCCACTGATTAACTTAAAACAAACTCGGCTGCGTGTTTGTGCGCCGTTG	NR5A2;NR5A2	NM_205860;NM_003822	Body;Body					1:198278176-198278678			NR5A2;NR5A2;NR5A2	ENST00000235480.3;ENST00000544748.1;ENST00000542116.1	TSS1500;TSS200;3'UTR	NR5A2;NR5A2;NR5A2;NR5A2;NR5A2	ENST00000367357.3;ENST00000235480.3;ENST00000544748.1;ENST00000474307.1;ENST00000542116.1	TSS1500;TSS1500;TSS200;3'UTR;3'UTR	chr1:200011520-200012815	3						TRUE
cg07507680	1.77283	0.000330471	chr7	111846498	+	cg07507680	5706416	4768168	CATACTACAAAACCCTAAAACAAAAAAACTAAACTAAACACTAACAAACA	CGTACTACGAAACCCTAAAACGAAAAAACTAAACTAAACGCTAACGAACG	I	A	Red	NA	NA	NA	NA	NA	NA	chr7:111845860-111846887	Island	AGTCATTGTTCTGATTCACTGAACTAAGCGAACACGCCGGGGCACTCTCCGGCGCACCCC[CG]CCCGCCAGCGCCTAGTCCAGCCCTCCCGTCCCAGGGCCCCGCAGCACGCTGGGAATTGTA	CGCCCGCCAGCGCCTAGTCCAGCCCTCCCGTCCCAGGGCCCCGCAGCACG	DOCK4;ZNF277	NM_014705;NM_021994	TSS200;TSS200	high-CpG:111633570-111633776				7:111632600-111634370	7:111846314-111846960	Promoter_Associated	ZNF277;ZNF277;ZNF277;DOCK4;DOCK4;DOCK4	ENST00000421043.1;ENST00000450657.1;ENST00000361822.3;ENST00000476846.1;ENST00000437633.1;ENST00000428084.1	TSS1500;TSS1500;TSS200;TSS200;TSS200;TSS200	ZNF277;ZNF277;ZNF277;ZNF277;ZNF277;DOCK4;DOCK4;DOCK4	ENST00000361946.4;ENST00000421043.1;ENST00000425229.1;ENST00000450657.1;ENST00000361822.3;ENST00000476846.1;ENST00000437633.1;ENST00000428084.1	TSS1500;TSS1500;TSS1500;TSS1500;TSS200;TSS200;TSS200;TSS200	chr7:111846345-111846795	3						TRUE
cg02989521	1.77163	0.0461033	chr11	107462437	+	cg02989521	58721184	27768131	CATTTTAACTCTATCTAAAATCCCTTCCCCAAACCCTCAACATTAAATCA	CATTTTAACTCTATCTAAAATCCCTTCCCCGAACCCTCGACGTTAAATCG	I	C	Grn	NA	NA	NA	NA	NA	NA	chr11:107461743-107462648	Island	AGAGGCTGCAGGTCGGCGCGAGAGGCTGTTTGCATCTCGGCCCGGGCGTAGGTCGCCTAG[CG]ACCTAACGCCGAGGGCTCGGGGAAGGGATCCCAGACAGAGCCAAAATGGAAGGCGGGACA	CATTTTGGCTCTGTCTGGGATCCCTTCCCCGAGCCCTCGGCGTTAGGTCG	ELMOD1;LOC643923;ELMOD1	NM_001130037;NR_028328;NM_018712	5'UTR;TSS200;5'UTR			DMR		11:106966405-106968152			ELMOD1;ELMOD1;ELMOD1;ELMOD1	ENST00000529675.1;ENST00000531234.1;ENST00000265840.7;ENST00000443271.2	TSS200;5'UTR;5'UTR;5'UTR	ELMOD1;ELMOD1;ELMOD1;ELMOD1;ELMOD1;ELMOD1	ENST00000529675.1;ENST00000527036.1;ENST00000531234.1;ENST00000265840.7;ENST00000443271.2;ENST00000524378.1	TSS200;TSS200;5'UTR;5'UTR;5'UTR;5'UTR	chr11:107462125-107463010	3						TRUE
cg25178399	1.77066	0.0139983	chr21	19191630	-	cg25178399	76613112	18611153	ACTCAAATAAAATAAAAACAAAACTACAAAATCTTTACCATCCAACTCCA	ACTCAAATAAAATAAAAACAAAACTACGAAATCTTTACCGTCCGACTCCG	I	C	Grn	NA	NA	NA	NA	NA	NA	chr21:19191095-19191952	Island	CTGGGGGTCGGGGCTCAGGTGGGATGGGAGCAGGGCTGCGGGGTCTTTACCGTCCGGCTC[CG]CGGGCCACCACCGCCGTTCCGTGCGGCTCGGGTTCCTCCACTATTGTTTCCGGCCGCAGC	GCTCAGGTGGGATGGGAGCAGGGCTGCGGGGTCTTTACCGTCCGGCTCCG	C21orf91;C21orf91;C21orf91;C21orf91;C21orf91;C21orf91	NM_017447;NM_001100420;NM_001100421;NM_001100420;NM_017447;NM_001100421	5'UTR;1stExon;1stExon;5'UTR;1stExon;5'UTR					21:18112895-18113928			C21orf91;C21orf91;C21orf91;C21orf91	ENST00000284881.4;ENST00000493464.1;ENST00000284881.4;ENST00000493464.1	5'UTR;1stExon;1stExon;3'UTR	C21orf91;C21orf91;C21orf91;C21orf91;C21orf91;C21orf91;C21orf91;CHODL	ENST00000482915.1;ENST00000284881.4;ENST00000405964.2;ENST00000493464.1;ENST00000482915.1;ENST00000284881.4;ENST00000493464.1;ENST00000452759.1	3'UTR;5'UTR;TSS1500;1stExon;1stExon;1stExon;3'UTR;5'UTR	chr21:19190445-19192595	3						TRUE
cg07540520	1.76807	0.00349365	chr1	14925170	-	cg07540520	81641309	18717123	CCCAAACCAACAACAAATAATAAACTCCATTTAAAAAATACCTAATAACA	CCCGAACCGACGACGAATAATAAACTCCATTTAAAAAATACCTAATAACG	I	C	Grn	NA	NA	NA	NA	NA	NA	chr1:14924610-14925993	Island	CCGAGACCCCCTCCCGAGCCGGCGGCGAATGGTAGGCTCCATTTAAAGAGTGCCTGGTGG[CG]CGCGGTGTCCTTCTTGGAGCAGCTCTCGGCGCCCGCCCGCCGGGGTCTCGGCGATCGCTG	CCCGAGCCGGCGGCGAATGGTAGGCTCCATTTAAAGAGTGCCTGGTGGCG	KAZN;KAZN	NM_201628;NM_015209	TSS200;TSS200					1:14797255-14798642			KAZN;KAZN	ENST00000376030.2;ENST00000503743.1	TSS200;TSS200	KAZN;KAZN	ENST00000491547.1;ENST00000503743.1	TSS200;TSS200	chr1:14925085-14926275	3
cg03846704	1.7678	0.0460547	chr16	11038797	-	cg03846704	46736980	66620529	AACAAAAAACACCCAAAAAAACCCATATAATAATTAAAAACAAAAACTCA	GACGAAAAACGCCCGAAAAAACCCGTATAATAATTAAAAACGAAAACTCG	I	A	Red	NA	NA	NA	NA	NA	NA	chr16:11038164-11038763	S_Shore	CGTGAGAGCGGCGGCGAAGGGCGCCCGGGGAAGCCCGTGTGGTGGTTAAGAGCGAGGGCT[CG]GGAGTCAGGGCGCCTGGGTTCGAACCCTGACCCCGTCGCTCTTGGCTGTGTGACCTTGGA	GGCGAAGGGCGCCCGGGGAAGCCCGTGTGGTGGTTAAGAGCGAGGGCTCG	CLEC16A	NM_015226	Body					16:10945666-10946451	16:11037909-11039301	Promoter_Associated							chr16:11038145-11039175	3						TRUE
cg16053434	1.7666	0.0450548	chr3	160118246	+	cg16053434	5742435	76724448	ATTCACTAACACATTTCTAATTAAAAAACTCCCATACACCAACATTTCCA	ATTCGCTAACGCATTTCTAATTAAAAAACTCCCATACGCCAACATTTCCG	I	A	Red	NA	NA	NA	NA	NA	NA	chr3:160117012-160118878	Island	AACTCGTTTCTCCACGTCGGTGCGCGCTTGCATCCCTGGCCCCGAAAGCGTGGGAATGTC[CG]GAAATGCTGGCGTATGGGAGTTCCTTAATTAGAAATGCGTTAGCGAATATTATACGCTTA	ATTCGCTAACGCATTTCTAATTAAGGAACTCCCATACGCCAGCATTTCCG	SMC4;SMC4;IFT80	NM_005496;NM_001002800;NM_020800	TSS200;5'UTR;TSS1500					3:161600128-161600953			SMC4;IFT80;IFT80;SMC4;SMC4;SMC4;SMC4;IFT80;SMC4	ENST00000357388.3;ENST00000477495.1;ENST00000496589.1;ENST00000392788.3;ENST00000469762.1;ENST00000462787.1;ENST00000462787.1;ENST00000326448.7;ENST00000344722.5	5'UTR;TSS1500;TSS1500;5'UTR;5'UTR;5'UTR;1stExon;TSS1500;TSS200	SMC4;SMC4;IFT80;IFT80;IFT80;IFT80;IFT80;IFT80;IFT80;IFT80;IFT80;SMC4;SMC4;SMC4;SMC4;SMC4;SMC4;SMC4;SMC4;SMC4;SMC4;SMC4;SMC4;IFT80;IFT80;IFT80;IFT80;IFT80;SMC4;SMC4;SMC4	ENST00000497311.1;ENST00000357388.3;ENST00000465537.1;ENST00000487943.1;ENST00000468327.1;ENST00000486856.1;ENST00000478460.1;ENST00000472773.1;ENST00000477495.1;ENST00000489004.1;ENST00000496589.1;ENST00000465903.1;ENST00000485645.1;ENST00000392788.3;ENST00000472991.1;ENST00000469762.1;ENST00000467468.1;ENST00000469858.1;ENST00000489573.1;ENST00000462787.1;ENST00000462787.1;ENST00000490207.1;ENS…	5'UTR;5'UTR;TSS1500;TSS1500;TSS1500;TSS1500;TSS1500;TSS1500;TSS1500;TSS1500;TSS1500;5'UTR;5'UTR;5'UTR;5'UTR;5'UTR;5'UTR;5'UTR;5'UTR;5'UTR;1stExon;5'UTR;5'UTR;TSS1500;TSS1500;TSS1500;TSS1500;TSS1500;TSS200;5'UTR;5'UTR	chr3:160117780-160118430	3						TRUE
cg18838207	1.76606	0.00336754	chr2	190649256	-	cg18838207	80705925	83699494	CACATACATACTAAATACAAATACAAATACAAAATTAAACCTACACATCA	CGCGTACGTACTAAATACGAATACGAATACGAAATTAAACCTACGCATCG	I	A	Red	rs5742932	0.073454	NA	NA	NA	NA	chr2:190648566-190649484	Island	CGCTCTGCCGCGCGCGTGCGTGCTGGGTGCGGGTGCGGGTGCGGGGTTGGGCCTGCGCAT[CG]GGTGAGACGCTGGCTGCTTGCGGCTAGTGGATGGTAATTGCCTGCCTCGCGCTAGCAGGA	CGCGTGCGTGCTGGGTGCGGGTGCGGGTGCGGGGTTGGGCCTGCGCATCG	PMS1;PMS1;PMS1;ORMDL1;PMS1;PMS1;PMS1;ORMDL1	NM_001128144;NM_001128144;NM_001128143;NM_001128150;NM_000534;NM_000534;NM_001128143;NM_016467	5'UTR;1stExon;1stExon;TSS200;5'UTR;1stExon;5'UTR;TSS200	high-CpG:190357384-190357535				2:190356764-190357753	2:190648043-190649816	Promoter_Associated	ORMDL1;PMS1;PMS1;ORMDL1;ORMDL1;PMS1;PMS1;PMS1;PMS1;PMS1;PMS1;PMS1;PMS1;PMS1;ORMDL1;PMS1;PMS1;PMS1;PMS1	ENST00000325795.3;ENST00000392338.2;ENST00000447232.2;ENST00000392350.3;ENST00000392349.4;ENST00000441310.2;ENST00000441310.2;ENST00000409985.1;ENST00000409985.1;ENST00000418224.3;ENST00000409823.3;ENST00000409823.3;ENST00000374826.4;ENST00000374826.4;ENST00000409519.1;ENST00000421722.1;ENST00000392338.2;ENST00000418224.3;ENST00000421722.1	TSS1500;1stExon;TSS200;TSS200;TSS200;1stExon;5'UTR;1stExon;5'UTR;1stExon;1stExon;5'UTR;1stExon;5'UTR;TSS1500;1stExon;5'UTR;5'UTR;5'UTR	ORMDL1;ORMDL1;PMS1;PMS1;PMS1;ORMDL1;ORMDL1;PMS1;PMS1;PMS1;PMS1;PMS1;PMS1;PMS1;PMS1;PMS1;PMS1;PMS1;PMS1;PMS1;ORMDL1;PMS1;ORMDL1;PMS1;PMS1;PMS1	ENST00000325795.3;ENST00000442547.1;ENST00000392338.2;ENST00000424766.1;ENST00000447232.2;ENST00000392350.3;ENST00000392349.4;ENST00000441310.2;ENST00000441310.2;ENST00000409985.1;ENST00000409985.1;ENST00000342075.4;ENST00000446877.1;ENST00000446877.1;ENST00000409823.3;ENST00000409823.3;ENST00000374826.4;ENST00000374826.4;ENST00000450931.1;ENST00000450931.1;ENST00000409519.1;ENST00000421722.1;ENS…	TSS1500;TSS1500;1stExon;TSS200;TSS200;TSS200;TSS200;1stExon;5'UTR;1stExon;5'UTR;1stExon;1stExon;5'UTR;1stExon;5'UTR;1stExon;5'UTR;1stExon;5'UTR;TSS1500;1stExon;TSS1500;5'UTR;5'UTR;5'UTR	chr2:190648985-190649690	3						TRUE
cg11706467	1.76463	0.0100111	chr2	155554707	-	cg11706467	44784872	60670531	ACATAAATAAAAAACATTACACCAATACCCAACAAACATACCTTTAAACA	ACGTAAATAAAAAACGTTACACCAATACCCGACAAACATACCTTTAAACG	I	A	Red	NA	NA	NA	NA	NA	NA	chr2:155554005-155556069	Island	TGAGCCCGGAGGGCGTGGGTAGGGGGCGTTGCACCAGTGCCCGGCAGACATGCCTTTGGG[CG]GGATTTTGGCTAAAAGATAGGAGACAGGTGCGCCGGGGGTGCGGGGAGCGGTCCCAGGGG	CGCCCAAAGGCATGTCTGCCGGGCACTGGTGCAACGCCCCCTACCCACGC	KCNJ3	NM_002239	TSS1500					2:155262232-155264399			KCNJ3;AC061961.2;KCNJ3	ENST00000544049.1;ENST00000443901.1;ENST00000295101.2	TSS1500;TSS1500;TSS200	KCNJ3;AC061961.2;KCNJ3	ENST00000544049.1;ENST00000443901.1;ENST00000295101.2	TSS1500;TSS1500;TSS200	chr2:155553885-155554795	3						TRUE
cg02682981	1.76449	0.00410796	chr22	39151639	-	cg02682981	21630150	99658938	AAAAAATAAATCAAAACACAAACCACAAACCCAAATAAAAACTAAATCCA	AAAAAATAAATCAAAACGCGAACCGCGAACCCGAATAAAAACTAAATCCG	I	A	Red	NA	NA	NA	NA	NA	NA	chr22:39151457-39152476	Island	GGGGCGGGGGCCAGGAGGTGAGTCAGGGCGCGGGCCGCGGACCCGGGTGGAGGCTGGATC[CG]GCCCAGCACGTCCCGGAGAGGAGGAAGCAGGCCTGGCGGCGCGGCCCCGCCCGAGTGGCC	AGGAGGTGAGTCAGGGCGCGGGCCGCGGACCCGGGTGGAGGCTGGATCCG	SUN2;SUN2;SUN2	NM_015374;NM_001199579;NM_001199580	5'UTR;5'UTR;TSS200	high-CpG:37481414-37482000				22:37481157-37482376	22:39150531-39152500	Promoter_Associated	SUN2;SUN2;SUN2;SUN2;SUN2	ENST00000216064.4;ENST00000405018.1;ENST00000411587.2;ENST00000405510.1;ENST00000406622.1	5'UTR;5'UTR;TSS1500;TSS200;5'UTR	SUN2;SUN2;SUN2;SUN2;SUN2;SUN2;SUN2;SUN2;SUN2;SUN2;SUN2;SUN2	ENST00000216064.4;ENST00000405018.1;ENST00000438058.1;ENST00000417332.1;ENST00000494273.1;ENST00000411587.2;ENST00000452294.1;ENST00000456894.1;ENST00000405510.1;ENST00000439339.1;ENST00000433561.1;ENST00000406622.1	5'UTR;5'UTR;5'UTR;TSS1500;TSS1500;TSS1500;TSS1500;TSS1500;TSS200;TSS1500;TSS200;5'UTR	chr22:39150320-39151875	3
cg03667968	1.76381	0.0287364	chr5	112073438	-	cg03667968	38623837	71645132	AAACTATACAATTAAACAAAACCCTATACCCCACTACAAAATACAAATCA	AAACTATACGATTAAACGAAACCCTATACCCCACTACGAAATACGAATCG	I	A	Red	NA	NA	NA	NA	NA	NA		OpenSea	CTAGGGCTAGGCAGGCTGTGCGGTTGGGCGGGGCCCTGTGCCCCACTGCGGAGTGCGGGT[CG]GGAAGCGGAGAGAGAAGCAGCTGTGTAATCCGCTGGATGCGGACCAGGGCGCTCCCCATT	AGGCTGTGCGGTTGGGCGGGGCCCTGTGCCCCACTGCGGAGTGCGGGTCG	APC;APC;APC	NM_000038;NM_001127510;NM_001127511	TSS200;TSS200;5'UTR					5:112101203-112101470	5:112073227-112074098	Promoter_Associated	APC;APC;APC	ENST00000257430.4;ENST00000508376.2;ENST00000457016.1	TSS200;TSS200;5'UTR	APC;APC;APC;APC;APC;APC;APC	ENST00000512211.2;ENST00000508624.1;ENST00000257430.4;ENST00000508376.2;ENST00000509732.1;ENST00000457016.1;ENST00000505350.1	TSS1500;TSS200;TSS200;TSS200;5'UTR;5'UTR;5'UTR	chr5:112073385-112073635	3						TRUE
cg07680232	1.76235	0.0138651	chr4	119757755	-	cg07680232	8694555	21613298	ATTTAAAAACAAATCTAACACATATACACACACATTTAATAACATACCCA	GTTTAAAAACGAATCTAACACGTATACACGCACATTTAATAACGTACCCG	I	T	Red	NA	NA	NA	NA	NA	NA	chr4:119757033-119757811	Island	GGGGAGATTACCGTTTAAAGGCGAATCTGGCACGTGTACACGCACATTTGATGACGTACC[CG]TGCAATGCACTACAGAGGAAGGAACGCCCAAAGCAGCCTGGCAACGTGTAACGCGGGAGG	CGGGTACGTCATCAAATGTGCGTGTACACGTGCCAGATTCGCCTTTAAAC	SEC24D	NM_014822	TSS1500					4:119977154-119977259	4:119757574-119757839	Promoter_Associated	SEC24D;SEC24D;SEC24D	ENST00000280551.6;ENST00000379735.5;ENST00000419654.2	TSS1500;TSS1500;5'UTR	SEC24D;SEC24D;SEC24D;SEC24D;SEC24D;SEC24D;SEC24D;SEC24D;SEC24D	ENST00000505280.1;ENST00000503683.1;ENST00000514561.1;ENST00000509818.1;ENST00000506622.1;ENST00000280551.6;ENST00000379735.5;ENST00000503683.1;ENST00000419654.2	3'UTR;5'UTR;5'UTR;5'UTR;5'UTR;TSS1500;TSS1500;1stExon;5'UTR	chr4:119757545-119757930	3						TRUE
cg20606489	1.75918	0.0473429	chr6	168630308	+	cg20606489	6705520	1787270	AAACCCCAAAAACCTACATTATAAATAACACCCCCAACAAATCTCATACA	AAACCCCAAAAACCTACGTTATAAATAACGCCCCCAACGAATCTCATACG	I	C	Grn	NA	NA	NA	NA	NA	NA	chr6:168630046-168630390	Island	CTGAAACTCACCAGTTGCCAAACCACCTGCGCCCGGAACTTACTGGCTCCCAGACCGCTG[CG]CATGAGACTCGCTGGGGGCGTTACTCACAACGCAGGCTCCTGGGGCCCTCCAGAGACTCC	GGGCCCCAGGAGCCTGCGTTGTGAGTAACGCCCCCAGCGAGTCTCATGCG								6:168372368-168373190			RP11-503C24.3	ENST00000434596.1	TSS200	RP11-503C24.3	ENST00000434596.1	TSS200								TRUE
cg08491314	1.75737	0.00355766	chrX	124336782	+	cg08491314	57617862	89791144	CCAAAAACTTAATCCCCAAAATTCAACAACAACCAACATATCTACAAACA	CCAAAAACTTAATCCCCGAAATTCAACAACGACCAACATATCTACGAACG	I	C	Grn	NA	NA	NA	NA	NA	NA	chrX:124336770-124336991	Island	TGTTATGGAGTGGAAGAAAGTGAGGTTACATTTCCCCAAGCCTGCCTAGCGGGTGCTTGG[CG]CTCGCAGATATGCTGGCCGTTGCTGAATCTCGGGGACCAAGTCTCTGGATGAAATGCGGA	CCAGAGACTTGGTCCCCGAGATTCAGCAACGGCCAGCATATCTGCGAGCG						CDMR		X:124164339-124165922									chrX:124336320-124336890	3						TRUE
cg24453836	1.75648	0.0166229	chr1	179923973	-	cg24453836	27781949	43707842	CACCACTCCTCCTCCATATCAATTATTAAACTATAATAACAACTAAACCA	CGCCGCTCCTCCTCCGTATCAATTATTAAACTATAATAACGACTAAACCG	I	C	Grn	NA	NA	NA	NA	NA	NA	chr1:179923716-179924419	Island	CGCTGCCGCTGGCGCCGCTCCTCCTCCGTGTCAGTTGTTGGGCTGTAATGGCGACTGGGC[CG]CCCCTGACGAAGTGACTCCCGGGCCGGGGAGCGGGGCCAGACCTGCGCCAGAGAGAACTG	CGGCCCAGTCGCCATTACAGCCCAACAACTGACACGGAGGAGGAGCGGCG	CEP350;CEP350	NM_014810;NM_014810	5'UTR;1stExon					1:178190069-178191087	1:179923560-179924286	Promoter_Associated	RP11-533E19.5;CEP350;CEP350	ENST00000567904.1;ENST00000367607.3;ENST00000367607.3	TSS1500;1stExon;5'UTR	RP11-533E19.5;CEP350;CEP350;CEP350;CEP350	ENST00000567904.1;ENST00000367607.3;ENST00000491495.2;ENST00000491495.2;ENST00000367607.3	TSS1500;1stExon;5'UTR;1stExon;5'UTR	chr1:179923605-179923975	3						TRUE
cg01271641	1.75503	0.0364774	chr2	61765778	+	cg01271641	82654275	11636984	AAAAAATCAAAAACTCAAAAACAAACTACTCTTAATTAACAACTCATTCA	AAAAAATCGAAAACTCGAAAACGAACTACTCTTAATTAACAACTCGTTCG	I	A	Red	NA	NA	NA	NA	NA	NA	chr2:61765406-61766091	Island	GGACGAAGAGCAGGGATGAGTAGAAAAGAGAGCGAAGGAAAGCCGCGTGGAGGATTCGTT[CG]AACGAGCTGTCAATCAAGAGCAGCCCGCCCTCGAGCTCTCGACTTCCCTTCCCCCTGCGG	CGAACGAGCTGTCAATCAAGAGCAGCCCGCCCTCGAGCTCTCGACTTCCC	XPO1	NM_003400	TSS1500					2:61618425-61619779	2:61765220-61766040	Promoter_Associated	XPO1;XPO1;XPO1	ENST00000481214.1;ENST00000406957.1;ENST00000401558.2	TSS1500;TSS1500;TSS1500	XPO1;XPO1;XPO1;XPO1;XPO1;XPO1	ENST00000457483.1;ENST00000481214.1;ENST00000428210.1;ENST00000406957.1;ENST00000401558.2;ENST00000443240.1	TSS1500;TSS1500;TSS1500;TSS1500;TSS1500;TSS200	chr2:61765320-61765975	3						TRUE
cg06829893	1.75101	0.0454397	chr2	27346593	+	cg06829893	30769264	76621216	AACAACACTAATTAATCACAAAACTAAATAACTAATCACCTAATACCTCA	AACGACGCTAATTAATCGCGAAACTAAATAACTAATCGCCTAATACCTCG	I	C	Grn	NA	NA	NA	NA	NA	NA	chr2:27346380-27346766	Island	AGGGGAAGAAGGCAGGGGAGGGCGGGAGGCCATTCGCAGGTCACTCGGGTTAGATCCGCG[CG]AGGCACTAGGCGACCAGCCACCCAGCCCCGCGACCAACTAGCGCCGCCTCTCGCCGCCCA	GGCGGCGCTAGTTGGTCGCGGGGCTGGGTGGCTGGTCGCCTAGTGCCTCG	ABHD1	NM_032604	TSS200					2:27199938-27200257			ABHD1	ENST00000316470.4	TSS200	ABHD1;ABHD1;ABHD1;ABHD1;ABHD1	ENST00000489120.1;ENST00000448950.1;ENST00000316470.4;ENST00000420647.1;ENST00000416071.1	TSS200;TSS200;TSS200;TSS200;TSS200	chr2:27346125-27347135	3						TRUE
cg14794494	1.75047	0.0327875	chrX	77359564	+	cg14794494	76653338		CRCTACCATTACTCCCTAACRCTATCCRTCTACRAAAATACTAATAAAAC		II			rs150921338	0.014466	NA	NA	NA	NA	chrX:77359303-77359979	Island	CTAAGTCGGGAAGGTTCCTTGCGGTTCGCGGCGTGCCGGACGTGACAAACGGAAGCCGCA[CG]TCTCACTAGTACCCTCGCAGACGGACAGCGCCAGGGAGCAATGGCAGCGCGCCGACCGCG	GCTGCCATTGCTCCCTGGCGCTGTCCGTCTGCGAGGGTACTAGTGAGACG	PGK1	NM_000291	TSS200					X:77246011-77247167	X:77359057-77359965	Promoter_Associated	PGK1;PGK1	ENST00000373316.4;ENST00000450919.2	TSS200;TSS200	PGK1;PGK1;PGK1;PGK1	ENST00000373316.4;ENST00000450919.2;ENST00000477335.1;ENST00000491291.1	TSS200;TSS200;5'UTR;5'UTR	chrX:77359400-77359715	3						TRUE
cg21117373	1.7494	0.00208941	chr7	74071882	-	cg21117373	68759236	8637281	TCAAATTCAAAACTAACCAACACAATACTTCCTAAAAATTATAATCCACA	TCGAATTCGAAACTAACCGACGCGATACTTCCTAAAAATTATAATCCACG	I	A	Red	NA	NA	NA	NA	NA	NA	chr7:74071547-74073035	Island	CTTGCCTCGTCCTCGGGTTCGGGGCTAGCCGGCGCGGTGCTTCCTGGGAGTTGTAGTCCA[CG]ACCGCCGCCGCCGCGTTGACGGGGAACGCATCCGAAACTACAACTCCCGCTGGGCGGCGC	TCGGGTTCGGGGCTAGCCGGCGCGGTGCTTCCTGGGAGTTGTAGTCCACG	GTF2I;GTF2I;GTF2I;GTF2I;GTF2I	NM_033001;NM_032999;NM_033000;NM_001163636;NM_001518	TSS200;TSS200;TSS200;TSS200;TSS200					7:73709246-73709889	7:74071547-74072084	Promoter_Associated	GTF2I;GTF2I;GTF2I;GTF2I	ENST00000353920.4;ENST00000324896.4;ENST00000539339.1;ENST00000443166.1	TSS1500;TSS200;TSS200;TSS1500	GTF2I;GTF2I;GTF2I;GTF2I;GTF2I	ENST00000353920.4;ENST00000485000.1;ENST00000324896.4;ENST00000539339.1;ENST00000443166.1	TSS1500;TSS200;TSS200;TSS200;TSS1500	chr7:74071705-74071975	3						TRUE
cg15892785	1.74913	0.0112067	chr1	6309343	-	cg15892785	46606287	92713165	AATAACACATATCTACACACAAAACAAAAACAAACATCTTTAATACTACA	AATAACGCATATCTACGCGCGAAACGAAAACGAACGTCTTTAATACTACG	I	A	Red	rs1883608	0.415069	NA	NA	NA	NA	chr1:6309163-6310092	Island	ACCCCTGGGAGGGGTGGCGCATGTCTGCGCGCGGGGCGGAGGCGGGCGTCTTTGGTGCTG[CG]GCCCCGGAGAGCGGCCTGGCCTGCCTGGCGTCCGTGGGGAGGCGCCGGCGGTCCTAGGAC	GGTGGCGCATGTCTGCGCGCGGGGCGGAGGCGGGCGTCTTTGGTGCTGCG	GPR153	NM_207370	3'UTR					1:6231662-6232873	1:6309111-6310161	Unclassified_Cell_type_specific	GPR153	ENST00000377893.2	3'UTR	GPR153	ENST00000377893.2	3'UTR	chr1:6308905-6310555	3						TRUE
cg08584628	1.74765	0.00900056	chr5	178286875	+	cg08584628	7680344	45779541	AAACACTAACTTTCTAAAAAATATAATTCCACACATTTAAAACAAAATCA	AAACGCTAACTTTCTAAAAAATATAATTCCACGCGTTTAAAACGAAATCG	I	C	Grn	NA	NA	NA	NA	NA	NA	chr5:178286874-178287942	Island	CCGGGGCTCTACAGCTCACCCGGGCCCTCTCATAGGTCTGGGCGCCTAACAGCTCAGCTG[CG]ACCTCGCCTCAAACGCGTGGAACTACACTTCCCAGAAAGCCAGCGTCCTCCCGTGGACTC	GGACGCTGGCTTTCTGGGAAGTGTAGTTCCACGCGTTTGAGGCGAGGTCG	ZNF354B	NM_058230	TSS200					5:178219385-178220678	5:178286357-178287606	Unclassified	ZNF354B;RP11-281O15.3	ENST00000322434.3;ENST00000367003.4	TSS200;5'UTR	ZNF354B;ZNF354B;RP11-281O15.3	ENST00000520377.1;ENST00000322434.3;ENST00000367003.4	TSS1500;TSS200;5'UTR	chr5:178286800-178287295	3						TRUE
cg07805699	1.74549	0.0322689	chr3	159481815	-	cg07805699	65693560	21634862	AAACAAAAAATAATCTCAACACCTAAAACAAAATACAAAATTAATAACCA	AAACGAAAAATAATCTCAACGCCTAAAACGAAATACGAAATTAATAACCG	I	C	Grn	NA	NA	NA	NA	NA	NA	chr3:159480946-159483023	Island	CGGGCCGGGCCGGGGCGGGGGGTGGTCTCAGCGCCTAGAGCGAGATGCGAAATTAGTAGC[CG]CCCACCCCCTTCTCAGTTCCCGCCCCCAGGGAATTATAATTTCCTGGGAAAGTGTCTGGT	GGGCGGGGGGTGGTCTCAGCGCCTAGAGCGAGATGCGAAATTAGTAGCCG	SCHIP1	NM_014575	Body	high-CpG:160964068-160964739				3:160963514-160966135			IQCJ-SCHIP1;IQCJ-SCHIP1;IQCJ-SCHIP1	ENST00000460298.1;ENST00000460298.1;ENST00000467442.1	1stExon;5'UTR;5'UTR	IQCJ-SCHIP1;IQCJ-SCHIP1;IQCJ-SCHIP1;IQCJ-SCHIP1;IQCJ-SCHIP1;IQCJ-SCHIP1	ENST00000473061.1;ENST00000467377.1;ENST00000460298.1;ENST00000460298.1;ENST00000472451.1;ENST00000467442.1	TSS1500;5'UTR;1stExon;5'UTR;TSS200;5'UTR	chr3:159481320-159482735	3						TRUE
cg00632861	1.74513	0.0399335	chr13	46626485	+	cg00632861	98704555	80726577	ACATTCTATAAATTAATATAAATATCTAAAAAAAACATTAAACAAACCCA	ACGTTCTATAAATTAATATAAATATCTAAAAAAAACATTAAACGAACCCG	I	T	Red	NA	NA	NA	NA	NA	NA	chr13:46626454-46627019	Island	AGCTCAAAATCCCAGTGACTCAAGCAAAGACGGGGGGGGGTAACCCGGGCCTCCGCATTA[CG]GGTCCGCTCAATGCCTTCCCCAGATACCCACACCAATTCACAGAACGCTTACTTCCTCCC	CGGGTCCGCTCAATGCCTTCCCCAGATACCCACACCAATTCACAGAACGC	ZC3H13	NM_015070	5'UTR					13:45524297-45524766	13:46626121-46627251	Promoter_Associated	ZC3H13;ZC3H13;ZC3H13	ENST00000242848.4;ENST00000282007.3;ENST00000431251.2	5'UTR;5'UTR;5'UTR	ZC3H13;ZC3H13;ZC3H13;ZC3H13	ENST00000428921.1;ENST00000242848.4;ENST00000282007.3;ENST00000431251.2	5'UTR;5'UTR;5'UTR;5'UTR	chr13:46626200-46626715	3						TRUE
cg08056146	1.74494	0.0117786	chr8	10588013	+	cg08056146	20775520	63784905	CAAAACTAATAAATCAAAAACCAAATCACAACTACAAACCAAATTAAACA	CGAAACTAATAAATCAAAAACCGAATCGCGACTACGAACCAAATTAAACG	I	C	Grn	NA	NA	NA	NA	NA	NA	chr8:10587304-10591109	Island	CGGGTCGCCTCGCTTCGCCTGGCGGGGCAGGCGCGGACCTGGCCCTCGCACGGGTCGGGG[CG]TCCAACTTGGCCCGCAGCCGCGACCCGGCCCCTGATTTATCAGCTTCGGGCGGCCGCGTC	CGAAGCTGATAAATCAGGGGCCGGGTCGCGGCTGCGGGCCAAGTTGGACG	SOX7;SOX7	NM_031439;NM_031439	1stExon;5'UTR			DMR		8:10624715-10626504	8:10587262-10588608	Unclassified_Cell_type_specific	SOX7;SOX7;CTD-2135J3.3	ENST00000304501.1;ENST00000304501.1;ENST00000506149.2	1stExon;5'UTR;5'UTR	SOX7;SOX7;CTD-2135J3.3;CTD-2135J3.3	ENST00000304501.1;ENST00000304501.1;ENST00000506149.2;ENST00000519568.1	1stExon;5'UTR;5'UTR;5'UTR	chr8:10586685-10588595	3					TRUE	TRUE
cg24047311	1.74297	0.0102378	chr1	1004464	+	cg24047311	90770909	88714593	AAAAACAAAACTTACCAATAACAATAAAATCATCCTAAAAAATAAAATCA	AAAAACGAAACTTACCGATAACGATAAAATCGTCCTAAAAAATAAAATCG	I	T	Red	NA	NA	NA	NA	NA	NA	chr1:1002663-1005318	Island	CTGCTATAGCCCCACCCCTCCGGGCGACCCCACCCCTCCGGACGACCCCACCCCTCAGGA[CG]ACCCCACCCCTCAGGACGACCCCACCGCTACCGGCAAGCCCCGCCCCTCATCAGCAGCCC	CGACCCCACCCCTCAGGACGACCCCACCGCTACCGGCAAGCCCCGCCCCT								1:993420-995181									chr1:1003885-1004855	3						TRUE
cg00942346	1.7387	0.0361146	chr16	22207412	-	cg00942346	4779570	11674976	AAATTTTCCTTAAACATAATCCTACCTACAACCACATAAAAACACTCCCA	AAATTTTCCTTAAACGTAATCCTACCTACAACCACGTAAAAACGCTCCCG	I	T	Red	NA	NA	NA	NA	NA	NA		OpenSea	GGATTTGATTTTGAGTTTTCCTTGGGCGTGATCCTGCCTACAGCCACGTAGGGGCGCTCC[CG]TGCTGCCGCTTCCTCCCGGGTGGGCCGGGATCTTGCGTGGAGCCCCAGTTTGTATGTTGG	CGGGAGCGCCCCTACGTGGCTGTAGGCAGGATCACGCCCAAGGAAAACTC								16:22114879-22115057	16:22206949-22207876	NonGene_Associated							chr16:22207320-22207690	3						TRUE
cg00221969	1.73704	0.0387458	chr16	447463	-	cg00221969	15751226	8789417	CAAAAACCTCAAAACACAAACTACAAAATCCATCCAAATTAAAAAAAACA	CAAAAACCTCGAAACGCGAACTACGAAATCCGTCCGAATTAAAAAAAACG	I	C	Grn	rs7190051	0.4331	NA	NA	NA	NA	chr16:447160-447649	Island	GTCCGACTCCCCCAGAGGCCTCGGGGCGCGGGCTGCGGGGTCCGTCCGAGTTGGGGAAGG[CG]CCGGCTCGCACCCGCACGCCCCTCCAGTGCCCGTCCGGCTCTGCGGCTCCTTCTCGCCTC	CAGAGGCCTCGGGGCGCGGGCTGCGGGGTCCGTCCGAGTTGGGGAAGGCG	NME4	NM_005009	Body					16:387080-387936	16:446619-448593	Promoter_Associated	NME4;NME4	ENST00000450036.1;ENST00000397722.1	TSS1500;5'UTR	NME4;NME4;NME4;NME4;NME4	ENST00000450036.1;ENST00000397722.1;ENST00000454619.1;ENST00000468031.1;ENST00000460297.1	TSS1500;5'UTR;5'UTR;TSS1500;5'UTR	chr16:447420-447975	3						TRUE
cg18870995	1.73448	0.00216159	chr13	103054146	+	cg18870995	19652952	44623880	TAAAAAAAAATTTTTTCTCCAACCCTTTAATAATAATCCAATAATAATCA	TAAAAAAAAATTTTTTCTCCAACCCTTTAATAATAATCCGATAATAATCG	I	A	Red	NA	NA	NA	NA	NA	NA	chr13:103052361-103052944	S_Shore	TTCTTTGAGACTTCTCAGTGATTGTTTGTTTTCGGCCAGGGTGAATGATTTATCCCCCCT[CG]ATCACCACCGGATTATTACCAAAGGGTTGGAGAAAAAATCCTTTTTCAGCATGAAGCCAA	TGAAAAAGGATTTTTTCTCCAACCCTTTGGTAATAATCCGGTGGTGATCG	FGF14	NM_175929	TSS200			CDMR	TRUE				FGF14	ENST00000376131.3	TSS200	FGF14;FGF14-IT1	ENST00000376131.3;ENST00000418923.1	TSS200;3'UTR			chr13:103054141-103055110	6	chr13:103051458-103055125	6
cg13758712	1.73387	0.0369518	chr21	28218959	+	cg13758712	56786918	99784371	AAAAACCAATTCAAACACTAACACAAAAACACACAAATATAAAAATTACA	GAAAACCAATTCGAACACTAACGCGAAAACGCGCGAATATAAAAATTACG	I	A	Red	NA	NA	NA	NA	NA	NA	chr21:28216558-28218117	S_Shore	TCACAGGCGGAAAGCCGCGGGGACAATGGCGAGAGCGACCGCCCTAGCCCCGGGCGGACC[CG]CAACCCTCACACTCGCGCGCCCCCGCGTTAGTGCTCGAACTGGTCTCCGCCTTTCCGCCC	GGAGACCAGTTCGAGCACTAACGCGGGGGCGCGCGAGTGTGAGGGTTGCG	ADAMTS1	NM_006988	TSS1500		chr21:28218728-28218728	CDMR		21:27140205-27140990	21:28218420-28219101	Unclassified	ADAMTS1	ENST00000284984.2	TSS1500	ADAMTS1	ENST00000284984.2	TSS1500	chr21:28218405-28219235	3						TRUE
cg04670845	1.7333	0.00263396	chr3	62304534	+	cg04670845	20645867	61621103	AAAACACAAAAAATTCATAAAATATAATCACAACAACCAAAAAATAAACA	AAAACGCGAAAAATTCGTAAAATATAATCGCGACAACCAAAAAATAAACG	I	T	Red	NA	NA	NA	NA	NA	NA	chr3:62304514-62304780	Island	CTTTCCCTAGGGTTCATAAAGACCCTTTCAAGCCACCCTCCCGCGCGCCGCGTTACCACA[CG]CCCACCTCCTGGTTGCCGCGACTACACCTCACGAACTTTTCGCGCCCCAAGGCGGCCCTT	CGCCCACCTCCTGGTTGCCGCGACTACACCTCACGAACTTTTCGCGCCCC	C3orf14;C3orf14;C3orf14;C3orf14;PTPRG-AS1;PTPRG-AS1;PTPRG-AS1	NM_001291942;NM_001291943;NM_001291941;NM_020685;NR_038283;NR_038282;NR_038281	TSS200;TSS200;TSS200;TSS200;Body;Body;Body					3:62279510-62280213	3:62304431-62305229	Promoter_Associated_Cell_type_specific	C3orf14;C3orf14;RP11-204J18.3;RP11-204J18.3;C3orf14;C3orf14;C3orf14;RP11-204J18.3;RP11-204J18.3;RP11-204J18.3;RP11-204J18.3;RP11-204J18.3;RP11-204J18.3;RP11-204J18.3	ENST00000542214.1;ENST00000462069.1;ENST00000498655.1;ENST00000475371.1;ENST00000486169.1;ENST00000232519.5;ENST00000494481.1;ENST00000466893.1;ENST00000490916.1;ENST00000474795.1;ENST00000462497.1;ENST00000475371.1;ENST00000479018.1;ENST00000495542.1	TSS1500;TSS200;TSS200;1stExon;TSS200;TSS200;TSS200;3'UTR;3'UTR;3'UTR;3'UTR;3'UTR;3'UTR;3'UTR	C3orf14;C3orf14;C3orf14;RP11-204J18.3;RP11-204J18.3;C3orf14;C3orf14;C3orf14;RP11-204J18.3;C3orf14;RP11-204J18.3;RP11-204J18.3;RP11-204J18.3;RP11-204J18.3;RP11-204J18.3;RP11-204J18.3;RP11-204J18.3	ENST00000491323.1;ENST00000542214.1;ENST00000462069.1;ENST00000498655.1;ENST00000475371.1;ENST00000486169.1;ENST00000232519.5;ENST00000465142.1;ENST00000479588.1;ENST00000494481.1;ENST00000466893.1;ENST00000490916.1;ENST00000474795.1;ENST00000462497.1;ENST00000475371.1;ENST00000479018.1;ENST00000495542.1	TSS1500;TSS1500;TSS200;TSS200;1stExon;TSS200;TSS200;TSS200;TSS1500;TSS200;3'UTR;3'UTR;3'UTR;3'UTR;3'UTR;3'UTR;3'UTR			chr3:62304326-62305311	6	chr3:62303564-62305935	6
cg15891112	1.73325	9.0028e-05	chr1	159141371	+	cg15891112	92795544	17735926	AAACCAAAAAAAAACCAACACTACTACAATCACAAAAATTAAATAAAACA	AAACCGAAAAAAAACCGACGCTACTACAATCGCGAAAATTAAATAAAACG	I	C	Grn	NA	NA	NA	NA	NA	NA	chr1:159141202-159141718	Island	GCGACCAGCCCAGCCCCCCGCCAAACCCCCTCCACCTCCAACCAAATGGTTTGCTCCGAG[CG]CCCTATTTAATCCCCGCGACTGCAGCAGCGCCGGCTCCCTCCCGGTCCCCACCTCGGCCC	CGCCCTATTTAATCCCCGCGACTGCAGCAGCGCCGGCTCCCTCCCGGTCC	CADM3;CADM3	NM_021189;NM_001127173	TSS200;TSS200	high-CpG:157407982-157408029				1:157407953-157408694			CADM3	ENST00000368124.4	TSS200	CADM3;CADM3	ENST00000368124.4;ENST00000416746.1	TSS200;TSS200	chr1:159140485-159142315	3
cg14090491	1.73179	0.0273247	chrX	136978464	+	cg14090491	99674203		AAATTTACTATACCCCTTACTACCCCTACTACCTATATTAAAAAACTACC		II			NA	NA	NA	NA	NA	NA		OpenSea	GAATTTTTTGTTTGCCTTGTAAAGCAGGGAAAACAAAGCAATGTTTAGCATACGTGTTCA[CG]GTAGTTCCTCAACACAGGCAGCAGGGGCAGCAAGGGGCACAGCAAATTCTGGTGCCATGC	CGGTAGTTCCTCAACACAGGCAGCAGGGGCAGCAAGGGGCACAGCAAATT																	chrX:136978360-136978630	3
cg06551387	1.73046	0.0383472	chr21	38071323	-	cg06551387	12764236	79670993	AAAACACACCTATAACTCCAAAACCACAACAAAATCAAAAACAAAATTCA	AAAACGCGCCTATAACTCCAAAACCGCGACGAAATCGAAAACAAAATTCG	I	C	Grn	NA	NA	NA	NA	NA	NA	chr21:38068193-38073891	Island	GGCAGCGACGCGGAGGCGCGCCTGTGACTCCAGGGCCGCGGCGGGGTCGGAGGCAAGATT[CG]CCGCCCCCGCCCCCGCCGCGGTCCCTCCCCCCTCCCGCTCCCCCCTCCGGGACCCAGGCG	GAGGCGCGCCTGTGACTCCAGGGCCGCGGCGGGGTCGGAGGCAAGATTCG	SIM2;SIM2	NM_005069;NM_009586	TSS200;TSS200					21:36990064-36994369			SIM2;AP000697.6;SIM2;SIM2	ENST00000430056.3;ENST00000430607.1;ENST00000460783.1;ENST00000290399.6	TSS1500;3'UTR;TSS200;TSS200	SIM2;AP000697.6;SIM2;SIM2	ENST00000430056.3;ENST00000430607.1;ENST00000460783.1;ENST00000481185.1	TSS1500;3'UTR;TSS200;TSS200	chr21:38069505-38072575	3
cg00127545	1.72961	0.0108906	chr3	51705085	-	cg00127545	80641854	78643858	TCAACAACCAAATAATTTATTAAAAACAAAAAAATACACCATAAATTCCA	TCAACAACCGAATAATTTATTAAAAACGAAAAAATACGCCGTAAATTCCG	I	C	Grn	NA	NA	NA	NA	NA	NA	chr3:51705062-51706022	Island	GCTAAATCAACCTCAGCAACCGGATAGTTTGTTGGAGGCGGGAAGGTACGCCGTGGGTTC[CG]CCGCAGCCAGCGCTGGGGCTAGGCACACGCCCGTTGCCATGGAGACGGGGCGGGGCAGGC	TCAGCAACCGGATAGTTTGTTGGAGGCGGGAAGGTACGCCGTGGGTTCCG	TEX264;TEX264;TEX264	NM_001129884;NR_024012;NM_015926	TSS200;TSS200;TSS200					3:51680113-51681062	3:51704688-51706177	Promoter_Associated	TEX264;TEX264;TEX264;TEX264;TEX264	ENST00000395057.1;ENST00000416589.1;ENST00000457573.1;ENST00000341333.5;ENST00000415259.1	TSS1500;TSS1500;TSS200;TSS200;TSS200	TEX264;TEX264;TEX264;TEX264;TEX264;TEX264;TEX264;TEX264;TEX264;TEX264;TEX264;TEX264	ENST00000395057.1;ENST00000416589.1;ENST00000493444.1;ENST00000457927.1;ENST00000444233.1;ENST00000489026.1;ENST00000457573.1;ENST00000341333.5;ENST00000412249.1;ENST00000425781.1;ENST00000415259.1;ENST00000419358.1	TSS1500;TSS1500;TSS1500;TSS1500;TSS1500;TSS200;TSS200;TSS200;TSS200;TSS200;TSS200;5'UTR	chr3:51704825-51705395	3						TRUE
cg22317668	1.72631	0.0291084	chr19	42772446	+	cg22317668	91737524	69739192	TTATTAATTAACTACCAAATAACCAAAACTACAACCAATTAACAATCTCA	TTATTAATTAACTACCGAATAACCGAAACTACGACCAATTAACGATCTCG	I	A	Red	NA	NA	NA	NA	NA	NA	chr19:42772332-42773525	Island	CGCGCGTTCTCTCCCCTCCCGGTGGCAACAGGGCTTTCCGCGGGGCCGCGCCAGACTTTT[CG]AGACCGTCAATTGGTCGTAGTCCCGGCCACCCGGCAGCCAATCAACAAGGGGAAAGGTGA	CGAGACCGTCAATTGGTCGTAGTCCCGGCCACCCGGCAGCCAATCAACAA								19:47464073-47465362	19:42772069-42773714	Promoter_Associated	CIC	ENST00000572681.1	TSS1500	CIC;CIC	ENST00000572681.1;ENST00000571942.1	TSS1500;TSS1500	chr19:42772345-42772710	3						TRUE
cg16558319	1.72622	0.0320759	chr12	97301661	+	cg16558319	62628225	21798235	ACAACTCACCAAATAATTTAATATTTATTTTCAACTCTTAAAACAAAACA	ACAACTCGCCGAATAATTTAATATTTATTTTCGACTCTTAAAACGAAACG	I	A	Red	NA	NA	NA	NA	NA	NA	chr12:97300802-97301287	S_Shore	CTCTCCCTTAATGCTCAGTTCTTAGAAGACCGAGGTAGGTGGGCAGATGGTCCTCTTCCC[CG]CCCCGCTTTAAGAGCCGAAAACAAACATTAAATCACCCGGCGAGTTGTGTTTCCTAAGTT	CGCCCCGCTTTAAGAGCCGAAAACAAACATTAAATCACCCGGCGAGTTGT	NEDD1;NEDD1;NEDD1;NEDD1	NM_001135175;NM_001135176;NM_001135177;NM_152905	Body;5'UTR;5'UTR;5'UTR					12:95825643-95825864			NEDD1;NEDD1;NEDD1;NEDD1	ENST00000266742.4;ENST00000429527.2;ENST00000411739.2;ENST00000555114.1	5'UTR;5'UTR;5'UTR;5'UTR	NEDD1;NEDD1;NEDD1;NEDD1;NEDD1;NEDD1;NEDD1;NEDD1;NEDD1;NEDD1	ENST00000266742.4;ENST00000429527.2;ENST00000557478.1;ENST00000557092.1;ENST00000555806.1;ENST00000411739.2;ENST00000555114.1;ENST00000553609.1;ENST00000557400.1;ENST00000557454.1	5'UTR;5'UTR;5'UTR;5'UTR;5'UTR;5'UTR;5'UTR;5'UTR;5'UTR;5'UTR	chr12:97300900-97301970	3						TRUE
cg20111235	1.72484	0.0100057	chr22	29168748	-	cg20111235	6730562	92606118	AAATTCTAAAAAACATAACATAAAATCAAAAACAAAATCCAAAACTAACA	AAATTCTAAAAAACGTAACGTAAAATCGAAAACGAAATCCGAAACTAACG	I	A	Red	rs79084132	0.018245	NA	NA	NA	NA	chr22:29168628-29169048	Island	GCCTGAGGTGGAGGGTTCTAGAAGGCGTGACGTGGGGTCGAGAGCGGGATCCGAGGCTGG[CG]GGTTTTGGCAGTAGCTGTGGCTGCGGCTGCCGGGCCTGGGGACGCGGGCGGCCGAGGCCG	CGCCAGCCTCGGATCCCGCTCTCGACCCCACGTCACGCCTTCTAGAACCC	CCDC117;CCDC117	NM_173510;NM_173510	1stExon;5'UTR	high-CpG:27498628-27498780				22:27498611-27499339	22:29168209-29170005	Promoter_Associated	CCDC117;CCDC117;CCDC117;CCDC117;CCDC117;CCDC117	ENST00000443309.2;ENST00000421503.2;ENST00000249064.4;ENST00000249064.4;ENST00000448492.2;ENST00000448492.2	TSS1500;TSS200;5'UTR;1stExon;5'UTR;1stExon	CCDC117;CCDC117;CCDC117;CCDC117;CCDC117;CCDC117;CCDC117;CCDC117;CCDC117	ENST00000443309.2;ENST00000432510.1;ENST00000421503.2;ENST00000249064.4;ENST00000249064.4;ENST00000453543.1;ENST00000453543.1;ENST00000444523.1;ENST00000444523.1	TSS1500;TSS1500;TSS200;5'UTR;1stExon;5'UTR;1stExon;5'UTR;1stExon	chr22:29168540-29168795	3						TRUE
cg25734825	1.72215	0.0371768	chr3	119182523	+	cg25734825	99625559	69601839	AATACAAATAATAAAAATTATCATACCAACTAATTCCAAAAACACACTCA	AATACAAATAATAAAAATTATCGTACCGACTAATTCCGAAAACGCACTCG	I	C	Grn	rs2282172	0.135701	NA	NA	NA	NA		OpenSea	AGCAGACGTGGCAGCGCACGGCGATGACGTCAGCTACGCGACCGCGGTCTGCCCCAGCCG[CG]AGTGCGTCCCCGGAATCAGCCGGCACGACAACCCCTACCATTTGCACCTGCGCAGTGGGG	GGTGCAAATGGTAGGGGTTGTCGTGCCGGCTGATTCCGGGGACGCACTCG	TMEM39A	NM_018266	TSS200	high-CpG:120665113-120665260				3:120664803-120665344	3:119181893-119183225	Unclassified	TMEM39A;TMEM39A;TMEM39A	ENST00000319172.5;ENST00000319172.5;ENST00000486159.1	5'UTR;1stExon;TSS200	TMEM39A;TMEM39A;TMEM39A;TMEM39A;TMEM39A;TMEM39A;TMEM39A;TMEM39A;TMEM39A;TMEM39A	ENST00000319172.5;ENST00000497993.1;ENST00000319172.5;ENST00000486159.1;ENST00000438581.2;ENST00000490099.1;ENST00000482162.1;ENST00000491685.1;ENST00000461654.1;ENST00000468676.1	5'UTR;5'UTR;1stExon;TSS200;TSS200;TSS200;TSS200;TSS200;TSS200;TSS200	chr3:119182405-119182690	3						TRUE
cg22802773	1.72112	7.47486e-06	chr1	155658835	+	cg22802773	85793174	18639902	TACAAAAAAAAATCAAATCATCCAACAAAAAACAACTCAACACACAACCA	TACAAAAAAAAATCGAATCATCCGACAAAAAACGACTCAACGCGCAACCG	I	C	Grn	NA	NA	NA	NA	NA	NA	chr1:155657832-155659125	Island	CGGCGAGGGGATCGAGGGCGGCCTAGCGCCCCTCTGCCGGCCGGTGGTTGGAGGCCGCGG[CG]GCTGCGCGTTGAGTCGTTTCCTGCCGGATGACCCGACCCTTTTTTGCAGTCTCAGGACGG	TGCAAAAAAGGGTCGGGTCATCCGGCAGGAAACGACTCAACGCGCAGCCG	YY1AP1;DAP3;DAP3;YY1AP1	NM_139118;NM_004632;NM_033657;NM_139119	TSS200;TSS200;TSS200;TSS1500	high-CpG:153924559-153925505				1:153924069-153925794	1:155657883-155659284	Promoter_Associated	YY1AP1;YY1AP1;YY1AP1;YY1AP1;YY1AP1;DAP3;DAP3;DAP3;YY1AP1;YY1AP1;YY1AP1;YY1AP1;YY1AP1;YY1AP1;YY1AP1;DAP3	ENST00000311573.5;ENST00000438245.2;ENST00000368339.5;ENST00000405763.3;ENST00000368340.5;ENST00000368336.5;ENST00000343043.3;ENST00000421487.2;ENST00000347088.5;ENST00000361831.5;ENST00000355499.4;ENST00000404643.1;ENST00000407221.1;ENST00000476093.1;ENST00000295566.4;ENST00000471214.1	TSS1500;TSS1500;TSS1500;TSS1500;TSS1500;TSS200;TSS200;TSS200;TSS1500;TSS1500;TSS1500;TSS1500;TSS1500;TSS200;TSS200;5'UTR	DAP3;DAP3;YY1AP1;YY1AP1;YY1AP1;YY1AP1;YY1AP1;YY1AP1;DAP3;YY1AP1;DAP3;YY1AP1;DAP3;DAP3;DAP3;YY1AP1;DAP3;YY1AP1;YY1AP1;YY1AP1;YY1AP1;YY1AP1;YY1AP1;YY1AP1;YY1AP1;YY1AP1;DAP3;DAP3	ENST00000461479.1;ENST00000479076.1;ENST00000311573.5;ENST00000438245.2;ENST00000368339.5;ENST00000405763.3;ENST00000368340.5;ENST00000454523.1;ENST00000368336.5;ENST00000443231.1;ENST00000343043.3;ENST00000354691.5;ENST00000496863.1;ENST00000465375.1;ENST00000462002.1;ENST00000347088.5;ENST00000470830.1;ENST00000361831.5;ENST00000355499.4;ENST00000476027.1;ENST00000361140.4;ENST00000404643.1;ENS…	5'UTR;5'UTR;TSS1500;TSS1500;TSS1500;TSS1500;TSS1500;TSS1500;TSS200;TSS1500;TSS200;TSS1500;TSS200;TSS200;TSS200;TSS1500;TSS200;TSS1500;TSS1500;TSS1500;TSS1500;TSS1500;TSS200;TSS1500;TSS200;TSS200;5'UTR;5'UTR	chr1:155658460-155659315	3						TRUE
cg03511437	1.72102	0.00518311	chr20	52446115	+	cg03511437	22766221		CCAATAACTTACTAATCRAATCCTAAACCRATAATTCATTACCATAAAAC		II			NA	NA	NA	NA	NA	NA		OpenSea	GTGAGTGACTAGGACAGAATTCTTTCCCTGGATTCCCTTAGAGAATGTCTCACGAAATAA[CG]TCTCATGGCAATGAATCATCGGCTCAGGATCCGACCAGTAAGCCACTGGCCACATTTCTA	CGTCTCATGGCAATGAATCATCGGCTCAGGATCCGACCAGTAAGCCACTG					chr20:52445816-52445816		TRUE										chr20:52445980-52446195	3
cg05011784	1.72011	0.022333	chr15	24726256	-	cg05011784	26658107	60770210	ATTACATACATAAACCAATACACCCAATACTTTACCTACTTTTTAATACA	ATTACATACGTAAACCAATACGCCCGATACTTTACCTACTTTTTAATACG	I	A	Red	rs11852995	0.146175	NA	NA	NA	NA	chr15:24722717-24723015	S_Shelf	CAAAGTGCTGGGATTACATGCGTGAGCCAATGCGCCCGGTGCTTTGCCTACTTTTTAATG[CG]GTTGTTTGTTTTTCTCTCGTAAATTTGTTTAAGTTTTTTATAGATGCTGGATATTATACT	ATTACATGCGTGAGCCAATGCGCCCGGTGCTTTGCCTACTTTTTAATGCG																								TRUE
cg06913508	1.72009	0.0321299	chr2	207630136	+	cg06913508	2613927	24761258	AAAAATACCACAAAACTTATAAAAACAATATTTAATCATATATCACAACA	GAAAATACCACAAAACTTATAAAAACGATATTTAATCGTATATCGCAACG	I	T	Red	NA	NA	NA	NA	NA	NA	chr2:207629878-207630160	Island	ACTACAAAGTCTGGCGCCCAGCAGAGGTTAGGTGTTTAAAGTTAGGACCTGAATGGGTTA[CG]TTGCGATACACGATCAAACATCGCCCTTATAAGCTCTGTGGTATCCCCGAGCCCCACTCC	CGTTGCGATACACGATCAAACATCGCCCTTATAAGCTCTGTGGTATCCCC	FASTKD2;FASTKD2;FASTKD2;FASTKD2;MDH1B;FASTKD2;FASTKD2	NM_001136193;NM_001136194;NM_001136194;NM_014929;NM_001039845;NM_014929;NM_001136193	1stExon;1stExon;5'UTR;5'UTR;TSS200;1stExon;5'UTR					2:207338124-207338929	2:207629422-207630723	Promoter_Associated	FASTKD2;MDH1B;MDH1B;MDH1B;MDH1B;FASTKD2;FASTKD2;FASTKD2	ENST00000402774.3;ENST00000374412.3;ENST00000374412.3;ENST00000454776.2;ENST00000449792.1;ENST00000236980.6;ENST00000236980.6;ENST00000403094.3	TSS200;1stExon;5'UTR;TSS200;TSS200;1stExon;5'UTR;TSS200	FASTKD2;FASTKD2;MDH1B;MDH1B;MDH1B;MDH1B;MDH1B;MDH1B;MDH1B;FASTKD2;FASTKD2;FASTKD2;FASTKD2;FASTKD2	ENST00000487777.1;ENST00000402774.3;ENST00000374412.3;ENST00000374412.3;ENST00000454776.2;ENST00000432911.1;ENST00000471988.1;ENST00000436472.1;ENST00000449792.1;ENST00000236980.6;ENST00000236980.6;ENST00000418289.1;ENST00000418289.1;ENST00000403094.3	TSS1500;TSS200;1stExon;5'UTR;TSS200;TSS200;TSS200;TSS200;TSS200;1stExon;5'UTR;1stExon;5'UTR;TSS200	chr2:207629720-207630435	3						TRUE
cg18387216	1.71948	0.0105018	chr6	114291911	-	cg18387216	46746187	29664542	CATTCTAACTATACCAAACCAAAAACAAATTAAAATACAACCAAATATCA	CGTTCTAACTATACCGAACCGAAAACGAATTAAAATACGACCAAATATCG	I	A	Red	NA	NA	NA	NA	NA	NA	chr6:114291411-114292767	Island	GGAAGAGGGTCTCGTTCTAACTGTGCCGGGCCGGGAACGGGTTAAGATGCGGCCAAATGT[CG]GTCCCTCCTCCTTCCCACCCCTCAGCCCCGGCGCCCACTCGCGACGGCAGCCGCGGAACC	CGTTCTAACTGTGCCGGGCCGGGAACGGGTTAAGATGCGGCCAAATGTCG	HDAC2	NM_001527	Body					6:114398039-114399460	6:114291858-114292684	Promoter_Associated	HDAC2;HDAC2;RP3-399L15.3	ENST00000368632.2;ENST00000519108.1;ENST00000519104.1	5'UTR;TSS200;5'UTR	HDAC2;HDAC2;HDAC2;HDAC2;HDAC2;RP3-399L15.3;RP3-399L15.3;RP3-399L15.3;HDAC2;HDAC2;HDAC2;HDAC2;HDAC2;RP3-399L15.3;RP3-399L15.3;RP3-399L15.3;RP3-399L15.3	ENST00000521233.1;ENST00000520170.1;ENST00000520895.1;ENST00000524334.1;ENST00000368632.2;ENST00000521888.1;ENST00000520891.1;ENST00000522844.1;ENST00000521610.1;ENST00000523240.1;ENST00000519108.1;ENST00000518690.1;ENST00000522371.1;ENST00000519104.1;ENST00000520554.1;ENST00000436876.2;ENST00000449620.2	3'UTR;3'UTR;5'UTR;5'UTR;5'UTR;TSS1500;TSS1500;TSS1500;TSS1500;TSS200;TSS200;TSS200;5'UTR;5'UTR;5'UTR;5'UTR;5'UTR	chr6:114291400-114291955	3					TRUE	TRUE
cg06785624	1.71835	0.0189406	chr8	144990484	-	cg06785624	91810856	96651539	AAAAAAATCATAAAAAAACCAAAACCAATAACATCAAAACTACCACAACA	AAAAAAATCATAAAAAAACCGAAACCGATAACGTCAAAACTACCGCGACG	I	A	Red	NA	NA	NA	NA	NA	NA	chr8:144990270-145002135	Island	TAGGAGGATGAAGAGAAGGTCATGGAGAAGCCGGAGCCGGTGGCGTCAAAGCTGCCGCGG[CG]GGAGCCGGCCCGGGAGCCGGTGCGCGAGCCGGTGCGGGAGCCAGCGGTAGAGCCGGAGCC	CGCCGCGGCAGCTTTGACGCCACCGGCTCCGGCTTCTCCATGACCTTCTC	PLEC1;PLEC1;PLEC1;PLEC1;PLEC1;PLEC1;PLEC1;PLEC1	NM_201378;NM_201384;NM_201382;NM_201381;NM_000445;NM_201380;NM_201383;NM_201379	Body;Body;Body;Body;Body;Body;Body;Body					8:145062275-145072638									chr8:144990465-144990995	3						TRUE
cg26695837	1.71766	0.0256424	chr4	37688098	+	cg26695837	85670555	1606894	ATCAAAAACAAAACCATAAATAAACCTCATACCAACTTAAATAAAACCCA	ATCGAAAACGAAACCATAAATAAACCTCGTACCGACTTAAATAAAACCCG	I	A	Red	NA	NA	NA	NA	NA	NA	chr4:37687401-37688613	Island	CCATTGCCCCGCCCCACGCCACACCCACCTCGGCTCGGTCCCGCCTCTCCCCGCGCGCCC[CG]GGCTCCACCTAAGCCGGCACGAGGTCCACTCATGGCTCCGCCCCCGACTCCCCGCCCACC	GTCGGGGGCGGAGCCATGAGTGGACCTCGTGCCGGCTTAGGTGGAGCCCG	RELL1;RELL1	NM_001085399;NM_001085400	TSS200;TSS200					4:37363797-37365098	4:37687818-37688480	Promoter_Associated	RELL1	ENST00000314117.4	TSS200	RELL1	ENST00000314117.4	TSS200	chr4:37687860-37688515	3						TRUE
cg17465219	1.71716	0.0324915	chr16	75498559	+	cg17465219	51710284	99668344	AAAAAAACCCCAACTAAAAATAACACTAAAACAACAAAAATAAATCAACA	AAAAAAACCCCGACTAAAAATAACGCTAAAACGACGAAAATAAATCGACG	I	C	Grn	NA	NA	NA	NA	NA	NA	chr16:75497828-75498780	Island	CCCGTCGCCATTCACCACAGAGAAATGAGGGACGAGCGCCCGAAGTGCGGTAGCGGCCGG[CG]CCGACTCACCCTCGCCGCCTCAGCGTCACCTCCAGCCGGGGTCCTCTTCCCCCAATCCCA	AAGAGGACCCCGGCTGGAGGTGACGCTGAGGCGGCGAGGGTGAGTCGGCG	TMEM170A;TMEM170A	NM_145254;NM_145254	1stExon;5'UTR	high-CpG:74055732-74056121				16:74055330-74056353	16:75497692-75499832	Promoter_Associated	TMEM170A;TMEM170A;TMEM170A;RP11-77K12.1;TMEM170A;TMEM170A;TMEM170A;RP11-77K12.1;TMEM170A;TMEM170A;TMEM170A	ENST00000569276.1;ENST00000357613.4;ENST00000561878.1;ENST00000567194.1;ENST00000569276.1;ENST00000357613.4;ENST00000561878.1;ENST00000567194.1;ENST00000569540.1;ENST00000566980.1;ENST00000567796.1	1stExon;1stExon;1stExon;1stExon;5'UTR;5'UTR;5'UTR;5'UTR;TSS1500;5'UTR;5'UTR	TMEM170A;TMEM170A;TMEM170A;RP11-77K12.1;RP11-77K12.1;TMEM170A;TMEM170A;TMEM170A;RP11-77K12.1;TMEM170A;TMEM170A;TMEM170A	ENST00000569276.1;ENST00000357613.4;ENST00000561878.1;ENST00000567194.1;ENST00000561887.1;ENST00000569276.1;ENST00000357613.4;ENST00000561878.1;ENST00000567194.1;ENST00000569540.1;ENST00000566980.1;ENST00000567796.1	1stExon;1stExon;1stExon;1stExon;TSS200;5'UTR;5'UTR;5'UTR;5'UTR;TSS1500;5'UTR;5'UTR			chr16:75496690-75499099	6	chr16:75497226-75499181	6	TRUE	TRUE
cg10443823	1.71634	0.0129257	chr9	139981335	-	cg10443823	84809840	49753179	AAAAACAAAACAAAATCACAACAATTATCTAACACAATCACCATAAAACA	AAAAACAAAACGAAATCGCAACAATTATCTAACGCAATCGCCGTAAAACG	I	C	Grn	NA	NA	NA	NA	NA	NA	chr9:139980377-139981887	Island	CGCAATGAACCTGAGGGCAGGGCGGAGTCGCAGCAGTTGTCTGACGCAGTCGCCGTAGGA[CG]CAGCCCCGTACGCTGGAGCGCAGCGGAGACAGGCGCGGGCGCACTGGCCGCATAGAGACG	GAGGGCAGGGCGGAGTCGCAGCAGTTGTCTGACGCAGTCGCCGTAGGACG	MAN1B1;MAN1B1;MAN1B1;MAN1B1-AS1	NM_016219;NR_045721;NR_045720;NR_027447	TSS200;TSS200;TSS200;TSS200	high-CpG:139100904-139101618				9:139100199-139101944	9:139980173-139982161	Promoter_Associated	MAN1B1	ENST00000371589.4	TSS200	MAN1B1;MAN1B1;MAN1B1;MAN1B1;MAN1B1;MAN1B1;MAN1B1	ENST00000540346.1;ENST00000371589.4;ENST00000544448.1;ENST00000535144.1;ENST00000545539.1;ENST00000542372.1;ENST00000545096.1	TSS1500;TSS200;TSS200;TSS200;TSS200;TSS200;TSS200	chr9:139981045-139982295	3
cg15632325	1.71556	0.0079251	chr1	165737999	-	cg15632325	94749863	95739399	AAAACAATAAAAAAAATATCCACAAACATAATACTCATCTCACACCTTCA	AAAACGATAAAAAAAATATCCGCGAACATAATACTCATCTCGCACCTTCG	I	T	Red	NA	NA	NA	NA	NA	NA	chr1:165737832-165738349	Island	CACACAGAGATAAAAACGATGAGGAGAGTGTCCGCGAACATAGTGCTCATCTCGCACCTT[CG]TCTCTGCACTCTCACCCGCCAGGGGGAAAGCGCTCTACAGCCAGGAAAAGTGAAGCGAAA	AAAACGATGAGGAGAGTGTCCGCGAACATAGTGCTCATCTCGCACCTTCG	TMCO1;TMCO1	NM_019026;NM_019026	1stExon;5'UTR					1:164004504-164005213	1:165737755-165738820	Unclassified	TMCO1;TMCO1;RP11-466F5.8;TMCO1;TMCO1;TMCO1;TMCO1	ENST00000392129.4;ENST00000367881.5;ENST00000423121.1;ENST00000392129.4;ENST00000367881.5;ENST00000464650.1;ENST00000464650.1	1stExon;1stExon;TSS200;5'UTR;5'UTR;1stExon;3'UTR	TMCO1;TMCO1;TMCO1;TMCO1;RP11-466F5.8;TMCO1;TMCO1;TMCO1;TMCO1;TMCO1;TMCO1;TMCO1;TMCO1	ENST00000481278.1;ENST00000392129.4;ENST00000465705.1;ENST00000367881.5;ENST00000423121.1;ENST00000392129.4;ENST00000367881.5;ENST00000464650.1;ENST00000476143.1;ENST00000464650.1;ENST00000476143.1;ENST00000481278.1;ENST00000465705.1	1stExon;1stExon;1stExon;1stExon;TSS200;5'UTR;5'UTR;1stExon;1stExon;3'UTR;3'UTR;3'UTR;3'UTR			chr1:165737461-165738823	6	chr1:165736741-165740136	6		TRUE
cg11974956	1.71543	0.00943653	chr6	89673528	+	cg11974956	3718413	26777936	CTTCATCCTACAAAATTCAATACAAAAACAATTACACATACACAAAAACA	CTTCGTCCTACGAAATTCGATACGAAAACAATTACACATACGCAAAAACG	I	A	Red	NA	NA	NA	NA	NA	NA	chr6:89672884-89673579	Island	CTCGGCACCGCCCCGCCCCGCCCCGTCCCGCTCCACGGACGCGCCCGGACGCTACTGGTT[CG]CCTTTGCGCATGTGCAATTGCCCTCGTACCGAACTCCGCAGGACGAAGCGTGTATTTTTT	CGCCTTTGCGCATGTGCAATTGCCCTCGTACCGAACTCCGCAGGACGAAG	RNGTT	NM_003800	TSS200					6:89729604-89730461	6:89672717-89674129	Promoter_Associated	AL079342.1;RNGTT;RNGTT;RNGTT;RNGTT;RNGTT	ENST00000369474.1;ENST00000538899.1;ENST00000265607.6;ENST00000369475.3;ENST00000369485.4;ENST00000536746.1	TSS1500;TSS200;TSS200;TSS1500;TSS1500;TSS1500	AL079342.1;RNGTT;RNGTT;RNGTT;RNGTT;RNGTT	ENST00000369474.1;ENST00000538899.1;ENST00000265607.6;ENST00000369475.3;ENST00000369485.4;ENST00000536746.1	TSS1500;TSS200;TSS200;TSS1500;TSS1500;TSS1500	chr6:89673245-89673855	3						TRUE
cg15085899	1.71522	0.000778494	chr12	125003064	+	cg15085899	32613295	8663836	AAATAACAAAAACAAAAACAAATCACTAAAAACCCAACATCTCATTCACA	AAATAACAAAAACGAAAACGAATCGCTAAAAACCCGACGTCTCGTTCACG	I	A	Red	rs140353671	0.0137	NA	NA	NA	NA	chr12:125002880-125003101	Island	CCCGGGCAGGCCAAGGCCCACCGGCGACAAGTGCGGGGCCGCCTGACCCCACGGCTGGGC[CG]TGAACGAGACGTCGGGCCTCCAGCGATCCGTTCTCGCCTCTGCCACTCTGGGCCTATAAA	GAGTGGCAGAGGCGAGAACGGATCGCTGGAGGCCCGACGTCTCGTTCACG	NCOR2;NCOR2	NM_006312;NM_001077261	5'UTR;5'UTR	high-CpG:123568680-123569137		RDMR	TRUE	12:123568738-123569372	12:125002434-125003313	Unclassified	NCOR2;NCOR2	ENST00000404621.1;ENST00000404121.2	5'UTR;5'UTR	NCOR2;NCOR2;NCOR2;NCOR2;NCOR2	ENST00000420698.1;ENST00000404621.1;ENST00000404121.2;ENST00000542565.1;ENST00000458234.1	TSS1500;5'UTR;5'UTR;3'UTR;5'UTR	chr12:125001765-125003375	3						TRUE
cg13641293	1.71512	0.0317024	chr17	80477477	+	cg13641293	64679936	2739966	CAACATACAACAATAAAACTACCAAAACAAACCAATAACAAAACACATCA	CGACGTACGACAATAAAACTACCGAAACAAACCAATAACAAAACACGTCG	I	C	Grn	rs142861706	0.0288	NA	NA	NA	NA	chr17:80477098-80478553	Island	GCGGCGCCCGGAGTCGGGACTGCGTCGGGCGTCGCCGCCGGACGTGCCGGCAGCTTGGTG[CG]ACGTGTCTTGCCATTGGCCTGCTTCGGTAGCCCCACTGCCGTACGCCGCCCCCATTGGCC	CGGCGTACGGCAGTGGGGCTACCGAAGCAGGCCAATGGCAAGACACGTCG	FOXK2	NM_004514	TSS200					17:78070356-78071842	17:80477085-80477714	Promoter_Associated	FOXK2;FOXK2;FOXK2	ENST00000535184.1;ENST00000335255.5;ENST00000335241.6	TSS200;TSS200;TSS200	FOXK2;FOXK2;FOXK2;FOXK2;FOXK2	ENST00000527313.2;ENST00000570585.1;ENST00000473637.2;ENST00000335255.5;ENST00000335241.6	TSS1500;TSS1500;TSS200;TSS200;TSS200	chr17:80477380-80477610	3						TRUE
cg22255483	1.71459	0.00573512	chr19	7599141	-	cg22255483	80758865	78771131	TAACACAAAATAAACCCCAACTACAACCCCTAAATAAATCTAAATTTCCA	TAACGCGAAATAAACCCCGACTACGACCCCTAAATAAATCTAAATTTCCG	I	T	Red	rs141371215	0.0183	NA	NA	NA	NA	chr19:7598413-7601008	Island	CGCTAGCGGTGTTGGCGCGGAGTGGACCCCGGCTGCGGCCCCTGGGTGAGTCTGGGTTTC[CG]TTAGCCTCGCAGGGGTGTCCCTTCGAGGGTCGTTAGCGAGCCTCCGCTTTCCCACGATCT	CGGAAACCCAGACTCACCCAGGGGCCGCAGCCGGGGTCCACTCCGCGCCA	PNPLA6;PNPLA6;PNPLA6;PNPLA6;PNPLA6;PNPLA6	NM_001166114;NM_006702;NM_001166111;NM_001166112;NM_001166112;NM_001166113	TSS1500;5'UTR;TSS1500;5'UTR;1stExon;TSS1500					19:7504882-7505397	19:7598742-7599159	Promoter_Associated	PNPLA6;PNPLA6;PNPLA6;PNPLA6;PNPLA6;PNPLA6	ENST00000414982.2;ENST00000544207.1;ENST00000450331.2;ENST00000221249.5;ENST00000545201.1;ENST00000545201.1	TSS1500;TSS1500;TSS1500;5'UTR;1stExon;5'UTR	PNPLA6;PNPLA6;PNPLA6;PNPLA6;PNPLA6;PNPLA6	ENST00000414982.2;ENST00000544207.1;ENST00000450331.2;ENST00000221249.5;ENST00000545201.1;ENST00000545201.1	TSS1500;TSS1500;TSS1500;5'UTR;1stExon;5'UTR	chr19:7599105-7600675	3						TRUE
cg04069867	1.71019	0.00229436	chr10	89102930	+	cg04069867	79803955	78700506	AAAAATCAAATAAAAACACCCATCCCCAATACATCAAAAAACTAACCCCA	AAAAATCGAATAAAAACGCCCGTCCCCGATACATCAAAAAACTAACCCCG	I	C	Grn	NA	NA	NA	NA	NA	NA	chr10:89101402-89103018	Island	ACGGCCCAGCCCCGCCCGCGGCGAGGTGCGCGGGGTTCGGTGCCAGCCGCTCGCCCCTGG[CG]GGGCCAGCCTCTTGATGCACCGGGGACGGGCGCCCCCATCCGACTCTTCGAGGGGCGGCA	CGGGGCCAGCCTCTTGATGCACCGGGGACGGGCGCCCCCATCCGACTCTT	LOC728190;LOC439994	NR_024397;NR_029408	TSS1500;Body					10:89091435-89092998	10:89101983-89103109	Unclassified_Cell_type_specific	RP11-322M19.1;RP11-322M19.1;RP11-322M19.1;RP11-322M19.1;RP11-322M19.1;RP11-322M19.2	ENST00000413722.1;ENST00000413961.1;ENST00000458739.1;ENST00000451940.1;ENST00000433920.1;ENST00000439559.1	TSS1500;TSS1500;TSS1500;TSS1500;TSS1500;5'UTR	RP11-322M19.1;RP11-322M19.1;RP11-322M19.1;RP11-322M19.1;RP11-322M19.1;RP11-322M19.2	ENST00000413722.1;ENST00000413961.1;ENST00000458739.1;ENST00000451940.1;ENST00000433920.1;ENST00000439559.1	TSS1500;TSS1500;TSS1500;TSS1500;TSS1500;5'UTR	chr10:89102820-89103055	3						TRUE
cg12461469	1.7078	0.0420726	chr3	149530341	-	cg12461469	74716958	83784157	CCAAAAATAACACATATCAAACCCAAAATACTAATACCAACATAAATCCA	CCGAAAATAACGCGTATCAAACCCAAAATACTAATACCAACGTAAATCCG	I	A	Red	NA	NA	NA	NA	NA	NA	chr3:149530293-149531234	Island	TTTTGCTAAGCCCCGGGGATGGCGCGTGTCAGGCCCAGAGTGCTGATGCCAGCGTGGATC[CG]AGCCAGGCCTCAGGGGACTGGCGTTCAGACCTCGGGCCGCTCGCATCTCTAACAATTTGA	CGGATCCACGCTGGCATCAGCACTCTGGGCCTGACACGCGCCATCCCCGG	RNF13;RNF13	NM_183381;NM_007282	TSS200;TSS200					3:151012993-151014049	3:149530173-149532097	Promoter_Associated	RNF13;RNF13;RNF13	ENST00000344229.3;ENST00000543506.1;ENST00000392894.3	TSS1500;TSS1500;TSS200	RNF13;RNF13;RNF13;RNF13;RNF13;RNF13;RNF13;RNF13;RNF13;RNF13;ANKUB1	ENST00000344229.3;ENST00000470151.1;ENST00000466478.1;ENST00000491086.1;ENST00000467977.1;ENST00000474348.1;ENST00000467996.1;ENST00000468648.1;ENST00000459632.1;ENST00000392894.3;ENST00000481585.1	TSS1500;TSS1500;TSS1500;TSS1500;TSS1500;TSS1500;TSS1500;TSS1500;TSS1500;TSS200;3'UTR	chr3:149530185-149531075	3						TRUE
cg06597049	1.70613	0.0012206	chr2	102313888	+	cg06597049	90658205	74790243	CAACATAAATATTCATCAAAAATAAAACTCAAACAATAACCACACCAACA	CGACGTAAATATTCATCAAAAATAAAACTCGAACAATAACCGCGCCGACG	I	A	Red	rs13430871	0.11729	NA	NA	NA	NA	chr2:102313549-102314478	Island	GAGCGCGGAGGCCGCACCCTGGGCGCCGGGCGTCGTGTCGGGACCGCTGCCCGCGCTGCC[CG]CCGGCGCGGCCATTGTTCGAGCCCCACCCCTGATGAATATTCACGCCGCGCGGGCGCCTC	CGCCGGCGCGGCCATTGTTCGAGCCCCACCCCTGATGAATATTCACGCCG	MAP4K4;MAP4K4;MAP4K4	NM_145687;NM_145686;NM_004834	TSS1500;TSS1500;TSS1500	high-CpG:101680231-101680911				2:101679654-101680928	2:102313837-102314167	Promoter_Associated_Cell_type_specific	MAP4K4;MAP4K4;MAP4K4;MAP4K4	ENST00000425019.1;ENST00000350198.4;ENST00000413150.1;ENST00000347699.4	TSS1500;TSS1500;TSS1500;TSS1500	MAP4K4;MAP4K4;MAP4K4;MAP4K4;MAP4K4;MAP4K4	ENST00000425019.1;ENST00000350198.4;ENST00000413150.1;ENST00000347699.4;ENST00000427603.1;ENST00000417294.1	TSS1500;TSS1500;TSS1500;TSS1500;5'UTR;TSS1500	chr2:102312580-102314795	3						TRUE
cg08956116	1.70483	0.015303	chr11	67056238	+	cg08956116	63753175	46649985	CCTAAAAACAAACAACAAACAAACACCACTAAATACTTACCAACTAAACA	CCTAAAAACGAACAACGAACAAACGCCACTAAATACTTACCGACTAAACG	I	A	Red	NA	NA	NA	NA	NA	NA	chr11:67055931-67057249	Island	CCGCCTCCCCGCATCGCTGGGCCTGCAGACACCGGCCAGGTCCCAGGGGAAGGTGCTTCC[CG]CTCAGCCGGCAAGCACTTAGTGGCGTCTGCTCGTTGCTCGTCTCCAGGCCGGGTGAGGGG	CCTGGAGACGAGCAACGAGCAGACGCCACTAAGTGCTTGCCGGCTGAGCG	ANKRD13D;ANKRD13D	NM_207354;NR_030767	TSS1500;TSS1500					11:66812596-66813936	11:67055599-67057404	Promoter_Associated	ANKRD13D;ANKRD13D;ANKRD13D;ANKRD13D;ANKRD13D	ENST00000511455.2;ENST00000308440.6;ENST00000514166.1;ENST00000447274.2;ENST00000447274.2	TSS1500;TSS1500;TSS1500;1stExon;5'UTR	ANKRD13D;ANKRD13D;ANKRD13D;ANKRD13D;ANKRD13D;ANKRD13D;ANKRD13D	ENST00000511455.2;ENST00000512101.1;ENST00000513460.1;ENST00000514166.1;ENST00000514779.1;ENST00000447274.2;ENST00000447274.2	TSS1500;TSS1500;TSS1500;TSS1500;TSS1500;1stExon;5'UTR	chr11:67054825-67057550	3						TRUE
cg26036479	1.70206	0.00125944	chr4	106630015	-	cg26036479	73755103	32790255	AATTATAAATAACAACCAACACAAATATTTTCCACATAAAATAACTATCA	AATTATAAATAACGACCGACGCGAATATTTTCCACATAAAATAACTATCG	I	T	Red	rs28450989	0.200182	NA	NA	NA	NA	chr4:106629575-106630214	Island	TCCGGTCCGCCGGATTATGAATGACGGCCGGCGCGAGTATTTTCCACATAAGGTGGCTGT[CG]TTTTTCTCCTGGCGTCTGTGGAGGCGAGTGGTCTGCGGGCAGCAGCTCCCAGAGGCAGCC	CGACAGCCACCTTATGTGGAAAATACTCGCGCCGGCCGTCATTCATAATC	GSTCD;INTS12;INTS12;GSTCD	NM_024751;NM_020395;NM_001142471;NM_024751	1stExon;TSS200;TSS200;5'UTR	high-CpG:106849354-106849490				4:106848979-106849768	4:106628924-106630618	Promoter_Associated	INTS12;INTS12;INTS12;GSTCD;GSTCD;GSTCD;GSTCD;GSTCD;GSTCD;INTS12;GSTCD	ENST00000394735.1;ENST00000451321.2;ENST00000340139.5;ENST00000515255.1;ENST00000394730.3;ENST00000507281.1;ENST00000507281.1;ENST00000515279.1;ENST00000515279.1;ENST00000451321.2;ENST00000515255.1	TSS1500;1stExon;TSS200;1stExon;5'UTR;1stExon;5'UTR;1stExon;5'UTR;5'UTR;5'UTR	INTS12;INTS12;INTS12;INTS12;INTS12;INTS12;GSTCD;GSTCD;GSTCD;GSTCD;GSTCD;GSTCD;GSTCD;GSTCD;INTS12;INTS12;INTS12;GSTCD;GSTCD	ENST00000394735.1;ENST00000451321.2;ENST00000420368.2;ENST00000503746.1;ENST00000340139.5;ENST00000433009.1;ENST00000512828.1;ENST00000512828.1;ENST00000515255.1;ENST00000394730.3;ENST00000507281.1;ENST00000507281.1;ENST00000515279.1;ENST00000515279.1;ENST00000416543.1;ENST00000515819.1;ENST00000451321.2;ENST00000515255.1;ENST00000484843.1	TSS1500;1stExon;TSS200;TSS200;TSS200;TSS200;1stExon;5'UTR;1stExon;5'UTR;1stExon;5'UTR;1stExon;5'UTR;TSS1500;TSS1500;5'UTR;5'UTR;5'UTR	chr4:106629325-106630650	3						TRUE
cg06420959	1.70178	0.0489707	chr3	45017851	-	cg06420959	60687941	53656582	ATATACATCATACATAACATCCAAATAACTACAACAACAACATTAAATCA	ATATACATCGTACATAACGTCCAAATAACTACAACAACGACGTTAAATCG	I	A	Red	NA	NA	NA	NA	NA	NA	chr3:45017329-45018136	Island	GAGGCGGAGAAGGTGTACATCGTGCATGGCGTCCAGGTAGCTACAGCAGCGGCGTTGGGT[CG]GCCGCCGGGTTCAGCCTGGCCCTGCGGGTCGCGGCCTGCCCTGGGTTTGCCAGTGAGGAG	GTGTACATCGTGCATGGCGTCCAGGTAGCTACAGCAGCGGCGTTGGGTCG	ZDHHC3;ZDHHC3;EXOSC7;EXOSC7	NM_001135179;NM_016598;NR_023353;NM_015004	TSS200;TSS200;Body;Body					3:44991865-44993253	3:45016694-45018306	Promoter_Associated	ZDHHC3;ZDHHC3;ZDHHC3;EXOSC7	ENST00000342790.4;ENST00000424952.2;ENST00000296127.3;ENST00000461361.1	TSS200;TSS200;TSS200;5'UTR	EXOSC7;ZDHHC3;ZDHHC3;ZDHHC3;ZDHHC3;EXOSC7;EXOSC7;EXOSC7;EXOSC7;EXOSC7;EXOSC7;EXOSC7	ENST00000498168.1;ENST00000342790.4;ENST00000424952.2;ENST00000296127.3;ENST00000455235.1;ENST00000461361.1;ENST00000477865.1;ENST00000482004.1;ENST00000467846.1;ENST00000468667.1;ENST00000491476.1;ENST00000481405.1	TSS1500;TSS200;TSS200;TSS200;TSS200;5'UTR;5'UTR;5'UTR;5'UTR;5'UTR;5'UTR;5'UTR	chr3:45017605-45018255	3
[truncated: 29,214 more rows]
