# Supplementary material for: High glucose alters the DNA methylation pattern of neurodevelopment associated genes in human neural progenitor cells in vitro
Source: Sci Rep. 2020 Sep 24;10:15676. doi: 10.1038/s41598-020-72485-7 (PMC7518427; doi:10.1038/s41598-020-72485-7)
Supplement: Supplementary file 6 — Supplementary Dataset S5. [file 41598_2020_72485_MOESM6_ESM.xlsx]

## Sheet: Sheet1
Supplementary Dataset S5: List of pathways that were enriched with differentially methylated genes from hNPCs exposed to HG using IPA software.
S.no.	Ingenuity Canonical Pathways	-log(p-value)	Ratio	Molecules
1	Molecular Mechanisms of Cancer	6.75	0.73	ABL1,ADCY10,ADCY2,ADCY5,ADCY6,ADCY7,ADCY8,ADCY9,AKT1,AKT2,AKT3,APAF1,APC,ARHGEF10,ARHGEF11,ARHGEF12,ARHGEF17,ARHGEF18,ARHGEF2,ARHGEF3,ARHGEF4,ARHGEF6,ARHGEF7,ARHGEF9,ATM,AURKA,AXIN1,BAK1,BAX,BCL2,BCL2L1,BCL2L11,BIRC2,BMP15,BMP3,BMP6,BMP7,BMPR1A,BMPR1B,BMPR2,BRAF,BRCA1,CAMK2B,CAMK2D,CAMK2G,CASP3,CASP6,CASP7,CASP8,CASP9,CCND1,CCND2,CCND3,CCNE1,CDC42,CDH1,CDK1,CDK11A,CDK12,CDK13,CDK14,CDK16,CDK17,CD…
2	Axonal Guidance Signaling	5.19	0.703	ABL1,ABLIM1,ABLIM2,ABLIM3,ACE,ACTR2,ACTR3,ADAM10,ADAM11,ADAM12,ADAM15,ADAM17,ADAM2,ADAM22,ADAM28,ADAM8,ADAM9,ADAMDEC1,ADAMTS1,ADAMTS12,ADAMTS13,ADAMTS14,ADAMTS16,ADAMTS17,ADAMTS18,ADAMTS2,ADAMTS8,AKT1,AKT2,AKT3,ARHGEF11,ARHGEF12,ARHGEF6,ARHGEF7,ARPC1A,ARPC1B,ARPC2,ARPC3,ARPC4,ARPC5,BAIAP2,BCAR1,BDNF,BMP15,BMP3,BMP6,BMP7,CDC42,COPS5,CRKL,CXCL12,CXCR4,DPYSL2,DPYSL5,ECE2,EFNA2,EFNA5,EFNB1,EFNB2,EFNB…
3	Protein Kinase A Signaling	4.42	0.707	ADCY10,ADCY2,ADCY5,ADCY6,ADCY7,ADCY8,ADCY9,ADD1,ADD2,ADD3,AKAP1,AKAP10,AKAP11,AKAP12,AKAP13,AKAP3,AKAP6,AKAP7,ANAPC13,ANAPC4,ANAPC5,ATF1,ATF2,BRAF,CALM1 (includes others),CAMK2B,CAMK2D,CAMK2G,CDC14B,CDC23,CDC27,CDKN3,CHUK,CNGA1,CNGA3,CNGB1,CNGB3,CREB5,CREM,CTNNB1,DHH,DUSP1,DUSP10,DUSP15,DUSP16,DUSP2,DUSP3,DUSP4,DUSP5,DUSP6,ENPP6,EPM2A,EYA1,EYA3,FICD,FLNA,FLNB,GDE1,GDPD1,GLI3,GNA13,GNAI1,GNAI3,GNA…
4	Protein Ubiquitination Pathway	4.07	0.722	AMFR,ANAPC4,ANAPC5,B2M,BIRC2,BIRC6,BRCA1,BTRC,CDC23,CRYAA/CRYAA2,CUL1,CUL2,DNAJA1,DNAJB12,DNAJB5,DNAJB6,DNAJC1,DNAJC10,DNAJC12,DNAJC13,DNAJC14,DNAJC15,DNAJC18,DNAJC19,DNAJC2,DNAJC21,DNAJC24,DNAJC28,DNAJC3,DNAJC30,DNAJC4,DNAJC5B,DNAJC6,DNAJC7,DNAJC8,ELOC,FBXW7,FZR1,HLA-A,HLA-C,HLA-E,HSCB,HSP90AA1,HSP90AB1,HSP90B1,HSPA12A,HSPA13,HSPA1A/HSPA1B,HSPA2,HSPA8,HSPA9,HSPB11,HSPD1,MDM2,MED20,NEDD4L,PRKN,PS…
5	Synaptogenesis Signaling Pathway	4.01	0.706	ACTR2,ACTR3,ADCY10,ADCY2,ADCY5,ADCY6,ADCY7,ADCY8,ADCY9,AFDN,AKT1,AKT2,AKT3,AP1B1,AP2A2,ARHGEF7,ARPC1A,ARPC1B,ARPC2,ARPC3,ARPC4,ARPC5,ATF2,BDNF,BRAF,CACNA2D1,CACNB4,CACNG1,CADM1,CALM1 (includes others),CAMK2B,CAMK2D,CAMK2G,CDC42,CDH1,CDH10,CDH11,CDH18,CDH2,CDH22,CDH23,CDH24,CDH3,CDH4,CDH6,CDH7,CDH9,CHN1,CLASP2,CNTNAP2,CPLX1,CPLX2,CREB5,CRKL,CTNNB1,DAB1,DLG4,EFNA2,EFNA5,EFNB1,EFNB2,EFNB3,EIF4EBP1,E…
6	Apelin Cardiomyocyte Signaling Pathway	3.94	0.797	AKT1,AKT2,AKT3,APLN,ARNT,ATP2A1,ATP2A2,ATP2A3,CAT,GNAI1,GNAI3,HIF1A,ITPR1,MAPK1,MAPK10,MAPK13,MAPK14,MAPK4,MAPK6,MAPK7,MAPK8,MAPK9,MYL1,MYL12A,MYL2,MYL4,MYLK,MYLPF,NOTUM,OPN1SW,PIK3C2A,PIK3C3,PIK3CA,PIK3CB,PIK3CD,PIK3R1,PIK3R3,PLCB1,PLCB3,PLCB4,PLCD4,PLCE1,PLCH1,PLCH2,PLCL2,PRKCA,PRKCD,PRKCE,PRKCG,PRKCH,PRKCI,PRKCQ,PRKCZ,PRKD1,PRKD3,SLC8A1,SLC8A3,SLC9A1,SLC9A2,SLC9A3,SLC9A5,SLC9A6,SLC9A8
7	Thrombin Signaling	3.83	0.73	ADCY10,ADCY2,ADCY5,ADCY6,ADCY7,ADCY8,ADCY9,AKT1,AKT2,AKT3,ARHGEF10,ARHGEF11,ARHGEF12,ARHGEF2,ARHGEF3,ARHGEF4,ARHGEF6,ARHGEF9,CAMK1D,CAMK1G,CAMK2B,CAMK2D,CAMK2G,CDC42,EGF,EGFR,F2R,FNBP1,GATA2,GATA3,GATA4,GATA6,GNA12,GNA13,GNA14,GNAI1,GNAI3,GNAL,GNAO1,GNAQ,GNAS,GNB1,GNB1L,GNB2,GNB4,GNG11,GNG12,GNG13,GNG2,GNG4,GNG7,GRB2,IKBKB,ITPR1,ITPR2,KRAS,MAP2K1,MAP2K2,MAPK1,MAPK13,MAPK14,MPRIP,MRAS,MYL1,MYL12A,…
8	Semaphorin Neuronal Repulsive Signaling Pathway	3.82	0.766	ACAN,AKT1,AKT2,AKT3,ARHGEF12,BCAN,CD44,CRMP1,CSPG5,DPYSL2,DPYSL3,DPYSL4,DPYSL5,ERBB2,FARP1,FARP2,FES,FYN,GSK3B,GUCY1A2,GUCY1B1,ITGA2,ITGA5,ITGB1,LIMK1,LIMK2,MAP2K1,MAP2K2,MAP2K3,MAP2K4,MAP2K5,MAP2K7,MAPT,MPRIP,MYL1,MYL12A,MYL2,MYL4,MYLPF,NRP1,NRP2,PAK1,PAK2,PAK3,PAK4,PAK5,PAK6,PDE4B,PDE4D,PIK3C2A,PIK3C3,PIK3CA,PIK3CB,PIK3CD,PIK3R1,PIK3R3,PIP5K1C,PLXNA2,PLXNB1,PPP1CB,PPP1R12A,PRKACA,PRKACB,PRKAG1,…
9	Renin-Angiotensin Signaling	3.71	0.764	ACE,ADCY10,ADCY2,ADCY5,ADCY6,ADCY7,ADCY8,ADCY9,AGT,AGTR2,ATF2,CCL5,GNAQ,GRB2,ITPR1,ITPR2,JAK2,JUN,KRAS,MAP2K1,MAP2K2,MAP2K4,MAP3K1,MAPK1,MAPK10,MAPK13,MAPK14,MAPK8,MAPK9,MRAS,NFKB1,NOX1,PAK1,PAK2,PAK3,PAK4,PAK5,PAK6,PIK3C2A,PIK3C3,PIK3CA,PIK3CB,PIK3CD,PIK3R1,PIK3R3,PRKACA,PRKACB,PRKAG1,PRKAG2,PRKAR1A,PRKAR1B,PRKAR2A,PRKAR2B,PRKCA,PRKCD,PRKCE,PRKCG,PRKCH,PRKCI,PRKCQ,PRKCZ,PRKD1,PRKD3,PTGER2,PTK2,P…
10	HGF Signaling	3.66	0.774	AKT1,AKT2,AKT3,ATF2,CCND1,CDC42,CDKN1A,CRKL,ELF1,ELF4,ELK3,ETS1,ETS2,GAB1,GRB2,HGF,ITGA2,ITGA5,ITGB1,JUN,KRAS,MAP2K1,MAP2K2,MAP2K4,MAP2K7,MAP3K1,MAP3K10,MAP3K12,MAP3K13,MAP3K2,MAP3K4,MAP3K5,MAP3K7,MAP3K9,MAPK1,MAPK10,MAPK8,MAPK9,MET,MRAS,PAK1,PIK3C2A,PIK3C3,PIK3CA,PIK3CB,PIK3CD,PIK3R1,PIK3R3,PRKCA,PRKCD,PRKCE,PRKCG,PRKCH,PRKCI,PRKCQ,PRKCZ,PRKD1,PRKD3,PTGS2,PTK2,PTPN11,PXN,RAC1,RALA,RAP1A,RAP2B,RA…
11	RhoGDI Signaling	3.63	0.734	ACTA2,ACTB,ACTG1,ACTR2,ACTR3,ARHGAP35,ARHGAP4,ARHGAP6,ARHGAP8/PRR5-ARHGAP8,ARHGDIB,ARHGDIG,ARHGEF10,ARHGEF11,ARHGEF12,ARHGEF17,ARHGEF18,ARHGEF2,ARHGEF3,ARHGEF4,ARHGEF6,ARHGEF7,ARHGEF9,ARPC1A,ARPC1B,ARPC2,ARPC3,ARPC4,ARPC5,CD44,CDC42,CDH1,CDH10,CDH11,CDH18,CDH2,CDH22,CDH23,CDH24,CDH3,CDH4,CDH6,CDH7,CDH9,DGKZ,DLC1,ESR1,EZR,FNBP1,GNA12,GNA13,GNA14,GNAI1,GNAI3,GNAL,GNAO1,GNAQ,GNAS,GNB1,GNB1L,GNB2,GNB…
12	CXCR4 Signaling	3.63	0.738	ADCY10,ADCY2,ADCY5,ADCY6,ADCY7,ADCY8,ADCY9,AKT1,AKT2,AKT3,ARHGEF11,BCAR1,CDC42,CXCL12,CXCR4,EGR1,ELMO1,ELMO2,FNBP1,GNA12,GNA13,GNA14,GNAI1,GNAI3,GNAL,GNAO1,GNAQ,GNAS,GNB1,GNB1L,GNB2,GNB4,GNG11,GNG12,GNG13,GNG2,GNG4,GNG7,ITPR1,ITPR2,JUN,KRAS,LYN,MAP2K1,MAP2K2,MAP2K4,MAPK1,MAPK10,MAPK8,MAPK9,MRAS,MYL1,MYL12A,MYL2,MYL4,MYLPF,OPN1SW,PAK1,PAK2,PAK3,PAK4,PAK5,PAK6,PIK3C2A,PIK3C3,PIK3CA,PIK3CB,PIK3CD,PI…
13	GP6 Signaling Pathway	3.57	0.775	ADAM10,AKT1,AKT2,AKT3,BTK,CALM1 (includes others),CERT1,COL11A2,COL12A1,COL13A1,COL16A1,COL18A1,COL19A1,COL1A1,COL22A1,COL23A1,COL24A1,COL25A1,COL27A1,COL28A1,COL3A1,COL4A1,COL4A2,COL4A3,COL4A5,COL5A1,COL5A3,COL6A1,COL6A2,COL6A3,COL6A6,COL9A3,FYN,GRAP2,GSK3B,ITGB3,ITPR1,LAMA1,LAMA2,LAMA4,LAMA5,LAMB1,LAMC1,LAMC2,LYN,NOX1,PDPK1,PIK3C2A,PIK3C3,PIK3CA,PIK3CB,PIK3CD,PIK3R1,PIK3R3,PRKCA,PRKCD,PRKCE,PRK…
14	Neuropathic Pain Signaling In Dorsal Horn Neurons	3.45	0.773	BDNF,CAMK1D,CAMK1G,CAMK2B,CAMK2D,CAMK2G,GRIA1,GRIA2,GRIA3,GRIA4,GRIN1,GRIN2A,GRIN2B,GRIN2D,GRIN3B,GRM1,GRM3,GRM4,GRM6,GRM7,GRM8,ITPR1,ITPR2,KCNH2,KCNN1,KCNN3,KCNN4,KCNQ2,KCNQ3,MAPK1,NOTUM,NTRK2,PIK3C2A,PIK3C3,PIK3CA,PIK3CB,PIK3CD,PIK3R1,PIK3R3,PLCB1,PLCB3,PLCB4,PLCD4,PLCE1,PLCH1,PLCH2,PLCL2,PRKACA,PRKACB,PRKAG1,PRKAG2,PRKAR1A,PRKAR1B,PRKAR2A,PRKAR2B,PRKCA,PRKCD,PRKCE,PRKCG,PRKCH,PRKCI,PRKCQ,PRKCZ…
15	Epithelial Adherens Junction Signaling	3.43	0.744	ACTA2,ACTB,ACTG1,ACTN2,ACTN4,ACTR2,ACTR3,ACVR1,ACVR2A,AFDN,AKT1,AKT2,AKT3,APC,ARPC1A,ARPC1B,ARPC2,ARPC3,ARPC4,ARPC5,BAIAP2,BMPR2,CDC42,CDH1,CDH2,CLINT1,CLIP1,CTNNA1,CTNNA2,CTNNB1,DLL1,EGF,EGFR,EPN2,FARP2,FGF1,FGFR1,HGF,IQGAP1,KEAP1,KRAS,LEF1,LMO7,MAGI1,MAGI2,MET,MRAS,MYH10,MYH11,MYH14,MYH8,MYH9,MYL1,MYL2,MYL4,MYO7A,NECTIN1,NECTIN2,NECTIN3,NOTCH1,NOTCH2,NOTCH3,NOTCH4,PTEN,PTPRM,RAC1,RALA,RAP1A,RAP…
16	Remodeling of Epithelial Adherens Junctions	3.43	0.818	ACTA2,ACTB,ACTG1,ACTN2,ACTN4,ACTR2,ACTR3,APC,ARF6,ARPC1A,ARPC1B,ARPC2,ARPC3,ARPC4,ARPC5,CBLL1,CDH1,CLIP1,CTNNA1,CTNNA2,CTNNB1,DNM1,DNM1L,DNM2,DNM3,EXOC2,HGF,HGS,IQGAP1,MAPRE1,MAPRE3,MET,RAB5B,RAB7A,RALA,SRC,TUBA1A,TUBA1B,TUBA4A,TUBB,TUBB2A,TUBB2B,TUBB4A,VCL,ZYX
17	Reelin Signaling in Neurons	3.34	0.746	ACTR2,ACTR3,AFDN,AKT1,AKT2,AKT3,APP,ARHGEF10,ARHGEF11,ARHGEF12,ARHGEF2,ARHGEF3,ARHGEF4,ARHGEF6,ARHGEF9,ARPC1A,ARPC1B,ARPC2,ARPC3,ARPC4,ARPC5,CAMK2B,CAMK2D,CAMK2G,CDC42,CDH2,CDK5R1,CNR1,CRKL,DAB1,DCX,FYN,GRIN1,GRIN2A,GRIN2B,GRIN2D,GRIN3B,GSK3B,ITGA1,ITGA2,ITGA5,ITGA6,ITGB1,ITGB3,LIMK1,LRP8,LYN,MAP1B,MAP2K1,MAP2K2,MAP2K3,MAP2K4,MAP2K5,MAP2K7,MAP3K10,MAP3K9,MAPK1,MAPK10,MAPK8,MAPK8IP1,MAPK8IP3,MAPK9…
18	Actin Cytoskeleton Signaling	3.23	0.716	ABI2,ACTA2,ACTB,ACTG1,ACTN2,ACTN4,ACTR2,ACTR3,APC,APC2,ARHGAP24,ARHGAP35,ARHGEF12,ARHGEF4,ARHGEF6,ARHGEF7,ARPC1A,ARPC1B,ARPC2,ARPC3,ARPC4,ARPC5,BAIAP2,BCAR1,CDC42,CRKL,CSK,CYFIP1,CYFIP2,DIAPH1,DIAPH2,EGF,EZR,F2R,FGF1,FGF12,FGF13,FGF14,FGF17,FGF18,FGF2,FGF22,FGF23,FGF4,FGF5,FGF7,FGF9,FLNA,FN1,GNA12,GNA13,GNG12,GRB2,GSN,IQGAP1,IQGAP3,ITGA2,ITGA5,ITGB1,KRAS,LIMK1,LIMK2,MAP2K1,MAP2K2,MAPK1,MPRIP,MRAS…
19	Gap Junction Signaling	3.19	0.72	ACTA2,ACTB,ACTG1,ADCY10,ADCY2,ADCY5,ADCY6,ADCY7,ADCY8,ADCY9,ADRB1,AKT1,AKT2,AKT3,CAV1,CCN3,CSNK1A1,CSNK1D,CSNK1G1,CSNK1G3,CTNNB1,DBN1,EGF,EGFR,GAD1,GJA1,GJA4,GJA5,GJB6,GNAI1,GNAI3,GNAQ,GNAS,GRB2,GRIA1,GRIA2,GRIA3,GRIA4,GRIK2,GUCY1A2,GUCY1B1,GUCY2D,HTR2A,HTR2B,HTR2C,ITPR1,ITPR2,KRAS,LPAR1,MAP2K1,MAP2K2,MAP2K5,MAP3K2,MAPK1,MAPK7,MRAS,NOTUM,NPR3,NT5C,OPN1SW,PIK3C2A,PIK3C3,PIK3CA,PIK3CB,PIK3CD,PIK3R1…
20	Rac Signaling	3.16	0.752	ABI2,ACTR2,ACTR3,ANK1,ARPC1A,ARPC1B,ARPC2,ARPC3,ARPC4,ARPC5,BAIAP2,CD44,CDC42,CDK5R1,CYBB,CYFIP1,CYFIP2,ELK4,IQGAP1,IQGAP3,ITGA2,ITGA5,ITGB1,JUN,KRAS,LIMK1,LIMK2,MAP2K1,MAP2K2,MAP2K4,MAP2K7,MAP3K1,MAPK1,MAPK8,MCF2L,MRAS,NCF2,NCKAP1,NFKB1,NOX1,NOX3,PAK1,PAK2,PAK3,PAK4,PAK5,PAK6,PARD6A,PI4KA,PIK3C2A,PIK3C3,PIK3CA,PIK3CB,PIK3CD,PIK3R1,PIK3R3,PIKFYVE,PIP4K2B,PIP5K1B,PIP5K1C,PIP5KL1,PLD1,PRKCI,PRKCZ,P…
21	Endocannabinoid Neuronal Synapse Pathway	3.14	0.743	ABHD6,ADCY10,ADCY2,ADCY5,ADCY6,ADCY7,ADCY8,ADCY9,CACNA1A,CACNA1C,CACNA1G,CACNA1H,CACNA1I,CACNA1S,CACNA2D1,CACNA2D3,CACNB2,CACNB4,CACNG1,CACNG2,CACNG3,CACNG4,CACNG5,CNR1,FAAH,GNA14,GNAI1,GNAI3,GNAL,GNAO1,GNAQ,GNB1,GNG11,GNG2,GNG7,GRIA1,GRIA2,GRIA3,GRIA4,GRIN1,GRIN2A,GRIN2B,GRIN2D,GRIN3B,GRM1,ITPR1,KCNJ3,KCNJ5,KCNJ6,MAPK1,MAPK10,MAPK13,MAPK14,MAPK4,MAPK6,MAPK7,MAPK8,MAPK9,MGLL,NDUFS2,NOTUM,OPN1SW,P…
22	PTEN Signaling	3.13	0.741	AKT1,AKT2,AKT3,BCAR1,BCL2,BCL2L1,BCL2L11,BMPR1A,BMPR1B,BMPR2,CASP3,CASP9,CCND1,CDC42,CDKN1A,CDKN1B,CHUK,CNKSR3,CSNK2A2,CSNK2B,EGFR,FASLG,FGFR1,FGFR3,FGFR4,FLT4,FOXG1,FOXO1,FOXO3,GHR,GRB2,GSK3B,IGF1R,IGF2R,IKBKB,IKBKG,ILK,INPP5B,INPP5D,INPP5F,INSR,ITGA2,ITGA5,ITGB1,KRAS,MAGI1,MAGI2,MAGI3,MAP2K1,MAP2K2,MAPK1,MCRS1,MRAS,NFKB1,NGFR,NTRK1,NTRK2,NTRK3,OCRL,PDGFRA,PDPK1,PIK3CA,PIK3CB,PIK3CD,PIK3R1,PIK3R…
23	Phosphatidylglycerol Biosynthesis II (Non-plastidic)	3.13	0.947	ABHD5,AGPAT1,AGPAT2,AGPAT3,AGPAT4,AGPAT5,CDS1,CDS2,CRLS1,GPAT4,LCLAT1,LPCAT4,MBOAT2,MBOAT7,PGS1,PTPMT1,TAMM41,TAZ
24	Integrin Signaling	3.05	0.713	ABL1,ACTA2,ACTB,ACTG1,ACTN2,ACTN4,ACTR2,ACTR3,AKT1,AKT2,AKT3,ARF3,ARF6,ARHGAP26,ARHGEF7,ARPC1A,ARPC1B,ARPC2,ARPC3,ARPC4,ARPC5,ASAP1,BCAR1,BCAR3,BRAF,CAPN10,CAPN5,CAPN9,CAPNS1,CAV1,CDC42,CRKL,CTTN,FNBP1,FYN,GRB2,GSK3B,GSN,ILK,ITGA1,ITGA10,ITGA2,ITGA5,ITGA6,ITGA8,ITGA9,ITGAV,ITGB1,ITGB3,ITGB5,KRAS,LIMS1,MAP2K1,MAP2K2,MAP2K4,MAPK1,MAPK8,MPRIP,MRAS,MYL12A,MYL2,MYLK,MYLK2,NCK2,NEDD9,PAK1,PAK2,PAK3,PAK…
25	p70S6K Signaling	3.04	0.745	AGT,AKT1,AKT2,AKT3,BCAP31,BTK,EEF2,EEF2K,EGFR,F2R,F2RL1,GNAI1,GNAI3,GNAQ,GRB2,IL2RG,IL4,IL4R,IRS1,KRAS,LYN,MAP2K1,MAP2K2,MAPK1,MAPT,MRAS,MTOR,NOTUM,OPN1SW,PDPK1,PIK3C2A,PIK3C3,PIK3CA,PIK3CB,PIK3CD,PIK3R1,PIK3R3,PLCB1,PLCB3,PLCB4,PLCD4,PLCE1,PLCH1,PLCH2,PLCL2,PLD1,PPM1L,PPP2CA,PPP2R1A,PPP2R1B,PPP2R2A,PPP2R2B,PPP2R2C,PPP2R5A,PPP2R5E,PRKCA,PRKCD,PRKCE,PRKCG,PRKCH,PRKCI,PRKCQ,PRKCZ,PRKD1,PRKD3,PTPA,R…
26	Ephrin Receptor Signaling	3.02	0.716	ABI1,ABL1,ACTR2,ACTR3,ADAM10,AKT1,AKT2,AKT3,ANGPT1,ARPC1A,ARPC1B,ARPC2,ARPC3,ARPC4,ARPC5,ATF2,AXIN1,BCAR1,CDC42,CREB5,CRKL,CXCL12,CXCR4,EFNA2,EFNA5,EFNB1,EFNB2,EFNB3,EGF,EPHA1,EPHA3,EPHA4,EPHA5,EPHA6,EPHA8,EPHB1,EPHB2,EPHB3,FGF1,FYN,GNA12,GNA13,GNA14,GNAI1,GNAI3,GNAL,GNAO1,GNAQ,GNAS,GNB1,GNB1L,GNB2,GNB4,GNG11,GNG12,GNG13,GNG2,GNG4,GNG7,GRB2,GRIN1,GRIN2A,GRIN2B,GRIN2D,GRIN3B,ITGA2,ITGA5,ITGB1,ITSN…
27	GNRH Signaling	3	0.718	ADCY10,ADCY2,ADCY5,ADCY6,ADCY7,ADCY8,ADCY9,ATF2,CACNA1A,CACNA1C,CACNA1G,CACNA1H,CACNA1I,CACNA1S,CACNA2D1,CACNA2D3,CACNB2,CACNB4,CACNG1,CACNG2,CACNG3,CACNG4,CACNG5,CALM1 (includes others),CAMK2B,CAMK2D,CAMK2G,CDC42,CREB5,EGFR,EGR1,GNA14,GNAI1,GNAI3,GNAQ,GNAS,GNB1,GNG11,GNG2,GNG7,GNRHR,GRB2,HBEGF,ITPR1,ITPR2,JUN,KRAS,MAP2K1,MAP2K2,MAP2K3,MAP2K4,MAP2K7,MAP3K1,MAP3K10,MAP3K12,MAP3K13,MAP3K2,MAP3K4,MA…
28	Germ Cell-Sertoli Cell Junction Signaling	2.97	0.722	A2M,ACTA2,ACTB,ACTG1,ACTN2,ACTN4,AFDN,AKT1,AXIN1,BCAR1,CDC42,CDH1,CDH2,CLINT1,CTNNA1,CTNNA2,CTNNB1,EPN2,FNBP1,GSN,ILK,IQGAP1,ITGA2,ITGA6,ITGB1,KEAP1,KRAS,LIMK1,LIMK2,MAP2K1,MAP2K2,MAP2K3,MAP2K4,MAP2K7,MAP3K1,MAP3K10,MAP3K12,MAP3K13,MAP3K2,MAP3K4,MAP3K5,MAP3K7,MAP3K9,MAPK1,MAPK10,MAPK14,MAPK8,MAPK9,MRAS,MTMR2,MYO7A,NECTIN2,NECTIN3,PAK1,PAK2,PAK3,PAK4,PAK5,PAK6,PDPK1,PIK3C2A,PIK3C3,PIK3CA,PIK3CB,PI…
29	Sperm Motility	2.96	0.712	AATK,ABHD3,ABL1,ADCY10,ALK,BTK,CACNA1G,CACNA1H,CALM1 (includes others),CATSPER2,CLK3,CLK4,CNGA1,CNGA3,CNGB1,CNGB3,CSF1R,CSK,DDR1,DDR2,DSTYK,DYRK1A,DYRK3,EGFR,EPHA1,EPHA3,EPHA4,EPHA5,EPHA6,EPHA8,EPHB1,EPHB2,EPHB3,ERBB2,ERBB4,FES,FGFR1,FGFR3,FGFR4,FLT4,FYN,GNAS,GUCY1A2,GUCY1B1,IGF1R,INSR,ITK,ITPR1,ITPR2,JAK2,LMTK2,LYN,MAP2K1,MAP2K3,MAP2K4,MAP2K5,MAP2K7,MERTK,MET,MRAS,MUSK,NOTUM,NTRK1,NTRK2,NTRK3,PD…
30	IL-15 Production	2.95	0.753	AATK,ABL1,ALK,BTK,CLK3,CLK4,CSF1R,CSK,DDR1,DDR2,DSTYK,DYRK1A,DYRK3,EGFR,EPHA1,EPHA3,EPHA4,EPHA5,EPHA6,EPHA8,EPHB1,EPHB2,EPHB3,ERBB2,ERBB4,FES,FGFR1,FGFR3,FGFR4,FLT4,FYN,IGF1R,IL15,INSR,IRF1,ITK,JAK2,LMTK2,LYN,MAP2K1,MAP2K3,MAP2K4,MAP2K5,MAP2K7,MERTK,MET,MUSK,NFKB1,NTRK1,NTRK2,NTRK3,PDGFRA,PRKCI,PRKCZ,PTK2,PTK2B,RELA,RET,ROR1,ROR2,RYK,SRC,STAT1,SYK,TEK,TIE1,TNK2,TXK,TYRO3,YES1
31	Inhibition of ARE-Mediated mRNA Degradation Pathway	2.86	0.756	AGO2,AGO4,AKT1,AKT2,AKT3,CD40LG,CNOT1,CNOT10,CNOT2,CNOT3,CNOT4,CNOT6,CNOT7,CNOT8,CNOT9,DDX6,DIS3L,EXOSC3,EXOSC7,FASLG,MAP3K7,MAPK1,MAPK13,MAPK14,MAPK4,MAPK6,MAPK7,MAPKAPK2,NGFR,PAPOLA,PARN,PPM1L,PPP2CA,PPP2R1A,PPP2R1B,PPP2R2A,PPP2R2B,PPP2R2C,PPP2R5A,PPP2R5E,PRKACA,PRKACB,PRKAG1,PRKAG2,PRKAR1A,PRKAR1B,PRKAR2A,PRKAR2B,PSME1,PSME3,PSME4,PSMF1,PTPA,TIA1,TNFRSF11B,TNFRSF1B,TNFSF11,TNFSF12,TNFSF13B,TNF…
32	G Beta Gamma Signaling	2.74	0.732	ADCY2,AKT1,AKT2,AKT3,ARHGEF6,BTK,CACNA1A,CACNA1C,CACNA1G,CACNA1H,CACNA1I,CACNA1S,CACNA2D1,CACNA2D3,CACNB2,CACNB4,CACNG1,CACNG2,CACNG3,CACNG4,CACNG5,CAV1,CAV2,CDC42,DNM2,EGFR,GNA12,GNA13,GNA14,GNAI1,GNAI3,GNAL,GNAO1,GNAQ,GNAS,GNB1,GNB1L,GNB2,GNB4,GNG11,GNG12,GNG13,GNG2,GNG4,GNG7,GRB2,HBEGF,KCNJ3,KCNJ5,KCNJ6,KRAS,MAPK1,MRAS,PAK1,PDPK1,PRKACA,PRKACB,PRKAG1,PRKAG2,PRKAR1A,PRKAR1B,PRKAR2A,PRKAR2B,PRKC…
33	Leukocyte Extravasation Signaling	2.74	0.713	ABL1,ACTA2,ACTB,ACTG1,ACTN2,ACTN4,AFDN,ARHGAP35,ARHGAP4,ARHGAP6,ARHGAP8/PRR5-ARHGAP8,BCAR1,BTK,CD44,CDC42,CLDN10,CLDN12,CLDN14,CLDN15,CLDN19,CLDN8,CRKL,CTNNA1,CTNNA2,CTNNA3,CTNNB1,CTTN,CXCL12,CXCR4,CYBB,DLC1,EDIL3,EZR,GNAI1,GNAI3,ITGA1,ITGA2,ITGA5,ITGA6,ITGB1,ITGB3,ITK,JAM3,MAP2K2,MAP2K4,MAP3K4,MAPK1,MAPK10,MAPK13,MAPK14,MAPK8,MAPK9,MMP14,MMP15,MMP16,MMP17,MMP2,MMP25,MMP28,MSN,NCF2,NOX1,NOX3,OPN1…
34	CDP-diacylglycerol Biosynthesis I	2.72	0.941	ABHD5,AGPAT1,AGPAT2,AGPAT3,AGPAT4,AGPAT5,CDS1,CDS2,CRLS1,GPAT4,LCLAT1,LPCAT4,MBOAT2,MBOAT7,TAMM41,TAZ
35	Signaling by Rho Family GTPases	2.67	0.694	ACTA2,ACTB,ACTG1,ACTR2,ACTR3,ARHGEF10,ARHGEF11,ARHGEF12,ARHGEF17,ARHGEF18,ARHGEF2,ARHGEF3,ARHGEF4,ARHGEF6,ARHGEF7,ARHGEF9,ARPC1A,ARPC1B,ARPC2,ARPC3,ARPC4,ARPC5,BAIAP2,CDC42,CDC42EP3,CDH1,CDH10,CDH11,CDH18,CDH2,CDH22,CDH23,CDH24,CDH3,CDH4,CDH6,CDH7,CDH9,CIT,CLIP1,CYBB,CYFIP1,EZR,FNBP1,GNA12,GNA13,GNA14,GNAI1,GNAI3,GNAL,GNAO1,GNAQ,GNAS,GNB1,GNB1L,GNB2,GNB4,GNG11,GNG12,GNG13,GNG2,GNG4,GNG7,IQGAP1,IT…
36	Cdc42 Signaling	2.64	0.742	ACTR2,ACTR3,APC,APC2,ARHGEF6,ARPC1A,ARPC1B,ARPC2,ARPC3,ARPC4,ARPC5,ATF2,B2M,BAIAP2,CD247,CDC42,CDC42BPA,CDC42SE1,CLIP1,DIAPH1,EXOC2,EXOC3,EXOC4,EXOC6,GSK3B,HLA-A,HLA-C,HLA-DMB,HLA-DQA1,HLA-DQB1,HLA-DRB5,HLA-E,IQGAP1,IQGAP3,ITGA2,ITGA5,ITGB1,ITK,JUN,LIMK1,LIMK2,MAP2K4,MAPK1,MAPK10,MAPK13,MAPK14,MAPK8,MAPK9,MPRIP,MYL1,MYL12A,MYL2,MYL4,MYLK,MYLPF,PAK1,PAK2,PAK3,PAK4,PARD6A,PPP1CB,PPP1R12A,PRKCI,PRKC…
37	Regulation Of The Epithelial Mesenchymal Transition By Growth Factors Pathway	2.61	0.707	AKT1,AKT2,AKT3,BRAF,CD40LG,CDC42,CDH1,CDH2,CHUK,DOCK10,EGF,EGFR,EGR1,ERBB2,ETS1,FASLG,FGF1,FGF12,FGF13,FGF14,FGF17,FGF18,FGF2,FGF22,FGF23,FGF4,FGF5,FGF7,FGF9,FGFR1,FGFR3,FGFR4,FOXO1,GAB1,GRB2,GSK3B,HGF,IKBKB,IKBKG,JAK2,JUN,KRAS,LATS1,LATS2,MAP2K1,MAP2K2,MAP2K3,MAP2K4,MAP2K5,MAP2K7,MAP3K1,MAP3K7,MAPK1,MAPK10,MAPK13,MAPK14,MAPK8,MAPK9,MEST,MET,mir-192,mir-8,MMP2,MRAS,MTOR,NFKB1,NGFR,OCLN,PARD6A,PAR…
38	Role of NFAT in Cardiac Hypertrophy	2.6	0.696	ADCY10,ADCY2,ADCY5,ADCY6,ADCY7,ADCY8,ADCY9,AKT1,AKT2,AKT3,CABIN1,CACNA1A,CACNA1C,CACNA1G,CACNA1H,CACNA1I,CACNA1S,CACNA2D1,CACNA2D3,CACNB2,CACNB4,CACNG1,CACNG2,CACNG3,CACNG4,CACNG5,CALM1 (includes others),CAMK1D,CAMK1G,CAMK2B,CAMK2D,CAMK2G,CSNK1A1,GATA4,GNAI1,GNAI3,GNAQ,GNAS,GNB1,GNB1L,GNB2,GNB4,GNG11,GNG12,GNG13,GNG2,GNG4,GNG7,GRB2,GSK3B,HDAC1,HDAC2,HDAC4,HDAC5,HDAC7,HDAC9,IGF1R,IL11,IL6ST,ITPR1,…
39	Superpathway of Inositol Phosphate Compounds	2.57	0.709	ALPL,ATP1A2,DUSP1,DUSP10,DUSP15,DUSP16,DUSP2,DUSP5,EYA4,FIG4,G6PC2,HACD2,IGBP1,INPP5A,INPP5B,INPP5D,INPP5F,IP6K1,IP6K2,IPPK,ITPK1,MDP1,MINPP1,MTMR2,MTMR6,MTMR7,MTMR9,NOCT,NT5C,NUDT1,NUDT11,NUDT12,NUDT3,NUDT5,NUDT9,OCRL,PAWR,PGAM5,PI4K2A,PI4K2B,PI4KA,PIK3C2A,PIK3C3,PIK3CA,PIK3CB,PIK3CD,PIK3R1,PIK3R3,PIKFYVE,PIP4K2A,PIP4K2B,PIP4P1,PIP5K1B,PIP5K1C,PIP5KL1,PLCB1,PLCB3,PLCB4,PLCD4,PLCE1,PLCH1,PPFIA1,P…
40	Insulin Secretion Signaling Pathway	2.57	0.693	ADCY10,ADCY2,ADCY5,ADCY6,ADCY7,ADCY8,ADCY9,AGO2,AGO4,ATF2,CACNA1A,CACNA1C,CACNA1G,CACNA1H,CACNA1S,CAMK2B,CAMK2D,CAMK2G,CHRM3,CLCN3,CPE,CREB5,CRTC2,DLD,EIF2A,EIF2B1,EIF2B5,EIF4A2,EIF4E,EIF4EBP1,EIF4EBP2,EIF4G1,EIF4G3,FURIN,FYN,GCK,GHR,GNA14,GNAQ,GNAS,GOSR1,GOSR2,GPAA1,INSR,ITPR1,ITPR2,JAK2,KCNB1,KLF11,LYN,MAPK1,MAPK13,MAPK14,MTOR,NALCN,NAPB,NEUROD1,NOTUM,NSF,PABPC1,PAIP1,PC,PCSK1,PCSK2,PDHA1,PDHX,…
41	RAR Activation	2.56	0.703	ACTB,ADCY10,ADCY2,ADCY5,ADCY6,ADCY7,ADCY8,ADCY9,AKR1B1,AKT1,AKT2,AKT3,ALDH1A1,ALDH1A2,ALDH1A3,ALDH8A1,ARID1A,BRD7,CCNH,CITED2,CRABP1,CRABP2,CSK,CSNK2A2,CSNK2B,CYP26A1,DHRS3,DHRS9,DUSP1,ERCC2,ERCC3,GTF2H1,GTF2H4,GTF2H5,HLTF,IGFBP3,JAK2,JUN,KAT2B,MAP2K1,MAP2K4,MAP3K1,MAP3K5,MAPK1,MAPK10,MAPK13,MAPK14,MAPK8,MAPK9,MAPKAPK2,NCOA1,NCOR1,NCOR2,NFKB1,NR2F1,NR2F2,NR2F6,NRIP1,NSD1,PBRM1,PDPK1,PIK3CA,PIK3CB…
42	IL-7 Signaling Pathway	2.54	0.782	AKT1,AKT2,AKT3,BAK1,BAX,BCL2,BCL6,CCND1,CCND3,CDKN1B,CXCR5,EBF1,FOXG1,FOXO1,FOXO3,FYN,GRB2,GSK3B,HGF,IL2RG,JUN,LYN,MAPK1,MAPK13,MAPK14,MCL1,MET,MYC,PDPK1,PIK3C2A,PIK3C3,PIK3CA,PIK3CB,PIK3CD,PIK3R1,PIK3R3,PTK2,SHC1,SLC2A1,SOCS1,SOS1,STAT1,STAT5B
43	Glioblastoma Multiforme Signaling	2.53	0.713	AKT1,AKT2,AKT3,APC,AXIN1,CCND1,CCNE1,CDC42,CDK4,CDKN1A,CDKN1B,CTNNB1,E2F6,E2F8,EGF,EGFR,FNBP1,FOXO1,FZD1,FZD3,FZD5,FZD7,FZD8,FZD9,GRB2,GSK3B,IGF1R,IGF2,ITPR1,ITPR2,KRAS,LEF1,MAP2K1,MAP2K2,MAPK1,MDM2,MRAS,MTOR,MYC,NF1,NF2,NOTUM,PDGFA,PDGFB,PDGFC,PDGFRA,PIK3C2A,PIK3C3,PIK3CA,PIK3CB,PIK3CD,PIK3R1,PIK3R3,PLCB1,PLCB3,PLCB4,PLCD4,PLCE1,PLCH1,PLCH2,PLCL2,PRKCD,PTEN,RAC1,RALA,RAP1A,RAP2B,RASD1,RASD2,RB1,…
44	Polyamine Regulation in Colon Cancer	2.52	0.938	APC,AZIN1,CTNNB1,KRAS,MXD1,MYC,OAZ1,OAZ2,ODC1,PPARG,PSME1,PSME3,PSME4,PSMF1,TCF4
45	Endocannabinoid Cancer Inhibition Pathway	2.5	0.717	ADCY10,ADCY2,ADCY5,ADCY6,ADCY7,ADCY8,ADCY9,AKT1,AKT1S1,AKT2,AKT3,ATF2,ATF3,CAMKK2,CASP2,CASP3,CASP6,CASP7,CASP8,CASP9,CCND1,CCND2,CCND3,CCNE1,CDH1,CDKN1A,CDKN1B,CNR1,CREB5,CTNNB1,EIF2A,GNA13,GNAI1,GNAI3,GNAL,GNAO1,GNAQ,GNB1L,GSK3B,HIF1A,LEF1,MAP2K1,MAP2K2,MAP2K3,MAP2K4,MAP2K5,MAP2K7,MAPK1,MAPK14,MLST8,MMP2,MTOR,MYC,NOS1,NSMAF,PDGFC,PGF,PIK3C2A,PIK3C3,PIK3CA,PIK3CB,PIK3CD,PIK3R1,PIK3R3,PRKAA1,PRKA…
46	Melatonin Signaling	2.5	0.77	BRAF,CALM1 (includes others),CAMK2B,CAMK2D,CAMK2G,GNAI1,GNAI3,GNAO1,GNAQ,MAP2K1,MAP2K2,MAP2K3,MAP2K4,MAP2K5,MAP2K7,MAPK1,NOTUM,OPN1SW,PLCB1,PLCB3,PLCB4,PLCD4,PLCE1,PLCH1,PLCH2,PLCL2,PRKACA,PRKACB,PRKAG1,PRKAG2,PRKAR1A,PRKAR1B,PRKAR2A,PRKAR2B,PRKCA,PRKCD,PRKCE,PRKCG,PRKCH,PRKCI,PRKCQ,PRKCZ,PRKD1,PRKD3,RORA,RORB,SLC2A4
47	3-phosphoinositide Biosynthesis	2.5	0.718	ALPL,ATP1A2,DUSP1,DUSP10,DUSP15,DUSP16,DUSP2,DUSP5,EYA4,FIG4,G6PC2,HACD2,IGBP1,INPP5B,INPP5F,ITPK1,MDP1,MINPP1,MTMR2,MTMR6,MTMR7,MTMR9,NOCT,NT5C,NUDT1,NUDT11,NUDT12,NUDT3,NUDT5,NUDT9,OCRL,PAWR,PGAM5,PI4K2A,PI4K2B,PI4KA,PIK3C2A,PIK3C3,PIK3CA,PIK3CB,PIK3CD,PIK3R1,PIK3R3,PIKFYVE,PIP4K2B,PIP5K1B,PIP5K1C,PIP5KL1,PPFIA1,PPFIA2,PPFIA3,PPFIA4,PPFIBP2,PPM1H,PPM1K,PPP1CA,PPP1R12A,PPP1R13B,PPP1R16B,PPP1R1A,…
48	Androgen Signaling	2.49	0.719	AR,CACNA1A,CACNA1C,CACNA1G,CACNA1H,CACNA1I,CACNA1S,CACNA2D1,CACNA2D3,CACNB2,CACNB4,CACNG1,CACNG2,CACNG3,CACNG4,CACNG5,CALM1 (includes others),CCND1,CCNH,ERCC2,ERCC3,GNA12,GNA13,GNA14,GNAI1,GNAI3,GNAL,GNAO1,GNAQ,GNAS,GNB1,GNB1L,GNB2,GNB4,GNG11,GNG12,GNG13,GNG2,GNG4,GNG7,GTF2A1,GTF2B,GTF2E1,GTF2F1,GTF2H1,GTF2H4,GTF2H5,HSP90AA1,JUN,KAT2B,KAT7,MAPK1,MRAS,NCOA1,NCOA2,NFKB1,POLR2D,POLR2E,POLR2F,POLR2G,…
49	D-myo-inositol-5-phosphate Metabolism	2.47	0.722	ALPL,ATP1A2,DUSP1,DUSP10,DUSP15,DUSP16,DUSP2,DUSP5,EYA4,FIG4,G6PC2,HACD2,IGBP1,INPP5B,INPP5F,ITPK1,MDP1,MINPP1,MTMR2,MTMR6,MTMR7,MTMR9,NOCT,NT5C,NUDT1,NUDT11,NUDT12,NUDT3,NUDT5,NUDT9,OCRL,PAWR,PGAM5,PIKFYVE,PIP4K2A,PIP4P1,PLCB1,PLCB3,PLCB4,PLCD4,PLCE1,PLCH1,PPFIA1,PPFIA2,PPFIA3,PPFIA4,PPFIBP2,PPM1H,PPM1K,PPP1CA,PPP1R12A,PPP1R13B,PPP1R16B,PPP1R1A,PPP1R1C,PPP1R8,PPP2R5A,PPP2R5E,PPP3CA,PPP4C,PPP5C,P…
50	Endocannabinoid Developing Neuron Pathway	2.45	0.726	ADCY10,ADCY2,ADCY5,ADCY6,ADCY7,ADCY8,ADCY9,AKT1,AKT1S1,AKT2,AKT3,ATF2,BRAF,BRCA1,CCND1,CDKN1B,CNR1,CREB5,CTNNB1,GNAI1,GNAI3,GNAL,GNAO1,GNB1,GNB1L,GNG11,GNG2,GNG7,GSK3B,KRAS,MAP2K1,MAP2K2,MAP2K3,MAP2K4,MAP2K5,MAP2K7,MAPK1,MAPK10,MAPK13,MAPK14,MAPK4,MAPK6,MAPK7,MAPK8,MAPK9,MGLL,MLST8,MRAS,MTOR,PAX6,PIK3C2A,PIK3C3,PIK3CA,PIK3CB,PIK3CD,PIK3R1,PIK3R3,PRKACA,PRKACB,PRKAG1,PRKAG2,PRKAR1A,PRKAR1B,PRKAR2A…
51	ErbB Signaling	2.44	0.744	AKT1,AREG,CDC42,EGF,EGFR,ERBB2,ERBB4,FOXO1,GRB2,GSK3B,HBEGF,JUN,KRAS,MAP2K1,MAP2K2,MAP2K3,MAP2K4,MAPK1,MAPK10,MAPK13,MAPK14,MAPK8,MAPK9,MRAS,MTOR,NCK2,NRG1,NRG2,NRG3,PAK1,PAK2,PAK3,PAK4,PAK5,PAK6,PDPK1,PIK3C2A,PIK3C3,PIK3CA,PIK3CB,PIK3CD,PIK3R1,PIK3R3,PRKCA,PRKCD,PRKCE,PRKCG,PRKCH,PRKCI,PRKCQ,PRKCZ,PRKD1,PRKD3,RALA,RAP1A,RAP2B,RASD1,RASD2,RRAS2,SHC1,SOS1
52	Senescence Pathway	2.34	0.683	ACVR1,ACVR2A,AKT1,AKT2,AKT3,ANAPC13,ANAPC4,ANAPC5,ASXL1,ASXL3,ATF3,ATM,BMPR2,BRAF,CACNA1A,CACNA1C,CACNA1S,CALM1 (includes others),CAPN10,CAPN5,CAPN9,CAPNS1,CAT,CBX2,CBX7,CCND1,CDC23,CDC27,CDK1,CDK4,CDKN1A,CDKN1B,CDKN2B,CHEK2,CHUK,DLD,DMTF1,E2F6,E2F8,EED,EIF4E,EIF4EBP1,ELF1,ELF4,ELK3,EP400,ETS1,ETS2,EZH2,FOXO3,FZR1,GADD45B,GADD45G,GATA4,HBP1,HIPK2,IKBKB,IKBKG,IL1A,ITPR2,ITSN2,JUN,KAT2B,KRAS,MAP2K1…
53	Regulation of Actin-based Motility by Rho	2.34	0.747	ACTA2,ACTB,ACTR2,ACTR3,ARPC1A,ARPC1B,ARPC2,ARPC3,ARPC4,ARPC5,BAIAP2,CDC42,FNBP1,GSN,ITGA2,ITGA5,ITGB1,LIMK1,MPRIP,MYL1,MYL12A,MYL2,MYL4,MYLK,MYLPF,PAK1,PAK2,PAK3,PAK4,PAK5,PAK6,PFN2,PI4KA,PIKFYVE,PIP4K2B,PIP5K1B,PIP5K1C,PIP5KL1,PPP1CB,PPP1R12A,RAC1,RHOBTB1,RHOC,RHOF,RHOG,RHOJ,RHOT1,RHOT2,RHOU,RHOV,RND1,RND2,RND3,ROCK1,WASL,WIPF1
54	CREB Signaling in Neurons	2.3	0.69	ADCY10,ADCY2,ADCY5,ADCY6,ADCY7,ADCY8,ADCY9,AKT1,AKT2,AKT3,ATF2,CACNA1A,CACNA1C,CACNA1G,CACNA1H,CACNA1I,CACNA1S,CACNA2D1,CACNA2D3,CACNB2,CACNB4,CACNG1,CACNG2,CACNG3,CACNG4,CACNG5,CALM1 (includes others),CAMK2B,CAMK2D,CAMK2G,CREB5,GNA12,GNA13,GNA14,GNAI1,GNAI3,GNAL,GNAO1,GNAQ,GNAS,GNB1,GNB1L,GNB2,GNB4,GNG11,GNG12,GNG13,GNG2,GNG4,GNG7,GRB2,GRIA1,GRIA2,GRIA3,GRIA4,GRID1,GRID2,GRIK2,GRIK5,GRIN1,GRIN2A…
55	Nur77 Signaling in T Lymphocytes	2.29	0.774	APAF1,BCL2,CABIN1,CALM1 (includes others),CASP3,CASP9,CD247,CD80,CYCS,ESRRA,FASLG,HDAC1,HDAC2,HDAC7,HDAC9,MAP2K1,MAP2K2,MAP2K5,MAP3K2,MAPK1,MAPK7,MEF2D,PCNA,PDK1,PPP3CA,PPP3CC,PPP3R1,PRKCA,PRKCD,PRKCE,PRKCG,PRKCH,PRKCI,PRKCQ,PRKCZ,PRKD1,PRKD3,RPS6KA3,RXRA,SIN3A,SIN3B
56	Sertoli Cell-Sertoli Cell Junction Signaling	2.28	0.7	A2M,ACTA2,ACTB,ACTG1,ACTN2,ACTN4,ADCY10,AFDN,AKT1,AKT2,AKT3,ATF2,AXIN1,BCAR1,CDC42,CDH1,CLDN10,CLDN12,CLDN14,CLDN15,CLDN19,CLDN8,CLINT1,CTNNA1,CTNNA2,CTNNB1,DLG1,EPB41,EPN2,GSK3B,GUCY1A2,GUCY1B1,ILK,ITGA2,ITGA5,ITGB1,JAM3,JUN,KEAP1,KRAS,MAGI2,MAP2K1,MAP2K2,MAP2K3,MAP2K4,MAP2K7,MAP3K1,MAP3K10,MAP3K12,MAP3K13,MAP3K2,MAP3K4,MAP3K5,MAP3K7,MAP3K9,MAPK1,MAPK10,MAPK13,MAPK14,MAPK8,MAPK9,MPP6,MRAS,MTMR2,…
57	Small Cell Lung Cancer Signaling	2.25	0.758	ABL1,AKT1,AKT2,AKT3,APAF1,BCL2,BCL2L1,BIRC2,CASP9,CCND1,CCNE1,CDK4,CDKN1B,CDKN2B,CHUK,CYCS,FHIT,IKBKB,IKBKG,MYC,NFKB1,NFKBIA,NFKBIE,NOS1,PA2G4,PIAS3,PIK3C2A,PIK3C3,PIK3CA,PIK3CB,PIK3CD,PIK3R1,PIK3R3,PTEN,PTGS2,PTK2,RARB,RB1,RELA,RXRA,RXRB,SIN3A,SKP2,TFDP1,TRAF1,TRAF2,TRAF3
58	Glioma Signaling	2.25	0.726	ABL1,AKT1,AKT2,AKT3,CALM1 (includes others),CAMK1D,CAMK1G,CAMK2B,CAMK2D,CAMK2G,CCND1,CDK4,CDKN1A,CDKN2B,CDKN2D,E2F6,E2F8,EGF,EGFR,GRB2,IDH1,IDH2,IDH3B,IDH3G,IGF1R,IGF2,IGF2R,KRAS,MAP2K1,MAP2K2,MAPK1,MDM2,MRAS,MTOR,PA2G4,PDGFA,PDGFB,PDGFC,PDGFRA,PIK3C2A,PIK3C3,PIK3CA,PIK3CB,PIK3CD,PIK3R1,PIK3R3,PRKCA,PRKCD,PRKCE,PRKCG,PRKCH,PRKCI,PRKCQ,PRKCZ,PRKD1,PRKD3,PTEN,RALA,RAP1A,RAP2B,RASD1,RASD2,RB1,RBL1,R…
59	TNFR1 Signaling	2.24	0.791	APAF1,BIRC2,CASP2,CASP3,CASP6,CASP7,CASP8,CASP9,CDC42,CHUK,CRADD,CYCS,IKBKB,IKBKG,JUN,MADD,MAP2K4,MAP3K1,MAPK8,NAIP,NFKB1,NFKBIA,NFKBIE,PAK1,PAK2,PAK3,PAK4,PAK5,PAK6,RELA,TNFAIP3,TRADD,TRAF2,XIAP
60	Regulation of the Epithelial-Mesenchymal Transition Pathway	2.24	0.696	ADAM17,AKT1,AKT2,AKT3,APC,AXIN1,BCL9,BRAF,CDH1,CDH2,CTNNB1,DVL1,DVL3,EGF,EGFR,EGR1,ETS1,FGF1,FGF12,FGF13,FGF14,FGF17,FGF18,FGF2,FGF22,FGF23,FGF4,FGF5,FGF7,FGF9,FGFR1,FGFR3,FGFR4,FZD1,FZD3,FZD5,FZD7,FZD8,FZD9,GAB1,GRB2,GSK3B,HGF,HIF1A,JAG1,JAG2,JAK2,KRAS,LEF1,MAML1,MAP2K1,MAP2K2,MAP2K3,MAP2K4,MAP2K5,MAP2K7,MAPK1,MET,mir-192,mir-8,MMP2,MRAS,NCSTN,NFKB1,NOTCH1,NOTCH2,NOTCH3,NOTCH4,PARD6A,PARD6G,PIK3…
61	CD28 Signaling in T Helper Cells	2.24	0.73	ACTR2,ACTR3,AKT1,AKT2,AKT3,ARPC1A,ARPC1B,ARPC2,ARPC3,ARPC4,ARPC5,BCL10,CALM1 (includes others),CD247,CD80,CDC42,CHUK,CSK,FYN,GRAP2,GRB2,HLA-A,HLA-DMB,HLA-DQA1,HLA-DQB1,HLA-DRB5,IKBKB,IKBKG,ITK,ITPR1,ITPR2,JUN,MALT1,MAP2K1,MAP2K2,MAP2K4,MAP3K1,MAPK10,MAPK8,MAPK9,NFAT5,NFATC2,NFATC3,NFATC4,NFKB1,NFKBIA,NFKBIE,PAK1,PDPK1,PIK3C2A,PIK3C3,PIK3CA,PIK3CB,PIK3CD,PIK3R1,PIK3R3,PPP3CA,PPP3CC,PPP3R1,PRKCQ,PT…
62	HER-2 Signaling in Breast Cancer	2.24	0.746	AKT1,AKT2,AKT3,AREG,CASP9,CCND1,CCNE1,CDC42,CDKN1A,CDKN1B,EGF,EGFR,ERBB2,FOXO1,GRB2,GSK3B,ITGB1,ITGB3,ITGB5,KRAS,MAP3K5,MDM2,MMP2,MRAS,NRG1,PARD6A,PARD6G,PIK3C2A,PIK3C3,PIK3CA,PIK3CB,PIK3CD,PIK3R1,PIK3R3,PRKCA,PRKCD,PRKCE,PRKCG,PRKCH,PRKCI,PRKCQ,PRKCZ,PRKD1,PRKD3,RALA,RAP1A,RAP2B,RASD1,RASD2,RRAS2,SOS1,TSC1,TSC2
63	Huntington's Disease Signaling	2.23	0.683	AKT1,AKT2,AKT3,AP2A2,APAF1,ATF2,ATP5F1C,ATP5F1D,ATP5PF,BAX,BCL2L1,BDNF,CAPN10,CAPN5,CAPN9,CAPNS1,CASP2,CASP3,CASP6,CASP7,CASP8,CASP9,CDK5R1,CLTB,CLTC,CPLX2,CREB5,CYCS,DLG4,DNM1,DNM1L,DNM2,DNM3,EGF,EGFR,GLS,GNA14,GNAQ,GNB1,GNB1L,GNB2,GNB4,GNG11,GNG12,GNG13,GNG2,GNG4,GNG7,GOSR1,GOSR2,GPAA1,GRB2,GRIN2B,GRM1,HAP1,HDAC1,HDAC2,HDAC4,HDAC5,HDAC7,HDAC9,HIP1,HSPA1A/HSPA1B,HSPA2,HSPA8,HSPA9,HTT,IFT57,IGF1R…
64	Myc Mediated Apoptosis Signaling	2.21	0.783	ADRB1,ADRB2,APAF1,BAX,BCL2,BCL2L1,BCL2L11,CASP2,CASP3,CASP8,CASP9,CFLAR,CHUK,CRADD,CYCS,FAS,FASLG,IKBKB,IKBKG,MCL1,MDM2,MYC,NFKB1,NGFR,PRKACA,PRKACB,PRKAG1,PRKAG2,PRKAR1A,PRKAR1B,PRKAR2A,PRKAR2B,TNFRSF11B,TNFRSF1B,TRADD,TRAF2
65	P2Y Purigenic Receptor Signaling Pathway	2.2	0.716	ADCY10,ADCY2,ADCY5,ADCY6,ADCY7,ADCY8,ADCY9,AKT1,AKT2,AKT3,ATF2,CREB5,GNAI1,GNAI3,GNAQ,GNB1,GNB1L,GNB2,GNB4,GNG11,GNG12,GNG13,GNG2,GNG4,GNG7,ITGB3,JUN,KRAS,MAP2K1,MAP2K2,MAPK1,MRAS,MYC,NFKB1,NOTUM,OPN1SW,P2RY1,P2RY4,PIK3C2A,PIK3C3,PIK3CA,PIK3CB,PIK3CD,PIK3R1,PIK3R3,PLCB1,PLCB3,PLCB4,PLCD4,PLCE1,PLCH1,PLCH2,PLCL2,PRKACA,PRKACB,PRKAG1,PRKAG2,PRKAR1A,PRKAR1B,PRKAR2A,PRKAR2B,PRKCA,PRKCD,PRKCE,PRKCG,PR…
66	Estrogen Receptor Signaling	2.19	0.672	ADCY10,ADCY2,ADCY5,ADCY6,ADCY7,ADCY8,ADCY9,AGT,AKT1,AKT2,AKT3,ATF2,ATP5F1C,ATP5F1D,BCL2,CACNA1A,CACNA1C,CACNA1S,CAV1,CCND1,CDK8,CDKN1A,CREB5,CTBP1,CTBP2,CYC1,DDX5,DLG4,EGF,EGFR,EIF2B1,EIF2B5,EIF4E,EIF4EBP1,ESR1,FOXG1,FOXO1,FOXO3,GNA12,GNA13,GNA14,GNAI1,GNAI3,GNAL,GNAO1,GNAQ,GNAS,GNB1,GNG11,GNG2,GNG7,GPER1,GRB2,GSK3B,HES1,HIF1A,HSP90AA1,HSP90AB1,HSP90B1,IGF1R,IGF2,IGF2R,JAK2,JUN,KRAS,LEPR,LIMK1,LI…
67	Gα12/13 Signaling	2.19	0.717	AKT1,AKT2,AKT3,BTK,CDC42,CDH1,CDH10,CDH11,CDH18,CDH2,CDH22,CDH23,CDH24,CDH3,CDH4,CDH6,CDH7,CDH9,CHUK,CTNNB1,F2R,F2RL1,GNA12,GNA13,IKBKB,IKBKG,JUN,KRAS,LPAR1,LPAR3,LPAR4,LPAR5,MAP2K1,MAP2K2,MAP2K4,MAP2K7,MAP3K1,MAP3K5,MAPK1,MAPK10,MAPK7,MAPK8,MAPK9,MEF2A,MEF2C,MEF2D,MRAS,MYL1,MYL12A,MYL2,MYL4,MYLPF,NFKB1,NFKBIA,NFKBIE,PIK3C2A,PIK3C3,PIK3CA,PIK3CB,PIK3CD,PIK3R1,PIK3R3,PTK2,PTK2B,PXN,RALA,RAP1A,RAP2…
68	Cardiac β-adrenergic Signaling	2.16	0.708	ADCY10,ADCY2,ADCY5,ADCY6,ADCY7,ADCY8,ADCY9,ADRB1,AKAP1,AKAP10,AKAP11,AKAP12,AKAP13,AKAP3,AKAP6,AKAP7,ATP2A1,ATP2A2,ATP2A3,CACNA1A,CACNA1C,CACNA1S,ENPP6,FICD,GDE1,GDPD1,GNAS,GNB1,GNB1L,GNB2,GNB4,GNG11,GNG12,GNG13,GNG2,GNG4,GNG7,GRK3,MPPED2,MRAS,PDE10A,PDE11A,PDE1A,PDE1B,PDE1C,PDE3A,PDE4B,PDE4D,PDE5A,PDE6D,PDE6H,PDE7B,PDE8A,PDE8B,PKIA,PKIB,PKIG,PPM1L,PPP1CA,PPP1CB,PPP1R10,PPP1R12A,PPP1R14C,PPP1R1A,…
69	Hepatic Fibrosis Signaling Pathway	2.15	0.665	ACTA2,ACVR1,ACVR2A,AGT,AKT1,AKT2,AKT3,ATF2,AXIN1,BAMBI,BCL2,BMPR2,BRAF,CACNA1A,CACNA1C,CACNA1S,CALM1 (includes others),CASP3,CCL5,CCN2,CCND1,CD40LG,CDC42,CDKN1B,CHUK,CNR1,COL11A2,COL18A1,COL1A1,COL3A1,COL5A3,CREB5,CTNNB1,CYBB,DVL1,DVL3,EZH2,FGF2,FGFR1,FLT4,FNBP1,FOXO1,FTH1,FTL,FZD1,FZD3,FZD5,FZD7,FZD8,FZD9,GLI2,GLI3,GNAI1,GNAI3,GSK3B,HIF1A,IKBKB,IKBKG,IL18,IL1A,IL1RAP,IL1RAPL1,IL1RAPL2,IL1RL1,IL1…
70	3-phosphoinositide Degradation	2.15	0.709	ALPL,ATP1A2,DUSP1,DUSP10,DUSP15,DUSP16,DUSP2,DUSP5,EYA4,FIG4,G6PC2,HACD2,IGBP1,INPP4B,INPP5B,INPP5D,INPP5F,ITPK1,MDP1,MINPP1,MTM1,MTMR1,MTMR2,MTMR3,MTMR6,MTMR7,MTMR9,NOCT,NT5C,NUDT1,NUDT11,NUDT12,NUDT3,NUDT5,NUDT9,OCRL,PAWR,PGAM5,PIKFYVE,PIP4P1,PPFIA1,PPFIA2,PPFIA3,PPFIA4,PPFIBP2,PPM1H,PPM1K,PPP1CA,PPP1R12A,PPP1R13B,PPP1R16B,PPP1R1A,PPP1R1C,PPP1R8,PPP2R5A,PPP2R5E,PPP3CA,PPP4C,PPP5C,PPTC7,PTEN,PTP…
71	Leptin Signaling in Obesity	2.14	0.754	ADCY10,ADCY2,ADCY5,ADCY6,ADCY7,ADCY8,ADCY9,AKT1,AKT2,AKT3,FOXO1,GHRL,GHSR,GRB2,JAK2,LEPR,MAP2K1,MAP2K2,MAPK1,NOTUM,PDE3A,PIK3C2A,PIK3C3,PIK3CA,PIK3CB,PIK3CD,PIK3R1,PIK3R3,PLCB1,PLCB3,PLCB4,PLCD4,PLCE1,PLCH1,PLCH2,PLCL2,PRKACA,PRKACB,PRKAG1,PRKAG2,PRKAR1A,PRKAR1B,PRKAR2A,PRKAR2B,PTPN11,STAT3
72	PAK Signaling	2.14	0.732	ARHGAP10,ARHGEF6,ARHGEF7,CASP3,CDC42,DSCAM,EPHA3,EPHB3,GRB2,ITGA2,ITGA5,ITGB1,KRAS,LIMK1,LIMK2,MAP2K1,MAP2K2,MAP2K4,MAPK1,MAPK10,MAPK8,MAPK9,MRAS,MYL1,MYL12A,MYL2,MYL4,MYLK,MYLPF,NCK2,PAK1,PAK2,PAK3,PAK4,PAK5,PAK6,PDGFA,PDGFB,PDGFC,PDGFRA,PIK3C2A,PIK3C3,PIK3CA,PIK3CB,PIK3CD,PIK3R1,PIK3R3,PTK2,PTK2B,PXN,RAC1,RALA,RAP1A,RAP2B,RASD1,RASD2,RRAS2,SHC1,SOS1,WASL
73	IL-3 Signaling	2.13	0.746	AKT1,AKT2,AKT3,CRKL,FOXO1,GAB2,GRB2,INPP5D,JAK2,JUN,KRAS,MAP2K1,MAP2K2,MAPK1,MRAS,PAK1,PIK3C2A,PIK3C3,PIK3CA,PIK3CB,PIK3CD,PIK3R1,PIK3R3,PPP3CA,PPP3CC,PPP3R1,PRKCA,PRKCD,PRKCE,PRKCG,PRKCH,PRKCI,PRKCQ,PRKCZ,PRKD1,PRKD3,RAC1,RALA,RAP1A,RAP2B,RAPGEF1,RASD1,RASD2,RRAS2,SHC1,SOS1,STAT1,STAT3,STAT5B,STAT6
74	Cardiac Hypertrophy Signaling (Enhanced)	2.12	0.656	ACE,ACVR1,ACVR2A,ADCY10,ADCY2,ADCY5,ADCY6,ADCY7,ADCY8,ADCY9,ADRA1A,ADRA2B,ADRB1,ADRB2,AGT,AKAP13,AKT1,AKT2,AKT3,ATF2,ATF6,ATP2A1,ATP2A2,ATP2A3,BMPR2,CACNA1A,CACNA1C,CACNA1S,CALM1 (includes others),CAMK2B,CAMK2D,CAMK2G,CD40LG,CHUK,CTNNB1,CXCR2,CYBB,DIAPH1,DIAPH2,DLG1,DVL1,DVL3,EDNRB,EIF2B1,EIF2B5,EIF4E,EIF4EBP1,ENPP6,FASLG,FGF1,FGF12,FGF13,FGF14,FGF17,FGF18,FGF2,FGF22,FGF23,FGF4,FGF5,FGF7,FGF9,FGF…
75	Tec Kinase Signaling	2.11	0.703	ACTA2,ACTB,ACTG1,BTK,CDC42,FAS,FASLG,FNBP1,FYN,GNA12,GNA13,GNA14,GNAI1,GNAI3,GNAL,GNAO1,GNAQ,GNAS,GNB1,GNB1L,GNB2,GNB4,GNG11,GNG12,GNG13,GNG2,GNG4,GNG7,GTF2I,ITGA2,ITGA5,ITGB1,ITK,JAK2,LYN,MAP2K4,MAPK10,MAPK8,MAPK9,MRAS,NFKB1,PAK1,PAK2,PAK3,PAK4,PAK5,PAK6,PIK3C2A,PIK3C3,PIK3CA,PIK3CB,PIK3CD,PIK3R1,PIK3R3,PRKCA,PRKCD,PRKCE,PRKCG,PRKCH,PRKCI,PRKCQ,PRKCZ,PRKD1,PRKD3,PTK2,PTK2B,RAC1,RELA,RHOBTB1,RHOC…
76	Clathrin-mediated Endocytosis Signaling	2.11	0.692	AAK1,ACTA2,ACTB,ACTG1,ACTR2,ACTR3,AMPH,AP1B1,AP1G1,AP1M1,AP1S1,AP2A2,AP3M1,APOA1,APOL1,ARF6,ARPC1A,ARPC1B,ARPC2,ARPC3,ARPC4,ARPC5,ARRB1,CD2AP,CDC42,CLTB,CLTC,CLU,CSNK2A2,CSNK2B,CTTN,DAB2,DNM1,DNM1L,DNM2,DNM3,EGF,EPHB2,F2R,FGF1,FGF12,FGF13,FGF14,FGF17,FGF18,FGF2,FGF22,FGF23,FGF4,FGF5,FGF7,FGF9,GRB2,HGS,HIP1,HIP1R,HSPA8,ITGA5,ITGB1,ITGB3,ITGB5,LDLR,LDLRAP1,MDM2,MET,MYO1E,NUMB,PCYOX1,PDGFA,PDGFB,PDG…
77	eNOS Signaling	2.1	0.704	ADCY10,ADCY2,ADCY5,ADCY6,ADCY7,ADCY8,ADCY9,AKT1,AKT2,AKT3,AQP1,BDKRB2,CALM1 (includes others),CASP3,CASP8,CASP9,CAV1,CCNA1,CCNA2,CHRM2,CHRM3,CHRM5,CHRNA2,CHRNA3,CHRNA5,CHRNA7,CHRNB2,CHRNB3,CHRNB4,CNGA1,CNGA3,CNGB1,CNGB3,DNM2,ESR1,FLT4,GNAQ,GNAS,GUCY1A2,GUCY1B1,HSP90AA1,HSP90AB1,HSP90B1,HSPA1A/HSPA1B,HSPA2,HSPA8,HSPA9,ITPR1,ITPR2,LPAR1,LPAR3,LPAR4,LPAR5,NOSIP,NOSTRIN,PDGFC,PDPK1,PGF,PIK3C2A,PIK3C3…
78	Apelin Endothelial Signaling Pathway	2.09	0.716	ADCY10,ADCY2,ADCY5,ADCY6,ADCY7,ADCY8,ADCY9,AKT1,AKT2,AKT3,ANGPT1,APLN,ARNT,CALM1 (includes others),GNA13,GNAI1,GNAI3,GNAL,GNAO1,GNAS,HDAC4,HDAC5,HIF1A,JUN,KRAS,MAP2K1,MAP2K2,MAP2K4,MAPK1,MAPK10,MAPK8,MAPK9,MEF2A,MEF2C,MEF2D,MRAS,MTOR,NFKB1,PIK3C2A,PIK3C3,PIK3CA,PIK3CB,PIK3CD,PIK3R1,PIK3R3,PLCB1,PLCB3,PLCB4,PRKAA1,PRKAB1,PRKAG1,PRKAG2,PRKCA,PRKCD,PRKCE,PRKCG,PRKCH,PRKCI,PRKCQ,PRKCZ,PRKD1,PRKD3,RAL…
79	Wnt/Ca+ pathway	2.09	0.778	ATF2,AXIN1,CREB5,DVL1,DVL3,FZD1,FZD3,FZD5,FZD7,FZD8,FZD9,GSK3B,NFAT5,NFATC2,NFATC3,NFATC4,NFKB1,NOTUM,PDE6D,PDE6H,PLCB1,PLCB3,PLCB4,PLCD4,PLCE1,PLCH1,PLCH2,PLCL2,PPP3CA,PRKCA,RELA,ROR1,SMO,WNT5A,WNT5B
80	Ovarian Cancer Signaling	2.06	0.707	ABL1,AKT1,AKT2,AKT3,APC,ARRB1,AXIN1,BCL2,BRAF,BRCA1,BRCA2,CCND1,CD44,CDK4,CGA,CTNNB1,DVL1,EGF,EGFR,FGF9,FZD1,FZD3,FZD5,FZD7,FZD8,FZD9,GJA1,GSK3B,KRAS,LEF1,LHCGR,MAP2K1,MAP2K2,MAPK1,MMP2,MRAS,MSH6,MTOR,PA2G4,PDGFC,PGF,PIK3C2A,PIK3C3,PIK3CA,PIK3CB,PIK3CD,PIK3R1,PIK3R3,PRKACA,PRKACB,PRKAG1,PRKAG2,PRKAR1A,PRKAR1B,PRKAR2A,PRKAR2B,PTEN,PTGS1,PTGS2,RALA,RAP1A,RAP2B,RASD1,RASD2,RB1,RRAS2,SIN3A,SMO,SRC,TC…
81	Nitric Oxide Signaling in the Cardiovascular System	2.05	0.726	ADRB1,AKT1,AKT2,AKT3,ATP2A1,ATP2A2,ATP2A3,BDKRB2,CACNA1A,CACNA1C,CACNA1S,CALM1 (includes others),CAV1,FLT4,GUCY1A2,GUCY1B1,GUCY2D,HSP90AA1,HSP90AB1,HSP90B1,ITPR1,ITPR2,MAP2K1,MAP2K2,MAPK1,PDE1A,PDE1B,PDE1C,PDE5A,PDGFC,PGF,PIK3C2A,PIK3C3,PIK3CA,PIK3CB,PIK3CD,PIK3R1,PIK3R3,PRKAA1,PRKACA,PRKACB,PRKAG1,PRKAG2,PRKAR1A,PRKAR1B,PRKAR2A,PRKAR2B,PRKCA,PRKCD,PRKCE,PRKCG,PRKCH,PRKCI,PRKCQ,PRKCZ,PRKD1,PRKD3,…
82	Thrombopoietin Signaling	2.05	0.759	GAB2,GRB2,IRS2,JAK2,JUN,KRAS,MAP2K1,MAP2K2,MAPK1,MRAS,MYC,PIK3C2A,PIK3C3,PIK3CA,PIK3CB,PIK3CD,PIK3R1,PIK3R3,PRKCA,PRKCD,PRKCE,PRKCG,PRKCH,PRKCI,PRKCQ,PRKCZ,PRKD1,PRKD3,PTPN11,RALA,RAP1A,RAP2B,RASD1,RASD2,RRAS2,SHC1,SOS1,STAT1,STAT3,STAT5B,THPO
83	Semaphorin Signaling in Neurons	2.05	0.759	ARHGEF12,CDC42,CRMP1,DPYSL2,DPYSL3,DPYSL4,DPYSL5,FES,FNBP1,FYN,ITGB1,LIMK1,LIMK2,MAPK1,MET,NRP1,PAK1,PAK2,PAK3,PAK4,PAK5,PAK6,PLXNB1,PTK2,RAC1,RHOBTB1,RHOC,RHOF,RHOG,RHOJ,RHOT1,RHOT2,RHOU,RHOV,RND1,RND2,RND3,ROCK1,ROCK2,SEMA3A,SEMA7A
84	Agrin Interactions at Neuromuscular Junction	2.03	0.739	ACTA2,ACTB,ACTG1,AGRN,ARHGEF6,ARHGEF7,CDC42,CTTN,DAG1,DVL1,EGFR,ERBB2,ERBB4,ITGA1,ITGA2,ITGA5,ITGA6,ITGB1,ITGB3,JUN,KRAS,LAMA2,LAMB1,LAMC1,MAP2K4,MAPK1,MAPK10,MAPK8,MAPK9,MRAS,MUSK,NRG1,NRG2,NRG3,PAK1,PAK2,PAK3,PAK4,PAK5,PAK6,PTK2,PXN,RAC1,RALA,RAP1A,RAP2B,RASD1,RASD2,RRAS2,SRC,UTRN
85	IL-4 Signaling	2.03	0.742	AKT1,AKT2,AKT3,FCER2,GRB2,HLA-A,HLA-DMB,HLA-DQA1,HLA-DQB1,HLA-DRB5,HMGA1,IL2RG,IL4,IL4R,INPP5B,INPP5D,INPP5F,IRF4,IRS1,JAK2,KRAS,MRAS,MTOR,NFAT5,NFATC2,NFATC3,NFATC4,NR3C1,NR3C2,OCRL,PIK3C2A,PIK3C3,PIK3CA,PIK3CB,PIK3CD,PIK3R1,PIK3R3,RALA,RAP1A,RAP2B,RASD1,RASD2,RRAS2,SHC1,SOCS1,SOS1,STAT6,SYNJ1,SYNJ2
86	Cellular Effects of Sildenafil (Viagra)	2.01	0.713	ACTA2,ACTB,ACTG1,ADCY10,ADCY2,ADCY5,ADCY6,ADCY7,ADCY8,ADCY9,CACNA1A,CACNA1C,CACNA1S,CACNG1,CACNG2,CACNG3,CACNG4,CACNG5,CALM1 (includes others),GNAS,GUCY1A2,GUCY1B1,GUCY2D,ITPR1,ITPR2,KCNH2,KCNN1,KCNN3,KCNN4,KCNQ2,KCNQ3,MPRIP,MYH10,MYH11,MYH14,MYH8,MYH9,MYL1,MYL12A,MYL2,MYL4,MYLK,MYLPF,NOTUM,PABPC4,PDE1A,PDE1B,PDE1C,PDE3A,PDE4B,PDE4D,PDE5A,PLCB1,PLCB3,PLCB4,PLCD4,PLCE1,PLCH1,PLCH2,PLCL2,PPP1CB,PPP…
87	IL-8 Signaling	1.99	0.684	AKT1,AKT2,AKT3,ANGPT1,ANGPT2,BAX,BCL2,BCL2L1,BRAF,CCND1,CCND2,CCND3,CDC42,CDH1,CHUK,CXCR2,CYBB,EGF,EGFR,EIF4EBP1,FLT4,FNBP1,GNA12,GNA13,GNAI1,GNAI3,GNAS,GNB1,GNB1L,GNB2,GNB4,GNG11,GNG12,GNG13,GNG2,GNG4,GNG7,GPLD1,HBEGF,IKBKB,IKBKG,IQGAP1,IRAK2,IRAK4,ITGAV,ITGB3,ITGB5,JUN,KRAS,LIMK1,LIMK2,MAP2K1,MAP2K2,MAP2K4,MAP4K4,MAPK1,MAPK10,MAPK8,MAPK9,MMP2,MRAS,MTOR,MYL2,NCF2,NFKB1,NOX1,NOX3,OPN1SW,PAK2,PDGF…
88	AMPK Signaling	1.99	0.681	ACACA,ACTB,ADIPOQ,ADRA1A,ADRA2B,ADRB1,ADRB2,AK1,AK2,AK4,AK5,AKT1,AKT1S1,AKT2,AKT3,ARID1A,ATF2,BRD7,CAB39,CAMKK2,CCNA2,CCND1,CDKN1A,CFTR,CHRM2,CHRM3,CHRM5,CHRNA2,CHRNA3,CHRNA5,CHRNA7,CHRNB2,CHRNB3,CHRNB4,CPT1A,CPT2,CREB5,CRTC2,EEF2,EEF2K,EIF4EBP1,EPM2A,FASN,FOXG1,FOXO1,FOXO3,GNAS,GNB1L,HLTF,INSR,IRS1,IRS2,KAT2B,MAP2K3,MAP3K7,MAPK1,MAPK13,MAPK14,MLST8,MLYCD,MRAS,MTOR,ORAI2,PBRM1,PFKFB1,PFKFB3,PFKFB…
89	B Cell Receptor Signaling	1.97	0.692	ABL1,AKT1,AKT2,AKT3,ATF2,BCL10,BCL2A1,BCL2L1,BCL6,BTK,CALM1 (includes others),CAMK2B,CAMK2D,CAMK2G,CDC42,CHUK,CREB5,CSK,EBF1,EGR1,ETS1,FOXO1,GAB1,GAB2,GRB2,GSK3B,IKBKB,IKBKG,INPP5B,INPP5D,INPP5F,JUN,KRAS,LYN,MALT1,MAP2K1,MAP2K2,MAP2K3,MAP2K4,MAP2K7,MAP3K1,MAP3K10,MAP3K12,MAP3K13,MAP3K2,MAP3K4,MAP3K5,MAP3K7,MAP3K9,MAPK1,MAPK13,MAPK14,MAPK8,MAPK9,MEF2C,MRAS,MTOR,NFAT5,NFATC2,NFATC3,NFATC4,NFKB1,NFK…
90	Cholecystokinin/Gastrin-mediated Signaling	1.95	0.708	ATF2,BCAR1,CCKBR,CDC42,CREM,EGFR,EPHA4,FNBP1,GNA12,GNA13,GNAQ,GRB2,IL18,IL1A,IL1RN,ITPR1,ITPR2,JUN,KRAS,MAP2K1,MAP2K2,MAP2K3,MAP2K4,MAP2K5,MAPK1,MAPK10,MAPK14,MAPK7,MAPK8,MAPK9,MEF2A,MEF2C,MEF2D,MRAS,PLCB1,PLCB3,PLCB4,PRKCA,PRKCD,PRKCE,PRKCG,PRKCH,PRKCI,PRKCQ,PRKCZ,PRKD1,PRKD3,PTGS2,PTK2,PTK2B,PXN,RAC1,RALA,RAP1A,RAP2B,RASD1,RASD2,RHOBTB1,RHOC,RHOF,RHOG,RHOJ,RHOT1,RHOT2,RHOU,RHOV,RND1,RND2,RND3,R…
91	D-myo-inositol (1,4,5,6)-Tetrakisphosphate Biosynthesis	1.95	0.708	ALPL,ATP1A2,DUSP1,DUSP10,DUSP15,DUSP16,DUSP2,DUSP5,EYA4,FIG4,G6PC2,HACD2,IGBP1,INPP5B,INPP5F,ITPK1,MDP1,MINPP1,MTMR2,MTMR6,MTMR7,MTMR9,NOCT,NT5C,NUDT1,NUDT11,NUDT12,NUDT3,NUDT5,NUDT9,OCRL,PAWR,PGAM5,PIKFYVE,PPFIA1,PPFIA2,PPFIA3,PPFIA4,PPFIBP2,PPM1H,PPM1K,PPP1CA,PPP1R12A,PPP1R13B,PPP1R16B,PPP1R1A,PPP1R1C,PPP1R8,PPP2R5A,PPP2R5E,PPP3CA,PPP4C,PPP5C,PPTC7,PTEN,PTPA,PTPN1,PTPN11,PTPN12,PTPN2,PTPN22,PTP…
92	D-myo-inositol (3,4,5,6)-tetrakisphosphate Biosynthesis	1.95	0.708	ALPL,ATP1A2,DUSP1,DUSP10,DUSP15,DUSP16,DUSP2,DUSP5,EYA4,FIG4,G6PC2,HACD2,IGBP1,INPP5B,INPP5F,ITPK1,MDP1,MINPP1,MTMR2,MTMR6,MTMR7,MTMR9,NOCT,NT5C,NUDT1,NUDT11,NUDT12,NUDT3,NUDT5,NUDT9,OCRL,PAWR,PGAM5,PIKFYVE,PPFIA1,PPFIA2,PPFIA3,PPFIA4,PPFIBP2,PPM1H,PPM1K,PPP1CA,PPP1R12A,PPP1R13B,PPP1R16B,PPP1R1A,PPP1R1C,PPP1R8,PPP2R5A,PPP2R5E,PPP3CA,PPP4C,PPP5C,PPTC7,PTEN,PTPA,PTPN1,PTPN11,PTPN12,PTPN2,PTPN22,PTP…
93	D-myo-inositol (1,4,5)-Trisphosphate Biosynthesis	1.94	0.882	PI4K2A,PI4K2B,PI4KA,PIKFYVE,PIP4K2A,PIP4K2B,PIP5K1B,PIP5K1C,PIP5KL1,PLCB1,PLCB3,PLCB4,PLCD4,PLCE1,PLCH1
94	14-3-3-mediated Signaling	1.94	0.709	AKT1,AKT1S1,AKT2,AKT3,BAX,CDKN1B,FOXO1,GRB2,GSK3B,JUN,KRAS,MAP2K1,MAP2K2,MAP2K4,MAP3K5,MAPK1,MAPK10,MAPK8,MAPK9,MAPT,MRAS,NOTUM,PDCD6IP,PIK3C2A,PIK3C3,PIK3CA,PIK3CB,PIK3CD,PIK3R1,PIK3R3,PLCB1,PLCB3,PLCB4,PLCD4,PLCE1,PLCH1,PLCH2,PLCL2,PRKCA,PRKCD,PRKCE,PRKCG,PRKCH,PRKCI,PRKCQ,PRKCZ,PRKD1,PRKD3,RALA,RAP1A,RAP2B,RASD1,RASD2,RRAS2,SNCA,SRC,SRPK2,TP73,TRAF2,TSC1,TSC2,TUBA1A,TUBA1B,TUBA4A,TUBB,TUBB2A,T…
95	fMLP Signaling in Neutrophils	1.94	0.709	ACTR2,ACTR3,ARPC1A,ARPC1B,ARPC2,ARPC3,ARPC4,ARPC5,CALM1 (includes others),CDC42,CYBB,GNAI1,GNAI3,GNAS,GNB1,GNB1L,GNB2,GNB4,GNG11,GNG12,GNG13,GNG2,GNG4,GNG7,ITPR1,ITPR2,KRAS,MAP2K1,MAP2K2,MAPK1,MRAS,NCF2,NFAT5,NFATC2,NFATC3,NFATC4,NFKB1,NFKBIA,NFKBIE,NOX1,NOX3,OPN1SW,PIK3C2A,PIK3C3,PIK3CA,PIK3CB,PIK3CD,PIK3R1,PIK3R3,PLCB1,PLCB3,PLCB4,PPP3CA,PPP3CC,PPP3R1,PRKCA,PRKCD,PRKCE,PRKCG,PRKCH,PRKCI,PRKCQ,P…
96	Netrin Signaling	1.92	0.746	ABLIM1,ABLIM2,ABLIM3,CACNA1A,CACNA1C,CACNA1G,CACNA1H,CACNA1I,CACNA1S,CACNA2D1,CACNA2D3,CACNB2,CACNB4,CACNG1,CACNG2,CACNG3,CACNG4,CACNG5,ENAH,NCK2,NFAT5,NFATC2,NFATC3,NFATC4,NTN1,PPP3CA,PPP3CC,PPP3R1,PRKACA,PRKACB,PRKAG1,PRKAG2,PRKAR1A,PRKAR1B,PRKAR2A,PRKAR2B,PRKG1,RAC1,RYR1,RYR2,RYR3,UNC5A,UNC5B,UNC5C
97	Gαq Signaling	1.92	0.694	ADRA1A,AKT1,AKT2,AKT3,AVPR1A,BTK,CALCR,CALM1 (includes others),CDC42,CHRM3,CHRM5,CHUK,CSK,EPM2A,FNBP1,GNA14,GNAQ,GNAS,GNB1,GNB1L,GNB2,GNB4,GNG11,GNG12,GNG13,GNG2,GNG4,GNG7,GPLD1,GRM1,GSK3B,HRH1,HTR2A,HTR2B,HTR2C,IKBKB,IKBKG,ITPR1,ITPR2,MAP2K1,MAP2K2,MAPK1,MRAS,NFATC2,NFATC3,NFATC4,NFKB1,NFKBIA,NFKBIE,PIK3C2A,PIK3C3,PIK3CA,PIK3CB,PIK3CD,PIK3R1,PIK3R3,PLCB1,PLCB3,PLCB4,PLD1,PLD3,PPP3CA,PPP3CC,PPP3R…
98	BAG2 Signaling Pathway	1.91	0.794	ANXA2,ATXN3,CASP3,CDKN1A,CHRNA7,CTSB,HSP90AA1,HSPA1A/HSPA1B,HSPA2,HSPA8,HSPA9,MAPK1,MAPK14,MAPKAPK2,MAPT,MDM2,MYC,NFKB1,PRKN,PSME1,PSME3,PSME4,PSMF1,RELA,SIRT3,SP1,UBE2D1
99	Role of JAK2 in Hormone-like Cytokine Signaling	1.85	0.815	EPO,GHR,HLTF,IRS1,IRS2,JAK2,PRL,PRLR,PTPN1,PTPN11,SH2B1,SH2B2,SH2B3,SHC1,SIRPA,SOCS1,SOCS2,SOCS5,SOCS7,STAT1,STAT3,STAT5B
100	ATM Signaling	1.84	0.726	ABL1,ATF1,ATF2,ATM,BLM,BRAT1,BRCA1,CBX5,CDK1,CDKN1A,CHEK2,CREB5,FANCD2,GADD45B,GADD45G,H2AX,HERC2,JUN,MAP2K4,MAPK10,MAPK13,MAPK14,MAPK8,MAPK9,MDC1,MDM2,MDM4,MRE11,NBN,NFKBIA,PPM1D,PPM1L,PPP2CA,PPP2R1A,PPP2R1B,PPP2R2A,PPP2R2B,PPP2R2C,PPP2R5A,PPP2R5E,PTPA,RAD17,RNF168,RNF8,SMC1A,SMC2,TLK1,TLK2,TP53BP1,TP73,TRRAP,ZEB1,ZNF420
101	GPCR-Mediated Nutrient Sensing in Enteroendocrine Cells	1.83	0.708	ADCY10,ADCY2,ADCY5,ADCY6,ADCY7,ADCY8,ADCY9,CACNA1A,CACNA1C,CACNA1G,CACNA1H,CACNA1I,CACNA1S,CACNA2D1,CACNA2D3,CACNB2,CACNB4,CACNG1,CACNG2,CACNG3,CACNG4,CACNG5,FFAR4,GNA14,GNAI1,GNAI3,GNAQ,GNAS,GNG11,GNG12,GNG13,GNG2,GNG4,GNG7,GPBAR1,ITPR1,ITPR2,LPAR5,NOTUM,OPN1SW,PLCB1,PLCB3,PLCB4,PLCD4,PLCE1,PLCH1,PLCH2,PLCL2,PRKACA,PRKACB,PRKAG1,PRKAG2,PRKAR1A,PRKAR1B,PRKAR2A,PRKAR2B,PRKCA,PRKCD,PRKCE,PRKCG,PRKC…
102	Adipogenesis pathway	1.82	0.699	AGPAT2,AKT1,ARNTL,ATG5,BMP7,BMPR1A,BMPR2,BSCL2,CCNH,CEBPD,CTBP1,CTBP2,CTNNB1,DGKD,DLK1,EBF1,ERCC2,ERCC3,EZH2,FABP4,FBXW7,FGF1,FGF2,FGFR1,FGFR3,FGFR4,FOXO1,FZD1,FZD3,FZD5,FZD7,FZD8,FZD9,GTF2H1,GTF2H4,GTF2H5,HAT1,HDAC1,HDAC2,HDAC4,HDAC5,HDAC7,HDAC9,HIF1A,KAT2B,KAT6A,KAT6B,KAT7,KDM1A,KLF5,LPIN1,NFATC4,NOCT,NR1D2,NR2F2,PER2,PPARG,RB1,RBBP7,RBP1,RUNX1T1,SAP30,SAP30L,SIN3A,SIN3B,SIRT1,SIRT2,SLC2A4,SMAD…
103	Pancreatic Adenocarcinoma Signaling	1.8	0.711	ABL1,AKT1,AKT2,AKT3,BCL2,BCL2L1,BRCA2,CASP9,CCND1,CCNE1,CDC42,CDK4,CDKN1A,CDKN1B,CDKN2B,E2F6,E2F8,EGF,EGFR,ERBB2,GPLD1,GRB2,HBEGF,JAK2,KRAS,MAP2K1,MAP2K2,MAP2K4,MAPK1,MAPK10,MAPK8,MAPK9,MDM2,NFKB1,NOTCH1,PA2G4,PDGFC,PGF,PIK3C2A,PIK3C3,PIK3CA,PIK3CB,PIK3CD,PIK3R1,PIK3R3,PLD1,PLD3,PTGS2,RAC1,RALA,RALBP1,RALGDS,RB1,RELA,SIN3A,SMAD2,SMAD3,SMAD4,STAT1,STAT3,TFDP1,TGFBR1,TGFBR2,VEGFC
104	Telomerase Signaling	1.8	0.711	ABL1,AKT1,AKT2,AKT3,CDKN1A,EGF,EGFR,ELF1,ELF4,ELK3,ETS1,ETS2,GRB2,HDAC1,HDAC2,HDAC4,HDAC5,HDAC7,HDAC9,HSP90AA1,HSP90AB1,HSP90B1,IL2RA,IL2RG,KRAS,MAP2K1,MAP2K2,MAPK1,MRAS,MYC,PDPK1,PIK3C2A,PIK3C3,PIK3CA,PIK3CB,PIK3CD,PIK3R1,PIK3R3,PPM1L,PPP2CA,PPP2R1A,PPP2R1B,PPP2R2A,PPP2R2B,PPP2R2C,PPP2R5A,PPP2R5E,PTGES3,PTPA,RALA,RAP1A,RAP2B,RASD1,RASD2,RB1,RRAS2,SHC1,SOS1,SP1,TERF1,TERF2,TERF2IP,TERT,TINF2
105	p53 Signaling	1.77	0.716	ADGRB1,AKT1,AKT2,AKT3,APAF1,ATM,BAX,BCL2,BCL2L1,BRCA1,CASP6,CCND1,CCND2,CCNG1,CCNK,CDK4,CDKN1A,CHEK2,CSNK1D,CTNNB1,FAS,GADD45B,GADD45G,GSK3B,HDAC1,HDAC9,HIF1A,HIPK2,JMY,JUN,KAT2B,MAPK14,MAPK8,MDM2,MDM4,PCNA,PIAS1,PIK3C2A,PIK3C3,PIK3CA,PIK3CB,PIK3CD,PIK3R1,PIK3R3,PML,PPP1R13B,PRKDC,PTEN,RB1,SERPINE2,SIRT1,STAG1,THBS1,TP53BP2,TP63,TP73,TRIM29,WT1
106	Prolactin Signaling	1.75	0.722	FYN,GRB2,IRF1,IRS1,JAK2,JUN,KRAS,MAP2K1,MAP2K2,MAPK1,MRAS,MYC,NMI,NR3C1,PDPK1,PIK3C2A,PIK3C3,PIK3CA,PIK3CB,PIK3CD,PIK3R1,PIK3R3,PRKCA,PRKCD,PRKCE,PRKCG,PRKCH,PRKCI,PRKCQ,PRKCZ,PRKD1,PRKD3,PRL,PRLR,PTPN11,RALA,RAP1A,RAP2B,RASD1,RASD2,RRAS2,SHC1,SOCS1,SOCS2,SOCS5,SOCS7,SOS1,SP1,STAT1,STAT3,STAT5B,TCF7
107	Adrenomedullin signaling pathway	1.75	0.679	ADCY10,ADCY2,ADCY5,ADCY6,ADCY7,ADCY8,ADCY9,ADM,AKT1,AKT2,AKT3,ARNT,BAX,BCL2,BRAF,CALCRL,CALM1 (includes others),CASP3,CSK,GAD1,GNA14,GNAQ,GNAS,GRB2,GSK3B,GUCY1A2,GUCY1B1,GUCY2D,HIF1A,IL18,IL1A,IL1RN,ITPR1,ITPR2,KCNH2,KCNN1,KCNN3,KCNN4,KCNQ2,KCNQ3,KRAS,MAP2K1,MAP2K2,MAP2K3,MAP2K4,MAP2K5,MAP2K7,MAPK1,MAPK10,MAPK13,MAPK14,MAPK4,MAPK6,MAPK7,MAPK8,MAPK9,MMP2,MRAS,MYLK,MYLK2,NFKB1,NOTUM,NPR3,NT5C,PIK3C…
108	BEX2 Signaling Pathway	1.74	0.725	AKT1,AKT2,AKT3,BAK1,BCL2,BEX1,CCND1,CDH2,CDKN1A,CTNNB1,ERBB2,GSK3B,HIF1A,JUN,LDB1,LEF1,LMO2,MAP2,MAP2K4,MAPK10,MAPK8,MAPK9,MMP2,MTOR,NFKB1,NFKBIA,NGFR,PDGFC,PGF,PLXNC1,PPM1L,PPP2CA,PPP2R1A,PPP2R1B,PPP2R2A,PPP2R2B,PPP2R2C,PPP2R5A,PPP2R5E,PTEN,PTPA,RELA,STAT3,TCF3,TCF4,TCF7,TCF7L2,TSC1,TSC2,VEGFC
109	UVB-Induced MAPK Signaling	1.72	0.756	AKT1,EGFR,EIF4E,EIF4EBP1,H3-3A/H3-3B,JUN,MAP2K1,MAP2K4,MAPK1,MAPK10,MAPK13,MAPK14,MAPK8,MAPK9,MTOR,PIK3C2A,PIK3C3,PIK3CA,PIK3CB,PIK3CD,PIK3R1,PIK3R3,PRKCA,PRKCD,PRKCE,PRKCG,PRKCH,PRKCI,PRKCQ,PRKCZ,PRKD1,PRKD3,RPS6KA3,RPS6KA5
110	ErbB4 Signaling	1.72	0.737	ADAM17,AKT1,ERBB4,GRB2,KRAS,MAP2K1,MAP2K2,MAPK1,MRAS,NCSTN,NRG1,NRG2,NRG3,PDPK1,PIK3C2A,PIK3C3,PIK3CA,PIK3CB,PIK3CD,PIK3R1,PIK3R3,PRKCA,PRKCD,PRKCE,PRKCG,PRKCH,PRKCI,PRKCQ,PRKCZ,PRKD1,PRKD3,PSEN1,PSENEN,RALA,RAP1A,RAP2B,RASD1,RASD2,RRAS2,SHC1,SOS1,YAP1
111	Pyridoxal 5'-phosphate Salvage Pathway	1.72	0.737	ACVR2A,ADPGK,AKT2,BRAF,CDK1,CDK18,CDK4,CDK8,CSNK1A1,CSNK1D,DAPK1,DYRK1A,FAM20B,GRK5,GRK6,HIPK1,LIMK1,LIMK2,MAP2K1,MAP2K2,MAP2K3,MAP2K4,MAP3K9,MAPK1,MAPK6,MAPK7,MAPK8,MAPK9,PAK1,PAK2,PAK3,PAK5,PDXK,PIM1,PKN1,PRKAA1,PRKCD,PRKCE,PRKCH,PRKCQ,PRPF4B,SGK1
112	Cardiac Hypertrophy Signaling	1.69	0.668	ADCY10,ADCY2,ADCY5,ADCY6,ADCY7,ADCY8,ADCY9,ADRA1A,ADRA2B,ADRB1,ADRB2,ADSS2,AKT1,ATF2,CACNA1A,CACNA1C,CACNA1S,CALM1 (includes others),CDC42,EIF2B1,EIF2B5,EIF4E,FNBP1,GATA4,GNA12,GNA13,GNA14,GNAI1,GNAI3,GNAL,GNAO1,GNAQ,GNAS,GNB1,GNB1L,GNB2,GNB4,GNG11,GNG12,GNG13,GNG2,GNG4,GNG7,GRB2,GSK3B,HAND2,IGF1R,IRS1,JUN,KRAS,MAP2K1,MAP2K2,MAP2K3,MAP2K4,MAP2K7,MAP3K1,MAP3K10,MAP3K12,MAP3K13,MAP3K2,MAP3K4,MAP3K5…
113	Natural Killer Cell Signaling	1.69	0.688	AKT1,AKT2,AKT3,B2M,CD247,CDC42,COL11A2,COL18A1,COL1A1,COL3A1,COL5A3,FASLG,FYN,GRB2,HLA-A,HLA-C,HLA-E,HSPA1A/HSPA1B,HSPA2,HSPA8,HSPA9,IL12B,IL12RB2,IL15,IL18,IL18R1,IRAK4,ITGB1,JAK2,KRAS,LIMK1,LIMK2,MAP2K1,MAP2K2,MAP2K3,MAP3K1,MAP3K10,MAP3K12,MAP3K13,MAP3K2,MAP3K4,MAP3K5,MAP3K7,MAP3K9,MAPK1,MAPK13,MAPK14,MICB,MRAS,MTOR,NECTIN2,NFAT5,NFATC2,NFATC3,NFATC4,NFKB1,PAK1,PAK2,PAK3,PAK4,PAK5,PAK6,PIK3C2A,…
114	Colorectal Cancer Metastasis Signaling	1.69	0.667	ADCY10,ADCY2,ADCY5,ADCY6,ADCY7,ADCY8,ADCY9,AKT1,AKT2,AKT3,APC,APPL1,ARRB1,AXIN1,BAX,BCL2L1,BRAF,CASP3,CASP9,CCND1,CDC42,CDH1,CTNNB1,DVL1,EGF,EGFR,FNBP1,FZD1,FZD3,FZD5,FZD7,FZD8,FZD9,GNAS,GNB1,GNB1L,GNB2,GNB4,GNG11,GNG12,GNG13,GNG2,GNG4,GNG7,GRB2,GRK3,GSK3B,IL6ST,JAK2,JUN,KRAS,LEF1,LRP1,LRP5,MAP2K1,MAP2K2,MAP2K4,MAPK1,MAPK10,MAPK8,MAPK9,MMP14,MMP15,MMP16,MMP17,MMP2,MMP25,MMP28,MRAS,MSH3,MSH6,MYC,N…
115	FAK Signaling	1.69	0.713	ACTA2,ACTB,ACTG1,AKT1,AKT2,AKT3,ARHGAP26,ARHGEF6,ARHGEF7,ASAP1,BCAR1,CAPN10,CAPN5,CAPN9,CAPNS1,CSK,EGF,EGFR,FYN,GIT2,GRB2,ITGA2,ITGA5,ITGB1,KRAS,MAP2K1,MAP2K2,MAPK1,MRAS,PAK1,PAK2,PAK3,PAK4,PAK5,PAK6,PDPK1,PIK3C2A,PIK3C3,PIK3CA,PIK3CB,PIK3CD,PIK3R1,PIK3R3,PTEN,PTK2,PXN,RAC1,RALA,RAP1A,RAP2B,RASD1,RASD2,RRAS2,SOS1,SRC,TNS1,VCL
116	IGF-1 Signaling	1.66	0.702	AKT1,AKT2,AKT3,CASP9,CCN1,CCN2,CCN3,CSNK2A2,CSNK2B,FOXO1,FOXO3,GRB10,GRB2,IGF1R,IGFBP2,IGFBP3,IGFBP4,IGFBP5,IGFBP7,IRS1,IRS2,JAK2,JUN,KRAS,MAP2K1,MAP2K2,MAPK1,MAPK8,MRAS,PDPK1,PIK3C2A,PIK3C3,PIK3CA,PIK3CB,PIK3CD,PIK3R1,PIK3R3,PRKACA,PRKACB,PRKAG1,PRKAG2,PRKAR1A,PRKAR1B,PRKAR2A,PRKAR2B,PRKCI,PRKCZ,PTK2,PTPN11,PXN,RALA,RAP1A,RAP2B,RASD1,RASD2,RRAS2,SHC1,SOCS1,SOCS2,SOCS5,SOCS7,SOS1,STAT3,YWHAE,YWHA…
117	Aldosterone Signaling in Epithelial Cells	1.66	0.689	ASIC1,CRYAA/CRYAA2,DNAJA1,DNAJB12,DNAJB5,DNAJB6,DNAJC1,DNAJC10,DNAJC12,DNAJC13,DNAJC14,DNAJC15,DNAJC18,DNAJC19,DNAJC2,DNAJC21,DNAJC24,DNAJC28,DNAJC3,DNAJC30,DNAJC4,DNAJC5B,DNAJC6,DNAJC7,DNAJC8,DUSP1,HSCB,HSP90AA1,HSP90AB1,HSP90B1,HSPA12A,HSPA13,HSPA1A/HSPA1B,HSPA2,HSPA8,HSPA9,HSPB11,HSPD1,ITPR1,ITPR2,KRAS,MAP2K1,MAP2K2,MAPK1,NOTUM,NR3C2,PDPK1,PI4KA,PIK3C2A,PIK3C3,PIK3CA,PIK3CB,PIK3CD,PIK3R1,PIK3R…
118	Type II Diabetes Mellitus Signaling	1.66	0.689	ACSL1,ACSL4,ACSL5,ACSL6,ADIPOQ,ADIPOR1,ADIPOR2,AKT1,AKT2,AKT3,CACNA1A,CACNA1C,CACNA1G,CACNA1H,CACNA1I,CACNA1S,CACNA2D1,CACNA2D3,CACNB2,CACNB4,CACNG1,CACNG2,CACNG3,CACNG4,CACNG5,CHUK,GCK,IKBKB,IKBKG,INSR,IRS1,IRS2,MAP2K4,MAP2K7,MAP3K1,MAP3K5,MAP3K7,MAPK1,MAPK10,MAPK8,MAPK9,MTOR,NFKB1,NFKBIA,NFKBIE,NGFR,NSMAF,PDPK1,PIK3C2A,PIK3C3,PIK3CA,PIK3CB,PIK3CD,PIK3R1,PIK3R3,PKM,PPARG,PRKAA1,PRKAB1,PRKAG1,PRK…
119	HIPPO signaling	1.65	0.718	BTRC,CD44,CSNK1D,CUL1,DLG1,DLG2,DLG3,DLG4,DLG5,FAT4,FRMD6,ITCH,LATS1,LATS2,MOB1A,NF2,PATJ,PPM1L,PPP1CA,PPP1CB,PPP1R10,PPP1R12A,PPP1R14C,PPP2CA,PPP2R1A,PPP2R1B,PPP2R2A,PPP2R2B,PPP2R2C,PPP2R5A,PPP2R5E,PTPA,RASSF1,SAV1,SCRIB,SKP2,SMAD1,SMAD2,SMAD3,SMAD4,STK3,STK4,TEAD1,TJP2,TP53BP2,WWC1,WWTR1,YAP1,YWHAE,YWHAG,YWHAZ
120	Factors Promoting Cardiogenesis in Vertebrates	1.64	0.689	ACVR1,ACVR2A,APC,ATF2,AXIN1,BMP15,BMP3,BMP6,BMP7,BMPR1A,BMPR1B,BMPR2,CAMK2B,CAMK2D,CAMK2G,CCND1,CREB5,CTNNB1,DKK1,DVL1,FZD1,FZD3,FZD5,FZD7,FZD8,FZD9,GATA4,GJA5,GSK3B,LEF1,LRP1,LRP5,MAP2K4,MAP3K7,MAPK10,MAPK14,MAPK8,MAPK9,MEF2C,MYC,MYL2,NOTUM,PLCB1,PLCB3,PLCB4,PLCD4,PLCE1,PLCH1,PLCH2,PLCL2,PRKCA,PRKCD,PRKCE,PRKCG,PRKCH,PRKCI,PRKCQ,PRKCZ,PRKD1,PRKD3,ROCK1,ROCK2,SCN5A,SMAD1,SMAD2,SMAD4,SMO,TBX5,TCF3…
121	Paxillin Signaling	1.64	0.705	ACTA2,ACTB,ACTG1,ACTN2,ACTN4,ARF6,ARHGEF6,ARHGEF7,BCAR1,CDC42,CSK,GIT2,GRB2,ITGA1,ITGA10,ITGA2,ITGA5,ITGA6,ITGA8,ITGA9,ITGAV,ITGB1,ITGB3,ITGB5,KRAS,MAP2K4,MAPK1,MAPK10,MAPK13,MAPK14,MAPK8,MAPK9,MRAS,NCK2,PAK1,PAK2,PAK3,PAK4,PAK5,PAK6,PARVA,PIK3C2A,PIK3C3,PIK3CA,PIK3CB,PIK3CD,PIK3R1,PIK3R3,PTK2,PTK2B,PTPN12,PXN,RAC1,RALA,RAP1A,RAP2B,RASD1,RASD2,RRAS2,SOS1,SRC,VCL
122	Mechanisms of Viral Exit from Host Cells	1.63	0.771	ACTA2,ACTB,ACTG1,CHMP2A,CHMP3,CHMP4B,LMNB1,PDCD6IP,PRKCA,PRKCD,PRKCE,PRKCG,PRKCH,PRKCI,PRKCQ,PRKCZ,PRKD1,PRKD3,SH3GL2,SH3GL3,SH3GLB1,SH3GLB2,TSG101,VPS28,VPS36,VPS4A,XPO1
123	Endometrial Cancer Signaling	1.61	0.736	AKT1,AKT2,AKT3,APC2,AXIN1,CASP9,CCND1,CDH1,CTNNA1,CTNNA2,CTNNB1,ERBB2,FOXO3,GRB2,GSK3B,ILK,KRAS,LEF1,MAP2K1,MAP2K2,MAPK1,MRAS,MYC,PDPK1,PIK3C2A,PIK3C3,PIK3CA,PIK3CB,PIK3CD,PIK3R1,PIK3R3,PTEN,RALA,RAP1A,RAP2B,RASD1,RASD2,RRAS2,SOS1
124	CD27 Signaling in Lymphocytes	1.61	0.75	APAF1,BCL2L1,CASP3,CASP8,CASP9,CHUK,CYCS,IKBKB,IKBKG,JUN,MAP2K1,MAP2K2,MAP2K3,MAP2K4,MAP2K5,MAP2K7,MAP3K1,MAP3K10,MAP3K12,MAP3K13,MAP3K2,MAP3K4,MAP3K5,MAP3K7,MAP3K9,MAPK10,MAPK8,MAPK9,NFKB1,NFKBIA,NFKBIE,RELA,TRAF2
125	PI3K/AKT Signaling	1.6	0.678	AKT1,AKT2,AKT3,BCL2,BCL2L1,CCND1,CDKN1A,CDKN1B,CHUK,CTNNB1,CXCR2,EIF4E,EIF4EBP1,EPM2A,FOXO1,FOXO3,GAB1,GAB2,GDF15,GHR,GRB2,GSK3B,HSP90AA1,HSP90AB1,HSP90B1,IFNAR1,IKBKB,IKBKG,IL11RA,IL12RB2,IL15RA,IL17RC,IL18R1,IL1RL1,IL1RL2,IL20RA,IL20RB,IL2RA,IL2RG,IL4R,IL6ST,ILK,INPP5B,INPP5D,INPP5F,ITGA2,ITGA5,ITGB1,JAK2,KRAS,LIMS1,MAP2K1,MAP2K2,MAP3K5,MAPK1,MAPK8IP1,MCL1,MDM2,MRAS,MTOR,NFKB1,NFKBIA,NFKBIE,OCR…
126	Wnt/β-catenin Signaling	1.6	0.678	ACVR1,ACVR2A,AKT1,AKT2,AKT3,APC,APC2,APPL1,APPL2,AXIN1,BCL9,BMPR2,BTRC,CCND1,CD44,CDH1,CDH2,CDH3,CSNK1A1,CSNK1D,CSNK1G1,CSNK1G3,CSNK2A2,CSNK2B,CTNNB1,DKK1,DKK3,DVL1,DVL3,FRAT1,FRZB,FZD1,FZD3,FZD5,FZD7,FZD8,FZD9,GJA1,GNAO1,GNAQ,GSK3B,HDAC1,ILK,JUN,LEF1,LRP1,LRP5,MAP3K7,MDM2,MYC,NLK,NR5A2,PPM1L,PPP2CA,PPP2R1A,PPP2R1B,PPP2R2A,PPP2R2B,PPP2R2C,PPP2R5A,PPP2R5E,PTPA,RARB,RARG,RPS27A,RUVBL2,SFRP1,SFRP2,S…
127	CDK5 Signaling	1.6	0.698	ABL1,ADCY10,ADCY2,ADCY5,ADCY6,ADCY7,ADCY8,ADCY9,BDNF,CABLES1,CACNA1A,CDK5R1,EGR1,GNAL,GNAS,ITGA2,ITGA6,ITGB1,KRAS,LAMA1,LAMA5,LAMB1,LAMC1,MAP2K1,MAP2K2,MAPK1,MAPK10,MAPK13,MAPK14,MAPK4,MAPK6,MAPK7,MAPK8,MAPK9,MAPT,MRAS,NGFR,NTRK2,PPM1L,PPP1CA,PPP1CB,PPP1R10,PPP1R12A,PPP1R14C,PPP2CA,PPP2R1A,PPP2R1B,PPP2R2A,PPP2R2B,PPP2R2C,PPP2R5A,PPP2R5E,PRKACA,PRKACB,PRKAG1,PRKAG2,PRKAR1A,PRKAR1B,PRKAR2A,PRKAR2B,…
128	Sphingosine-1-phosphate Signaling	1.6	0.698	ACER3,ADCY10,ADCY2,ADCY5,ADCY6,ADCY7,ADCY8,ADCY9,AKT1,AKT2,AKT3,ASAH1,ASAH2,CASP2,CASP3,CASP6,CASP7,CASP8,CASP9,CDC42,FNBP1,GNA12,GNA13,GNAI1,GNAI3,GNAQ,MAPK1,NOTUM,OPN1SW,PDGFA,PDGFB,PDGFC,PDGFRA,PIK3C2A,PIK3C3,PIK3CA,PIK3CB,PIK3CD,PIK3R1,PIK3R3,PLCB1,PLCB3,PLCB4,PLCD4,PLCE1,PLCH1,PLCH2,PLCL2,PTK2,PTK2B,RAC1,RHOBTB1,RHOC,RHOF,RHOG,RHOJ,RHOT1,RHOT2,RHOU,RHOV,RND1,RND2,RND3,S1PR2,SMPD2,SMPD4,SPHK1
129	Salvage Pathways of Pyrimidine Ribonucleotides	1.58	0.712	ACVR2A,ADPGK,AK1,AK4,AK5,AKT2,BRAF,CDK1,CDK18,CDK4,CDK8,CMPK1,CSNK1A1,CSNK1D,DAPK1,DYRK1A,FAM20B,GRK5,GRK6,HIPK1,LIMK1,LIMK2,MAP2K1,MAP2K2,MAP2K3,MAP2K4,MAP3K9,MAPK1,MAPK6,MAPK7,MAPK8,MAPK9,NME3,NME4,NME5,NME7,PAK1,PAK2,PAK3,PAK5,PIM1,PKN1,PRKAA1,PRKCD,PRKCE,PRKCH,PRKCQ,PRPF4B,PYCR3,SGK1,UCK1,UCK2
130	Renal Cell Carcinoma Signaling	1.56	0.714	AKT1,AKT2,AKT3,ARNT,CDC42,CUL2,EGLN3,ELOC,ETS1,FH,GAB1,GRB2,HGF,HIF1A,JUN,KRAS,MAP2K1,MAP2K2,MAPK1,MET,MRAS,PAK1,PAK2,PAK3,PAK4,PAK5,PAK6,PDGFB,PIK3C2A,PIK3C3,PIK3CA,PIK3CB,PIK3CD,PIK3R1,PIK3R3,PTPN11,RAC1,RALA,RAP1A,RAP2B,RAPGEF1,RASD1,RASD2,RPS27A,RRAS2,SLC2A1,SOS1,UBA52,UBC,VHL
131	Sumoylation Pathway	1.56	0.701	AR,ARHGDIB,ARHGDIG,CDC42,CDH1,CTBP1,CTBP2,DAXX,DNMT3A,ETS1,FAS,FASLG,FNBP1,HDAC1,HDAC2,JUN,KDM1A,MAP2K4,MAP3K5,MAPK10,MAPK8,MAPK9,MDM2,MYB,NFKB1,NFKBIA,NR3C1,PCNA,PIAS1,PML,RAC1,RANGAP1,RCOR1,RFC3,RFC4,RHOBTB1,RHOC,RHOF,RHOG,RHOJ,RHOT1,RHOT2,RHOU,RHOV,RND1,RND2,RND3,RPA1,SAE1,SENP1,SENP5,SENP6,SIRT1,SMAD4,SNCA,SP1,SP3,SUMO1,UBE2I,XIAP,ZEB1
132	Ephrin B Signaling	1.55	0.716	ABI1,AXIN1,CAP1,CDC42,CTNNB1,CXCL12,CXCR4,EFNB1,EFNB2,EFNB3,EPHB1,EPHB2,EPHB3,GNA12,GNA13,GNA14,GNAI1,GNAI3,GNAL,GNAO1,GNAQ,GNAS,GNB1,GNB1L,GNB2,GNB4,GNG11,GNG12,GNG13,GNG2,GNG4,GNG7,HNRNPK,ITSN1,ITSN2,KALRN,LIMK1,MAPK1,MRAS,NCK2,PAK1,PTK2,PXN,RAC1,RGS3,ROCK1,ROCK2,VAV3
133	Role of Macrophages, Fibroblasts and Endothelial Cells in Rheumatoid Arthritis	1.55	0.657	AKT1,AKT2,AKT3,APC,APC2,ATF2,AXIN1,C5,CALM1 (includes others),CAMK2B,CAMK2D,CAMK2G,CCL5,CCND1,CEBPD,CEBPZ,CHUK,CREB5,CSNK1A1,CTNNB1,CXCL12,DAAM1,DKK1,DKK3,DVL1,F2RL1,FGF2,FN1,FRZB,FZD1,FZD3,FZD5,FZD7,FZD8,FZD9,GNAO1,GNAQ,GSK3B,IKBKB,IKBKG,IL15,IL16,IL17RC,IL18,IL18R1,IL1A,IL1RAP,IL1RAPL1,IL1RAPL2,IL1RL1,IL1RL2,IL1RN,IL6ST,IRAK2,IRAK4,JAK2,JUN,KRAS,LEF1,LRP1,LRP5,MAP2K1,MAP2K2,MAP2K3,MAP2K4,MAP2K7…
134	Non-Small Cell Lung Cancer Signaling	1.54	0.719	ABL1,AKT1,AKT2,AKT3,CASP9,CCND1,CDK4,EGF,EGFR,ERBB2,FHIT,FOXO3,GRB2,ITPR1,ITPR2,KRAS,MAP2K1,MAP2K2,MAPK1,MRAS,PA2G4,PDPK1,PIK3C2A,PIK3C3,PIK3CA,PIK3CB,PIK3CD,PIK3R1,PIK3R3,PRKCA,RALA,RAP1A,RAP2B,RARB,RASD1,RASD2,RASSF1,RASSF5,RB1,RRAS2,RXRA,RXRB,SIN3A,SOS1,STK4,TFDP1
135	Docosahexaenoic Acid (DHA) Signaling	1.52	0.774	AKT1,AKT2,AKT3,APAF1,APP,BAX,BCL2,BCL2A1,BCL2L1,CASP3,CASP9,CYCS,FOXO1,GSK3B,PDPK1,PIK3C2A,PIK3C3,PIK3CA,PIK3CB,PIK3CD,PIK3R1,PIK3R3,PNPLA2,SERPINF1
136	ErbB2-ErbB3 Signaling	1.51	0.731	AKT1,CCND1,CDKN1B,ERBB2,ETV4,FOXO1,GRB2,GSK3B,JUN,KRAS,MAP2K1,MAP2K2,MAPK1,MRAS,MYC,NRG1,NRG2,NRG3,PDPK1,PIK3C2A,PIK3C3,PIK3CA,PIK3CB,PIK3CD,PIK3R1,PIK3R3,PTEN,RALA,RAP1A,RAP2B,RASD1,RASD2,RRAS2,SHC1,SOS1,SP1,STAT3,STAT5B
137	Role of Osteoblasts, Osteoclasts and Chondrocytes in Rheumatoid Arthritis	1.5	0.667	ADAM17,AKT1,AKT2,AKT3,ALPL,APC,APC2,AXIN1,BCL2,BIRC2,BMP15,BMP3,BMP6,BMP7,BMPR1A,BMPR2,CALCR,CALM1 (includes others),CASP9,CHUK,COL1A1,CSF1R,CSNK1A1,CTNNB1,DKK1,DKK3,DVL1,FOXO1,FRZB,FZD1,FZD3,FZD5,FZD7,FZD8,FZD9,GSK3B,GSN,IKBKB,IKBKG,IL11,IL18,IL18R1,IL1A,IL1RAP,IL1RAPL1,IL1RAPL2,IL1RL1,IL1RL2,IL1RN,IL4,ITGA2,ITGA5,ITGB1,ITGB3,JUN,LEF1,LRP1,LRP5,MAP2K3,MAP2K4,MAP2K7,MAP3K5,MAP3K7,MAPK1,MAPK10,MAP…
138	Cell Cycle Control of Chromosomal Replication	1.5	0.75	CDC45,CDC6,CDC7,CDK1,CDK11A,CDK12,CDK13,CDK14,CDK16,CDK17,CDK18,CDK19,CDK4,CDK8,CHEK2,MCM4,MCM6,MCM7,ORC1,ORC3,ORC4,ORC5,PCNA,POLA2,PRIM2,RPA1,RPA2,RPA3,TOP2A,TOP2B
139	RANK Signaling in Osteoclasts	1.49	0.708	AKT1,AKT2,AKT3,BIRC2,CALM1 (includes others),CHUK,GSN,IKBKB,IKBKG,JUN,MAP2K1,MAP2K2,MAP2K4,MAP2K7,MAP3K1,MAP3K10,MAP3K12,MAP3K13,MAP3K2,MAP3K4,MAP3K5,MAP3K7,MAP3K9,MAPK1,MAPK10,MAPK13,MAPK14,MAPK8,MAPK9,MITF,NFATC2,NFKB1,NFKBIA,NFKBIE,PIK3C2A,PIK3C3,PIK3CA,PIK3CB,PIK3CD,PIK3R1,PIK3R3,PPP3CA,PPP3CC,PPP3R1,PTK2B,RELA,SRC,TAB2,TNFSF11,TRAF2,XIAP
140	PEDF Signaling	1.49	0.708	AKT1,AKT2,AKT3,ARHGAP22,BCL2,BCL2L1,BDNF,CASP7,CASP8,CFLAR,CHUK,DOCK3,FAS,FASLG,IKBKB,IKBKG,KRAS,MAPK1,MAPK13,MAPK14,MRAS,NFKB1,NFKBIA,NFKBIE,PIK3C2A,PIK3C3,PIK3CA,PIK3CB,PIK3CD,PIK3R1,PIK3R3,PNPLA2,PPARG,RAC1,RALA,RAP1A,RAP2B,RASD1,RASD2,RELA,ROCK1,ROCK2,RRAS2,SERPINF1,SOD2,TCF12,TCF4,TCF7,TCF7L2,WASF2,ZEB1
141	Neuregulin Signaling	1.48	0.698	ADAM17,AKT1,AKT2,AKT3,AREG,CDK5R1,CDKN1B,CRKL,DCN,DLG4,EGF,EGFR,ERBB2,ERBB4,ERBIN,GRB2,HBEGF,HSP90AA1,HSP90AB1,HSP90B1,ITGA2,ITGA5,ITGB1,KRAS,MAP2K1,MAP2K2,MAPK1,MRAS,MTOR,MYC,NRG1,NRG2,NRG3,PDPK1,PIK3R1,PIK3R3,PRKCA,PRKCD,PRKCE,PRKCG,PRKCH,PRKCI,PRKCQ,PRKCZ,PRKD1,PRKD3,PSEN1,PTEN,PTPN11,RALA,RAP1A,RAP2B,RASD1,RASD2,RNF41,RRAS2,SHC1,SOS1,SRC,STAT5B
142	α-Adrenergic Signaling	1.48	0.698	ADCY10,ADCY2,ADCY5,ADCY6,ADCY7,ADCY8,ADCY9,ADRA1A,CALM1 (includes others),EPM2A,GNAI1,GNAI3,GNAQ,GNAS,GNB1,GNB1L,GNB2,GNB4,GNG11,GNG12,GNG13,GNG2,GNG4,GNG7,ITPR1,ITPR2,KRAS,MAP2K1,MAP2K2,MAPK1,MRAS,OPN1SW,PHKB,PRKACA,PRKACB,PRKAG1,PRKAG2,PRKAR1A,PRKAR1B,PRKAR2A,PRKAR2B,PRKCA,PRKCD,PRKCE,PRKCG,PRKCH,PRKCI,PRKCQ,PRKCZ,PRKD1,PRKD3,PYGL,RALA,RAP1A,RAP2B,RASD1,RASD2,RRAS2,SLC8A1,SLC8A3
143	NF-κB Activation by Viruses	1.48	0.71	AKT1,AKT2,AKT3,CCR5,CHUK,CXCR5,IKBKB,IKBKG,ITGA1,ITGA2,ITGA5,ITGA6,ITGAV,ITGB1,ITGB3,ITGB5,KRAS,MAP3K1,MAPK1,MRAS,NFKB1,NFKBIA,NFKBIE,PIK3C2A,PIK3C3,PIK3CA,PIK3CB,PIK3CD,PIK3R1,PIK3R3,PRKCA,PRKCD,PRKCE,PRKCG,PRKCH,PRKCI,PRKCQ,PRKCZ,PRKD1,PRKD3,RALA,RAP1A,RAP2B,RASD1,RASD2,RELA,RRAS2,TBP,TRAF2
144	IL-1 Signaling	1.48	0.698	ADCY10,ADCY2,ADCY5,ADCY6,ADCY7,ADCY8,ADCY9,CHUK,GNA12,GNA13,GNA14,GNAI1,GNAI3,GNAL,GNAO1,GNAQ,GNAS,GNB1,GNB1L,GNB2,GNB4,GNG11,GNG12,GNG13,GNG2,GNG4,GNG7,IKBKB,IKBKG,IL1A,IL1RAP,IRAK2,IRAK4,JUN,MAP2K3,MAP2K4,MAP2K7,MAP3K1,MAP3K7,MAPK1,MAPK10,MAPK13,MAPK14,MAPK8,MAPK9,MRAS,NFKB1,NFKBIA,NFKBIE,PRKACA,PRKACB,PRKAG1,PRKAG2,PRKAR1A,PRKAR1B,PRKAR2A,PRKAR2B,RELA,TAB2,TOLLIP
145	Production of Nitric Oxide and Reactive Oxygen Species in Macrophages	1.47	0.674	AKT1,AKT2,AKT3,APOA1,APOL1,CAT,CDC42,CHUK,CLU,CYBB,FNBP1,IFNGR2,IKBKB,IKBKG,IL4,IRF1,JAK2,JUN,MAP2K1,MAP2K4,MAP2K7,MAP3K1,MAP3K10,MAP3K12,MAP3K13,MAP3K2,MAP3K4,MAP3K5,MAP3K7,MAP3K9,MAPK1,MAPK10,MAPK13,MAPK14,MAPK8,MAPK9,NCF2,NFKB1,NFKBIA,NFKBIE,NGFR,PCYOX1,PIK3C2A,PIK3C3,PIK3CA,PIK3CB,PIK3CD,PIK3R1,PIK3R3,PPARA,PPM1L,PPP1CA,PPP1CB,PPP1R10,PPP1R12A,PPP1R14C,PPP2CA,PPP2R1A,PPP2R1B,PPP2R2A,PPP2R2B,P…
146	PI3K Signaling in B Lymphocytes	1.47	0.685	ABL1,AKT1,AKT2,AKT3,ATF1,ATF2,ATF3,ATF6,ATF7,BCL10,BTK,CALM1 (includes others),CAMK2B,CAMK2D,CAMK2G,CD81,CHUK,FOXO3,FYN,IKBKB,IKBKG,IL4,IL4R,INPP5D,IRS1,IRS2,ITPR1,ITPR2,JUN,KRAS,LYN,MALT1,MAP2K1,MAP2K2,MAPK1,MRAS,NFAT5,NFATC2,NFATC3,NFATC4,NFKB1,NFKBIA,NFKBIE,NOTUM,PDPK1,PIK3CA,PIK3CB,PIK3CD,PIK3R1,PLCB1,PLCB3,PLCB4,PLCD4,PLCE1,PLCH1,PLCH2,PLCL2,PLEKHA1,PLEKHA2,PPP3CA,PPP3CC,PPP3R1,PRKCI,PRKCZ,P…
147	Methionine Degradation I (to Homocysteine)	1.43	0.857	AHCYL1,AHCYL2,EEF1AKMT1,EEF1AKMT2,EHMT1,MAT2A,MAT2B,MGMT,NSUN4,PRMT3,PRMT5,PRMT8
148	tRNA Charging	1.41	0.778	DARS1,EARS2,EPRS1,FARS2,FARSB,GARS1,HARS1,HARS2,IARS1,IARS2,KARS1,LARS1,LARS2,NARS2,PARS2,SARS1,TARS1,TARS3,VARS1,YARS1,YARS2
149	RhoA Signaling	1.4	0.687	ACTA2,ACTB,ACTG1,ACTR2,ACTR3,ANLN,ARHGAP35,ARHGAP4,ARHGAP6,ARHGAP8/PRR5-ARHGAP8,ARHGEF11,ARHGEF12,ARPC1A,ARPC1B,ARPC2,ARPC3,ARPC4,ARPC5,BAIAP2,CDC42EP3,CIT,DLC1,EPHA1,EZR,GNA12,GNA13,IGF1R,LIMK1,LIMK2,LPAR1,LPAR3,LPAR4,LPAR5,MPRIP,MSN,MYL1,MYL12A,MYL2,MYL4,MYLK,MYLK2,MYLPF,NGEF,NRP2,PFN2,PI4KA,PIKFYVE,PIP4K2B,PIP5K1B,PIP5K1C,PIP5KL1,PKN1,PLD1,PLEKHG5,PPP1CB,PPP1R12A,PTK2,PTK2B,RAPGEF2,RAPGEF6,RDX…
150	Notch Signaling	1.39	0.758	ADAM17,CNTN1,DLL1,DLL3,DLL4,DTX1,DTX3,DTX4,FURIN,HES1,HEY1,HEY2,JAG1,JAG2,MAML1,MAML2,MAML3,NCSTN,NOTCH1,NOTCH2,NOTCH3,NOTCH4,NUMB,PSEN1,PSENEN
151	Ephrin A Signaling	1.39	0.744	ADAM10,BCAR1,CDC42,EFNA2,EFNA5,EPHA1,EPHA3,EPHA4,EPHA5,EPHA6,EPHA8,FYN,LIMK1,NGEF,NGFR,PAK1,PIK3C2A,PIK3C3,PIK3CA,PIK3CB,PIK3CD,PIK3R1,PIK3R3,PTK2,PTPN11,RAC1,ROCK1,ROCK2,VAV3
152	Mouse Embryonic Stem Cell Pluripotency	1.38	0.695	AKT1,AKT2,AKT3,APC,AXIN1,BMPR1A,BMPR2,CTNNB1,DVL1,DVL3,FZD1,FZD3,FZD5,FZD7,FZD8,FZD9,GRB2,GSK3B,ID3,ID4,IL6ST,JAK2,KRAS,LEF1,LIFR,MAP2K1,MAP2K2,MAP3K7,MAPK1,MAPK13,MAPK14,MRAS,MYC,PIK3C2A,PIK3C3,PIK3CA,PIK3CB,PIK3CD,PIK3R1,PIK3R3,PTPN11,RALA,RAP1A,RAP2B,RASD1,RASD2,RRAS2,SMAD1,SMAD4,SMO,SOS1,STAT3,TCF3,TCF4,TCF7,TCF7L2,XIAP
153	Macropinocytosis Signaling	1.38	0.708	ABI1,ACTN4,ANKFY1,ARF6,CDC42,CSF1R,EGF,HGF,ITGA5,ITGB1,ITGB3,ITGB5,KRAS,MET,MRAS,MRC1,PAK1,PDGFA,PDGFB,PDGFC,PIK3C2A,PIK3C3,PIK3CA,PIK3CB,PIK3CD,PIK3R1,PIK3R3,PRKCA,PRKCD,PRKCE,PRKCG,PRKCH,PRKCI,PRKCQ,PRKCZ,PRKD1,PRKD3,RAB34,RAC1,RALA,RAP1A,RAP2B,RASD1,RASD2,RRAS2,SRC
154	Prostate Cancer Signaling	1.37	0.696	ABL1,AKT1,AKT2,AKT3,AR,ATF2,BCL2,CASP9,CCND1,CCNE1,CDKN1A,CDKN1B,CHUK,CREB5,CTNNB1,FOXO1,GRB2,GSK3B,GSTP1,HSP90AA1,HSP90AB1,HSP90B1,KRAS,LEF1,MAP2K1,MAP2K2,MAPK1,MDM2,MRAS,MTOR,NFKB1,NFKBIA,NFKBIE,PA2G4,PDPK1,PIK3C2A,PIK3C3,PIK3CA,PIK3CB,PIK3CD,PIK3R1,PIK3R3,PTEN,RALA,RAP1A,RAP2B,RASD1,RASD2,RB1,RELA,RRAS2,SIN3A,SOS1,SRD5A1,TFDP1
155	UVA-Induced MAPK Signaling	1.37	0.696	ATM,BCL2L1,CASP3,CASP9,CYCS,EGFR,JUN,KRAS,MAP2K4,MAPK1,MAPK10,MAPK13,MAPK14,MAPK8,MAPK9,MRAS,MTOR,NOTUM,PARP10,PARP11,PARP12,PARP4,PARP6,PARP8,PIK3C2A,PIK3C3,PIK3CA,PIK3CB,PIK3CD,PIK3R1,PIK3R3,PLCB1,PLCB3,PLCB4,PLCD4,PLCE1,PLCH1,PLCH2,PLCL2,PRKCA,RALA,RAP1A,RAP2B,RASD1,RASD2,RPS6KA2,RPS6KA3,RPS6KA5,RPS6KA6,RRAS2,SMPD2,SMPD4,STAT1,TIPARP,TNKS
156	Dopamine-DARPP32 Feedback in cAMP Signaling	1.34	0.669	ADCY10,ADCY2,ADCY5,ADCY6,ADCY7,ADCY8,ADCY9,ATF1,ATF2,ATP2A1,ATP2A2,ATP2A3,CACNA1A,CACNA1C,CACNA1S,CALM1 (includes others),CAMKK1,CAMKK2,CREB5,CREM,CSNK1A1,CSNK1D,CSNK1G1,CSNK1G3,DRD4,GNAI1,GNAI3,GNAQ,GNAS,GRIN1,GRIN2A,GRIN2B,GRIN2D,GRIN3B,GUCY1A2,GUCY1B1,ITPR1,ITPR2,KCNJ12,KCNJ14,KCNJ16,KCNJ3,KCNJ5,KCNJ6,NOS1,NOTUM,OPN1SW,PAWR,PLCB1,PLCB3,PLCB4,PLCD4,PLCE1,PLCH1,PLCH2,PLCL2,PPM1L,PPP1CA,PPP1CB,PP…
157	Synaptic Long Term Potentiation	1.33	0.679	ADCY8,ATF2,CACNA1C,CALM1 (includes others),CAMK2B,CAMK2D,CAMK2G,CREB5,GNA14,GNAQ,GRIA1,GRIA2,GRIA3,GRIA4,GRIN1,GRIN2A,GRIN2B,GRIN2D,GRIN3B,GRM1,GRM3,GRM4,GRM6,GRM7,GRM8,ITPR1,ITPR2,KRAS,MAP2K1,MAP2K2,MAPK1,MRAS,NOTUM,PLCB1,PLCB3,PLCB4,PLCD4,PLCE1,PLCH1,PLCH2,PLCL2,PPP1CA,PPP1CB,PPP1R10,PPP1R12A,PPP1R14C,PPP1R1A,PPP3CA,PPP3CC,PPP3R1,PRKACA,PRKACB,PRKAG1,PRKAG2,PRKAR1A,PRKAR1B,PRKAR2A,PRKAR2B,PRKCA…
158	ILK Signaling	1.33	0.667	ACTA2,ACTB,ACTG1,ACTN2,ACTN4,AKT1,AKT2,AKT3,ARHGEF6,ATF2,CASP3,CCND1,CDC42,CDH1,CREB5,CTNNB1,FERMT2,FLNA,FLNB,FN1,FNBP1,GSK3B,HIF1A,ILK,IRS1,IRS2,ITGB1,ITGB3,ITGB5,JUN,KRT18,LEF1,LIMS1,MAP2K4,MAPK1,MAPK10,MAPK8,MAPK9,MTOR,MYC,MYH10,MYH11,MYH14,MYH8,MYH9,MYL1,MYL2,MYL4,NACA,NCK2,NFKB1,PARVA,PARVB,PDGFC,PDPK1,PGF,PIK3C2A,PIK3C3,PIK3CA,PIK3CB,PIK3CD,PIK3R1,PIK3R3,PPM1L,PPP1R12A,PPP2CA,PPP2R1A,PPP2R1…
159	PPARα/RXRα Activation	1.32	0.665	ABCA1,ACADL,ACVR1,ACVR2A,ADCY10,ADCY2,ADCY5,ADCY6,ADCY7,ADCY8,ADCY9,ADIPOQ,ADIPOR1,ADIPOR2,AIP,AP2A2,APOA1,BMPR2,CHUK,FASN,GHR,GNA14,GNAQ,GNAS,GOT2,GPD2,GRB2,HSP90AA1,HSP90AB1,HSP90B1,IKBKB,IKBKG,IL1RAP,IL1RAPL1,IL1RAPL2,IL1RL1,IL1RL2,INSR,IRS1,ITGB5,JAK2,JUN,KRAS,MAP2K1,MAP2K2,MAP2K3,MAP2K4,MAP2K7,MAP3K7,MAP4K4,MAPK1,MAPK14,MAPK8,MED12,MEF2C,MRAS,NCOA3,NCOR1,NCOR2,NFKB1,NFKBIA,NFKBIE,NOTUM,NR2C2…
160	Synaptic Long Term Depression	1.31	0.664	ABHD3,CACNA1A,CACNA1C,CACNA1G,CACNA1H,CACNA1I,CACNA1S,CACNA2D1,CACNA2D3,CACNB2,CACNB4,CACNG1,CACNG2,CACNG3,CACNG4,CACNG5,CRH,CRHR1,GAD1,GNA12,GNA13,GNA14,GNAI1,GNAI3,GNAL,GNAO1,GNAQ,GNAS,GRIA1,GRIA2,GRIA3,GRIA4,GRID1,GRID2,GRM1,GRM3,GRM4,GRM6,GRM7,GRM8,GUCY1A2,GUCY1B1,GUCY2D,IGF1R,ITPR1,ITPR2,KRAS,LYN,MAP2K1,MAP2K2,MAPK1,MRAS,NOS1,NOTUM,NPR3,NT5C,PLA2G4A,PLA2G4E,PLA2G4F,PLA2G6,PLA2G7,PLA2R1,PLCB1…
161	Fc Epsilon RI Signaling	1.3	0.685	AKT1,AKT2,AKT3,BTK,FYN,GAB1,GRAP2,GRB2,IL4,IL5,INPP5B,INPP5D,INPP5F,KRAS,LYN,MAP2K1,MAP2K2,MAP2K3,MAP2K4,MAP2K7,MAPK1,MAPK10,MAPK13,MAPK14,MAPK8,MAPK9,MRAS,OCRL,PDPK1,PIK3C2A,PIK3C3,PIK3CA,PIK3CB,PIK3CD,PIK3R1,PIK3R3,PLA2G4A,PLA2G4E,PLA2G4F,PLA2G6,PRKCA,PRKCD,PRKCE,PRKCG,PRKCH,PRKCI,PRKCQ,PRKCZ,PRKD1,PRKD3,PTPN11,RAC1,RALA,RAP1A,RAP2B,RASD1,RASD2,RRAS2,SOS1,SYK,SYNJ1,SYNJ2,VAV3
162	Erythropoietin Signaling	1.29	0.703	AKT1,AKT2,AKT3,EPO,GRB2,JAK2,JUN,KRAS,MAP2K1,MAP2K2,MAPK1,MRAS,NFKB1,NFKBIA,NFKBIE,PDPK1,PIK3C2A,PIK3C3,PIK3CA,PIK3CB,PIK3CD,PIK3R1,PIK3R3,PRKCA,PRKCD,PRKCE,PRKCG,PRKCH,PRKCI,PRKCQ,PRKCZ,PRKD1,PRKD3,RALA,RAP1A,RAP2B,RASD1,RASD2,RELA,RRAS2,SHC1,SOCS1,SOS1,SRC,STAT5B
163	Endothelin-1 Signaling	1.29	0.664	ABHD3,ADCY10,ADCY2,ADCY5,ADCY6,ADCY7,ADCY8,ADCY9,BRAF,CASP2,CASP3,CASP6,CASP7,CASP8,CASP9,ECE1,ECE2,EDNRB,GAB1,GNA12,GNA13,GNA14,GNAI1,GNAI3,GNAL,GNAO1,GNAQ,GNAS,GPLD1,GRB2,GUCY1A2,GUCY1B1,GUCY2D,ITPR1,ITPR2,JUN,KRAS,MAPK1,MAPK10,MAPK13,MAPK14,MAPK4,MAPK6,MAPK7,MAPK8,MAPK9,MRAS,MYC,NOS1,NOTUM,OPN1SW,PIK3C2A,PIK3C3,PIK3CA,PIK3CB,PIK3CD,PIK3R1,PIK3R3,PLA2G4A,PLA2G4E,PLA2G4F,PLA2G6,PLA2G7,PLA2R1,PLC…
164	4-1BB Signaling in T Lymphocytes	1.28	0.759	ATF2,CHUK,IKBKB,IKBKG,JUN,MAP2K1,MAP2K2,MAP2K4,MAP3K5,MAPK1,MAPK10,MAPK13,MAPK14,MAPK8,MAPK9,NFKB1,NFKBIA,NFKBIE,RELA,TNFRSF9,TRAF1,TRAF2
165	Fcγ Receptor-mediated Phagocytosis in Macrophages and Monocytes	1.27	0.693	ACTA2,ACTB,ACTG1,ACTR2,ACTR3,AKT1,AKT2,AKT3,ARF6,ARPC1A,ARPC1B,ARPC2,ARPC3,ARPC4,ARPC5,CDC42,DGKB,EZR,FYN,GAB2,GPLD1,INPP5D,LYN,MAPK1,MYO5A,NCK2,PAK1,PIK3R1,PIK3R3,PLA2G6,PLD1,PLD3,PRKCA,PRKCD,PRKCE,PRKCG,PRKCH,PRKCI,PRKCQ,PRKCZ,PRKD1,PRKD3,PTEN,PTK2B,PXN,RAB11B,RAC1,SRC,SYK,VAMP3,VAV3,YES1
166	Thyroid Cancer Signaling	1.24	0.696	AKT1,AKT2,AKT3,ALK,BDNF,BRAF,CCND1,CDH1,CTNNB1,CXCR4,FOXO1,GSK3B,INSR,IRS1,IRS2,JUN,KRAS,LEF1,MAP2K1,MAP2K2,MAPK1,MRAS,MTOR,MYC,NTRK1,NTRK2,NTRK3,PDK1,PIK3C2A,PIK3C3,PIK3CA,PIK3CB,PIK3CD,PIK3R1,PIK3R3,PTEN,RALA,RAP1A,RAP2B,RASD1,RASD2,RET,RRAS2,SHC1,TCF3,TCF4,TCF7,TCF7L2
167	JAK/Stat Signaling	1.23	0.697	AKT1,AKT2,AKT3,BCL2L1,CCKBR,CDKN1A,CISH,GNAQ,GRB2,JAK2,JUN,KRAS,MAP2K1,MAP2K2,MAPK1,MRAS,MTOR,NFKB1,PIAS1,PIAS3,PIK3C2A,PIK3C3,PIK3CA,PIK3CB,PIK3CD,PIK3R1,PIK3R3,PTPN1,PTPN11,RALA,RAP1A,RAP2B,RASD1,RASD2,RELA,RRAS2,SHC1,SOCS1,SOCS2,SOCS5,SOCS7,SOS1,STAT1,STAT3,STAT5B,STAT6
168	Acute Myeloid Leukemia Signaling	1.21	0.688	AKT1,AKT2,AKT3,BRAF,CCNA1,CCND1,CSF1R,EIF4EBP1,FLT3,GRB2,IDH1,IDH2,IDH3B,IDH3G,KITLG,KRAS,LEF1,MAP2K1,MAP2K2,MAP2K3,MAP2K4,MAP2K5,MAP2K7,MAPK1,MRAS,MTOR,MYC,NFKB1,PIK3C2A,PIK3C3,PIK3CA,PIK3CB,PIK3CD,PIK3R1,PIK3R3,PIM1,PML,RALA,RAP1A,RAP2B,RASD1,RASD2,RELA,RRAS2,RUNX1,SOS1,SPI1,STAT3,STAT5B,TCF3,TCF4,TCF7,TCF7L2
169	Bladder Cancer Signaling	1.21	0.688	ABL1,CCND1,CDH1,CDK4,CDKN1A,DAPK1,EGF,EGFR,ERBB2,FGF1,FGF12,FGF13,FGF14,FGF17,FGF18,FGF2,FGF22,FGF23,FGF4,FGF5,FGF7,FGF9,FGFR3,KRAS,MAP2K1,MAP2K2,MAPK1,MDM2,MMP14,MMP15,MMP16,MMP17,MMP2,MMP25,MMP28,MRAS,MYC,PA2G4,PDGFC,PGF,RALA,RAP1A,RAP2B,RASD1,RASD2,RASSF1,RB1,RPS6KA5,RRAS2,SIN3A,TFDP1,THBS1,VEGFC
170	IL-15 Signaling	1.19	0.7	AKT1,AKT1S1,AKT2,AKT3,BCL2L1,GNB1L,IL15,IL15RA,IL2RG,IL4,JAK2,KRAS,MAP2K1,MAP2K2,MAPK1,MAPK13,MAPK14,MLST8,MRAS,MTOR,MYC,NFKB1,PIK3C2A,PIK3C3,PIK3CA,PIK3CB,PIK3CD,PIK3R1,PIK3R3,RALA,RAP1A,RAP2B,RASD1,RASD2,RELA,RPTOR,RRAS2,SHC1,STAT3,STAT5B,STAT6,SYK
171	mTOR Signaling	1.19	0.657	AKT1,AKT1S1,AKT2,AKT3,ARHGAP8/PRR5-ARHGAP8,ATG13,CDC42,DDIT4,DGKZ,EIF3E,EIF3F,EIF3H,EIF3I,EIF4A2,EIF4E,EIF4EBP1,EIF4G1,EIF4G3,FNBP1,GNB1L,GPLD1,HIF1A,INSR,IRS1,KRAS,MAPK1,MLST8,MRAS,MTOR,PDGFC,PDPK1,PGF,PIK3C2A,PIK3C3,PIK3CA,PIK3CB,PIK3CD,PIK3R1,PIK3R3,PLD1,PLD3,PPM1L,PPP2CA,PPP2R1A,PPP2R1B,PPP2R2A,PPP2R2B,PPP2R2C,PPP2R5A,PPP2R5E,PRKAA1,PRKAB1,PRKAG1,PRKAG2,PRKCA,PRKCD,PRKCE,PRKCG,PRKCH,PRKCI,PRK…
172	Calcium Transport I	1.17	0.889	ANXA5,ATP2A1,ATP2A2,ATP2A3,ATP2B2,ATP2B3,ATP2B4,ATP2C1
173	Sonic Hedgehog Signaling	1.16	0.76	CDK1,DYRK1A,GLI2,GLI3,GSK3B,HHIP,PRKACA,PRKACB,PRKAG1,PRKAG2,PRKAR1A,PRKAR1B,PRKAR2A,PRKAR2B,PTCH1,SHH,SMO,STK36,SUFU
174	Induction of Apoptosis by HIV1	1.16	0.704	APAF1,BAK1,BAX,BCL2,BCL2L1,BIRC2,CASP3,CASP8,CASP9,CHUK,CXCR4,CYCS,DAXX,FAS,FASLG,IKBKB,IKBKG,MAP2K4,MAP2K7,MAP3K5,MAPK10,MAPK8,MAPK9,NAIP,NFKB1,NFKBIA,NFKBIE,NGFR,RELA,SLC25A10,SLC25A13,SLC25A4,TNFRSF11B,TNFRSF1B,TRADD,TRAF1,TRAF2,XIAP
175	Virus Entry via Endocytic Pathways	1.16	0.678	ABL1,ACTA2,ACTB,ACTG1,AP1B1,AP1G1,AP1M1,AP1S1,AP2A2,AP3M1,B2M,CAV1,CD55,CDC42,CLTB,CLTC,CXADR,DNM1,DNM2,FLNA,FLNB,FYN,HLA-A,HLA-C,HLA-E,ITGA1,ITGA2,ITGA5,ITGA6,ITGB1,ITGB3,ITGB5,ITSN1,KRAS,MRAS,PIK3C2A,PIK3C3,PIK3CA,PIK3CB,PIK3CD,PIK3R1,PIK3R3,PRKCA,PRKCD,PRKCE,PRKCG,PRKCH,PRKCI,PRKCQ,PRKCZ,PRKD1,PRKD3,RAC1,RALA,RAP1A,RAP2B,RASD1,RASD2,RRAS2,SRC,TFRC
176	Phospholipase C Signaling	1.15	0.65	ADCY10,ADCY2,ADCY5,ADCY6,ADCY7,ADCY8,ADCY9,AHNAK,ARHGEF10,ARHGEF11,ARHGEF12,ARHGEF17,ARHGEF18,ARHGEF2,ARHGEF3,ARHGEF4,ARHGEF6,ARHGEF7,ARHGEF9,ATF2,BTK,CALM1 (includes others),CD247,CDC42,CREB5,FNBP1,FYN,GNA13,GNAQ,GNAS,GNB1,GNB1L,GNB2,GNB4,GNG11,GNG12,GNG13,GNG2,GNG4,GNG7,GPLD1,GRAP2,GRB2,HDAC1,HDAC2,HDAC4,HDAC5,HDAC7,HDAC9,ITGA2,ITGA5,ITGB1,ITK,ITPR1,ITPR2,KRAS,LYN,MAP2K1,MAP2K2,MAPK1,MEF2A,MEF2…
177	Insulin Receptor Signaling	1.15	0.667	ACLY,AKT1,AKT2,AKT3,ASIC1,CRKL,EIF2B1,EIF2B5,EIF4E,EIF4EBP1,EPM2A,FOXO1,FOXO3,FYN,GAB1,GRB10,GRB2,GSK3B,INPP5B,INPP5D,INPP5F,INSR,IRS1,IRS2,JAK2,KRAS,MAP2K1,MAP2K2,MAPK1,MAPK8,MRAS,MTOR,OCRL,PDPK1,PIK3C2A,PIK3C3,PIK3CA,PIK3CB,PIK3CD,PIK3R1,PIK3R3,PPP1CA,PPP1CB,PPP1R10,PPP1R12A,PPP1R14C,PRKACA,PRKACB,PRKAG1,PRKAG2,PRKAR1A,PRKAR1B,PRKAR2A,PRKAR2B,PRKCI,PRKCZ,PTEN,PTPN1,PTPN11,PTPRF,RALA,RAP1A,RAP2B…
178	SAPK/JNK Signaling	1.14	0.678	ATF2,CDC42,CRKL,DAXX,DUSP10,DUSP4,GAB1,GNA12,GNA13,GNB1,GNG11,GNG2,GNG7,GRB2,HNRNPK,IRS1,JUN,KRAS,MAP2K4,MAP2K7,MAP3K1,MAP3K10,MAP3K12,MAP3K13,MAP3K2,MAP3K4,MAP3K5,MAP3K7,MAP3K9,MAP4K3,MAP4K4,MAP4K5,MAPK10,MAPK8,MAPK8IP1,MAPK8IP3,MAPK9,MINK1,MRAS,NFATC3,PIK3C2A,PIK3C3,PIK3CA,PIK3CB,PIK3CD,PIK3R1,PIK3R3,RAC1,RALA,RAP1A,RAP2B,RASD1,RASD2,RRAS2,SH2D2A,SHC1,SOS1,TRADD,TRAF2
179	Tight Junction Signaling	1.14	0.66	ACTA2,ACTB,ACTG1,AFDN,AKT1,AKT2,AKT3,ARHGEF2,CASK,CDC42,CDK4,CLDN10,CLDN12,CLDN14,CLDN15,CLDN19,CLDN8,CNKSR3,CPSF1,CPSF3,CSTF2,CTNNA1,CTNNB1,EPB41,GOSR1,GOSR2,GPAA1,JAM3,JUN,MAGI2,MPDZ,MPP5,MYH10,MYH11,MYH14,MYH8,MYH9,MYL1,MYL2,MYL4,MYLK,NAPB,NECTIN1,NECTIN2,NECTIN3,NFKB1,NGFR,NSF,NUDT21,OCLN,PARD6A,PATJ,PPM1L,PPP2CA,PPP2R1A,PPP2R1B,PPP2R2A,PPP2R2B,PPP2R2C,PPP2R5A,PPP2R5E,PRKACA,PRKACB,PRKAG1,PRK…
180	T Cell Receptor Signaling	1.14	0.684	BCL10,BTK,CALM1 (includes others),CD247,CHUK,CSK,FYN,GRAP2,GRB2,IKBKB,IKBKG,ITK,JUN,KRAS,MALT1,MAP2K1,MAP2K2,MAP2K4,MAP3K1,MAPK1,MAPK8,MRAS,NFAT5,NFATC2,NFATC3,NFATC4,NFKB1,NFKBIA,PIK3C2A,PIK3C3,PIK3CA,PIK3CB,PIK3CD,PIK3R1,PIK3R3,PPP3CA,PPP3CC,PPP3R1,PRKCQ,PTPRC,RAC1,RALA,RAP1A,RAP2B,RASD1,RASD2,RASGRP1,RELA,RRAS2,SOS1,TXK,VAV3
181	IL-17A Signaling in Airway Cells	1.13	0.708	AKT1,AKT2,AKT3,CCL20,CHUK,GSK3B,IKBKB,IKBKG,IL17RC,JAK2,MAP2K1,MAP2K2,MAP2K4,MAP3K7,MAPK1,MAPK10,MAPK13,MAPK14,MAPK8,MAPK9,NFKB1,NFKBIA,NFKBIE,PIK3C2A,PIK3C3,PIK3CA,PIK3CB,PIK3CD,PIK3R1,PIK3R3,PTEN,RELA,STAT3,TRAF3IP2
182	GM-CSF Signaling	1.13	0.694	AKT1,AKT2,AKT3,BCL2A1,BCL2L1,CAMK2B,CAMK2D,CAMK2G,CCND1,CISH,ETS1,GRB2,JAK2,KRAS,LYN,MAP2K1,MAP2K2,MAPK1,MRAS,PIK3C2A,PIK3C3,PIK3CA,PIK3CB,PIK3CD,PIK3R1,PIK3R3,PIM1,PPP3CA,PPP3CC,PPP3R1,PTPN11,RALA,RAP1A,RAP2B,RASD1,RASD2,RRAS2,RUNX1,SHC1,SOS1,STAT1,STAT3,STAT5B
183	Glucocorticoid Receptor Signaling	1.13	0.643	A2M,ACTB,ADRB2,AGT,AKT1,AKT2,AKT3,ANXA1,AR,ARID1A,BCL2,BCL2L1,BRD7,CCL5,CCNH,CD163,CD247,CDKN1A,CDKN1C,CHUK,CREBZF,DUSP1,ERCC2,ERCC3,ESR1,FKBP4,FKBP5,FOXO3,GRB2,GTF2A1,GTF2A2,GTF2B,GTF2E1,GTF2F1,GTF2F2,GTF2H1,GTF2H4,GTF2H5,HLTF,HMGB1,HSP90AA1,HSP90AB1,HSP90B1,HSPA1A/HSPA1B,HSPA2,HSPA8,HSPA9,IKBKB,IKBKG,IL1RN,IL4,IL5,JAK2,JUN,KAT2B,KRAS,KRT14,KRT18,KRT222,KRT27,KRT80,MAP2K1,MAP2K2,MAP2K4,MAP2K7,MA…
184	CCR3 Signaling in Eosinophils	1.12	0.67	CALM1 (includes others),GNAI1,GNAI3,GNAS,GNB1,GNB1L,GNB2,GNB4,GNG11,GNG12,GNG13,GNG2,GNG4,GNG7,ITPR1,ITPR2,KRAS,LIMK1,LIMK2,MAP2K1,MAP2K2,MAPK1,MAPK13,MAPK14,MPRIP,MRAS,MYLK,OPN1SW,PAK1,PAK2,PAK3,PAK4,PAK5,PAK6,PIK3C2A,PIK3C3,PIK3CA,PIK3CB,PIK3CD,PIK3R1,PIK3R3,PLA2G4A,PLA2G4E,PLA2G4F,PLA2G6,PLCB1,PLCB3,PLCB4,PPP1CB,PPP1R12A,PRKCA,PRKCD,PRKCE,PRKCG,PRKCH,PRKCI,PRKCQ,PRKCZ,PRKD1,PRKD3,RAC1,RALA,RAP…
185	Caveolar-mediated Endocytosis Signaling	1.11	0.695	ABL1,ACTA2,ACTB,ACTG1,B2M,CAV1,CAVIN1,CD55,COPB1,COPE,COPG2,COPZ1,DNM2,DYRK3,EGF,EGFR,FLNA,FLNB,FLOT1,FYN,HLA-A,HLA-C,HLA-E,INSR,ITGA1,ITGA10,ITGA2,ITGA5,ITGA6,ITGA8,ITGA9,ITGAV,ITGB1,ITGB3,ITGB5,ITSN1,MAP3K2,PRKCA,PTPN1,RAB5B,SRC
186	Telomere Extension by Telomerase	1.1	0.833	MRE11,NBN,PINX1,TERF1,TERF2,TERF2IP,TINF2,TNKS,XRCC5,XRCC6
187	CD40 Signaling	1.1	0.696	ATF1,CD40LG,CHUK,FCER2,IKBKB,IKBKG,JUN,MAP2K1,MAP2K2,MAP2K3,MAP2K4,MAP2K5,MAP2K7,MAP3K7,MAPK1,MAPK10,MAPK13,MAPK14,MAPK8,MAPK9,MAPKAPK2,NFKB1,NFKBIA,NFKBIE,PIK3C2A,PIK3C3,PIK3CA,PIK3CB,PIK3CD,PIK3R1,PIK3R3,PTGS1,PTGS2,RELA,STAT3,TNFAIP3,TRAF1,TRAF2,TRAF3
188	Regulation of Cellular Mechanics by Calpain Protease	1.1	0.696	ACTN2,ACTN4,CAPN10,CAPN5,CAPN9,CAPNS1,CAST,CCNA1,CCNA2,CCND1,CCNE1,CDK1,CDK4,CDKN1B,CNGA1,CNGA3,CNGB1,CNGB3,EGF,EGFR,EZR,GRB2,ITGA2,ITGA5,ITGB1,KRAS,MAPK1,MRAS,PTK2,PXN,RALA,RAP1A,RAP2B,RASD1,RASD2,RB1,RRAS2,SRC,VCL
189	Regulation Of The Epithelial Mesenchymal Transition In Development Pathway	1.09	0.687	ADAM17,APC,AXIN1,BCL9,BRCA1,CDH1,CTNNB1,DVL1,DVL3,FZD1,FZD3,FZD5,FZD7,FZD8,FZD9,GLI2,GLI3,GSK3B,HIF1A,JAG1,JAG2,LEF1,MAML1,mir-8,NCSTN,NFKB1,NOTCH1,PSEN1,PSENEN,PTCH1,PYGO2,RELA,SHH,SMO,SUFU,TCF3,TCF4,TCF7,TCF7L2,WNT10A,WNT16,WNT3,WNT5A,WNT5B,WNT9A,WNT9B
190	NGF Signaling	1.09	0.67	AKT1,AKT2,AKT3,ATF2,BAX,CDC42,CHUK,CREB5,GAB1,GRB2,IKBKB,IKBKG,KRAS,MAP2K1,MAP2K2,MAP2K4,MAP3K1,MAP3K10,MAP3K12,MAP3K13,MAP3K2,MAP3K4,MAP3K5,MAP3K7,MAP3K9,MAPK1,MAPK10,MAPK7,MAPK8,MAPK9,MRAS,NFKB1,NGFR,NTRK1,PDPK1,PIK3C2A,PIK3C3,PIK3CA,PIK3CB,PIK3CD,PIK3R1,PIK3R3,PRKCD,PRKCZ,PTPN11,RAC1,RALA,RAP1A,RAP2B,RASD1,RASD2,RELA,RHOG,ROCK1,ROCK2,RPS6KA2,RPS6KA3,RPS6KA5,RPS6KA6,RRAS2,SHC1,SMPD2,SMPD4,SOS1,…
191	Assembly of RNA Polymerase II Complex	1.08	0.722	CCNH,DR1,ERCC2,ERCC3,GTF2A1,GTF2A2,GTF2B,GTF2E1,GTF2F1,GTF2H1,GTF2H4,GTF2H5,POLR2D,POLR2E,POLR2F,POLR2G,POLR2H,POLR2K,TAF1,TAF12,TAF2,TAF3,TAF4,TAF6,TAF9,TBP
192	Actin Nucleation by ARP-WASP Complex	1.07	0.688	ACTR2,ACTR3,ARPC1A,ARPC1B,ARPC2,ARPC3,ARPC4,ARPC5,BAIAP2,CDC42,FNBP1,GNA12,GRB2,ITGA2,ITGA5,ITGB1,KRAS,MRAS,NCK2,PPP1R12A,RAC1,RALA,RAP1A,RAP2B,RASD1,RASD2,RHOBTB1,RHOC,RHOF,RHOG,RHOJ,RHOT1,RHOT2,RHOU,RHOV,RND1,RND2,RND3,ROCK1,ROCK2,RRAS2,SOS1,WASL,WIPF1
193	Pyrimidine Deoxyribonucleotides De Novo Biosynthesis I	1.07	0.8	AK1,AK4,AK5,CMPK1,DTYMK,DUT,NME3,NME4,NME5,NME7,RRM1,TYMS
194	Cysteine Biosynthesis III (mammalia)	1.07	0.8	AHCYL1,AHCYL2,EEF1AKMT1,EEF1AKMT2,EHMT1,MAT2A,MAT2B,MGMT,NSUN4,PRMT3,PRMT5,PRMT8
195	Role of Wnt/GSK-3β Signaling in the Pathogenesis of Influenza	1.06	0.7	APC,APC2,AXIN1,CSNK1A1,CSNK1D,CSNK1G1,CSNK1G3,CTNNB1,DVL1,DVL3,FZD1,FZD3,FZD5,FZD7,FZD8,FZD9,GSK3B,IFNAR1,LEF1,NCOA1,NCOA2,NCOA3,SIAH1,SMO,TCF3,TCF4,TCF7,TCF7L2,WNT10A,WNT16,WNT3,WNT5A,WNT5B,WNT9A,WNT9B
196	PCP pathway	1.06	0.7	ATF2,CELSR1,DAAM1,DVL1,DVL3,EFNB1,FZD1,FZD3,FZD5,FZD7,FZD8,FZD9,JUN,JUNB,LGR4,MAP2K4,MAPK10,MAPK8,MAPK9,NDP,PFN2,PRICKLE1,RAC1,ROCK1,ROCK2,ROR2,RSPO3,SMO,WNT10A,WNT16,WNT3,WNT5A,WNT5B,WNT9A,WNT9B
197	TWEAK Signaling	1.06	0.733	APAF1,BIRC2,CASP3,CASP6,CASP7,CASP8,CASP9,CHUK,CYCS,IKBKB,IKBKG,NAIP,NFKB1,NFKBIA,NFKBIE,RELA,TNFSF12,TRADD,TRAF1,TRAF2,TRAF3,XIAP
198	NRF2-mediated Oxidative Stress Response	1.06	0.652	ABCC1,ABCC2,ABCC4,ACTA2,ACTB,ACTG1,AKT1,AOX1,BACH1,CAT,CCT7,CUL3,DNAJA1,DNAJA3,DNAJA4,DNAJB12,DNAJB5,DNAJB6,DNAJC1,DNAJC10,DNAJC13,DNAJC14,DNAJC15,DNAJC18,DNAJC19,DNAJC21,DNAJC3,DNAJC4,DNAJC5B,DNAJC6,DNAJC7,DNAJC8,EPHX1,ERP29,FKBP5,FTH1,FTL,GCLC,GCLM,GPX2,GSK3B,GSTM3,GSTM4,GSTO1,GSTP1,GSTZ1,HACD3,HERPUD1,JUN,JUNB,KEAP1,KRAS,MAFF,MAFK,MAP2K1,MAP2K2,MAP2K3,MAP2K4,MAP2K5,MAP2K7,MAP3K1,MAP3K5,MAP3K7,…
199	HOTAIR Regulatory Pathway	1.05	0.661	AEBP2,AGO2,AGO4,AKT1,AKT2,AKT3,AR,ATG3,ATXN1,CD44,CDH1,CDKN1A,COL1A1,CTNNB1,EED,ERBB2,ESR1,EZH2,H3-3A/H3-3B,HDAC1,HDAC2,IRF1,JARID2,KDM1A,KMT2A,KMT2C,LAMTOR5,LEF1,let-7,MDM2,MET,mir-148,mir-29,mir-8,MMP14,MMP15,MMP16,MMP17,MMP2,MMP25,MMP28,MRTFA,MTF2,MYC,NFKB1,NFKBIA,PCDH10,PIK3C2A,PIK3C3,PIK3CA,PIK3CB,PIK3CD,PIK3R1,PIK3R3,PTEN,RBBP7,RBM38,RCOR1,RELA,RHOC,ROCK1,ROCK2,STAT3,SUZ12,TCF3,TCF4,TCF7,TC…
200	G Protein Signaling Mediated by Tubby	1.05	0.741	ABL1,GNAQ,GNAS,GNB1,GNB1L,GNB2,GNB4,GNG11,GNG12,GNG13,GNG2,GNG4,GNG7,INSR,JAK2,MRAS,PLCB1,PLCB3,PLCB4,TUB
201	FGF Signaling	1.05	0.681	AKT1,AKT2,AKT3,ATF2,CREB5,CRKL,FGF1,FGF12,FGF13,FGF14,FGF17,FGF18,FGF2,FGF22,FGF23,FGF4,FGF5,FGF7,FGF9,FGFR1,FGFR3,FGFR4,GAB1,GRB2,HGF,ITPR1,MAP2K1,MAP2K3,MAP3K1,MAP3K5,MAPK1,MAPK13,MAPK14,MAPK8,MAPKAPK2,MET,PIK3C2A,PIK3C3,PIK3CA,PIK3CB,PIK3CD,PIK3R1,PIK3R3,PRKCA,PTPN11,RAC1,RPS6KA5,SOS1,STAT3
202	Calcium Signaling	1.05	0.649	ACTA2,ASPH,ATF2,ATP2A1,ATP2A2,ATP2A3,ATP2B2,ATP2B3,ATP2B4,ATP2C1,CABIN1,CACNA1A,CACNA1C,CACNA1G,CACNA1H,CACNA1I,CACNA1S,CACNA2D1,CACNA2D3,CACNB2,CACNB4,CACNG1,CACNG2,CACNG3,CACNG4,CACNG5,CALM1 (includes others),CAMK1D,CAMK1G,CAMK2B,CAMK2D,CAMK2G,CAMKK1,CAMKK2,CASQ2,CHRNA2,CHRNA3,CHRNA5,CHRNA7,CHRNB2,CHRNB3,CHRNB4,CREB5,GRIA1,GRIA2,GRIA3,GRIA4,GRIN1,GRIN2A,GRIN2B,GRIN2D,GRIN3B,HDAC1,HDAC2,HDAC4,HD…
203	Amyloid Processing	1.05	0.702	AKT1,AKT2,AKT3,APP,BACE1,BACE2,CAPN10,CAPN5,CAPN9,CAPNS1,CDK5R1,CSNK1A1,CSNK1D,CSNK2A2,CSNK2B,GSK3B,MAPK1,MAPK13,MAPK14,MAPT,MARK1,NCSTN,PRKACA,PRKACB,PRKAG1,PRKAG2,PRKAR1A,PRKAR1B,PRKAR2A,PRKAR2B,PRKCE,PSEN1,PSENEN
204	ERK/MAPK Signaling	1.04	0.652	ATF1,ATF2,BCAR1,BRAF,CREB5,CRKL,DUSP1,DUSP2,DUSP4,DUSP6,EIF4E,EIF4EBP1,ELF1,ELF4,ELK3,ESR1,ETS1,ETS2,FYN,GRB2,H3-3A/H3-3B,ITGA2,ITGA5,ITGB1,KRAS,MAP2K1,MAP2K2,MAPK1,MAPKAPK5,MKNK1,MKNK2,MRAS,MYC,MYCN,PAK1,PAK2,PAK3,PAK4,PAK5,PAK6,PIK3C2A,PIK3C3,PIK3CA,PIK3CB,PIK3CD,PIK3R1,PIK3R3,PLA2G4A,PLA2G4E,PLA2G4F,PLA2G6,PPARG,PPM1L,PPP1CA,PPP1CB,PPP1R10,PPP1R12A,PPP1R14C,PPP2CA,PPP2R1A,PPP2R1B,PPP2R2A,PPP2R…
205	Xenobiotic Metabolism Signaling	1.04	0.644	ABCB1,ABCC2,ABCC3,AHRR,AIP,ALDH16A1,ALDH18A1,ALDH1A1,ALDH1A2,ALDH1A3,ALDH1L1,ALDH1L2,ALDH2,ALDH3A2,ALDH8A1,ANKRA2,ARNT,CAMK1D,CAMK1G,CAMK2B,CAMK2D,CAMK2G,CAT,CES4A,CHST10,CHST11,CHST15,CITED2,CUL3,CYP1A1,CYP1B1,CYP2B6,CYP3A5,DNAJC7,FTL,GCLC,GRIP1,GSTM3,GSTM4,GSTO1,GSTP1,GSTZ1,HDAC4,HDAC5,HS2ST1,HS3ST3A1,HS6ST1,HS6ST2,HSP90AA1,HSP90AB1,HSP90B1,IL1A,KEAP1,KRAS,MAOA,MAOB,MAP2K1,MAP2K2,MAP2K3,MAP2K4,…
206	Chronic Myeloid Leukemia Signaling	1.03	0.67	ABL1,AKT1,AKT2,AKT3,BCL2L1,CCND1,CDK4,CDKN1A,CDKN1B,CHUK,CRKL,CTBP1,CTBP2,E2F6,E2F8,GAB2,GRB2,HDAC1,HDAC2,HDAC4,HDAC5,HDAC7,HDAC9,IKBKB,IKBKG,KRAS,MAP2K1,MAP2K2,MAPK1,MDM2,MRAS,MYC,NFKB1,PA2G4,PIK3C2A,PIK3C3,PIK3CA,PIK3CB,PIK3CD,PIK3R1,PIK3R3,PTPN11,RALA,RAP1A,RAP2B,RASD1,RASD2,RB1,RBL1,RELA,RRAS2,SIN3A,SMAD3,SMAD4,SOS1,STAT5B,TFDP1,TGFBR1,TGFBR2
207	Opioid Signaling Pathway	1.03	0.641	ADCY10,ADCY2,ADCY5,ADCY6,ADCY7,ADCY8,ADCY9,AKT1,AKT2,AKT3,AP1B1,AP2A2,ARRB1,ATF2,BRAF,CACNA1A,CACNA1C,CACNA1G,CACNA1H,CACNA1I,CACNA1S,CACNA2D1,CACNA2D3,CACNB2,CACNB4,CACNG1,CACNG2,CACNG3,CACNG4,CACNG5,CALM1 (includes others),CAMK1D,CAMK1G,CAMK2B,CAMK2D,CAMK2G,CDC42,CDKN1B,CLTB,CLTC,CREB5,CTNNB1,EGR4,FYN,GNAI1,GNAI3,GNAL,GNAO1,GNAS,GNB1,GNG11,GNG2,GNG7,GRIN1,GRIN2A,GRIN2B,GRIN2D,GRIN3B,GRK3,GRK5,G…
208	Hepatic Fibrosis / Hepatic Stellate Cell Activation	1.02	0.651	A2M,ACTA2,AGT,BAMBI,BAX,BCL2,CCL5,CCN2,CCR5,CD40LG,CERT1,COL11A2,COL12A1,COL13A1,COL16A1,COL18A1,COL19A1,COL1A1,COL22A1,COL23A1,COL24A1,COL25A1,COL27A1,COL28A1,COL3A1,COL4A1,COL4A2,COL4A3,COL4A5,COL5A1,COL5A3,COL6A1,COL6A2,COL6A3,COL6A6,COL9A3,CXCL9,CXCR3,ECE1,EDNRB,EGF,EGFR,FAS,FASLG,FGF1,FGF2,FGFR1,FLT4,FN1,HGF,IFNAR1,IFNAR2,IFNGR2,IGF1R,IGF2,IGFBP3,IGFBP4,IGFBP5,IL1A,IL1RAP,IL1RAPL1,IL1RAPL2,I…
209	Role of Tissue Factor in Cancer	1.02	0.667	AKT1,AKT2,AKT3,ARRB1,BCL2L1,CASP3,CCN1,CCN2,CDC42,EGFR,EGR1,EIF4E,F2RL1,F3,FGF5,FYN,GNA12,GNA13,GNA14,GNAQ,HBEGF,ITGA6,ITGAV,ITGB1,ITGB3,ITGB5,JAK2,KRAS,LIMK1,LIMK2,LYN,MAPK1,MAPK13,MAPK14,MRAS,MTOR,PAK1,PIK3C2A,PIK3C3,PIK3CA,PIK3CB,PIK3CD,PIK3R1,PIK3R3,PLCB1,PRKCA,PTEN,PTK2B,PTPN11,RAC1,RALA,RAP1A,RAP2B,RASD1,RASD2,RPS6KA2,RPS6KA3,RPS6KA5,RPS6KA6,RRAS2,SRC,STAT5B,VEGFC,YES1
210	LPS-stimulated MAPK Signaling	1	0.676	ATF1,ATF2,CDC42,CHUK,IKBKB,IKBKG,JUN,KRAS,MAP2K1,MAP2K2,MAP2K3,MAP2K4,MAP3K5,MAP3K7,MAPK1,MAPK10,MAPK13,MAPK14,MAPK8,MAPK9,MRAS,NFKB1,NFKBIA,NFKBIE,PAK1,PIK3C2A,PIK3C3,PIK3CA,PIK3CB,PIK3CD,PIK3R1,PIK3R3,PRKCA,PRKCD,PRKCE,PRKCG,PRKCH,PRKCI,PRKCQ,PRKCZ,PRKD1,PRKD3,RAC1,RALA,RAP1A,RAP2B,RASD1,RASD2,RELA,RRAS2
211	BMP signaling pathway	1	0.676	ATF2,BMP15,BMP3,BMP6,BMP7,BMPR1A,BMPR1B,BMPR2,GRB2,HOXC9,JUN,KRAS,MAGED1,MAP2K1,MAP2K2,MAP2K4,MAP3K7,MAPK1,MAPK10,MAPK13,MAPK14,MAPK8,MAPK9,MRAS,NFKB1,PITX2,PRKACA,PRKACB,PRKAG1,PRKAG2,PRKAR1A,PRKAR1B,PRKAR2A,PRKAR2B,RALA,RAP1A,RAP2B,RASD1,RASD2,RELA,RRAS2,RUNX2,SMAD1,SMAD4,SMAD7,SMURF1,SOS1,SOSTDC1,XIAP,ZNF423
212	PKCθ Signaling in T Lymphocytes	0.996	0.658	BCL10,CACNA1A,CACNA1C,CACNA1G,CACNA1H,CACNA1I,CACNA1S,CACNA2D1,CACNA2D3,CACNB2,CACNB4,CACNG1,CACNG2,CACNG3,CACNG4,CACNG5,CAMK2B,CAMK2D,CAMK2G,CD247,CD80,CHUK,FYN,GRAP2,GRB2,HLA-A,HLA-DMB,HLA-DQA1,HLA-DQB1,HLA-DRB5,IKBKB,IKBKG,JUN,KRAS,MALT1,MAP2K4,MAP3K1,MAP3K10,MAP3K12,MAP3K13,MAP3K2,MAP3K4,MAP3K5,MAP3K7,MAP3K9,MAPK1,MAPK8,MRAS,NFAT5,NFATC2,NFATC3,NFATC4,NFKB1,NFKBIA,NFKBIE,PIK3C2A,PIK3C3,PIK3CA…
213	CCR5 Signaling in Macrophages	0.991	0.671	CACNA1A,CACNA1C,CACNA1G,CACNA1H,CACNA1I,CACNA1S,CACNA2D1,CACNA2D3,CACNB2,CACNB4,CACNG1,CACNG2,CACNG3,CACNG4,CACNG5,CALM1 (includes others),CCL5,CCR5,CD247,FAS,FASLG,GNAI1,GNAI3,GNAS,GNB1,GNB1L,GNB2,GNB4,GNG11,GNG12,GNG13,GNG2,GNG4,GNG7,JUN,MAP2K4,MAPK1,MAPK10,MAPK13,MAPK14,MAPK8,MAPK9,MRAS,OPN1SW,PRKCA,PRKCD,PRKCE,PRKCG,PRKCH,PRKCI,PRKCQ,PRKCZ,PRKD1,PRKD3,PTK2B
214	Leucine Degradation I	0.987	0.875	ACADM,AUH,BCAT1,HMGCL,HMGCLL1,MCCC1,MCCC2
215	Systemic Lupus Erythematosus In T Cell Signaling Pathway	0.987	0.646	AKT1,AKT1S1,AKT2,AKT3,ATF2,B2M,BCL6,CASP2,CASP3,CASP6,CASP7,CASP8,CASP9,CD247,CD40LG,CD44,CD80,CDC42,CREB5,CREM,ELF1,ESR1,EZR,FAS,FASLG,FNBP1,FOXP3,GNA12,GNA13,GNAI1,GNAI3,GNB1L,GRB2,HLA-A,HLA-C,HLA-DMB,HLA-DQA1,HLA-DQB1,HLA-DRB5,HLA-E,ICOS,IL12B,IRF4,ITPR1,JUN,KRAS,LEPR,MAP2K1,MAP2K2,MAP2K3,MAP2K4,MAP2K5,MAP2K7,MAPK1,MLST8,MRAS,MSN,MTOR,NFATC2,NOS1,OPN1SW,PDK1,PIK3C2A,PIK3C3,PIK3CA,PIK3CB,PIK3CD…
216	Role of NFAT in Regulation of the Immune Response	0.983	0.652	AKT1,AKT2,AKT3,ATF2,BTK,CABIN1,CALM1 (includes others),CD247,CD80,CHUK,CSNK1A1,CSNK1D,CSNK1G1,CSNK1G3,FYN,GATA4,GNA12,GNA13,GNA14,GNAI1,GNAI3,GNAL,GNAO1,GNAQ,GNAS,GNB1,GNB1L,GNB2,GNB4,GNG11,GNG12,GNG13,GNG2,GNG4,GNG7,GRB2,GSK3B,HLA-A,HLA-DMB,HLA-DQA1,HLA-DQB1,HLA-DRB5,IKBKB,IKBKG,ITK,ITPR1,ITPR2,JUN,KRAS,LYN,MAP2K1,MAP2K2,MAPK1,MEF2A,MEF2C,MEF2D,MRAS,NFAT5,NFATC2,NFATC3,NFATC4,NFKB1,NFKBIA,NFKBIE…
217	Apelin Pancreas Signaling Pathway	0.983	0.714	APLN,ERN1,MAP2K4,MAPK10,MAPK8,MAPK9,NFKB1,PIK3C2A,PIK3C3,PIK3CA,PIK3CB,PIK3CD,PIK3R1,PIK3R3,PRKAA1,PRKAB1,PRKACA,PRKACB,PRKAG1,PRKAG2,PRKAR1A,PRKAR1B,PRKAR2A,PRKAR2B,RELA
218	IL-23 Signaling Pathway	0.971	0.719	AKT1,AKT2,AKT3,FOXP3,HIF1A,IL12B,IL12RB2,IL17F,JAK2,NFKB1,NFKBIA,PIK3C2A,PIK3C3,PIK3CA,PIK3CB,PIK3CD,PIK3R1,PIK3R3,RELA,RORA,RUNX1,STAT3,TNFSF11
219	Corticotropin Releasing Hormone Signaling	0.963	0.654	ADCY10,ADCY2,ADCY5,ADCY6,ADCY7,ADCY8,ADCY9,ARPC5,ATF2,BDNF,BRAF,CACNA1A,CACNA1C,CACNA1G,CACNA1H,CACNA1I,CACNA1S,CACNA2D1,CACNA2D3,CACNB2,CACNB4,CACNG1,CACNG2,CACNG3,CACNG4,CACNG5,CALM1 (includes others),CNR1,CREB5,CRH,CRHR1,CRHR2,FASLG,GAD1,GLI2,GLI3,GNAI1,GNAI3,GNAO1,GNAQ,GNAS,GUCY1A2,GUCY1B1,GUCY2D,ITPR1,ITPR2,JUN,MAP2K1,MAP2K2,MAPK1,MAPK13,MAPK14,MEF2A,MEF2C,MEF2D,NOS1,NPR3,NT5C,OPN1SW,PRKACA,…
220	Pyrimidine Ribonucleotides De Novo Biosynthesis	0.955	0.724	AK1,AK4,AK5,BLM,CANT1,CMPK1,CTPS1,DHX29,DHX9,ENTPD3,ENTPD7,NME3,NME4,NME5,NME7,NUDT5,NUDT9,SLC25A42,SMARCA1,SMARCAL1,ZRANB3
221	Pyrimidine Ribonucleotides Interconversion	0.955	0.724	AK1,AK4,AK5,BLM,CANT1,CMPK1,CTPS1,DHX29,DHX9,ENTPD3,ENTPD7,NME3,NME4,NME5,NME7,NUDT5,NUDT9,SLC25A42,SMARCA1,SMARCAL1,ZRANB3
222	HIF1α Signaling	0.939	0.645	ADM,AKT1,AKT2,AKT3,ARNT,BMP6,BRAF,CAMK1D,CAMK1G,CAMK2B,CAMK2D,CAMK2G,CDKN1A,COPS5,CUL2,CYBB,EGF,EGLN1,EGLN3,EIF4E,EIF4EBP1,ELOC,EPO,FGF2,FLT4,FOXP3,GCK,GPI,HGF,HIF1A,HIF1AN,HK1,HSP90AA1,HSPA1A/HSPA1B,HSPA2,HSPA8,HSPA9,IGF2,JUN,KDM1A,KRAS,LDHA,LDHB,MAP2K1,MAP2K2,MAP2K3,MAP2K4,MAP2K5,MAP2K7,MAPK1,MDM2,MET,MKNK1,MKNK2,MMP14,MMP15,MMP16,MMP17,MMP2,MMP25,MMP28,MRAS,MTOR,NAA10,NCF2,NCOA1,NOX1,NOX3,P4HT…
223	IL-9 Signaling	0.932	0.739	CISH,IL2RG,IRS1,IRS2,NFKB1,PIK3C2A,PIK3C3,PIK3CA,PIK3CB,PIK3CD,PIK3R1,PIK3R3,RELA,SOCS2,STAT1,STAT3,STAT5B
224	PD-1, PD-L1 cancer immunotherapy pathway	0.932	0.671	AKT1,AKT2,AKT3,B2M,BCL2L1,CBLB,CD247,CD80,CDKN1B,CSK,CSNK2A2,CSNK2B,FOXP3,GSK3B,HLA-A,HLA-C,HLA-DMB,HLA-DQA1,HLA-DQB1,HLA-DRB5,HLA-E,IFNGR2,IL12B,IL2RA,IL2RG,IL4,JAK2,LATS1,LATS2,mir-21,NGFR,PDCD4,PIK3C2A,PIK3C3,PIK3CA,PIK3CB,PIK3CD,PIK3R1,PIK3R3,PRKCQ,PTEN,PTPN11,RASGRP1,SKP2,SMAD3,STAT5B,TNFRSF11B,TNFRSF1B,YAP1
225	Role of PI3K/AKT Signaling in the Pathogenesis of Influenza	0.924	0.7	AKT1,AKT2,AKT3,CASP9,CCL5,CCR5,CRKL,GNAI1,GNAI3,GSK3B,IFNAR1,KPNA3,MAP2K1,MAP2K2,MAPK1,NFKB1,NFKBIA,NFKBIE,OPN1SW,PIK3C2A,PIK3C3,PIK3CA,PIK3CB,PIK3CD,PIK3R1,PIK3R3,RELA,ZNF346
226	Hypoxia Signaling in the Cardiovascular System	0.924	0.677	AKT1,ARNT,ATF2,ATM,BIRC6,COPS5,CREB5,CSNK1D,EPO,HIF1A,HIF1AN,HSP90AA1,HSP90AB1,HSP90B1,JUN,LDHA,MDM2,NFKBIA,NFKBIE,NQO1,PTEN,SLC2A4,SUMO1,UBE2A,UBE2D1,UBE2D3,UBE2E1,UBE2E2,UBE2F,UBE2G1,UBE2H,UBE2I,UBE2J1,UBE2M,UBE2O,UBE2Q1,UBE2Q2,UBE2R2,UBE2V1,UBE2V2,UBE2Z,VHL
227	GADD45 Signaling	0.921	0.765	ATM,BRCA1,CCND1,CCND2,CCND3,CCNE1,CDK1,CDK4,CDKN1A,GADD45B,GADD45G,MAP3K4,PCNA
228	Ceramide Biosynthesis	0.9	1	SPTLC1,SPTLC2,SPTLC3,SPTSSA
229	Catecholamine Biosynthesis	0.9	1	DBH,DDC,PNMT,TH
230	EGF Signaling	0.9	0.688	AKT1,AKT2,AKT3,CSNK2A2,CSNK2B,EGF,EGFR,GRB2,ITPR1,ITPR2,JUN,MAP2K1,MAP2K4,MAP2K7,MAP3K1,MAPK1,MAPK13,MAPK14,MAPK8,MTOR,PIK3C2A,PIK3C3,PIK3CA,PIK3CB,PIK3CD,PIK3R1,PIK3R3,PRKCA,SHC1,SOS1,SRC,STAT1,STAT3
231	Glutamate Receptor Signaling	0.883	0.679	CALM1 (includes others),DLG4,GLS,GLUL,GNB1,GNG11,GNG2,GNG7,GRIA1,GRIA2,GRIA3,GRIA4,GRID1,GRID2,GRIK2,GRIK5,GRIN1,GRIN2A,GRIN2B,GRIN2D,GRIN3B,GRIP1,GRM1,GRM3,GRM4,GRM6,GRM7,GRM8,HOMER1,HOMER3,SLC17A2,SLC17A8,SLC1A1,SLC1A2,SLC1A3,SLC1A4,SLC1A7,SLC38A1
232	Triacylglycerol Biosynthesis	0.873	0.71	ABHD5,AGPAT1,AGPAT2,AGPAT3,AGPAT4,AGPAT5,ASPG,CRLS1,DGAT1,ELOVL2,ELOVL6,GPAT4,LCLAT1,LPCAT4,LPIN1,MBOAT2,MBOAT7,PLPP1,PLPP3,PLPP4,PORCN,TAZ
233	Xenobiotic Metabolism General Signaling Pathway	0.87	0.654	ABCA2,AKT1,AKT2,AKT3,ARNT,CUL3,FTL,GCLC,GSTM3,GSTM4,GSTO1,GSTP1,GSTZ1,KEAP1,KRAS,MAP2K1,MAP2K2,MAP2K3,MAP2K4,MAP2K5,MAP2K7,MAP3K1,MAP3K10,MAP3K12,MAP3K13,MAP3K2,MAP3K4,MAP3K5,MAP3K7,MAP3K9,MAPK1,MAPK13,MAPK14,MAPK7,MAPK8,MAPK9,MGST1,MRAS,NQO1,NQO2,NR1I2,PIK3C2A,PIK3C3,PIK3CA,PIK3CB,PIK3CD,PIK3R1,PIK3R3,PPARA,PRKCA,PRKCD,PRKCE,PRKCG,PRKCH,PRKCI,PRKCQ,PRKCZ,PRKD1,PRKD3,RALA,RAP1A,RAP2B,RASD1,RASD2,…
234	VEGF Signaling	0.866	0.662	ACTA2,ACTB,ACTG1,ACTN2,ACTN4,AKT1,AKT2,AKT3,ARNT,BCL2,BCL2L1,EIF1AY,EIF2B1,EIF2B5,FLT4,FOXO1,FOXO3,GRB2,HIF1A,KRAS,MAP2K1,MAP2K2,MAPK1,MRAS,PDGFC,PGF,PIK3C2A,PIK3C3,PIK3CA,PIK3CB,PIK3CD,PIK3R1,PIK3R3,PRKCA,PTK2,PTK2B,PTPN11,PXN,RALA,RAP1A,RAP2B,RASD1,RASD2,ROCK1,ROCK2,RRAS2,SH2D2A,SHC1,SOS1,SRC,VCL,VEGFC,YWHAE
235	Nucleotide Excision Repair Pathway	0.857	0.714	CCNH,ERCC1,ERCC2,ERCC3,ERCC6,ERCC8,GTF2H1,GTF2H4,GTF2H5,POLR2D,POLR2E,POLR2F,POLR2G,POLR2H,POLR2K,RAD23B,RPA1,RPA2,RPA3,XPC
236	GPCR-Mediated Integration of Enteroendocrine Signaling Exemplified by an L Cell	0.854	0.672	ADCY10,ADCY2,ADCY5,ADCY6,ADCY7,ADCY8,ADCY9,ADRB1,ADRB2,CHRM2,GAL,GALR1,GLP2R,GNA14,GNAI1,GNAI3,GNAQ,GNAS,GRP,GRPR,ITPR1,ITPR2,NOTUM,OPN1SW,PLCB1,PLCB3,PLCB4,PLCD4,PLCE1,PLCH1,PLCH2,PLCL2,PRKACA,PRKACB,PRKAG1,PRKAG2,PRKAR1A,PRKAR1B,PRKAR2A,PRKAR2B,VIPR1
237	Aryl Hydrocarbon Receptor Signaling	0.839	0.649	AHRR,AIP,ALDH16A1,ALDH18A1,ALDH1A1,ALDH1A2,ALDH1A3,ALDH1L1,ALDH1L2,ALDH2,ALDH3A2,ALDH8A1,APAF1,ARNT,ATM,BAX,CCNA1,CCNA2,CCND1,CCND2,CCND3,CCNE1,CDK4,CDKN1A,CDKN1B,CHEK2,CYP1A1,CYP1B1,ESR1,FAS,FASLG,GSTM3,GSTM4,GSTO1,GSTP1,GSTZ1,HSP90AA1,HSP90AB1,HSP90B1,IL1A,JUN,MAPK1,MAPK8,MCM7,MDM2,MGST1,MYC,NCOA2,NCOA3,NCOA7,NCOR2,NFIA,NFIB,NFIC,NFIX,NFKB1,NQO1,NQO2,NR2F1,NRIP1,PTGES3,RARB,RARG,RB1,RBL1,RELA,R…
238	CNTF Signaling	0.824	0.681	AKT1,GRB2,IL6ST,JAK2,KRAS,LIFR,MAP2K1,MAP2K2,MAPK1,MRAS,MTOR,PIK3C2A,PIK3C3,PIK3CA,PIK3CB,PIK3CD,PIK3R1,PIK3R3,PTPN11,RALA,RAP1A,RAP2B,RASD1,RASD2,RPS6KA2,RPS6KA3,RPS6KA5,RPS6KA6,RRAS2,SOS1,STAT1,STAT3
239	Estrogen-mediated S-phase Entry	0.824	0.727	CCNA1,CCNA2,CCND1,CCNE1,CDK1,CDK4,CDKN1A,CDKN1B,E2F6,E2F8,ESR1,MYC,RB1,RBL1,SKP2,TFDP1
240	Mismatch Repair in Eukaryotes	0.812	0.857	MSH3,MSH6,PCNA,RFC3,RFC4,RPA1
241	Role of JAK1 and JAK3 in γc Cytokine Signaling	0.812	0.673	FES,GRB2,IL15,IL15RA,IL2RA,IL2RG,IL4,IL4R,IRS1,IRS2,JAK2,KRAS,MAPK1,MRAS,PIK3C2A,PIK3C3,PIK3CA,PIK3CB,PIK3CD,PIK3R1,PIK3R3,PTK2B,PTPN11,RALA,RAP1A,RAP2B,RASD1,RASD2,RRAS2,SHC1,SOCS1,STAT1,STAT3,STAT5B,STAT6,SYK,TSLP
242	Type I Diabetes Mellitus Signaling	0.81	0.655	APAF1,BCL2,CASP3,CASP8,CASP9,CD247,CD80,CHUK,CPE,CYCS,FAS,FASLG,GAD1,GAD2,HLA-A,HLA-C,HLA-DMB,HLA-DQA1,HLA-DQB1,HLA-DRB5,HLA-E,HSPD1,ICA1,IFNGR2,IKBKB,IKBKG,IL12B,IL1RAP,IRF1,JAK2,MAP2K3,MAP2K4,MAP2K7,MAP3K5,MAP3K7,MAPK1,MAPK10,MAPK13,MAPK14,MAPK8,MAPK9,NFKB1,NFKBIA,NFKBIE,NGFR,PIAS1,PTPRN,RELA,SOCS1,SOCS2,SOCS5,SOCS7,STAT1,TNFRSF11B,TNFRSF1B,TRADD,TRAF2
243	TCA Cycle II (Eukaryotic)	0.81	0.737	ACO2,CS,DLD,DLST,FH,IDH3A,IDH3B,IDH3G,MDH2,OGDH,SDHA,SDHB,SUCLA2,SUCLG1
244	PDGF Signaling	0.807	0.662	ABL1,CAV1,CRKL,CSNK2A2,CSNK2B,GRB2,INPP5B,INPP5D,INPP5F,JAK2,JUN,KRAS,MAP2K1,MAP2K2,MAP2K4,MAP3K1,MAPK1,MAPK8,MRAS,MYC,OCRL,PDGFA,PDGFB,PDGFC,PDGFRA,PIK3C2A,PIK3C3,PIK3CA,PIK3CB,PIK3CD,PIK3R1,PIK3R3,PRKCA,RALA,RAP1A,RAP2B,RASD1,RASD2,RRAS2,SHC1,SOS1,SPHK1,SRC,STAT1,STAT3,SYNJ1,SYNJ2
245	Melanoma Signaling	0.801	0.682	AKT1,AKT2,AKT3,BRAF,CCND1,CDH1,CDK4,CDKN1A,KRAS,MAP2K1,MAP2K2,MAPK1,MDM2,MITF,MRAS,PIK3C2A,PIK3C3,PIK3CA,PIK3CB,PIK3CD,PIK3R1,PIK3R3,PTEN,RALA,RAP1A,RAP2B,RASD1,RASD2,RB1,RRAS2
246	IL-2 Signaling	0.793	0.673	AKT1,AKT2,AKT3,CSNK2A2,CSNK2B,GRB2,IL2RA,IL2RG,JUN,KRAS,MAP2K1,MAP2K2,MAPK1,MAPK8,MRAS,PIK3C2A,PIK3C3,PIK3CA,PIK3CB,PIK3CD,PIK3R1,PIK3R3,PTK2B,PTPN11,RALA,RAP1A,RAP2B,RASD1,RASD2,RRAS2,SHC1,SOCS1,SOS1,STAT5B,SYK
247	CTLA4 Signaling in Cytotoxic T Lymphocytes	0.788	0.667	AKT1,AKT2,AKT3,AP1B1,AP1G1,AP1M1,AP1S1,AP2A2,B2M,CD247,CD80,CLTB,CLTC,FYN,GRAP2,GRB2,HLA-A,HLA-C,HLA-E,JAK2,PIK3C2A,PIK3C3,PIK3CA,PIK3CB,PIK3CD,PIK3R1,PIK3R3,PPM1L,PPP2CA,PPP2R1A,PPP2R1B,PPP2R2A,PPP2R2B,PPP2R2C,PPP2R5A,PPP2R5E,PTPA,PTPN11,PTPN22,SYK
248	iCOS-iCOSL Signaling in T Helper Cells	0.788	0.655	AKT1,AKT2,AKT3,CALM1 (includes others),CAMK2B,CAMK2D,CAMK2G,CD247,CD40LG,CD80,CHUK,CSK,GAB2,GRAP2,GRB2,HLA-A,HLA-DMB,HLA-DQA1,HLA-DQB1,HLA-DRB5,ICOS,IKBKB,IKBKG,IL2RA,IL2RG,INPP5D,ITK,ITPR1,ITPR2,NFAT5,NFATC2,NFATC3,NFATC4,NFKB1,NFKBIA,NFKBIE,PDPK1,PIK3C2A,PIK3C3,PIK3CA,PIK3CB,PIK3CD,PIK3R1,PIK3R3,PLEKHA1,PLEKHA2,PPP3CA,PPP3CC,PPP3R1,PRKCQ,PTEN,PTPRC,RAC1,RELA,SHC1
249	Autophagy	0.78	0.683	ATG10,ATG13,ATG16L1,ATG3,ATG4B,ATG4D,ATG5,BCL2,CTSB,CTSE,CTSS,CTSZ,LAMP1,LAMP2,MTOR,NBR1,PIK3C3,RB1CC1,SQSTM1,STX17,ULK1,VPS11,VPS18,VPS33A,VPS33B,VPS41,WDFY3,WIPI1
250	UVC-Induced MAPK Signaling	0.77	0.673	BRAF,EGFR,JUN,KRAS,MAP2K1,MAP2K2,MAP2K4,MAPK1,MAPK10,MAPK13,MAPK14,MAPK8,MAPK9,MRAS,PRKCA,PRKCD,PRKCE,PRKCG,PRKCH,PRKCI,PRKCQ,PRKCZ,PRKD1,PRKD3,RALA,RAP1A,RAP2B,RASD1,RASD2,RRAS2,SMPD2,SMPD4,SRC
251	Xenobiotic Metabolism AHR Signaling Pathway	0.767	0.667	AHRR,AIP,ALDH16A1,ALDH18A1,ALDH1A1,ALDH1A2,ALDH1A3,ALDH1L1,ALDH1L2,ALDH2,ALDH3A2,ALDH8A1,ANKRA2,ARNT,CYP1A1,CYP1B1,GSTM3,GSTM4,GSTO1,GSTP1,GSTZ1,HDAC4,HDAC5,HSP90AA1,HSP90AB1,HSP90B1,IL1A,MGST1,NCOA1,NCOA2,NFKB1,NQO1,NQO2,NRIP1,PTGES3,RELA,SENP1,SUMO1
252	FcγRIIB Signaling in B Lymphocytes	0.764	0.662	AKT1,BTK,CACNA1A,CACNA1C,CACNA1G,CACNA1H,CACNA1I,CACNA1S,CACNA2D1,CACNA2D3,CACNB2,CACNB4,CACNG1,CACNG2,CACNG3,CACNG4,CACNG5,GRB2,INPP5D,KRAS,LYN,MAP2K4,MAPK10,MAPK8,MAPK9,MRAS,PDPK1,PIK3C2A,PIK3C3,PIK3CA,PIK3CB,PIK3CD,PIK3R1,PIK3R3,RALA,RAP1A,RAP2B,RASD1,RASD2,RRAS2,SHC1,SOS1,SYK
253	Angiopoietin Signaling	0.764	0.662	AKT1,AKT2,AKT3,ANGPT1,ANGPT2,CASP9,CHUK,FOXO1,GRB2,IKBKB,IKBKG,KRAS,MRAS,NFKB1,NFKBIA,NFKBIE,PAK1,PAK2,PAK3,PAK4,PAK5,PAK6,PIK3C2A,PIK3C3,PIK3CA,PIK3CB,PIK3CD,PIK3R1,PIK3R3,PTK2,PTPN11,RALA,RAP1A,RAP2B,RASD1,RASD2,RELA,RRAS2,SOS1,STAT5B,TEK,TIE1,TNIP1
254	Cyclins and Cell Cycle Regulation	0.764	0.662	ABL1,ATM,BTRC,CCNA1,CCNA2,CCND1,CCND2,CCND3,CCNE1,CCNH,CDK1,CDK4,CDKN1A,CDKN1B,CDKN2B,CDKN2D,CUL1,E2F6,E2F8,FBXL5,GSK3B,HDAC1,HDAC2,HDAC4,HDAC5,HDAC7,HDAC9,MYT1,PA2G4,PPM1L,PPP2CA,PPP2R1A,PPP2R1B,PPP2R2A,PPP2R2B,PPP2R2C,PPP2R5A,PPP2R5E,PTPA,RB1,SIN3A,SKP2,TFDP1
255	April Mediated Signaling	0.738	0.686	CHUK,IKBKB,IKBKG,JUN,MAP2K4,MAP2K7,MAP3K1,MAPK1,MAPK10,MAPK13,MAPK14,MAPK8,MAPK9,NFAT5,NFATC2,NFATC3,NFATC4,NFKB1,NFKBIA,NFKBIE,RELA,TRAF1,TRAF2,TRAF3
256	nNOS Signaling in Neurons	0.728	0.674	CALM1 (includes others),CAPN10,CAPN5,CAPN9,CAPNS1,DLG2,DLG4,GRIN1,GRIN2A,GRIN2B,GRIN2D,GRIN3B,NOS1,NOS1AP,PFKM,PPP3CA,PPP3CC,PPP3R1,PRKCA,PRKCD,PRKCE,PRKCG,PRKCH,PRKCI,PRKCQ,PRKCZ,PRKD1,PRKD3,RASD1
257	FLT3 Signaling in Hematopoietic Progenitor Cells	0.724	0.657	AKT1,AKT2,AKT3,ATF2,CREB5,EIF4E,EIF4EBP1,FLT3,GAB2,GRB2,INPP5D,KRAS,MAP2K1,MAP2K2,MAPK1,MAPK13,MAPK14,MRAS,MTOR,PDPK1,PIK3C2A,PIK3C3,PIK3CA,PIK3CB,PIK3CD,PIK3R1,PIK3R3,PTPN11,RALA,RAP1A,RAP2B,RASD1,RASD2,RPS6KA2,RPS6KA3,RPS6KA5,RPS6KA6,RRAS2,SHC1,SOS1,STAT1,STAT3,STAT5B,STAT6
258	Growth Hormone Signaling	0.724	0.661	A2M,GHR,IGF1R,IGF2,IGFBP3,IRS1,JAK2,MAPK1,PDPK1,PIK3C2A,PIK3C3,PIK3CA,PIK3CB,PIK3CD,PIK3R1,PIK3R3,PRKCA,PRKCD,PRKCE,PRKCG,PRKCH,PRKCI,PRKCQ,PRKCZ,PRKD1,PRKD3,PRL,RPS6KA2,RPS6KA3,RPS6KA5,RPS6KA6,SLC2A4,SOCS1,SOCS2,SOCS5,SOCS7,STAT1,STAT3,STAT5B
259	Chemokine Signaling	0.724	0.657	CALM1 (includes others),CAMK1D,CAMK1G,CAMK2B,CAMK2D,CAMK2G,CCL5,CCR5,CXCL12,CXCR4,GNAI1,GNAI3,GNAQ,JUN,KRAS,LIMK1,LIMK2,MAP2K1,MAP2K2,MAPK1,MAPK13,MAPK14,MAPK8,MPRIP,MRAS,MYL2,NOX1,OPN1SW,PLCB1,PLCB3,PLCB4,PPP1CB,PPP1R12A,PRKCA,PTK2,PTK2B,RALA,RAP1A,RAP2B,RASD1,RASD2,ROCK2,RRAS2,SRC
260	Cytotoxic T Lymphocyte-mediated Apoptosis of Target Cells	0.719	0.714	APAF1,B2M,BCL2,CASP3,CASP6,CASP7,CASP8,CASP9,CD247,CYCS,FAS,FASLG,HLA-A,HLA-C,HLA-E
261	IL-17A Signaling in Gastric Cells	0.719	0.714	CCL20,CCL5,CXCL10,EGFR,IL17RC,JUN,MAP2K4,MAPK1,MAPK10,MAPK13,MAPK14,MAPK8,MAPK9,NFKB1,RELA
262	Role of JAK family kinases in IL-6-type Cytokine Signaling	0.719	0.714	IL6ST,JAK2,MAP2K4,MAPK1,MAPK10,MAPK13,MAPK14,MAPK8,MAPK9,OSMR,PTPN11,SOCS1,STAT1,STAT3,STAT5B
263	Oncostatin M Signaling	0.714	0.688	CHI3L1,GRB2,IL6ST,JAK2,KRAS,MAP2K1,MAP2K2,MAPK1,MRAS,OSMR,PLAU,RALA,RAP1A,RAP2B,RASD1,RASD2,RRAS2,SHC1,SOS1,STAT1,STAT3,STAT5B
264	Role of NANOG in Mammalian Embryonic Stem Cell Pluripotency	0.708	0.645	AKT1,AKT2,AKT3,APC,AXIN1,BMP15,BMP3,BMP6,BMP7,BMPR1A,BMPR1B,BMPR2,CTNNB1,DVL1,FZD1,FZD3,FZD5,FZD7,FZD8,FZD9,GAB1,GATA4,GATA6,GRB2,GSK3B,IL6ST,JAK2,KRAS,LIFR,MAP2K1,MAP2K2,MAPK1,MRAS,PIK3C2A,PIK3C3,PIK3CA,PIK3CB,PIK3CD,PIK3R1,PIK3R3,RALA,RAP1A,RAP2B,RASD1,RASD2,RIF1,RRAS2,SHC1,SMAD1,SMAD4,SMO,SOS1,STAT3,WNT10A,WNT16,WNT3,WNT5A,WNT5B,WNT9A,WNT9B
265	PFKFB4 Signaling Pathway	0.706	0.675	ATF2,CREB5,FBP1,FGF2,GCK,GNAS,GPI,HK1,MAP2K1,MAP2K2,MAP2K3,MAP2K4,MAP2K5,MAP2K7,MAPK1,NCOA3,PFKFB4,PFKM,PRKACA,PRKACB,PRKAG1,PRKAG2,PRKAR1A,PRKAR1B,PRKAR2A,PRKAR2B,RPS6KA5
266	STAT3 Pathway	0.703	0.639	BCL2,BMP6,BMPR1A,BMPR1B,BMPR2,CDKN1A,CISH,CXCR2,EGF,EGFR,FGF2,FGFR1,FGFR3,FGFR4,FLT4,GHR,HGF,IFNAR1,IGF1R,IGF2R,IL11RA,IL12RB2,IL15RA,IL17RC,IL18R1,IL1A,IL1RL1,IL1RL2,IL20RA,IL20RB,IL2RA,IL2RG,IL4R,IL6ST,INSR,JAK2,KRAS,MAP2K1,MAP2K2,MAP2K4,MAP3K10,MAP3K12,MAP3K9,MAPK1,MAPK10,MAPK13,MAPK14,MAPK8,MAPK9,MRAS,MYC,NGFR,NTRK1,NTRK2,NTRK3,PDGFB,PDGFRA,PIAS3,PIM1,PTPN2,RAC1,RALA,RAP1A,RAP2B,RASD1,RASD2,R…
267	Basal Cell Carcinoma Signaling	0.701	0.661	APC,APC2,AXIN1,BMP15,BMP3,BMP6,BMP7,CTNNB1,DVL1,DVL3,FZD1,FZD3,FZD5,FZD7,FZD8,FZD9,GLI2,GLI3,GSK3B,HHIP,LEF1,PTCH1,SHH,SMO,STK36,SUFU,TCF3,TCF4,TCF7,TCF7L2,WNT10A,WNT16,WNT3,WNT5A,WNT5B,WNT9A,WNT9B
268	IL-22 Signaling	0.699	0.722	AKT1,AKT2,AKT3,MAP2K4,MAPK1,MAPK10,MAPK13,MAPK14,MAPK8,MAPK9,STAT1,STAT3,STAT5B
269	Relaxin Signaling	0.688	0.636	ADCY10,ADCY2,ADCY5,ADCY6,ADCY7,ADCY8,ADCY9,AKT1,AKT2,AKT3,BRAF,ENPP6,FICD,GAD1,GDE1,GDPD1,GNA12,GNA13,GNA14,GNAI1,GNAI3,GNAL,GNAO1,GNAQ,GNAS,GNB1,GNB1L,GNB2,GNB4,GNG11,GNG12,GNG13,GNG2,GNG4,GNG7,GUCY1A2,GUCY1B1,GUCY2D,JUN,MAP2K1,MAPK1,MPPED2,MRAS,NFKB1,NFKBIA,NFKBIE,NPR3,NT5C,PDE10A,PDE11A,PDE1A,PDE1B,PDE1C,PDE3A,PDE4B,PDE4D,PDE5A,PDE6D,PDE6H,PDE7B,PDE8A,PDE8B,PIK3C2A,PIK3C3,PIK3CA,PIK3CB,PIK3CD,…
270	Apelin Adipocyte Signaling Pathway	0.688	0.652	ADCY10,ADCY2,ADCY5,ADCY6,ADCY7,ADCY8,ADCY9,APLN,CAT,CYBB,GNAI1,GNAI3,GPX1,GPX2,GPX4,GPX6,GSTP1,GSTZ1,HIF1A,MAPK1,MAPK10,MAPK13,MAPK14,MAPK4,MAPK6,MAPK7,MAPK8,MAPK9,MGST1,NCF2,NOX1,NOX3,OPN1SW,PRDX6,PRKAA1,PRKAB1,PRKACA,PRKACB,PRKAG1,PRKAG2,PRKAR1A,PRKAR1B,PRKAR2A,PRKAR2B,UCP1
271	B Cell Activating Factor Signaling	0.682	0.676	CHUK,IKBKB,IKBKG,JUN,MAP2K4,MAP2K7,MAP3K1,MAPK1,MAPK10,MAPK13,MAPK14,MAPK8,MAPK9,NFAT5,NFATC2,NFATC3,NFATC4,NFKB1,NFKBIA,NFKBIE,RELA,TNFSF13B,TRAF1,TRAF2,TRAF3
272	Role of JAK1, JAK2 and TYK2 in Interferon Signaling	0.68	0.733	CGA,IFNAR1,IFNAR2,IFNGR2,JAK2,NFKB1,PTPN2,RELA,SOCS1,STAT1,STAT3
273	Branched-chain α-keto acid Dehydrogenase Complex	0.674	1	BCKDHA,BCKDHB,DLD
274	Glycine Cleavage Complex	0.674	1	DLD,GLDC,OCA2
275	Glutathione Biosynthesis	0.674	1	GCLC,GCLM,GSS
276	Tetrahydrobiopterin Biosynthesis I	0.674	1	GCH1,PTS,SPR
277	UDP-N-acetyl-D-glucosamine Biosynthesis II	0.674	1	GFPT1,GFPT2,GNPNAT1
278	Oxidized GTP and dGTP Detoxification	0.674	1	DDX6,NUDT1,RUVBL2
279	Trans, trans-farnesyl Diphosphate Biosynthesis	0.674	1	FDPS,GGPS1,IDI1
280	Rapoport-Luebering Glycolytic Shunt	0.674	1	BPGM,MINPP1,PGAM1
281	Tetrahydrobiopterin Biosynthesis II	0.674	1	GCH1,PTS,SPR
282	Lactose Degradation III	0.674	1	GLB1,LCT,PSAP
283	Tyrosine Degradation I	0.674	1	FAH,GSTZ1,TAT
284	TNFR2 Signaling	0.67	0.692	BIRC2,CHUK,IKBKB,IKBKG,JUN,MAP2K4,MAP3K1,MAPK8,NAIP,NFKB1,NFKBIA,NFKBIE,RELA,TNFAIP3,TNFRSF1B,TRAF1,TRAF2,XIAP
285	Inhibition of Matrix Metalloproteases	0.67	0.692	A2M,ADAM10,ADAM12,ADAM17,LRP1,MMP14,MMP15,MMP16,MMP17,MMP2,MMP25,MMP28,RECK,SDC1,SDC2,THBS2,TIMP2,TIMP4
286	Amyotrophic Lateral Sclerosis Signaling	0.668	0.644	AKT3,ALS2,APAF1,BAX,BCL2,BCL2L1,BIRC2,CACNA1A,CACNA1C,CACNA1S,CAPN10,CAPN5,CAPN9,CAPNS1,CASP3,CASP7,CASP9,CAT,CYCS,GLUL,GPX1,GRIA1,GRIA2,GRIA3,GRIA4,GRID1,GRID2,GRIK2,GRIK5,GRIN1,GRIN2A,GRIN2B,GRIN2D,GRIN3B,HECW1,NAIP,NEFL,NEFM,NOS1,PAK1,PDGFC,PGF,PIK3C2A,PIK3C3,PIK3CA,PIK3CB,PIK3CD,PIK3R1,PIK3R3,PPP3CA,RAB5B,RAC1,RNF19A,SLC1A2,VEGFC,XIAP
287	Apoptosis Signaling	0.668	0.644	ACIN1,AIFM1,APAF1,BAK1,BAX,BCL2,BCL2A1,BCL2L1,BCL2L11,BIRC2,BIRC6,CAPN10,CAPN5,CAPN9,CAPNS1,CASP2,CASP3,CASP6,CASP7,CASP8,CASP9,CDK1,CHUK,CYCS,FAS,FASLG,IKBKB,IKBKG,KRAS,MAP2K1,MAP2K2,MAP2K4,MAP2K7,MAP3K5,MAP4K4,MAPK1,MAPK8,MCL1,MRAS,NAIP,NFKB1,NFKBIA,NFKBIE,PRKCA,PRKCE,PRKCQ,RALA,RAP1A,RAP2B,RASD1,RASD2,RELA,ROCK1,RRAS2,TNFRSF1B,XIAP
288	DNA Double-Strand Break Repair by Homologous Recombination	0.664	0.75	ABL1,ATM,ATRX,BRCA1,BRCA2,MRE11,NBN,RAD52,RPA1
289	Valine Degradation I	0.664	0.75	AUH,BCAT1,BCKDHA,BCKDHB,DLD,HADHB,HIBADH,HIBCH,HSD17B4
290	Fatty Acid α-oxidation	0.664	0.75	ALDH1A1,ALDH1A2,ALDH1A3,ALDH2,ALDH3A2,ALOX12B,BCO2,PTGS2,TMLHE
291	Retinoic acid Mediated Apoptosis Signaling	0.658	0.676	APAF1,CASP3,CASP8,CASP9,CFLAR,CRABP1,CRABP2,CYCS,DAP3,IFNAR1,IRF1,PARP10,PARP11,PARP12,PARP4,PARP6,PARP8,RARB,RARG,RXRA,RXRB,TIPARP,TNKS
292	Phagosome Maturation	0.65	0.636	ATP6AP1,ATP6V0A1,ATP6V0A2,ATP6V0C,ATP6V0D1,ATP6V0E1,ATP6V1A,ATP6V1B2,ATP6V1D,ATP6V1G2,B2M,CANX,CTSB,CTSE,CTSS,CTSZ,CYBB,DCTN4,DYNC1H1,DYNC1I1,DYNC2H1,DYNLL1,DYNLRB1,DYNLT1,EEA1,GOSR1,GOSR2,GPAA1,HLA-A,HLA-C,HLA-DRB5,HLA-E,LAMP1,LAMP2,NAPB,NCF2,NOS1,NOX1,NOX3,NSF,PIK3C3,PIKFYVE,PRDX1,PRDX2,PRDX5,PRDX6,RAB5B,RAB7A,SNAP25,STX16,TAP1,TSG101,TUBA1A,TUBA1B,TUBA4A,TUBB,TUBB2A,TUBB2B,TUBB4A,TUBD1,VAMP2,V…
293	Oxidative Ethanol Degradation III	0.648	0.778	ACSL1,ACSS2,ALDH1A1,ALDH1A2,ALDH1A3,ALDH2,ALDH3A2
294	IL-17 Signaling	0.646	0.651	AKT1,AKT2,AKT3,ATF2,CXCL10,GSK3B,IL17F,IL17RC,JAK2,JUN,KRAS,MAP2K1,MAP2K2,MAP2K3,MAP2K4,MAP3K7,MAPK1,MAPK10,MAPK13,MAPK14,MAPK8,MAPK9,MAPKAPK2,MRAS,NFKB1,PIK3C2A,PIK3C3,PIK3CA,PIK3CB,PIK3CD,PIK3R1,PIK3R3,PTGS2,RALA,RAP1A,RAP2B,RASD1,RASD2,RELA,RRAS2,TRAF3IP2
295	Chondroitin and Dermatan Biosynthesis	0.642	0.833	CHPF,CHPF2,CHSY1,CSGALNACT1,CSGALNACT2
296	White Adipose Tissue Browning Pathway	0.642	0.635	ADCY10,ADCY2,ADCY5,ADCY6,ADCY7,ADCY8,ADCY9,ANGPT2,ATF2,BDNF,BMP7,CACNA1A,CACNA1C,CACNA1G,CACNA1H,CACNA1I,CACNA1S,CACNA2D1,CACNA2D3,CACNB2,CACNB4,CACNG1,CACNG2,CACNG3,CACNG4,CACNG5,CAMKK2,CREB5,CTBP1,CTBP2,DIO2,FGFR1,FGFR3,FGFR4,FNDC5,GNAS,GPBAR1,GUCY1A2,GUCY1B1,HIF1AN,HOXC9,LDHA,LDHB,MAPK1,MAPK13,MAPK14,NRF1,PPARA,PPARG,PRDM16,PRKAA1,PRKAB1,PRKACA,PRKACB,PRKAG1,PRKAG2,PRKAR1A,PRKAR1B,PRKAR2A,PRKA…
297	Death Receptor Signaling	0.64	0.645	ACIN1,ACTA2,ACTB,ACTG1,APAF1,ARHGDIB,BCL2,BIRC2,CASP2,CASP3,CASP6,CASP7,CASP8,CASP9,CFLAR,CHUK,CRADD,CYCS,DAXX,FAS,FASLG,IKBKB,IKBKG,LIMK1,MAP2K4,MAP2K7,MAP3K5,MAP4K4,MAPK8,NAIP,NFKB1,NFKBIA,NFKBIE,PARP10,PARP11,PARP12,PARP4,PARP6,PARP8,RELA,ROCK1,TIPARP,TNFRSF1B,TNFRSF21,TNFSF12,TNKS,TRADD,TRAF2,XIAP
298	PPAR Signaling	0.638	0.64	AIP,CHUK,CITED2,GRB2,HSP90AA1,HSP90AB1,HSP90B1,IKBKB,IKBKG,IL18,IL1A,IL1RAP,IL1RAPL1,IL1RAPL2,IL1RL1,IL1RL2,IL1RN,INSR,JUN,KRAS,MAP2K1,MAP2K2,MAP3K7,MAP4K4,MAPK1,MRAS,NCOA1,NCOR1,NCOR2,NFKB1,NFKBIA,NFKBIE,NGFR,NR2F1,NRIP1,PDGFA,PDGFB,PDGFC,PDGFRA,PPARA,PPARG,PTGS2,RALA,RAP1A,RAP2B,RASD1,RASD2,RELA,RRAS2,RXRA,SHC1,SNW1,SOS1,STAT5B,TNFRSF11B,TNFRSF1B,TRAF2
299	Human Embryonic Stem Cell Pluripotency	0.633	0.636	ACVR1,AKT1,AKT2,AKT3,APC,AXIN1,BDNF,BMP15,BMP3,BMP6,BMP7,BMPR1A,BMPR2,CTNNB1,DVL1,FGF2,FGF4,FGFR1,FGFR3,FGFR4,FOXO1,FZD1,FZD3,FZD5,FZD7,FZD8,FZD9,GNAS,GSK3B,INHBA,LEF1,MRAS,NTRK1,NTRK2,NTRK3,PDGFA,PDGFB,PDGFC,PDGFRA,PDPK1,PIK3C2A,PIK3C3,PIK3CA,PIK3CB,PIK3CD,PIK3R1,PIK3R3,S1PR2,SMAD1,SMAD2,SMAD3,SMAD4,SMAD7,SMO,SPHK1,TCF3,TCF4,TCF7,TCF7L2,TGFBR1,TGFBR2,WNT10A,WNT16,WNT3,WNT5A,WNT5B,WNT9A,WNT9B
300	Xenobiotic Metabolism PXR Signaling Pathway	0.629	0.632	ABCB1,ABCC2,ABCC3,ALDH16A1,ALDH18A1,ALDH1A1,ALDH1A2,ALDH1A3,ALDH1L1,ALDH1L2,ALDH2,ALDH3A2,ALDH8A1,CAMK2B,CAMK2D,CAMK2G,CAT,CES4A,CHST10,CHST11,CHST15,CITED2,CYP2B6,CYP3A5,DNAJC7,GRIP1,GSTM3,GSTM4,GSTO1,GSTP1,GSTZ1,HS2ST1,HS3ST3A1,HS6ST1,HS6ST2,HSP90AA1,HSP90AB1,HSP90B1,MAOA,MAOB,MGST1,NCOA1,NCOR1,NCOR2,NDST1,NDST2,NDST3,NDST4,NR1I2,NRIP1,PPM1A,PPP1CA,PPP1CB,PPP1R10,PPP1R12A,PPP1R14C,PRKACA,PRKACB…
301	Regulation of IL-2 Expression in Activated and Anergic T Lymphocytes	0.62	0.644	BCL10,CALM1 (includes others),CD247,CD80,CHUK,FYN,GRB2,IKBKB,IKBKG,JUN,KRAS,MALT1,MAP2K1,MAP2K2,MAP2K4,MAP2K7,MAP3K1,MAPK1,MAPK10,MAPK8,MAPK9,MRAS,NFAT5,NFATC2,NFATC3,NFATC4,NFKB1,NFKBIA,NFKBIE,PPP3CA,PPP3CC,PPP3R1,RAC1,RALA,RAP1A,RAP2B,RASD1,RASD2,RELA,RRAS2,SMAD2,SMAD3,SMAD4,SOS1,TGFBR1,TGFBR2,VAV3
302	Lymphotoxin β Receptor Signaling	0.611	0.659	AKT1,AKT2,AKT3,APAF1,BCL2L1,BIRC2,CASP3,CASP9,CHUK,CYCS,IKBKB,IKBKG,MAPK1,NFKB1,NFKBIA,PDPK1,PIK3C2A,PIK3C3,PIK3CA,PIK3CB,PIK3CD,PIK3R1,PIK3R3,RELA,TNFSF14,TRAF1,TRAF2,TRAF3,VCAM1
303	Mitotic Roles of Polo-Like Kinase	0.611	0.659	ANAPC13,ANAPC4,ANAPC5,CDC23,CDC27,CDC7,CDK1,CHEK2,FZR1,HSP90AA1,HSP90AB1,HSP90B1,KIF11,PLK2,PPM1L,PPP2CA,PPP2R1A,PPP2R1B,PPP2R2A,PPP2R2B,PPP2R2C,PPP2R5A,PPP2R5E,PTPA,PTTG1,RAD21,SLK,SMC1A,STAG2
304	Antiproliferative Role of Somatostatin Receptor 2	0.611	0.646	BRAF,CDKN1A,CDKN1B,GAD1,GNB1,GNB1L,GNB2,GNB4,GNG11,GNG12,GNG13,GNG2,GNG4,GNG7,GUCY1A2,GUCY1B1,GUCY2D,KRAS,MAP2K1,MAP2K2,MAPK1,MRAS,NOS1,NPR3,NT5C,PIK3C2A,PIK3C3,PIK3CA,PIK3CB,PIK3CD,PIK3R1,PIK3R3,PTPN11,RALA,RAP1A,RAP2B,RASD1,RASD2,RRAS2,SLC39A7,SRC,SSTR2
305	Glioma Invasiveness Signaling	0.611	0.646	CD44,CDC42,F2R,FNBP1,ITGAV,ITGB3,ITGB5,KRAS,MAPK1,MMP2,MRAS,PIK3C2A,PIK3C3,PIK3CA,PIK3CB,PIK3CD,PIK3R1,PIK3R3,PLAU,PLG,PTK2,RAC1,RALA,RAP1A,RAP2B,RASD1,RASD2,RHOBTB1,RHOC,RHOF,RHOG,RHOJ,RHOT1,RHOT2,RHOU,RHOV,RND1,RND2,RND3,RRAS2,TIMP2,TIMP4
306	nNOS Signaling in Skeletal Muscle Cells	0.607	0.667	CACNA1A,CACNA1C,CACNA1G,CACNA1H,CACNA1I,CACNA1S,CACNA2D1,CACNA2D3,CACNB2,CACNB4,CACNG1,CACNG2,CACNG3,CACNG4,CACNG5,CALM1 (includes others),DAG1,DMD,NOS1,RYR1,RYR2,RYR3,SNTA1,SNTB2
307	Apelin Muscle Signaling Pathway	0.595	0.706	AKT1,AKT2,AKT3,APLN,GNAS,MRAS,NRF1,PRKAA1,PRKAB1,PRKAG1,PRKAG2,SLC2A4
308	GABA Receptor Signaling	0.592	0.636	ADCY10,ADCY2,ADCY5,ADCY6,ADCY7,ADCY8,ADCY9,AP1B1,AP2A2,CACNA1A,CACNA1C,CACNA1G,CACNA1H,CACNA1I,CACNA1S,CACNA2D1,CACNA2D3,CACNB2,CACNB4,CACNG1,CACNG2,CACNG3,CACNG4,CACNG5,DNM1,GABBR1,GABBR2,GABRA1,GABRA2,GABRA3,GABRA4,GABRB1,GABRB3,GABRD,GABRG3,GABRR2,GAD1,GAD2,GNAS,GPHN,KCNH2,KCNN1,KCNN3,KCNN4,KCNQ2,KCNQ3,MRAS,NSF,RPS27A,SLC32A1,SLC6A1,SLC6A11,SLC6A13,UBA52,UBC,UBQLN1
309	Role of CHK Proteins in Cell Cycle Checkpoint Control	0.587	0.659	ATM,BRCA1,CDK1,CDKN1A,CHEK2,E2F6,E2F8,MDC1,MRE11,NBN,PCNA,PPM1L,PPP2CA,PPP2R1A,PPP2R1B,PPP2R2A,PPP2R2B,PPP2R2C,PPP2R5A,PPP2R5E,PTPA,RAD17,RFC3,RFC4,RPA1,TLK1,TLK2
310	Interferon Signaling	0.583	0.68	BAK1,BAX,BCL2,IFNAR1,IFNAR2,IFNGR2,IRF1,ISG15,JAK2,MED14,PIAS1,PSMB8,PTPN2,RELA,SOCS1,STAT1,TAP1
311	Neurotrophin/TRK Signaling	0.578	0.642	AKT1,ATF2,BDNF,CDC42,CREB5,GAB1,GRB2,JUN,KRAS,MAP2K1,MAP2K2,MAP2K3,MAP2K4,MAP2K5,MAP2K7,MAP3K5,MAPK1,MAPK8,MRAS,NGFR,NTRK1,NTRK2,NTRK3,PDPK1,PIK3C2A,PIK3C3,PIK3CA,PIK3CB,PIK3CD,PIK3R1,PIK3R3,PTPN11,RALA,RAP1A,RAP2B,RASD1,RASD2,RRAS2,SHC1,SORCS1,SOS1,SPRY1,SPRY2
312	Dopamine Receptor Signaling	0.578	0.642	ADCY10,ADCY2,ADCY5,ADCY6,ADCY7,ADCY8,ADCY9,COMT,DDC,DRD4,GCH1,MAOA,MAOB,NCS1,PPM1L,PPP1CA,PPP1CB,PPP1R10,PPP1R12A,PPP1R14C,PPP2CA,PPP2R1A,PPP2R1B,PPP2R2A,PPP2R2B,PPP2R2C,PPP2R5A,PPP2R5E,PRKACA,PRKACB,PRKAG1,PRKAG2,PRKAR1A,PRKAR1B,PRKAR2A,PRKAR2B,PRL,PTPA,PTS,SLC18A1,SLC6A3,SPR,TH
313	Hereditary Breast Cancer Signaling	0.565	0.63	ACTB,AKT1,AKT2,AKT3,ARID1A,ATM,BLM,BRCA1,BRCA2,BRD7,CCND1,CDK1,CDK4,CDKN1A,CHEK2,FANCC,FANCD2,FANCG,GADD45B,GADD45G,H2AX,HDAC1,HDAC2,HDAC4,HDAC5,HDAC7,HDAC9,HLTF,KRAS,MRAS,MRE11,MSH6,NBN,PBRM1,PIK3C2A,PIK3C3,PIK3CA,PIK3CB,PIK3CD,PIK3R1,PIK3R3,POLR2D,POLR2E,POLR2F,POLR2G,POLR2H,POLR2K,PTEN,RALA,RAP1A,RAP2B,RASD1,RASD2,RB1,RFC3,RFC4,RPA1,RPS27A,RRAS2,SMARCA2,SMARCA4,SMARCC1,SMARCD1,SMARCD2,SMARCE1,…
314	Phagosome Formation	0.553	0.634	C3AR1,CDC42,FCER2,FN1,FNBP1,ITGA2,ITGA5,ITGB1,MRC1,NOTUM,PIK3C2A,PIK3C3,PIK3CA,PIK3CB,PIK3CD,PIK3R1,PIK3R3,PLCB1,PLCB3,PLCB4,PLCD4,PLCE1,PLCH1,PLCH2,PLCL2,PRKCA,PRKCD,PRKCE,PRKCG,PRKCH,PRKCI,PRKCQ,PRKCZ,PRKD1,PRKD3,RAC1,RHOBTB1,RHOC,RHOF,RHOG,RHOJ,RHOT1,RHOT2,RHOU,RHOV,RND1,RND2,RND3,SYK,TLR1,TLR2,TLR5
315	Ceramide Signaling	0.541	0.635	AKT1,AKT2,AKT3,BCL2,CERK,CYCS,JUN,KRAS,MAP2K1,MAP2K4,MAP3K1,MAPK8,MRAS,NFKB1,NGFR,NSMAF,PIK3C2A,PIK3C3,PIK3CA,PIK3CB,PIK3CD,PIK3R1,PIK3R3,PPM1L,PPP2CA,PPP2R1A,PPP2R1B,PPP2R2A,PPP2R2B,PPP2R2C,PPP2R5A,PPP2R5E,PRKCZ,PTPA,RALA,RAP1A,RAP2B,RASD1,RASD2,RELA,RRAS2,S1PR2,SMPD2,SMPD4,SPHK1,TNFRSF11B,TNFRSF1B
316	Osteoarthritis Pathway	0.521	0.619	ACAN,ADIPOQ,AGER,ALPL,ANKH,ANXA2,ANXA5,ATF2,BMPR1A,BMPR2,CASP2,CASP3,CASP6,CASP7,CASP8,CASP9,CCN4,CHUK,CREB5,CTNNA1,CTNNA2,CTNNB1,CXCR2,DCN,DDIT4,DDR2,DKK1,FGF18,FGF2,FGFR1,FGFR3,FN1,FOXO3,FRZB,FZD1,FZD3,FZD5,FZD7,FZD8,FZD9,GLI2,GLI3,H19,HDAC4,HES1,HIF1A,HMGB1,HTRA1,IL1RAP,IL1RAPL1,IL1RAPL2,IL1RL1,IL1RL2,ITGA2,ITGA5,ITGB1,JAG1,LEF1,LRP1,MEF2C,mir-140,mir-145,MTOR,NAMPT,NFKB1,NOTCH1,OCRL,PDGFC,PGF…
317	Cell Cycle: G1/S Checkpoint Regulation	0.514	0.638	ABL1,ATM,BMI1,BTRC,CCND1,CCND2,CCND3,CCNE1,CDK4,CDKN1A,CDKN1B,CDKN2B,CDKN2D,CUL1,E2F6,E2F8,FBXL5,FOXO1,GSK3B,HDAC1,HDAC2,HDAC4,HDAC5,HDAC7,HDAC9,MDM2,MYC,NRG1,PA2G4,RB1,RBL1,RPL11,SIN3A,SKP2,SMAD3,SMAD4,TFDP1
318	Regulation of eIF4 and p70S6K Signaling	0.513	0.623	AGO2,AGO4,AKT1,AKT2,AKT3,EIF1AY,EIF2A,EIF2B1,EIF2B5,EIF3E,EIF3F,EIF3H,EIF3I,EIF4A2,EIF4E,EIF4EBP1,EIF4EBP2,EIF4G1,EIF4G3,GRB2,IRS1,ITGA2,ITGA5,ITGB1,KRAS,MAP2K1,MAP2K2,MAPK1,MAPK13,MAPK14,MKNK1,MRAS,MTOR,PABPC1,PAIP1,PAIP2,PDPK1,PIK3C2A,PIK3C3,PIK3CA,PIK3CB,PIK3CD,PIK3R1,PIK3R3,PPM1L,PPP2CA,PPP2R1A,PPP2R1B,PPP2R2A,PPP2R2B,PPP2R2C,PPP2R5A,PPP2R5E,PRKCZ,PTPA,RALA,RAP1A,RAP2B,RASD1,RASD2,RPS14,RPS15…
319	Inhibition of Angiogenesis by TSP1	0.511	0.656	AKT1,AKT2,AKT3,CASP3,CD47,FYN,GUCY1A2,GUCY1B1,JUN,MAP2K4,MAPK1,MAPK10,MAPK13,MAPK14,MAPK8,MAPK9,SDC1,SDC2,TGFBR1,TGFBR2,THBS1
320	Assembly of RNA Polymerase I Complex	0.511	0.75	POLR1B,POLR1D,POLR2F,TAF1B,TBP,UBTF
321	Prostanoid Biosynthesis	0.511	0.75	HPGDS,PTGES2,PTGES3,PTGIS,PTGS1,PTGS2
322	FAT10 Cancer Signaling Pathway	0.51	0.644	ACVR1,ACVR2A,AKT1,AKT2,AKT3,BMPR2,CHUK,CTNNB1,CXCR4,EEF1A1,GSK3B,IKBKB,IKBKG,MAD2L2,NFKB1,NFKBIA,NGFR,PCNA,RELA,SMAD2,SMAD3,SMAD4,STAT3,TCF4,TGFBR1,TGFBR2,TGFBR3,TNFRSF11B,TNFRSF1B
323	Superpathway of Methionine Degradation	0.502	0.667	AHCYL1,AHCYL2,DLD,EEF1AKMT1,EEF1AKMT2,EHMT1,GOT2,MAT2A,MAT2B,MGMT,NSUN4,PCCA,PRMT3,PRMT5,PRMT8,SUOX
324	PXR/RXR Activation	0.5	0.64	ABCB1,ABCB11,ABCB9,ABCC2,ABCC3,AKT1,AKT2,AKT3,ALDH1A1,ALDH3A2,CPT1A,CYP2B6,CYP3A5,FOXO1,FOXO3,HMGCS2,INSR,NCOA1,NR1I2,NR3C1,PAPSS2,PPARA,PRKACA,PRKACB,PRKAG1,PRKAG2,PRKAR1A,PRKAR1B,PRKAR2A,PRKAR2B,RELA,RXRA
325	D-myo-inositol (1,4,5)-trisphosphate Degradation	0.498	0.688	BPNT1,BPNT2,IMPA1,INPP5A,INPP5B,INPP5D,INPP5F,OCRL,SEC16A,SYNJ1,SYNJ2
326	Parkinson's Signaling	0.498	0.688	CASP3,CASP9,CYCS,MAPK1,MAPK13,MAPK14,MAPK8,PARK7,PRKN,SNCA,SNCAIP
327	Phototransduction Pathway	0.498	0.649	CNGA1,CNGA3,CNGB1,CNGB3,GNB1,GUCY1A2,GUCY1B1,GUCY2D,OPN1LW,OPN1SW,OPN3,OPN5,PDE6D,PDE6H,PRKACA,PRKACB,PRKAG1,PRKAG2,PRKAR1A,PRKAR1B,PRKAR2A,PRKAR2B,RGS9,SAG
328	Cancer Drug Resistance By Drug Efflux	0.492	0.636	ABCB1,ABCC1,ABCC2,AKT1,AKT2,AKT3,BRAF,FOXG1,FOXO1,FOXO3,KRAS,MAP2K1,MAP2K2,MAPK1,MDM2,mir-154,mir-331,mir-379,MRAS,NFKB1,PDK1,PIK3CA,PIK3CB,PIK3CD,PIK3R1,PIK3R3,PTEN,PTGS2,RALA,RAP1A,RAP2B,RASD1,RASD2,RRAS2,YBX1
329	Gαs Signaling	0.489	0.624	ADCY10,ADCY2,ADCY5,ADCY6,ADCY7,ADCY8,ADCY9,ADD1,ADD2,ADD3,ADORA2B,ADRB1,ADRB2,ATF2,AVPR2,BRAF,CHRM3,CHRM5,CNGA1,CNGA3,CNGB1,CNGB3,CNR1,CREB5,CRHR1,GNAS,GNB1,GNB1L,GNB2,GNB4,GNG11,GNG12,GNG13,GNG2,GNG4,GNG7,GPER1,HRH2,HTR4,LHCGR,MAP2K1,MAP2K2,MAPK1,MC1R,MRAS,PRKACA,PRKACB,PRKAG1,PRKAG2,PRKAR1A,PRKAR1B,PRKAR2A,PRKAR2B,PTGER2,RAP1A,RAPGEF2,RAPGEF4,RYR1,RYR2,RYR3,SRC,VIPR1,VIPR2
330	Role of IL-17A in Arthritis	0.485	0.643	ATF2,CCL20,CCL5,IL17RC,MAP2K1,MAP2K2,MAP2K3,MAP2K4,MAPK1,MAPK10,MAPK13,MAPK14,MAPK8,MAPK9,MAPKAPK2,NFKB1,NFKBIA,NFKBIE,PIK3C2A,PIK3C3,PIK3CA,PIK3CB,PIK3CD,PIK3R1,PIK3R3,PTGS2,RELA
331	Glucose and Glucose-1-phosphate Degradation	0.48	0.8	GCK,HK1,PGM1,RGN
332	CMP-N-acetylneuraminate Biosynthesis I (Eukaryotes)	0.48	0.8	CMAS,GNE,NANP,NANS
333	Myo-inositol Biosynthesis	0.48	0.8	BPNT2,IMPA1,INPP5F,ISYNA1
334	Folate Transformations I	0.48	0.8	MTHFD1L,MTHFD2L,MTHFR,MTHFS
335	Calcium-induced T Lymphocyte Apoptosis	0.476	0.638	ATP2A1,ATP2A2,ATP2A3,CABIN1,CALM1 (includes others),CD247,HDAC1,HDAC2,HLA-A,HLA-DMB,HLA-DQA1,HLA-DQB1,HLA-DRB5,ITPR1,ITPR2,MEF2D,NFATC2,PPP3CA,PPP3CC,PPP3R1,PRKCA,PRKCD,PRKCE,PRKCG,PRKCH,PRKCI,PRKCQ,PRKCZ,PRKD1,PRKD3
336	OX40 Signaling Pathway	0.471	0.647	B2M,BCL2,BCL2L1,CD247,HLA-A,HLA-C,HLA-DMB,HLA-DQA1,HLA-DQB1,HLA-DRB5,HLA-E,JUN,MAP2K4,MAPK10,MAPK8,MAPK9,NFKB1,NFKBIA,NFKBIE,RELA,TRAF2,TRAF3
337	tRNA Splicing	0.471	0.647	ENPP6,FICD,GDE1,GDPD1,MPPED2,PDE10A,PDE11A,PDE1A,PDE1B,PDE1C,PDE3A,PDE4B,PDE4D,PDE5A,PDE6D,PDE6H,PDE7B,PDE8A,PDE8B,TDP2,TSEN15,TSEN54
338	Dopamine Degradation	0.465	0.692	ALDH1A1,ALDH1A2,ALDH1A3,ALDH2,ALDH3A2,COMT,LRTOMT,MAOA,MAOB
339	Ubiquinol-10 Biosynthesis (Eukaryotic)	0.465	0.692	BCKDHA,COQ2,CYP26A1,CYP26B1,CYP46A1,CYP7B1,ECHDC1,MICAL2,MICAL3
340	UDP-D-xylose and UDP-D-glucuronate Biosynthesis	0.449	1	UGDH,UXS1
341	Dolichol and Dolichyl Phosphate Biosynthesis	0.449	1	DHDDS,DOLK
342	Trehalose Degradation II (Trehalase)	0.449	1	GCK,HK1
343	L-DOPA Degradation	0.449	1	COMT,LRTOMT
344	Phenylethylamine Degradation I	0.449	1	ALDH2,ALDH3A2
345	1,25-dihydroxyvitamin D3 Biosynthesis	0.449	1	CYP2R1,POR
346	Lysine Degradation II	0.449	1	AASDHPPT,AASS
347	Sulfate Activation for Sulfonation	0.449	1	PAPSS1,PAPSS2
348	Anandamide Degradation	0.449	1	FAAH,NAAA
349	Biotin-carboxyl Carrier Protein Assembly	0.449	1	ACACA,HLCS
350	L-glutamine Biosynthesis II (tRNA-dependent)	0.449	1	GATB,QRSL1
351	Cardiolipin Biosynthesis II	0.449	1	PGS1,PTPMT1
352	Putrescine Biosynthesis III	0.449	1	AZIN2,ODC1
353	S-adenosyl-L-methionine Biosynthesis	0.449	1	MAT2A,MAT2B
354	Acetate Conversion to Acetyl-CoA	0.449	1	ACSL1,ACSS2
355	Fatty Acid β-oxidation III (Unsaturated, Odd Number)	0.449	1	ECI1,ECI2
356	Glutamate Dependent Acid Resistance	0.449	1	GAD1,GAD2
357	Tumoricidal Function of Hepatic Natural Killer Cells	0.441	0.667	AIFM1,APAF1,BAX,CASP3,CASP6,CASP7,CASP8,CASP9,CYCS,FAS,FASLG,SRGN
358	Endoplasmic Reticulum Stress Pathway	0.441	0.667	ATF6,CASP3,CASP7,CASP9,DNAJC3,ERN1,HSP90B1,MAP3K5,MAPK8,MBTPS1,TAOK3,TRAF2
359	VEGF Family Ligand-Receptor Interactions	0.429	0.623	AKT1,AKT2,AKT3,FLT4,GRB2,KRAS,MAP2K1,MAP2K2,MAPK1,MRAS,NRP1,NRP2,PGF,PIK3C2A,PIK3C3,PIK3CA,PIK3CB,PIK3CD,PIK3R1,PIK3R3,PLA2G4A,PLA2G4E,PLA2G4F,PLA2G6,PRKCA,PRKCD,PRKCE,PRKCG,PRKCH,PRKCI,PRKCQ,PRKCZ,PRKD1,PRKD3,RALA,RAP1A,RAP2B,RASD1,RASD2,RRAS2,SHC1,SOS1,VEGFC
360	DNA Double-Strand Break Repair by Non-Homologous End Joining	0.428	0.7	ATM,MRE11,NBN,PRKDC,WRN,XRCC5,XRCC6
361	Histidine Degradation VI	0.428	0.7	CYP26A1,CYP26B1,CYP46A1,CYP7B1,HAL,MICAL2,MICAL3
362	Putrescine Degradation III	0.428	0.7	ALDH1A1,ALDH1A2,ALDH1A3,ALDH2,ALDH3A2,MAOA,MAOB
363	Antigen Presentation Pathway	0.427	0.652	B2M,CANX,CD74,HLA-A,HLA-C,HLA-DMB,HLA-DQA1,HLA-DQB1,HLA-DRB5,HLA-E,PSMB6,PSMB8,PSMB9,TAP1,TAPBP
364	T Cell Exhaustion Signaling Pathway	0.427	0.615	ACVR1,ACVR2A,AKT1,AKT2,AKT3,BCL6,BMPR2,CD80,FOXO1,FOXP1,HLA-A,HLA-C,HLA-DMB,HLA-DQA1,HLA-DQB1,HLA-DRB5,HLA-E,IFNAR1,IFNAR2,IL12B,IL12RB2,IRF4,JAK2,JUN,KRAS,MAP2K4,MAPK1,MAPK10,MAPK8,MAPK9,MGAT5,MRAS,MTOR,NFAT5,NFATC2,NFATC3,NFATC4,PDK1,PIK3C2A,PIK3C3,PIK3CA,PIK3CB,PIK3CD,PIK3R1,PIK3R3,PPM1L,PPP2CA,PPP2R1A,PPP2R1B,PPP2R2A,PPP2R2B,PPP2R2C,PPP2R5A,PPP2R5E,PRDM1,PRKCQ,PTPA,PTPN11,RALA,RAP1A,RAP2B,RAS…
365	Acute Phase Response Signaling	0.423	0.613	A2M,AGT,AKT1,AKT2,AKT3,APOA1,C1R,C2,C5,CHUK,CP,CRABP1,CRABP2,F8,FN1,FTL,GRB2,HNRNPK,IKBKB,IKBKG,IL18,IL1A,IL1RAP,IL1RN,IL6ST,JAK2,JUN,KRAS,MAP2K1,MAP2K2,MAP2K3,MAP2K4,MAP2K7,MAP3K1,MAP3K5,MAP3K7,MAPK1,MAPK13,MAPK14,MAPK8,MAPK9,MRAS,MTOR,NFKB1,NFKBIA,NFKBIE,NGFR,NR3C1,OSMR,PDPK1,PIK3CA,PIK3CB,PIK3CD,PIK3R1,PIK3R3,PLG,PTPN11,RALA,RAP1A,RAP2B,RASD1,RASD2,RBP1,RBP3,RBP4,RELA,RRAS2,SERPINF1,SERPINF2,S…
366	Cardiomyocyte Differentiation via BMP Receptors	0.407	0.667	ATF2,BMP7,BMPR1A,BMPR1B,BMPR2,GATA4,MAP3K7,MEF2C,MYL2,SMAD4
367	Melanocyte Development and Pigmentation Signaling	0.403	0.617	ADCY10,ADCY2,ADCY5,ADCY6,ADCY7,ADCY8,ADCY9,ATF2,BCL2,CREB5,GNAS,GRB2,KITLG,KRAS,MAP2K1,MAP2K2,MAPK1,MC1R,MITF,MRAS,PIK3C2A,PIK3C3,PIK3CA,PIK3CB,PIK3CD,PIK3R1,PIK3R3,PRKACA,PRKACB,PRKAG1,PRKAG2,PRKAR1A,PRKAR1B,PRKAR2A,PRKAR2B,PTPN11,RALA,RAP1A,RAP2B,RASD1,RASD2,RPS6KA2,RPS6KA3,RPS6KA5,RPS6KA6,RRAS2,SH2B2,SHC1,SOS1,SRC
368	Role of Oct4 in Mammalian Embryonic Stem Cell Pluripotency	0.403	0.632	BMI1,BRCA1,CASP6,CCNF,ETS2,FGF4,JARID2,KDM5B,MEF2A,NR2F1,NR2F2,NR2F6,NR5A1,NR5A2,NR6A1,PHB,PHC1,PHC3,PPP1R8,RB1,RXRB,SH3GLB1,TDRD7,WWP2
369	Th2 Pathway	0.399	0.615	ACVR1,ACVR2A,BMPR2,CCR4,CCR5,CD247,CD80,CHD4,CXCR4,CXCR6,DLL1,GATA3,GFI1,GRB2,HLA-A,HLA-DMB,HLA-DQA1,HLA-DQB1,HLA-DRB5,ICOS,IKZF1,IL12B,IL12RB2,IL1RL1,IL2RA,IL2RG,IL4,IL4R,IL5,JAG1,JAG2,JAK2,JUN,mir-21,NCSTN,NFATC2,NFKB1,NOTCH1,NOTCH2,NOTCH3,NOTCH4,PIK3C2A,PIK3C3,PIK3CA,PIK3CB,PIK3CD,PIK3R1,PIK3R3,PRKCQ,PSEN1,PSENEN,PTGDR2,SPI1,STAT5B,STAT6,TGFBR1,TGFBR2,TGFBR3,TSLP
370	Gαi Signaling	0.395	0.612	ADCY10,ADCY2,ADCY5,ADCY6,ADCY7,ADCY8,ADCY9,ADORA1,ADRA2B,AGTR2,CAV1,CCR4,CHRM2,CNR1,CXCR2,DRD4,GABBR1,GABBR2,GNAI1,GNAI3,GNAS,GNB1,GNB1L,GNB2,GNB4,GNG11,GNG12,GNG13,GNG2,GNG4,GNG7,GRB2,GRM3,GRM4,GRM6,GRM7,GRM8,KRAS,LPAR1,MAPK1,MRAS,NPR3,NPY1R,OPN1SW,OPRD1,OPRK1,OPRM1,P2RY14,PRKACA,PRKACB,PRKAG1,PRKAG2,PRKAR1A,PRKAR1B,PRKAR2A,PRKAR2B,PTGER3,RALA,RALGDS,RAP1A,RAP1GAP,RAP2B,RASD1,RASD2,RGS12,RGS4,RG…
371	UDP-N-acetyl-D-galactosamine Biosynthesis II	0.385	0.714	GCK,GNPDA1,GNPNAT1,GPI,HK1
372	Ethanol Degradation IV	0.369	0.667	ACSL1,ACSS2,ALDH1A1,ALDH1A2,ALDH1A3,ALDH2,ALDH3A2,CAT
373	DNA damage-induced 14-3-3σ Signaling	0.369	0.667	AKT1,AKT2,AKT3,ATM,BRCA1,CCNE1,CDK1,RAD17
374	ERK5 Signaling	0.368	0.615	AKT1,ATF2,CREB5,EGF,EGFR,ELK4,FOXO3,GAB1,GNA12,GNA13,GNAQ,IL6ST,KRAS,MAP2K5,MAP3K2,MAPK7,MEF2A,MEF2C,MEF2D,MRAS,MYC,NTRK1,PTPN11,RALA,RAP1A,RAP2B,RASD1,RASD2,RPS6KA2,RPS6KA3,RPS6KA5,RPS6KA6,RRAS2,SGK1,SH2D2A,SRC,WNK1,YWHAE,YWHAG,YWHAZ
375	GDNF Family Ligand-Receptor Interactions	0.368	0.615	CDC42,DOK4,DOK5,GAB1,GFRA2,GFRA3,GRB2,IRS1,IRS2,ITPR1,ITPR2,JUN,KRAS,MAP2K1,MAP2K2,MAP2K4,MAPK1,MAPK10,MAPK8,MAPK9,MRAS,NRTN,PDLIM7,PIK3C2A,PIK3C3,PIK3CA,PIK3CB,PIK3CD,PIK3R1,PIK3R3,RAC1,RALA,RAP1A,RAP2B,RASD1,RASD2,RET,RRAS2,SHC1,SOS1
376	TGF-β Signaling	0.366	0.612	ACVR1,ACVR2A,BCL2,BMP7,BMPR1A,BMPR1B,BMPR2,CDC42,GRB2,HDAC1,HOXC9,INHA,INHBA,IRF7,JUN,KRAS,MAP2K1,MAP2K2,MAP2K3,MAP2K4,MAP3K7,MAPK1,MAPK13,MAPK14,MAPK8,MAPK9,MRAS,PITX2,PMEPA1,RALA,RAP1A,RAP2B,RASD1,RASD2,RNF111,RRAS2,RUNX2,SKI,SMAD1,SMAD2,SMAD3,SMAD4,SMAD7,SMURF1,SOS1,TFE3,TGFBR1,TGFBR2,TGIF1,VDR,ZFYVE9,ZNF423
377	IL-6 Signaling	0.365	0.609	A2M,ABCB1,AKT1,AKT2,AKT3,CHUK,COL1A1,CSNK2A2,CSNK2B,CYP19A1,GRB2,IKBKB,IKBKG,IL18,IL1A,IL1RAP,IL1RAPL1,IL1RAPL2,IL1RL1,IL1RL2,IL1RN,IL6ST,JAK2,JUN,KRAS,MAP2K1,MAP2K2,MAP2K3,MAP2K4,MAP2K7,MAP3K7,MAP4K4,MAPK1,MAPK10,MAPK13,MAPK14,MAPK8,MAPK9,MAPKAPK2,MCL1,MRAS,NFKB1,NFKBIA,NFKBIE,NGFR,PIK3C2A,PIK3C3,PIK3CA,PIK3CB,PIK3CD,PIK3R1,PIK3R3,PTPN11,RALA,RAP1A,RAP2B,RASD1,RASD2,RELA,RRAS2,SHC1,SOCS1,SOS1,ST…
378	Xenobiotic Metabolism CAR Signaling Pathway	0.364	0.608	ABCB1,ABCC1,ABCC2,ABCC3,ALDH16A1,ALDH18A1,ALDH1A1,ALDH1A2,ALDH1A3,ALDH1L1,ALDH1L2,ALDH2,ALDH3A2,ALDH8A1,CHST10,CHST11,CHST15,CITED2,CYP1A1,CYP2B6,CYP3A5,DNAJC7,EGFR,GRIP1,GSTM3,GSTM4,GSTO1,GSTP1,GSTZ1,HS2ST1,HS3ST3A1,HS6ST1,HS6ST2,HSP90AA1,HSP90AB1,HSP90B1,MAP2K1,MAP2K2,MAP2K3,MAP2K4,MAP2K5,MAP2K7,MAPK1,MGST1,NCOA1,NDST1,NDST2,NDST3,NDST4,NRIP1,PPM1L,PPP2CA,PPP2R1A,PPP2R1B,PPP2R2A,PPP2R2B,PPP2R2C…
379	Unfolded protein response	0.349	0.617	AMFR,ATF6,BCL2,CANX,CD82,CEBPD,CEBPZ,DNAJC3,EIF2A,ERN1,ERO1B,HSP90B1,HSPA1A/HSPA1B,HSPA2,HSPA8,HSPA9,INSIG1,MAP2K7,MAP3K5,MAPK8,MBTPS1,OS9,PPARG,SCAP,SEL1L,SREBF1,TRAF2,UBXN4,VCP
380	Sirtuin Signaling Pathway	0.346	0.603	ABCA1,ACADL,ACLY,ACSS2,ADAM10,AKT1,APP,ARNTL,ATG10,ATG13,ATG14,ATG16L1,ATG2A,ATG3,ATG4B,ATG4D,ATG5,ATP5F1C,ATP5F1D,ATP5PF,BAX,BCL2L11,BPGM,CDH1,CPS1,CPT1A,CRTC2,CYC1,DUSP6,EPO,ESRRA,FOXO1,FOXO3,GABARAPL1,GABARAPL2,GADD45B,GADD45G,GLS,GLUD1,GOT2,GSK3B,H1-2,H3-3A/H3-3B,HIF1A,HMGCS2,IDH2,JUN,LDHA,LDHB,MAPK1,MAPK4,MAPK6,MAPK7,MLYCD,MTOR,MYC,MYCN,NAMPT,NBN,NDRG1,NDUFA10,NDUFA2,NDUFA5,NDUFA8,NDUFA9,NDU…
381	Role of MAPK Signaling in the Pathogenesis of Influenza	0.329	0.609	ABHD3,AKT1,AKT2,AKT3,ATF2,BAX,BCL2,CASP3,CCL5,CXCL10,KRAS,MAP2K1,MAP2K2,MAP2K3,MAP2K4,MAP2K7,MAP3K5,MAPK1,MAPK10,MAPK13,MAPK14,MAPK8,MAPK9,MRAS,PLA2G4A,PLA2G4E,PLA2G4F,PLA2G6,PLA2G7,PLA2R1,PRKCA,PTGS2,RABGEF1,RALA,RAP1A,RAP2B,RASD1,RASD2,RRAS2
382	NAD Biosynthesis from 2-amino-3-carboxymuconate Semialdehyde	0.329	0.75	NADSYN1,NMNAT2,NMNAT3
383	Proline Biosynthesis II (from Arginine)	0.329	0.75	OAT,PYCR1,PYCR3
384	2-ketoglutarate Dehydrogenase Complex	0.329	0.75	DLD,DLST,OGDH
385	Tetrahydrofolate Salvage from 5,10-methenyltetrahydrofolate	0.329	0.75	GART,MTHFD1L,MTHFD2L
386	Tetrapyrrole Biosynthesis II	0.329	0.75	ALAD,HMBS,UROS
387	Histidine Degradation III	0.329	0.75	HAL,MTHFD1L,MTHFD2L
388	Ceramide Degradation	0.329	0.75	ACER3,ASAH1,ASAH2
389	Proline Biosynthesis I	0.329	0.75	ALDH18A1,PYCR1,PYCR3
390	Dolichyl-diphosphooligosaccharide Biosynthesis	0.329	0.75	ALG5,ALG6,DPM1
391	Glycogen Biosynthesis II (from UDP-D-Glucose)	0.329	0.75	EPM2A,GYG1,UGP2
392	NAD Biosynthesis III	0.329	0.75	NAMPT,NMNAT2,NMNAT3
393	GDP-glucose Biosynthesis	0.329	0.75	GCK,HK1,PGM1
394	GDP-mannose Biosynthesis	0.329	0.75	GMPPA,GPI,PMM1
395	Estrogen-Dependent Breast Cancer Signaling	0.328	0.61	AKT1,AKT2,AKT3,ATF2,CCND1,CREB5,CYP19A1,EGFR,ESR1,HSD17B11,HSD17B12,HSD17B4,IGF1R,JUN,KRAS,MAPK1,MRAS,NFKB1,PIK3C2A,PIK3C3,PIK3CA,PIK3CB,PIK3CD,PIK3R1,PIK3R3,RALA,RAP1A,RAP2B,RASD1,RASD2,RELA,RRAS2,SP1,SRC,STAT5B,TERT
396	Hematopoiesis from Multipotent Stem Cells	0.325	0.667	EPO,IL15,IL4,IL5,KITLG,THPO
397	Chondroitin Sulfate Degradation (Metazoa)	0.325	0.667	ARSB,CEMIP,GALNS,HEXA,HEXB,OGA
398	Ketogenesis	0.325	0.667	BDH1,HADHB,HMGCL,HMGCLL1,HMGCS1,HMGCS2
399	Histamine Degradation	0.325	0.667	ALDH1A1,ALDH1A2,ALDH1A3,ALDH2,ALDH3A2,HNMT
400	Cell Cycle: G2/M DNA Damage Checkpoint Regulation	0.325	0.615	ABL1,ATM,AURKA,BRCA1,BTRC,CDK1,CDKN1A,CHEK2,CUL1,FBXL5,HIPK2,KAT2B,MDM2,MDM4,PPM1D,PRKDC,PTPMT1,SKP2,TOP2A,TOP2B,TRIP12,YWHAE,YWHAG,YWHAZ
401	RAN Signaling	0.324	0.643	KPNA2,KPNA3,KPNA4,KPNA5,KPNA6,KPNB1,RANGAP1,TNPO1,XPO1
402	NF-κB Signaling	0.313	0.601	AKT1,AKT2,AKT3,AZI2,BCL10,BMPR1A,BMPR1B,BMPR2,BRAF,BTRC,CASP8,CD40LG,CHUK,CSNK2A2,CSNK2B,EGF,EGFR,FGFR1,FGFR3,FGFR4,FLT4,GHR,GSK3B,HDAC1,HDAC2,IGF1R,IGF2R,IKBKB,IKBKG,IL18,IL1A,IL1RN,INSR,IRAK4,KRAS,MALT1,MAP2K7,MAP3K1,MAP3K7,MAP4K4,MAPK8,MRAS,NFKB1,NFKBIA,NFKBIE,NGFR,NTRK1,NTRK2,NTRK3,PDGFRA,PELI1,PIK3C2A,PIK3C3,PIK3CA,PIK3CB,PIK3CD,PIK3R1,PIK3R3,PRKACA,PRKACB,PRKCQ,PRKCZ,RALA,RAP1A,RAP2B,RASD1,…
403	HMGB1 Signaling	0.31	0.602	AGER,AKT1,AKT2,AKT3,CD40LG,CDC42,FASLG,FNBP1,HAT1,HMGB1,IFNGR2,IL11,IL12B,IL15,IL17F,IL18,IL1A,IL4,IL5,JUN,KAT2B,KAT6A,KAT6B,KAT7,KRAS,MAP2K1,MAP2K2,MAP2K3,MAP2K4,MAP2K5,MAP2K7,MAPK1,MAPK10,MAPK13,MAPK14,MAPK8,MAPK9,MRAS,NFKB1,NGFR,PIK3C2A,PIK3C3,PIK3CA,PIK3CB,PIK3CD,PIK3R1,PIK3R3,PLAT,RAC1,RALA,RAP1A,RAP2B,RASD1,RASD2,RBBP7,RELA,RHOBTB1,RHOC,RHOF,RHOG,RHOJ,RHOT1,RHOT2,RHOU,RHOV,RND1,RND2,RND3,RR…
404	G-Protein Coupled Receptor Signaling	0.309	0.599	ADCY10,ADCY2,ADCY5,ADCY6,ADCY7,ADCY8,ADCY9,ADORA1,ADORA2B,ADRA1A,ADRA2B,ADRB1,ADRB2,AGTR2,AKT1,AKT2,AKT3,ATF2,AVPR1A,AVPR2,BRAF,CALCR,CAMK2B,CAMK2D,CAMK2G,CCR4,CHRM2,CHRM3,CHRM5,CHUK,CNR1,CREB5,CRHR1,CXCR2,DRD4,DUSP1,DUSP4,DUSP6,ENPP6,FICD,FYN,GABBR1,GABBR2,GDE1,GDPD1,GNA14,GNAI1,GNAI3,GNAL,GNAO1,GNAQ,GNAS,GPER1,GRB2,GRM1,GRM3,GRM4,GRM6,GRM7,GRM8,HRH1,HRH2,HTR2A,HTR2B,HTR2C,HTR4,IKBKB,IKBKG,KRAS,…
405	Th1 and Th2 Activation Pathway	0.309	0.602	ACVR1,ACVR2A,BMPR2,CCR4,CCR5,CD247,CD40LG,CD80,CHD4,CXCR3,CXCR4,CXCR6,DLL1,DLL4,GATA3,GFI1,GRB2,HLA-A,HLA-DMB,HLA-DQA1,HLA-DQB1,HLA-DRB5,ICOS,IFNAR1,IFNGR2,IKZF1,IL12B,IL12RB2,IL18,IL18R1,IL1RL1,IL2RA,IL2RG,IL4,IL4R,IL5,IRF1,JAG1,JAG2,JAK2,JUN,mir-21,mir-29,NCSTN,NFATC2,NFATC3,NFATC4,NFKB1,NOTCH1,NOTCH2,NOTCH3,NOTCH4,PIK3C2A,PIK3C3,PIK3CA,PIK3CB,PIK3CD,PIK3R1,PIK3R3,PRKCQ,PSEN1,PSENEN,PTGDR2,SOCS…
406	Iron homeostasis signaling pathway	0.305	0.602	ACO2,ARNT,ATP6AP1,ATP6V0A1,ATP6V0A2,ATP6V0C,ATP6V0D1,ATP6V0E1,ATP6V1A,ATP6V1B2,ATP6V1D,ATP6V1G2,BMP15,BMP3,BMP6,BMP7,BMPR1A,BMPR1B,BMPR2,BTRC,CD163,CIAO2A,CIAO2B,CP,CUL1,EGF,EGFR,EPO,FBXL5,FLVCR1,FTH1,FTL,GDF15,HEPH,HIF1A,HIF3A,HSCB,HSPA9,IREB2,JAK2,LRP1,LYRM4,MAPK1,MCOLN1,NUBP1,PCBP1,PDGFA,PDGFB,PDGFRA,SKP2,SLC11A2,SLC25A37,SLC39A14,SLC40A1,SLC48A1,SMAD1,SMAD2,SMAD3,SMAD4,STAT3,STAT5B,TFR2,TFRC,…
407	Role of PKR in Interferon Induction and Antiviral Response	0.302	0.602	APAF1,ATF2,ATF3,BAX,CASP3,CASP8,CASP9,CHUK,CYCS,DNAJC3,FANCC,FAS,FASLG,HMGB1,HSP90AA1,HSP90AB1,HSP90B1,HSPA1A/HSPA1B,HSPA2,HSPA8,HSPA9,IFIH1,IFNAR1,IFNAR2,IFNGR2,IKBKB,IKBKG,IL18,IRF1,JUN,MAP2K3,MAP2K4,MAP2K7,MAP3K7,MAPK1,MAPK10,MAPK13,MAPK14,MAPK8,MAPK9,MAVS,NFKB1,NFKBIA,NFKBIE,PDGFA,PDGFB,PDGFC,PRKRA,RELA,SP1,STAT1,STAT3,TAB2,TARBP2,TIRAP,TRAF3
408	Hepatic Cholestasis	0.301	0.6	ABCB1,ABCB11,ABCC1,ABCC2,ABCC3,ADCY10,ADCY2,ADCY5,ADCY6,ADCY7,ADCY8,ADCY9,CD40LG,CHUK,CYP3A5,CYP7B1,ESR1,FASLG,FGFR4,IKBKB,IKBKG,IL11,IL12B,IL15,IL17F,IL18,IL1A,IL1RAP,IL1RAPL1,IL1RAPL2,IL1RL1,IL1RL2,IL1RN,IL4,IL5,INSR,IRAK2,IRAK4,JUN,LY96,MAP2K4,MAP3K4,MAP3K7,MAPK10,MAPK8,MAPK9,NFKB1,NFKBIA,NFKBIE,NGFR,NR1I2,NR5A2,PPARA,PPRC1,PRKACA,PRKACB,PRKAG1,PRKAG2,PRKAR1A,PRKAR1B,PRKAR2A,PRKAR2B,PRKCA,PRKC…
409	Cell Cycle Regulation by BTG Family Proteins	0.298	0.613	BTG2,CCND1,CCNE1,CDK4,CNOT7,E2F6,E2F8,NOCT,PPM1L,PPP2CA,PPP2R1A,PPP2R1B,PPP2R2A,PPP2R2B,PPP2R2C,PPP2R5A,PPP2R5E,PTPA,RB1
410	Superpathway of D-myo-inositol (1,4,5)-trisphosphate Metabolism	0.292	0.619	BPNT1,BPNT2,IMPA1,INPP5A,INPP5B,INPP5D,INPP5F,MINPP1,OCRL,PTEN,SEC16A,SYNJ1,SYNJ2
411	Role of p14/p19ARF in Tumor Suppression	0.292	0.619	MDM2,NPM3,PIK3C2A,PIK3C3,PIK3CA,PIK3CB,PIK3CD,PIK3R1,PIK3R3,POLR3D,RAC1,RB1,UBTF
412	Role of BRCA1 in DNA Damage Response	0.29	0.603	ACTB,ARID1A,ATF1,ATM,BLM,BRCA1,BRCA2,BRD7,CDKN1A,CHEK2,E2F6,E2F8,FANCC,FANCD2,FANCG,HLTF,MDC1,MRE11,MSH6,NBN,PBRM1,POU2F1,RB1,RBL1,RFC3,RFC4,RPA1,SMARCA2,SMARCA4,SMARCC1,SMARCD1,SMARCD2,SMARCE1,STAT1,UIMC1
413	T Helper Cell Differentiation	0.288	0.604	BCL6,CD40LG,CD80,CXCR5,FOXP3,GATA3,HLA-A,HLA-DMB,HLA-DQA1,HLA-DQB1,HLA-DRB5,ICOS,IFNGR2,IL12B,IL12RB2,IL17F,IL18,IL18R1,IL2RA,IL2RG,IL4,IL4R,IL5,IL6ST,NGFR,STAT1,STAT3,STAT6,TGFBR1,TGFBR2,TNFRSF11B,TNFRSF1B
414	1D-myo-inositol Hexakisphosphate Biosynthesis II (Mammalian)	0.288	0.625	INPP5A,INPP5B,INPP5D,INPP5F,IPPK,ITPK1,OCRL,SEC16A,SYNJ1,SYNJ2
415	D-myo-inositol (1,3,4)-trisphosphate Biosynthesis	0.288	0.625	INPP5A,INPP5B,INPP5D,INPP5F,MINPP1,OCRL,PTEN,SEC16A,SYNJ1,SYNJ2
416	Vitamin-C Transport	0.288	0.625	GSTO1,LRRC8A,LRRC8C,LRRC8D,SLC23A2,SLC2A1,SLC2A4,STOM,TXNRD1,TXNRD2
417	Spliceosomal Cycle	0.276	0.606	BCAS2,BUD13,CASC3,CDC5L,DDX23,DDX39B,DHX16,DHX8,HSPA8,MAGOH,MAGOHB,PPIE,PRPF18,PRPF19,PRPF40B,RBM8A,SF3B1,SF3B2,SF3B3,ZNF830
418	NAD biosynthesis II (from tryptophan)	0.27	0.667	KMO,NADSYN1,NMNAT2,NMNAT3
419	γ-glutamyl Cycle	0.27	0.667	GCLC,GCLM,GGT7,GSS
420	Gustation Pathway	0.268	0.596	ADCY10,ADCY2,ADCY5,ADCY6,ADCY7,ADCY8,ADCY9,ASIC1,CACNA1A,CACNA1C,CACNA1G,CACNA1H,CACNA1I,CACNA1S,CACNA2D1,CACNA2D3,CACNB2,CACNB4,CACNG1,CACNG2,CACNG3,CACNG4,CACNG5,ENPP6,FICD,GDE1,GDPD1,GNB1,GNG11,GNG13,GNG2,GNG7,ITPR1,ITPR2,MPPED2,P2RX2,P2RX3,P2RX5,P2RY1,P2RY10,P2RY14,P2RY4,PANX1,PDE10A,PDE11A,PDE1A,PDE1B,PDE1C,PDE3A,PDE4B,PDE4D,PDE5A,PDE6D,PDE6H,PDE7B,PDE8A,PDE8B,PKD2L1,PRKACA,PRKACB,PRKAG1,PRK…
421	Apelin Liver Signaling Pathway	0.266	0.609	AGT,APLN,COL11A2,COL18A1,COL1A1,COL3A1,COL5A3,FAS,GSK3B,IRS1,MAP2K4,MAPK10,MAPK8,MAPK9
422	SPINK1 General Cancer Pathway	0.26	0.6	AKT1,AKT2,AKT3,EGFR,JAK2,KRAS,MAP2K1,MAP2K2,MAPK1,MRAS,PIK3C2A,PIK3C3,PIK3CA,PIK3CB,PIK3CD,PIK3R1,PIK3R3,RALA,RAP1A,RAP2B,RASD1,RASD2,RRAS2,STAT3
423	γ-linolenate Biosynthesis II (Animals)	0.249	0.615	ACSL1,ACSL4,ACSL5,ACSL6,CYB5A,FADS1,FADS2,SLC27A1
424	Superpathway of Geranylgeranyldiphosphate Biosynthesis I (via Mevalonate)	0.249	0.615	FDPS,GGPS1,HADHB,HMGCS1,HMGCS2,IDI1,MVD,PMVK
425	Autoimmune Thyroid Disease Signaling	0.243	0.6	CD40LG,CD80,CGA,FAS,FASLG,HLA-A,HLA-C,HLA-DMB,HLA-DQA1,HLA-DQB1,HLA-DRB5,HLA-E,IL4,IL5,TG
426	Pathogenesis of Multiple Sclerosis	0.232	0.625	CCL5,CCR5,CXCL10,CXCL9,CXCR3
427	Choline Biosynthesis III	0.232	0.625	GPLD1,PCYT1B,PHKA1,PLD1,PLD3
428	Uracil Degradation II (Reductive)	0.225	1	DPYD
429	Asparagine Degradation I	0.225	1	ASPG
430	Retinoate Biosynthesis II	0.225	1	RBP1
431	Methylthiopropionate Biosynthesis	0.225	1	ADI1
432	Thio-molybdenum Cofactor Biosynthesis	0.225	1	MOCOS
433	Acyl Carrier Protein Metabolism	0.225	1	AASDHPPT
434	Guanine and Guanosine Salvage I	0.225	1	HPRT1
435	Spermine Biosynthesis	0.225	1	SMS
436	5-aminoimidazole Ribonucleotide Biosynthesis I	0.225	1	GART
437	Acetyl-CoA Biosynthesis III (from Citrate)	0.225	1	ACLY
438	Glutamine Biosynthesis I	0.225	1	GLUL
439	Flavin Biosynthesis IV (Mammalian)	0.225	1	RFK
440	Palmitate Biosynthesis I (Animals)	0.225	1	FASN
441	Glutamate Removal from Folates	0.225	1	GGH
442	Thymine Degradation	0.225	1	DPYD
443	Geranylgeranyldiphosphate Biosynthesis	0.225	1	GGPS1
444	Fatty Acid Biosynthesis Initiation II	0.225	1	FASN
445	Sorbitol Degradation I	0.225	1	SORD
446	Adenine and Adenosine Salvage I	0.225	1	APRT
447	Adenine and Adenosine Salvage VI	0.225	1	ADK
448	Phosphatidylethanolamine Biosynthesis III	0.225	1	PTDSS2
449	Sulfite Oxidation IV	0.225	1	SUOX
450	4-hydroxybenzoate Biosynthesis	0.225	1	TAT
451	L-serine Degradation	0.225	1	SRR
452	4-hydroxyphenylpyruvate Biosynthesis	0.225	1	TAT
453	Glutathione-mediated Detoxification	0.223	0.6	GGH,GSTM3,GSTM4,GSTO1,GSTP1,GSTZ1,HPGDS,LANCL1,MGST1
454	FAT10 Signaling Pathway	0.223	0.6	HTT,PSME1,PSME3,PSME4,PSMF1,SQSTM1,UBA1,UBA6,UBE2Z
455	Cleavage and Polyadenylation of Pre-mRNA	0.205	0.6	CPSF1,CPSF3,CSTF2,NUDT21,PAPOLA,WDR33
456	Colanic Acid Building Blocks Biosynthesis	0.205	0.6	GALT,GMPPA,GPI,PMM1,UGDH,UGP2
457	Pregnenolone Biosynthesis	0.205	0.6	CYP26A1,CYP26B1,CYP46A1,CYP7B1,MICAL2,MICAL3
458	Airway Inflammation in Asthma	0.192	0.667	IL4,IL5
459	Arsenate Detoxification I (Glutaredoxin)	0.192	0.667	AS3MT,GSTO1
460	Pyruvate Fermentation to Lactate	0.192	0.667	LDHA,LDHB
461	Thyronamine and Iodothyronamine Metabolism	0.192	0.667	DIO2,DIO3
462	Acetyl-CoA Biosynthesis I (Pyruvate Dehydrogenase Complex)	0.192	0.667	DLD,PDHA1
463	NAD Salvage Pathway III	0.192	0.667	NMNAT2,NMNAT3
464	Adenine and Adenosine Salvage III	0.192	0.667	ADARB2,HPRT1
465	Melatonin Degradation II	0.192	0.667	MAOA,MAOB
466	Thyroid Hormone Metabolism I (via Deiodination)	0.192	0.667	DIO2,DIO3
467	1D-myo-inositol Hexakisphosphate Biosynthesis V (from Ins(1,3,4)P3)	0.192	0.667	IPPK,ITPK1
468	Folate Polyglutamylation	0.192	0.667	FPGS,MTHFD1L
469	N-acetylglucosamine Degradation I	0.192	0.667	AMDHD2,GNPDA1
470	Embryonic Stem Cell Differentiation into Cardiac Lineages	0.17	0.6	GATA4,ISL1,SP4
471	Arginine Biosynthesis IV	0.17	0.6	ASS1,GLUD1,OAT
472	Serotonin and Melatonin Biosynthesis	0.17	0.6	DDC,TPH1,TPH2
473	Arginine Degradation VI (Arginase 2 Pathway)	0.17	0.6	OAT,PYCR1,PYCR3
474	Phosphatidylcholine Biosynthesis I	0.17	0.6	CHKA,PCYT1B,PHKA1
475	Selenocysteine Biosynthesis II (Archaea and Eukaryotes)	0.17	0.6	SARS1,SEPHS1,SEPSECS
476	IL-10 Signaling	0	0.518	BLVRA,CCR5,CHUK,IKBKB,IKBKG,IL18,IL1A,IL1RAP,IL1RAPL1,IL1RAPL2,IL1RL1,IL1RL2,IL1RN,IL4R,JUN,MAP2K3,MAP2K4,MAP3K7,MAP4K4,MAPK1,MAPK13,MAPK14,MAPK8,NFKB1,NFKBIA,NFKBIE,RELA,SP1,STAT3
477	Circadian Rhythm Signaling	0	0.581	ADCYAP1R1,ARNTL,ATF2,AVP,BHLHE40,CREB5,CRY1,CRY2,CSNK1D,GRIN1,GRIN2A,GRIN2B,GRIN2D,GRIN3B,NR1D1,PER2,PER3,VIPR2
478	LPS/IL-1 Mediated Inhibition of RXR Function	0	0.564	ABCA1,ABCB1,ABCB11,ABCB9,ABCC2,ABCC3,ABCC4,ABCG1,ACOX2,ACOX3,ACSL1,ACSL4,ACSL5,ACSL6,ALDH16A1,ALDH18A1,ALDH1A1,ALDH1A2,ALDH1A3,ALDH1L1,ALDH1L2,ALDH2,ALDH3A2,ALDH8A1,CAT,CHST10,CHST11,CHST15,CPT1A,CPT2,CYP2B6,CYP3A5,FABP3,FABP4,FABP9,GSTM3,GSTM4,GSTO1,GSTP1,GSTZ1,HMGCS1,HMGCS2,HS2ST1,HS3ST3A1,HS6ST1,HS6ST2,IL18,IL1A,IL1RAP,IL1RAPL1,IL1RAPL2,IL1RL1,IL1RL2,IL1RN,JUN,LY96,MAOA,MAOB,MAP2K4,MAP2K7,MAP3…
479	Coagulation System	0	0.5	A2M,BDKRB2,F2R,F3,F8,F9,PLAT,PLAU,PLG,SERPINA5,SERPINC1,SERPINF2
480	LXR/RXR Activation	0	0.463	ABCA1,ABCG1,ACACA,AGT,APOA1,APOL1,CLU,FASN,FDFT1,HADH,IL18,IL1A,IL1RAP,IL1RAPL1,IL1RAPL2,IL1RL1,IL1RL2,IL1RN,LDLR,LY96,MLXIPL,MYLIP,NCOR1,NCOR2,NFKB1,NGFR,PCYOX1,PLTP,PTGS2,RBP4,RELA,RXRA,RXRB,SERPINF1,SERPINF2,SREBF1,TNFRSF11B,TNFRSF1B
481	Mitochondrial Dysfunction	0	0.539	ACO2,AIFM1,APP,ATP5F1C,ATP5F1D,ATP5MC3,ATP5MG,ATP5PF,ATP5PO,ATPAF2,BACE1,BACE2,BCL2,CASP3,CASP8,CASP9,CAT,COX17,COX5A,COX6A1,COX6C,COX7A2,COX7A2L,COX7B,COX8A,CPT1A,CYB5A,CYC1,CYCS,FIS1,FURIN,GPD2,GPX4,MAOA,MAOB,MAP2K4,MAPK10,MAPK8,MAPK9,NCSTN,NDUFA10,NDUFA2,NDUFA5,NDUFA8,NDUFA9,NDUFAF1,NDUFAF2,NDUFB4,NDUFS2,NDUFS3,NDUFS4,NDUFS7,NDUFS8,NDUFV2,OGDH,PARK7,PDHA1,PRDX5,PRKN,PSEN1,PSENEN,RHOT2,SDHA,SDH…
482	VDR/RXR Activation	0	0.577	CCL5,CDKN1A,CDKN1B,COL13A1,CXCL10,CYP24A1,FOXO1,GTF2B,HES1,IGFBP3,IGFBP5,IL1RL1,KLF4,LRP5,MXD1,NCOA1,NCOA2,NCOA3,NCOR1,NCOR2,PDGFA,PRKCA,PRKCD,PRKCE,PRKCG,PRKCH,PRKCI,PRKCQ,PRKCZ,PRKD1,PRKD3,RUNX2,RXRA,RXRB,SEMA3B,SP1,TNFSF11,TRPV6,VDR,WT1,YY1
483	FXR/RXR Activation	0	0.506	ABCB11,ABCC2,AGT,AKT1,AKT2,AKT3,APOA1,APOL1,CLU,CYP19A1,FASN,FBP1,FETUB,FGFR4,FOXO1,G6PC2,IL18,IL1A,IL1RN,MAP2K4,MAPK10,MAPK8,MAPK9,MLXIPL,MTTP,NR1I2,NR5A2,PCYOX1,PLTP,PPARA,PPARG,RBP4,RXRA,SCARB1,SDC1,SERPINF1,SERPINF2,SLC4A2,SREBF1,VLDLR
484	TR/RXR Activation	0	0.581	ACACA,ADRB1,AKR1C1/AKR1C2,AKT1,AKT2,AKT3,ATP2A1,COL6A3,DIO2,DIO3,ENO1,FASN,HIF1A,KLF9,LDLR,MDM2,MTOR,NCOA1,NCOA2,NCOA3,NCOR1,NCOR2,PFKP,PIK3C2A,PIK3C3,PIK3CA,PIK3CB,PIK3CD,PIK3R1,PIK3R3,RCAN2,RXRA,RXRB,SCARB1,SLC16A2,SLC2A1,SREBF1,TBL1XR1,THRA,THRB,THRSP,UCP1,UCP2
485	Activation of IRF by Cytosolic Pattern Recognition Receptors	0	0.5	ADAR,ATF2,CHUK,IFIH1,IFNAR1,IKBKB,IKBKG,IRF7,ISG15,JUN,MAP2K4,MAPK10,MAPK8,MAPK9,MAVS,NFKB1,NFKBIA,NFKBIE,RELA,SIKE1,STAT1,TRAF3
486	IL-12 Signaling and Production in Macrophages	0	0.589	AKT1,AKT2,AKT3,ALOX12,APOA1,APOL1,CD40LG,CHUK,CLU,IKBKB,IKBKG,IL12B,IL12RB2,IL18,IL4,IRF1,JUN,MAP2K1,MAP2K2,MAP2K4,MAPK1,MAPK10,MAPK13,MAPK14,MAPK8,MAPK9,NCOA1,NFKB1,PCYOX1,PIK3C2A,PIK3C3,PIK3CA,PIK3CB,PIK3CD,PIK3R1,PIK3R3,PPARG,PRKCA,PRKCD,PRKCE,PRKCG,PRKCH,PRKCI,PRKCQ,PRKCZ,PRKD1,PRKD3,RAB7A,RBP4,RELA,RXRA,SPI1,STAT1,STAT6,TLR2,ZNF668
487	Role of RIG1-like Receptors in Antiviral Innate Immunity	0	0.538	CASP8,CHUK,IFIH1,IKBKB,IKBKG,IRF7,MAVS,NFKB1,NFKBIA,NFKBIE,RELA,TRAF2,TRAF3,TRIM25
488	Role of Pattern Recognition Receptors in Recognition of Bacteria and Viruses	0	0.495	C1QA,C3AR1,C5,CCL5,CD40LG,FASLG,IFIH1,IL11,IL12B,IL15,IL17F,IL18,IL1A,IL4,IL5,IRF7,MAP2K4,MAPK1,MAPK10,MAPK8,MAPK9,MAVS,NFKB1,NLRC4,NOD1,PIK3C2A,PIK3C3,PIK3CA,PIK3CB,PIK3CD,PIK3R1,PIK3R3,PRKCA,PRKCD,PRKCE,PRKCG,PRKCH,PRKCI,PRKCQ,PRKCZ,PRKD1,PRKD3,RELA,RIPK2,SYK,TLR1,TLR2,TLR5,TNFSF11,TNFSF12,TNFSF13B,TNFSF14
489	TREM1 Signaling	0	0.408	AKT1,AKT2,AKT3,CD83,GRB2,IL18,IL1RL1,ITGA5,ITGB1,JAK2,MAPK1,NFKB1,NLRC4,NOD1,RELA,STAT3,STAT5B,TLR1,TLR2,TLR5
490	MIF Regulation of Innate Immunity	0	0.529	CD74,JUN,LY96,MAP2K4,MAPK1,MAPK10,MAPK8,MAPK9,MIF,NFKB1,NFKBIA,NFKBIE,PLA2G4A,PLA2G4E,PLA2G4F,PLA2G6,PTGS2,RELA
491	Airway Pathology in Chronic Obstructive Pulmonary Disease	0	0.425	CCL20,CD40LG,FASLG,FGF1,FGF12,FGF13,FGF14,FGF17,FGF18,FGF2,FGF22,FGF23,FGF4,FGF5,FGF7,FGF9,IL11,IL12B,IL15,IL17F,IL18,IL1A,IL4,IL5,MMP2,RBP4,TNFSF11,TNFSF12,TNFSF13B,TNFSF14,TSLP
492	Role of Cytokines in Mediating Communication between Immune Cells	0	0.333	IL12B,IL15,IL17F,IL18,IL1A,IL1RN,IL4,IL5
493	Dendritic Cell Maturation	0	0.58	AKT1,AKT2,AKT3,ATF2,B2M,CD1D,CD40LG,CD58,CD80,CD83,CHUK,COL11A2,COL18A1,COL1A1,COL3A1,COL5A3,CREB5,DDR2,FSCN1,HLA-A,HLA-C,HLA-DMB,HLA-DQA1,HLA-DQB1,HLA-DRB5,HLA-E,IFNAR1,IKBKB,IKBKG,IL12B,IL15,IL18,IL1A,IL1RL2,IL1RN,JAK2,LEPR,MAP2K4,MAPK1,MAPK10,MAPK13,MAPK14,MAPK8,MAPK9,NFKB1,NFKBIA,NFKBIE,NGFR,NOTUM,PIK3C2A,PIK3C3,PIK3CA,PIK3CB,PIK3CD,PIK3R1,PIK3R3,PLCB1,PLCB3,PLCB4,PLCD4,PLCE1,PLCH1,PLCH2,PLCL…
494	Lipid Antigen Presentation by CD1	0	0.438	AP1B1,AP2A2,ARF6,B2M,CANX,CD1D,PSAP
495	Maturity Onset Diabetes of Young (MODY) Signaling	0	0.385	ADIPOQ,APOA1,APOL1,APOO,APPL1,CACNA1A,CACNA1C,CACNA1S,GCK,INSR,KLF11,NEUROD1,NFKB1,OGDH,UCP2
496	DNA Methylation and Transcriptional Repression Signaling	0	0.5	ARID4B,CHD4,DNMT3A,H3-3A/H3-3B,HDAC1,HDAC2,MBD2,MBD3,MTA1,RBBP7,SAP30,SIN3A
497	Primary Immunodeficiency Signaling	0	0.474	BTK,CD40LG,ICOS,IKBKG,IL2RG,PTPRC,RFXAP,TAP1,UNG
498	Allograft Rejection Signaling	0	0.56	B2M,CD40LG,CD80,FAS,FASLG,HLA-A,HLA-C,HLA-DMB,HLA-DQA1,HLA-DQB1,HLA-DRB5,HLA-E,IL4,IL5
499	Graft-versus-Host Disease Signaling	0	0.5	CD80,FAS,FASLG,HLA-A,HLA-C,HLA-DMB,HLA-DQA1,HLA-DQB1,HLA-DRB5,HLA-E,IL18,IL1A,IL1RN
500	Communication between Innate and Adaptive Immune Cells	0	0.412	B2M,CCL5,CD40LG,CD80,CD83,CXCL10,HLA-A,HLA-C,HLA-DRB5,HLA-E,IL12B,IL15,IL18,IL1A,IL1RN,IL4,IL5,TLR1,TLR2,TLR5,TNFSF13B
501	Crosstalk between Dendritic Cells and Natural Killer Cells	0	0.519	ACTA2,ACTB,ACTG1,CAMK2B,CAMK2D,CAMK2G,CD40LG,CD80,CD83,FAS,FASLG,FSCN1,HLA-A,HLA-C,HLA-DRB5,HLA-E,IL12B,IL15,IL15RA,IL18,IL2RG,IL4,MICB,NECTIN2,NFKB1,RELA,TNFRSF1B
502	Systemic Lupus Erythematosus Signaling	0	0.492	AKT1,AKT2,AKT3,BDKRB2,C5,C6,CD247,CD2BP2,CD40LG,CD80,CREM,GRB2,HLA-A,HLA-C,HLA-E,IL18,IL1A,IL1RN,INPP5D,JUN,KRAS,LSM1,LSM10,LSM5,LSM7,LYN,MAPK1,MRAS,MTOR,NFAT5,NFATC2,NFATC3,NFATC4,PIK3C2A,PIK3C3,PIK3CA,PIK3CB,PIK3CD,PIK3R1,PIK3R3,PRPF18,PRPF19,PRPF3,PRPF31,PRPF38A,PRPF40B,PRPF4B,PRPF8,PTPRC,RALA,RAP1A,RAP2B,RASD1,RASD2,RNPC3,RRAS2,SART1,SNRNP27,SNRNP48,SNRPN,SOS1,TNFSF13B
503	EIF2 Signaling	0	0.558	ACTA2,ACTB,AGO2,AGO4,AKT1,AKT2,AKT3,ATF3,BCL2,CCND1,CDK11A,EIF1AY,EIF2A,EIF2AK1,EIF2AK4,EIF2B1,EIF2B5,EIF3E,EIF3F,EIF3H,EIF3I,EIF4A2,EIF4E,EIF4G1,EIF4G3,EIF5,EIF5B,GRB2,GSK3B,IGF1R,INSR,KRAS,MAP2K1,MAP2K2,MAPK1,MRAS,MYC,MYCN,NKX6-2,PABPC1,PAIP1,PDPK1,PIK3C2A,PIK3C3,PIK3CA,PIK3CB,PIK3CD,PIK3R1,PIK3R3,PPP1CA,PPP1CB,PTBP1,RALA,RAP1A,RAP2B,RASD1,RASD2,RPL11,RPL18,RPL19,RPL21,RPL26,RPL27,RPL30,RPL35,R…
504	Altered T Cell and B Cell Signaling in Rheumatoid Arthritis	0	0.429	CD40LG,CD80,CHUK,FAS,FASLG,HLA-A,HLA-DMB,HLA-DQA1,HLA-DQB1,HLA-DRB5,IL12B,IL15,IL18,IL1A,IL1RN,IL4,NFKB1,RELA,TLR1,TLR2,TLR5,TNFSF11,TNFSF13B,TRAF3
505	Atherosclerosis Signaling	0	0.451	ABHD3,ALOX12,ALOX12B,ALOX5,APOA1,APOL1,CD40LG,CLU,COL11A2,COL18A1,COL1A1,COL3A1,COL5A3,CXCL12,CXCR4,F3,GLG1,IL18,IL1A,IL1RN,NFKB1,PCYOX1,PDGFA,PDGFB,PDGFC,PLA2G4A,PLA2G4E,PLA2G4F,PLA2G6,PLA2G7,PLA2R1,RBP4,RELA,SELP,TNFSF12,TNFSF14,VCAM1
506	Granzyme B Signaling	0	0.571	APAF1,CASP3,CASP8,CASP9,CYCS,LMNB1,NUMA1,PRKDC
507	B Cell Development	0	0.5	CD80,HLA-A,HLA-DMB,HLA-DQA1,HLA-DQB1,HLA-DRB5,PTPRC,SPN
508	Breast Cancer Regulation by Stathmin1	0	0.554	ADCYAP1R1,ADGRA1,ADGRA2,ADGRA3,ADGRB1,ADGRB2,ADGRB3,ADGRD1,ADGRE1,ADGRE5,ADGRF5,ADGRG6,ADGRL1,ADGRL3,ADGRV1,ADORA1,ADORA2B,ADRA1A,ADRA2B,ADRB1,ADRB2,AGTR2,ARHGEF10,ARHGEF11,ARHGEF12,ARHGEF17,ARHGEF18,ARHGEF2,ARHGEF3,ARHGEF4,ARHGEF6,ARHGEF7,ARHGEF9,ATF2,AURKA,AVPR1A,AVPR2,BDKRB2,BMP6,C3AR1,CALCR,CALCRL,CAMK1D,CAMK1G,CAMK2B,CAMK2D,CAMK2G,CCKBR,CCND1,CCND2,CCND3,CCR10,CCR4,CCR5,CDK1,CDK4,CDKN1B,CELS…
509	Neuroprotective Role of THOP1 in Alzheimer's Disease	0	0.438	ACE,AGT,APP,C1R,CFD,ECE1,ECE2,FAP,GZMM,HLA-A,HLA-C,HLA-E,HTRA1,IDE,KLK7,LONP1,MAPT,MME,PLG,PRKACA,PRKACB,PRKAG1,PRKAG2,PRKAR1A,PRKAR1B,PRKAR2A,PRKAR2B,PRSS21,ST14,TAC1,THOP1,YWHAE
510	Granzyme A Signaling	0	0.222	H1-2,HMGB2
511	Role of Lipids/Lipid Rafts in the Pathogenesis of Influenza	0	0.4	FDPS,IFNAR1
512	Role of Hypercytokinemia/hyperchemokinemia in the Pathogenesis of Influenza	0	0.381	CCL5,CCR5,CXCL10,IL12B,IL15,IL18,IL1A,IL1RN
513	Antiproliferative Role of TOB in T Cell Signaling	0	0.567	CCNA1,CCNA2,CCNE1,CD247,CDKN1B,CUL1,MAPK1,PABPC1,PABPC4,RB1,SKP2,SMAD2,SMAD3,SMAD4,TGFBR1,TGFBR2,TWSG1
514	MSP-RON Signaling Pathway	0	0.364	ACTA2,ACTB,ACTG1,IL12B,JAK2,KLK7,PIK3C2A,PIK3C3,PIK3CA,PIK3CB,PIK3CD,PIK3R1,PIK3R3,PRKCZ,RPS6KA2,TLR2
515	Extrinsic Prothrombin Activation Pathway	0	0.222	F3,SERPINC1
516	MIF-mediated Glucocorticoid Regulation	0	0.538	CD74,LY96,MAPK1,MIF,NFKB1,NFKBIA,NFKBIE,NR3C1,PLA2G4A,PLA2G4E,PLA2G4F,PLA2G6,PTGS2,RELA
517	Intrinsic Prothrombin Activation Pathway	0	0.29	COL11A2,COL18A1,COL1A1,COL3A1,COL5A3,F8,F9,KLK7,SERPINC1
518	Assembly of RNA Polymerase III Complex	0	0.5	BDP1,GTF3C1,POLR3D,TBP
519	IL-17A Signaling in Fibroblasts	0	0.586	CEBPD,CHUK,GSK3B,IKBKB,IKBKG,IL17RC,JUN,MAP3K7,MAPK1,MAPK13,MAPK14,NFKB1,NFKBIA,NFKBIE,NFKBIZ,RELA,TRAF3IP2
520	Role of IL-17A in Psoriasis	0	0.286	CCL20,IL17RC
521	Role of IL-17F in Allergic Inflammatory Airway Diseases	0	0.516	ATF2,CREB5,CXCL10,IL11,IL17F,IL17RC,MAP2K1,MAP2K2,MAPK1,NFKB1,RELA,RPS6KA2,RPS6KA3,RPS6KA5,RPS6KA6,TRAF3IP2
522	Differential Regulation of Cytokine Production in Macrophages and T Helper Cells by IL-17A and IL-17F	0	0.25	CCL5,IL12B,IL17F
523	Differential Regulation of Cytokine Production in Intestinal Epithelial Cells by IL-17A and IL-17F	0	0.286	CCL5,IL12B,IL17F,IL1A
524	Hematopoiesis from Pluripotent Stem Cells	0	0.4	CD247,EPO,IL11,IL12B,IL1A,IL4,IL5,KITLG
525	Transcriptional Regulatory Network in Embryonic Stem Cells	0	0.385	CDYL,GATA4,GATA6,GSX2,H3-3A/H3-3B,ISL1,KAT6A,LHX5,OTX1,PAX6,RFX4,RIF1,SKIL,STAT3,ZFHX3
526	iNOS Signaling	0	0.5	CALM1 (includes others),CHUK,HMGA1,IFNGR2,IKBKB,IKBKG,IRAK2,IRAK4,IRF1,JAK2,JUN,LY96,MAPK1,MAPK13,MAPK14,NFKB1,NFKBIA,NFKBIE,RELA,STAT1
527	Heparan Sulfate Biosynthesis	0	0.488	B3GAT1,B3GAT2,CHST10,CHST11,CHST15,DTD2,EXT1,EXTL2,EXTL3,HS2ST1,HS3ST3A1,HS6ST1,HS6ST2,NDST1,NDST2,NDST3,NDST4,NOTUM,PRDX6,SULT4A1
528	L-carnitine Biosynthesis	0	0.5	TMLHE
529	Fatty Acid Activation	0	0.5	ACSL1,ACSL4,ACSL5,ACSL6,SLC27A1
530	Bupropion Degradation	0	0.421	CYP19A1,CYP1A1,CYP1B1,CYP2B6,CYP2J2,CYP2U1,CYP3A5,POR
531	Sphingosine and Sphingosine-1-phosphate Metabolism	0	0.5	ACER3,ASAH1,ASAH2
532	Retinoate Biosynthesis I	0	0.5	AKR1B1,ALDH1A1,ALDH1A2,ALDH1A3,ALDH8A1,DHRS3,DHRS9,RBP1,RDH16,SDR16C5
533	Thyroid Hormone Metabolism II (via Conjugation and/or Degradation)	0	0.333	CSGALNACT1,DIO2,DIO3,LARGE1,UGT2B28
534	Nicotine Degradation III	0	0.387	AOX1,CSGALNACT1,CYP19A1,CYP1A1,CYP1B1,CYP2B6,CYP2J2,CYP2U1,CYP3A5,LARGE1,POR,UGT2B28
535	Heparan Sulfate Biosynthesis (Late Stages)	0	0.5	CHST10,CHST11,CHST15,DTD2,EXT1,EXTL2,EXTL3,HS2ST1,HS3ST3A1,HS6ST1,HS6ST2,NDST1,NDST2,NDST3,NDST4,NOTUM,PRDX6,SULT4A1
536	Glutaryl-CoA Degradation	0	0.5	CDYL,HADH,HADHB,HSD17B4,L3HYPDH,PARK7
537	Isoleucine Degradation I	0	0.455	AUH,BCAT1,DLD,HADHB,HSD17B4
538	Androgen Biosynthesis	0	0.182	SRD5A1,SRD5A3
539	Diphthamide Biosynthesis	0	0.333	EEF2
540	Epoxysqualene Biosynthesis	0	0.5	FDFT1
541	Glutathione Redox Reactions I	0	0.5	GPX1,GPX2,GPX4,GPX6,GSTP1,GSTZ1,MGST1,PRDX6
542	Creatine-phosphate Biosynthesis	0	0.4	CKB,MAP4K4
543	Superpathway of Citrulline Metabolism	0	0.5	ALDH18A1,ASS1,CPS1,GLS,NOS1,OAT
544	Acyl-CoA Hydrolysis	0	0.5	ACOT7,ACOT8,ACOT9,GNPAT,PPT1
545	Pentose Phosphate Pathway (Oxidative Branch)	0	0.333	H6PD
546	Superpathway of Serine and Glycine Biosynthesis I	0	0.4	PHGDH,UBAC2
547	Urea Cycle	0	0.5	ASS1,CPS1
548	Heme Degradation	0	0.333	BLVRA
549	The Visual Cycle	0	0.364	DHRS3,DHRS9,RBP1,RBP3
550	PRPP Biosynthesis I	0	0.5	PRPS2
551	Sucrose Degradation V (Mammalian)	0	0.333	GALM,TKFC
552	Melatonin Degradation I	0	0.355	CSGALNACT1,CYP19A1,CYP1A1,CYP1B1,CYP2B6,CYP2J2,CYP2U1,CYP3A5,LARGE1,POR,UGT2B28
553	NADH Repair	0	0.333	NAXD
554	NAD Salvage Pathway II	0	0.5	NMNAT2,NMNAT3,NT5C,NT5C3A,NT5E,NUDT12,PXYLP1
555	Phosphatidylethanolamine Biosynthesis II	0	0.429	CHKA,ETNK1,ETNK2
556	Methylglyoxal Degradation I	0	0.333	HAGH
557	Triacylglycerol Degradation	0	0.583	ABHD16A,ABHD2,ABHD6,DTD2,FAAH,LIPG,MGLL,NDST1,NDST2,NDST3,NDST4,NOTUM,PNPLA2,PRDX6
558	Serine Biosynthesis	0	0.4	PHGDH,UBAC2
559	Heme Biosynthesis from Uroporphyrinogen-III I	0	0.25	CPOX
560	Phospholipases	0	0.571	ABHD3,GPLD1,LIPG,NOTUM,PLA2G4A,PLA2G4E,PLA2G4F,PLA2G6,PLA2G7,PLA2R1,PLCB1,PLCB3,PLCB4,PLCD4,PLCE1,PLCH1,PLCH2,PLCL2,PLD1,PLD3
561	Estrogen Biosynthesis	0	0.393	CYP19A1,CYP1A1,CYP1B1,CYP2B6,CYP2J2,CYP2U1,CYP3A5,HSD17B11,HSD17B12,HSD17B4,POR
562	Oleate Biosynthesis II (Animals)	0	0.571	CYB5A,FADS1,FADS2,UFSP1
563	Spermine and Spermidine Degradation I	0	0.5	PAOX
564	Tryptophan Degradation X (Mammalian, via Tryptamine)	0	0.571	ALDH1A1,ALDH1A2,ALDH1A3,ALDH2,ALDH3A2,DDC,MAOA,MAOB
565	Leukotriene Biosynthesis	0	0.5	ALOX5,GGT7,GSTM4,LTA4H
566	Thioredoxin Pathway	0	0.4	TXNRD1,TXNRD2
567	Chondroitin Sulfate Biosynthesis	0	0.528	B3GAT1,B3GAT2,CHPF,CHPF2,CHST10,CHST11,CHST15,CHSY1,CSGALNACT1,CSGALNACT2,HS2ST1,HS3ST3A1,HS6ST1,HS6ST2,NDST1,NDST2,NDST3,NDST4,SULT4A1
568	Dermatan Sulfate Biosynthesis	0	0.553	B3GAT1,B3GAT2,CHPF,CHPF2,CHST10,CHST11,CHST15,CHSY1,CSGALNACT1,CSGALNACT2,DSE,DSEL,HS2ST1,HS3ST3A1,HS6ST1,HS6ST2,NDST1,NDST2,NDST3,NDST4,SULT4A1
569	Alanine Degradation III	0	0.5	GPT2
570	Pentose Phosphate Pathway (Non-oxidative Branch)	0	0.5	TALDO1,TKTL2
571	Glycogen Degradation III	0	0.286	PGM1,PYGL
572	Cholesterol Biosynthesis I	0	0.385	DHCR7,FDFT1,MSMO1,NSDHL,SC5D
573	Eumelanin Biosynthesis	0	0.333	MIF
574	Glycerol Degradation I	0	0.5	GPD2
575	Urate Biosynthesis/Inosine 5'-phosphate Degradation	0	0.444	IMPDH1,NT5C,NT5C3A,NT5E
576	NAD Phosphorylation and Dephosphorylation	0	0.2	PXYLP1
577	Dermatan Sulfate Biosynthesis (Late Stages)	0	0.519	CHST10,CHST11,CHST15,DSE,DSEL,HS2ST1,HS3ST3A1,HS6ST1,HS6ST2,NDST1,NDST2,NDST3,NDST4,SULT4A1
578	Methylmalonyl Pathway	0	0.333	PCCA
579	Dermatan Sulfate Degradation (Metazoa)	0	0.556	CEMIP,HEXA,HEXB,IDS,OGA
580	Pentose Phosphate Pathway	0	0.429	H6PD,TALDO1,TKTL2
581	Taurine Biosynthesis	0	0.5	CSAD
582	Glycogen Degradation II	0	0.333	PGM1,PYGL
583	Nicotine Degradation II	0	0.343	AOX1,CSGALNACT1,CYP19A1,CYP1A1,CYP1B1,CYP2B6,CYP2J2,CYP2U1,CYP3A5,LARGE1,POR,UGT2B28
584	Citrulline Biosynthesis	0	0.5	ALDH18A1,GLS,OAT
585	Inositol Pyrophosphates Biosynthesis	0	0.571	IP6K1,IP6K2,IPPK,PPIP5K2
586	Mevalonate Pathway I	0	0.545	HADHB,HMGCS1,HMGCS2,IDI1,MVD,PMVK
587	Alanine Biosynthesis II	0	0.5	GPT2
588	Ascorbate Recycling (Cytosolic)	0	0.5	GSTO1
589	Purine Nucleotides Degradation II (Aerobic)	0	0.5	ADARB2,GDA,IMPDH1,NT5C,NT5C3A,NT5E
590	Mitochondrial L-carnitine Shuttle Pathway	0	0.5	ACSL1,ACSL4,ACSL5,ACSL6,CPT1A,CPT2,SLC27A1
591	Superoxide Radicals Degradation	0	0.429	CAT,NQO1,SOD2
592	Serotonin Degradation	0	0.393	ALDH1A1,ALDH1A2,ALDH1A3,ALDH2,ALDH3A2,CSGALNACT1,DHRS9,LARGE1,MAOA,MAOB,UGT2B28
593	D-glucuronate Degradation I	0	0.5	CRYL1
594	Phenylalanine Degradation IV (Mammalian, via Side Chain)	0	0.5	ALDH2,ALDH3A2,GOT2,MAOA,MAOB
595	Bile Acid Biosynthesis, Neutral Pathway	0	0.429	AKR1C1/AKR1C2,AKR1D1,SCP2
596	Inosine-5'-phosphate Biosynthesis II	0	0.333	ATIC
597	GDP-L-fucose Biosynthesis II (from L-fucose)	0	0.5	FCSK
598	Retinol Biosynthesis	0	0.333	CES4A,DHRS3,DHRS9,LIPG,PNPLA2,RBP1
599	Heme Biosynthesis II	0	0.5	ALAD,CPOX,HMBS,UROS
600	Tryptophan Degradation to 2-amino-3-carboxymuconate Semialdehyde	0	0.5	KMO
601	Purine Ribonucleosides Degradation to Ribose-1-phosphate	0	0.333	ADARB2
602	Tryptophan Degradation III (Eukaryotic)	0	0.5	CDYL,HADH,HADHB,HSD17B4,KMO,L3HYPDH,PARK7
603	Ketolysis	0	0.333	BDH1,HADHB
604	Purine Nucleotides De Novo Biosynthesis II	0	0.444	ADSS2,ATIC,GART,IMPDH1
605	Glycolysis I	0	0.5	BPGM,ENO1,FBP1,GPI,PFKM,PFKP,PGAM1,PGK1,PKM
606	Lysine Degradation V	0	0.5	AASDHPPT
607	Cholesterol Biosynthesis II (via 24,25-dihydrolanosterol)	0	0.385	DHCR7,FDFT1,MSMO1,NSDHL,SC5D
608	Gluconeogenesis I	0	0.444	BPGM,ENO1,FBP1,GPI,MDH2,ME3,PGAM1,PGK1
609	Methylglyoxal Degradation III	0	0.3	AKR1B1,AKR1C1/AKR1C2,ZADH2
610	2-oxobutanoate Degradation I	0	0.5	DLD,PCCA
611	Glycerol-3-phosphate Shuttle	0	0.5	GPD2
612	Chondroitin Sulfate Biosynthesis (Late Stages)	0	0.533	CHPF,CHST10,CHST11,CHST15,CHSY1,CSGALNACT1,CSGALNACT2,HS2ST1,HS3ST3A1,HS6ST1,HS6ST2,NDST1,NDST2,NDST3,NDST4,SULT4A1
613	Guanosine Nucleotides Degradation III	0	0.5	GDA,NT5C,NT5C3A,NT5E
614	Zymosterol Biosynthesis	0	0.333	MSMO1,NSDHL
615	Salvage Pathways of Pyrimidine Deoxyribonucleotides	0	0.333	TK2
616	Glycine Degradation (Creatine Biosynthesis)	0	0.5	GAMT
617	Cholesterol Biosynthesis III (via Desmosterol)	0	0.385	DHCR7,FDFT1,MSMO1,NSDHL,SC5D
618	Adenosine Nucleotides Degradation II	0	0.444	ADARB2,NT5C,NT5C3A,NT5E
619	Superpathway of Melatonin Degradation	0	0.371	CSGALNACT1,CYP19A1,CYP1A1,CYP1B1,CYP2B6,CYP2J2,CYP2U1,CYP3A5,LARGE1,MAOA,MAOB,POR,UGT2B28
620	Stearate Biosynthesis I (Animals)	0	0.588	ACOT7,ACOT8,ACOT9,ACSL1,ACSL4,ACSL5,ACSL6,ASPG,ELOVL2,ELOVL6,FASN,GNPAT,LPCAT4,MBOAT7,PORCN,PPT1,SLC27A1,SRD5A3,TECR,ZADH2
621	Noradrenaline and Adrenaline Degradation	0	0.579	ALDH1A1,ALDH1A2,ALDH1A3,ALDH2,ALDH3A2,COMT,DHRS9,LRTOMT,MAOA,MAOB,PNMT
622	Glycoaminoglycan-protein Linkage Region Biosynthesis	0	0.4	B3GAT1,B3GAT2
623	Arginine Degradation I (Arginase Pathway)	0	0.333	OAT
624	Citrulline-Nitric Oxide Cycle	0	0.4	ASS1,NOS1
625	Acetone Degradation I (to Methylglyoxal)	0	0.429	CYP19A1,CYP1A1,CYP1B1,CYP2B6,CYP2J2,CYP2U1,CYP3A5,POR,ZADH2
626	Glucocorticoid Biosynthesis	0	0.25	CYP11B1,CYP11B2
627	Sphingomyelin Metabolism	0	0.5	SGMS1,SMPD2,SMPD4
628	Galactose Degradation I (Leloir Pathway)	0	0.5	GALM,GALT
629	L-cysteine Degradation I	0	0.25	GOT2
630	Mineralocorticoid Biosynthesis	0	0.286	CYP11B1,CYP11B2
631	dTMP De Novo Biosynthesis	0	0.5	TYMS
632	Glycine Betaine Degradation	0	0.5	SRR
633	Ethanol Degradation II	0	0.533	ACSL1,ACSS2,ALDH1A1,ALDH1A2,ALDH1A3,ALDH2,ALDH3A2,DHRS9
634	N-acetylglucosamine Degradation II	0	0.5	AMDHD2,GNPDA1
635	Fatty Acid β-oxidation I	0	0.591	ACADM,ACSL1,ACSL4,ACSL5,ACSL6,AUH,ECI1,ECI2,HADH,HADHB,HSD17B4,SCP2,SLC27A1
636	Glutamate Degradation III (via 4-aminobutyrate)	0	0.4	GAD1,GAD2
637	Glutamate Degradation II	0	0.333	GOT2
638	Aspartate Degradation II	0	0.4	GOT2,MDH2
639	Molybdenum Cofactor Biosynthesis	0	0.333	GPHN
640	Superpathway of Cholesterol Biosynthesis	0	0.5	DHCR7,FDFT1,FDPS,GGPS1,HADHB,HMGCS1,HMGCS2,IDI1,MSMO1,MVD,NSDHL,PMVK,SC5D
641	Antioxidant Action of Vitamin C	0	0.589	ABHD3,CHUK,GPLD1,GSTO1,IKBKB,IKBKG,JAK2,MAP2K4,MAPK1,MAPK10,MAPK13,MAPK14,MAPK8,MAPK9,NFKB1,NFKBIA,NFKBIE,NOTUM,PLA2G4A,PLA2G4E,PLA2G4F,PLA2G6,PLA2G7,PLA2R1,PLCB1,PLCB3,PLCB4,PLCD4,PLCE1,PLCH1,PLCH2,PLCL2,PLD1,PLD3,RELA,SLC23A2,SLC2A1,SLC2A4,SLC2A5,SLC2A8,STAT5B,TXNRD1,TXNRD2
642	Glutamine Degradation I	0	0.5	GLS
643	Glutamate Biosynthesis II	0	0.5	GLUD1
644	Glutamate Degradation X	0	0.5	GLUD1
645	Aspartate Biosynthesis	0	0.333	GOT2
646	Agranulocyte Adhesion and Diapedesis	0	0.523	ACTA2,ACTB,ACTG1,C5,CCL19,CCL20,CCL5,CLDN10,CLDN12,CLDN14,CLDN15,CLDN19,CLDN8,CX3CL1,CXCL10,CXCL12,CXCL14,CXCL9,CXCR2,CXCR4,EZR,FN1,GLG1,GNAI1,GNAI3,HRH1,IL18,IL1A,IL1RN,ITGA1,ITGA2,ITGA5,ITGA6,ITGB1,JAM3,MMP14,MMP15,MMP16,MMP17,MMP2,MMP25,MMP28,MSN,MYH10,MYH11,MYH14,MYH8,MYH9,MYL1,MYL2,MYL4,OPN1SW,PECAM1,PODXL,PODXL2,RDX,SELP,VCAM1
647	Granulocyte Adhesion and Diapedesis	0	0.532	C5,CCL19,CCL20,CCL5,CLDN10,CLDN12,CLDN14,CLDN15,CLDN19,CLDN8,CX3CL1,CXCL10,CXCL12,CXCL14,CXCL9,CXCR2,CXCR4,EZR,GLG1,GNAI1,GNAI3,HRH1,HRH2,IL18,IL1A,IL1RAP,IL1RAPL1,IL1RAPL2,IL1RL1,IL1RL2,IL1RN,ITGA1,ITGA2,ITGA5,ITGA6,ITGB1,ITGB3,JAM3,MMP14,MMP15,MMP16,MMP17,MMP2,MMP25,MMP28,MSN,NGFR,OPN1SW,PECAM1,RDX,SDC1,SDC2,SDC3,SELP,THY1,TNFRSF11B,TNFRSF1B,VCAM1
648	Oxidative Phosphorylation	0	0.424	ATP5F1C,ATP5F1D,ATP5MC3,ATP5MG,ATP5PF,ATP5PO,ATPAF2,COX17,COX5A,COX6A1,COX6C,COX7A2,COX7A2L,COX7B,COX8A,CYB5A,CYC1,CYCS,NDUFA10,NDUFA2,NDUFA5,NDUFA8,NDUFA9,NDUFB4,NDUFS2,NDUFS3,NDUFS4,NDUFS7,NDUFS8,NDUFV2,SDHA,SDHB,UQCR11,UQCRC2,UQCRFS1,UQCRQ
649	BER pathway	0	0.556	OGG1,PCNA,PNKP,POLB,POLG
650	Toll-like Receptor Signaling	0	0.545	CHUK,IKBKB,IKBKG,IL12B,IL18,IL1A,IL1RL1,IL1RN,IRAK2,IRAK4,JUN,LY96,MAP2K3,MAP2K4,MAP3K1,MAP3K7,MAP4K4,MAPK1,MAPK13,MAPK14,MAPK8,NFKB1,NFKBIA,PPARA,RELA,RPS27A,TAB2,TIRAP,TLR1,TLR2,TLR5,TNFAIP3,TOLLIP,TRAF1,UBA52,UBC
651	Serotonin Receptor Signaling	0	0.564	ADCY10,ADCY2,ADCY5,ADCY6,ADCY7,ADCY8,ADCY9,DDC,GCH1,HTR2A,HTR2B,HTR2C,HTR3D,HTR4,MAOA,MAOB,PTS,SLC18A1,SLC6A4,SPR,TPH1,TPH2
652	cAMP-mediated signaling	0	0.585	ADCY10,ADCY2,ADCY5,ADCY6,ADCY7,ADCY8,ADCY9,ADORA1,ADORA2B,ADRA2B,ADRB1,ADRB2,AGTR2,AKAP1,AKAP10,AKAP11,AKAP12,AKAP13,AKAP3,AKAP6,AKAP7,ATF2,AVPR2,BRAF,CALM1 (includes others),CAMK1D,CAMK1G,CAMK2B,CAMK2D,CAMK2G,CCR4,CHRM2,CHRM3,CHRM5,CNGA1,CNGA3,CNGB1,CNGB3,CNR1,CREB5,CREM,CRHR1,CXCR2,DRD4,DUSP1,DUSP4,DUSP6,ENPP6,FICD,GABBR1,GABBR2,GDE1,GDPD1,GNAI1,GNAI3,GNAL,GNAO1,GNAS,GPER1,GRM3,GRM4,GRM6,GRM7,G…
653	p38 MAPK Signaling	0	0.552	ATF1,ATF2,CREB5,DAXX,DUSP1,DUSP10,EEF2K,FAS,FASLG,H3-3A/H3-3B,HMGN1,IL18,IL1A,IL1RAP,IL1RAPL1,IL1RAPL2,IL1RL1,IL1RL2,IL1RN,IRAK2,IRAK4,MAP2K3,MAP2K4,MAP3K5,MAP3K7,MAPK13,MAPK14,MAPKAPK2,MAPKAPK3,MAPKAPK5,MAPT,MEF2A,MEF2C,MEF2D,MKNK1,MKNK2,MYC,PLA2G4A,PLA2G4E,PLA2G4F,PLA2G6,RPS6KA2,RPS6KA3,RPS6KA5,RPS6KA6,STAT1,TAB2,TGFBR1,TGFBR2,TIFA,TNFRSF1B,TRADD,TRAF2
654	Inflammasome pathway	0	0.5	CASP8,CTSB,IL18,NAIP,NEK7,NFKB1,NLRC4,PANX1
655	Th1 Pathway	0	0.59	CCR5,CD247,CD40LG,CD80,CXCR3,DLL1,DLL4,GATA3,GRB2,HLA-A,HLA-DMB,HLA-DQA1,HLA-DQB1,HLA-DRB5,ICOS,IFNAR1,IFNGR2,IL12B,IL12RB2,IL18,IL18R1,IL4,IRF1,JAK2,mir-21,mir-29,NCSTN,NFATC2,NFATC3,NFATC4,NFKB1,NOTCH1,NOTCH2,NOTCH3,NOTCH4,PIK3C2A,PIK3C3,PIK3CA,PIK3CB,PIK3CD,PIK3R1,PIK3R3,PRKCQ,PSEN1,PSENEN,SOCS1,STAT1,STAT3,TNFSF11
656	Neuroinflammation Signaling Pathway	0	0.568	ACVR1,ACVR2A,AGER,AKT1,AKT2,AKT3,APP,ATF2,B2M,BACE1,BACE2,BCL2,BDNF,BIRC2,BIRC6,BMPR2,CASP3,CASP8,CCL5,CD80,CFLAR,CHUK,CREB5,CSF1R,CTNNB1,CX3CL1,CXCL10,CXCL12,CYBB,FAS,FASLG,FZD1,GABBR1,GABBR2,GABRA1,GABRA2,GABRA3,GABRA4,GABRB1,GABRB3,GABRD,GABRG3,GABRR2,GAD1,GAD2,GLS,GLUL,GRIA1,GRIN1,GRIN2A,GRIN2B,GRIN2D,GRIN3B,GSK3B,HLA-A,HLA-C,HLA-DMB,HLA-DQA1,HLA-DQB1,HLA-DRB5,HLA-E,HMGB1,IDE,IFNGR2,IKBKB,IKB…
657	Th17 Activation Pathway	0	0.522	CCL20,FOXP3,HIF1A,HSP90AA1,HSP90AB1,HSP90B1,IL12B,IL12RB2,IL17F,IRAK2,IRAK4,IRF4,JAK2,MTOR,NFAT5,NFATC2,NFATC3,NFATC4,NFKB1,PTGER2,RELA,RORA,RUNX1,STAT3
658	SPINK1 Pancreatic Cancer Pathway	0	0.4	CELA1,CPA6,CPD,CPE,CPM,CPQ,CTRC,CTSB,F2RL1,KLK7,SMAD2,SMAD3,TGFBR1,TGFBR2
659	NER Pathway	0	0.543	CCNH,CETN2,COPS5,COPS6,COPS7A,COPS8,ERCC1,ERCC2,ERCC3,ERCC6,ERCC8,GPS1,GTF2H1,GTF2H4,GTF2H5,H3-3A/H3-3B,HMGN1,PCNA,POLA2,POLK,POLR2D,POLR2E,POLR2F,POLR2G,POLR2H,POLR2K,PRIM2,RAD23B,RFC3,RFC4,RNF111,RPA1,RPA2,RPA3,TOP2A,TOP2B,UBE2I,XPC
660	Apelin Cardiac Fibroblast Signaling Pathway	0	0.55	AKT1,AKT2,AKT3,ANGPT2,APLN,CCN2,PRKAA1,PRKAB1,PRKAG1,PRKAG2,SPHK1
661	Systemic Lupus Erythematosus In B Cell Signaling Pathway	0	0.572	AKT1,AKT2,AKT3,BCL10,BCL2,BCL2L1,BCL2L11,BTK,CALM1 (includes others),CCND1,CCND2,CCND3,CD40LG,CSK,CTNNB1,FASLG,FOXG1,FOXO1,FOXO3,FYN,GAB1,GRB2,GSK3B,IFIH1,IFNAR1,IFNAR2,IFNGR2,IL11,IL12B,IL15,IL17F,IL18,IL1A,IL4,IL5,IL6ST,INPP5B,INPP5D,INPP5F,IRAK4,IRF5,IRF7,ISG15,JAK2,JUN,KRAS,LILRB3,LYN,MALT1,MAP2K1,MAP2K2,MAP3K7,MAP4K4,MAPK1,MAVS,MCL1,MRAS,MTOR,MYC,NFAT5,NFATC2,NFATC3,NFATC4,NFKB1,OCRL,PDPK1,P…
662	Necroptosis Signaling Pathway	0	0.579	BIRC2,CAMK2B,CAMK2D,CAMK2G,CAPN10,CAPN5,CAPN9,CAPNS1,CASP8,CFLAR,CHUK,CYBB,CYLD,DAPK1,DNM1L,FAS,FASLG,GLUD1,GLUL,IFNAR1,IKBKB,IKBKG,MAP3K7,MDM2,MERTK,NGFR,PELI1,PGAM5,PLA2G4A,PLA2G4E,PLA2G4F,PLA2G6,PPID,PPP3CA,PPP3CC,PPP3R1,PYGL,RB1,RBCK1,RBL1,SHARPIN,SLC25A10,SLC25A13,SLC25A4,STAT1,TAB2,TIMM17A,TIMM17B,TIMM22,TIMM44,TIMM8A,TIMM8B,TIMM9,TNFRSF11B,TNFRSF1B,TNIP1,TOMM34,TOMM40L,TRADD,TRAF2,TRPM7,TS…
663	Kinetochore Metaphase Signaling Pathway	0	0.581	ANAPC13,ANAPC4,ANAPC5,ARPP19,BUB1B,BUB3,CDC23,CDC27,CDCA8,CDK1,CENPA,CENPE,CENPK,CENPP,ENSA,H2AX,KNL1,MACROH2A1,MAD2L2,NDC80,PPP1CA,PPP1CB,PPP1R10,PPP1R12A,PPP1R14C,PPP2R5A,PPP2R5E,PTTG1,RAD21,SKA2,SMC1A,SPC25,SPDL1,STAG1,STAG2,STAG3
664	Coronavirus Pathogenesis Pathway	0	0.574	ABL1,ACE,ADAM17,AGT,BAX,BCL2,BCL2L11,CASP3,CASP8,CASP9,CCL5,CCND1,CDK4,CHUK,E2F6,E2F8,EEF1A1,EIF2A,EIF4E,FASLG,IFNAR1,IFNAR2,IKBKB,IRF7,JUN,KPNB1,MAP2K4,MAPK1,MAPK10,MAPK13,MAPK14,MAPK8,MAPK9,MAVS,NFKB1,NFKBIA,NFKBIE,PA2G4,PTGS2,RB1,RBL1,RELA,RPS14,RPS15,RPS15A,RPS16,RPS19,RPS20,RPS24,RPS27A,RPS27L,RPS29,RPS3A,RPS4Y1,RPSA,SIN3A,SMAD3,SMAD4,STAT1,STAT3,TFDP1,TGFBR1,TGFBR2,TNPO1,TRAF3,TRIM25
665	Complement System	0	0.524	C1QA,C1QBP,C1R,C2,C3AR1,C5,C6,CD55,CFD,CFI,SERPING1
666	Eicosanoid Signaling	0	0.426	ABHD3,ALOX12,ALOX12B,ALOX5,ALOX5AP,HPGDS,LTA4H,LTB4R2,PLA2G4A,PLA2G4E,PLA2G4F,PLA2G6,PLA2G7,PLA2R1,PTGER2,PTGER3,PTGES2,PTGIS,PTGS1,PTGS2
