# Supplementary material for: High glucose alters the DNA methylation pattern of neurodevelopment associated genes in human neural progenitor cells in vitro
Source: Sci Rep. 2020 Sep 24;10:15676. doi: 10.1038/s41598-020-72485-7 (PMC7518427; doi:10.1038/s41598-020-72485-7)
Supplement: Supplementary file 7 — Supplementary Dataset S6. [file 41598_2020_72485_MOESM7_ESM.xlsx]

## Sheet: SLIT1
Supplementary Dataset S6: (a)List of probes from hNPCs exposed to HG for SLIT1 gene
Probe name	Estimate difference	p value	PG1_β value	PG2_β value	PG3_β value	PG4_β value	HG1_β value	HG2_β value	HG3_β value	HG4_β value	chr	pos	strand	AddressA	AddressB	ProbeSeqA	ProbeSeqB	Type	NextBase	Color	Probe_rs	Probe_maf	CpG_rs	CpG_maf	SBE_rs	SBE_maf	Islands_Name	Relation_to_Island	Forward_Sequence	SourceSeq	UCSC_RefGene_Name	UCSC_RefGene_Accession	UCSC_RefGene_Group	Phantom4_Enhancers	Phantom5_Enhancers	DMR	X450k_Enhancer	HMM_Island	Regulatory_Feature_Name	Regulatory_Feature_Group	GencodeBasicV12_NAME	GencodeBasicV12_Accession	GencodeBasicV12_Group	GencodeCompV12_NAME	GencodeCompV12_Accession	GencodeCompV12_Group	DNase_Hypersensitivity_NAME	DNase_Hypersensitivity_Evidence_Count	OpenChromatin_NAME
cg23375725	-0.602098	0.00105616	0.561556	0.567167	0.636654	0.629601	0.489648	0.504142	0.501089	0.490072	chr10	98899931	+	63805206		AAAACTAATACRAAAAACRCTAACACATAAATTCTAATAACRAAACACCC		II			NA	NA	NA+119:224	NA	NA	NA		OpenSea	AACATCTCTGGCTCTGACCATGGGGAGGGTGAAAGAGTGGCCCCTGTCTCCCTGCCAAGG[CG]GGTGTCTCGCCACCAGAATTTATGTGCCAGCGTTCCTCGTACCAGCTTTTCCCAGGTTAC	CGGGTGTCTCGCCACCAGAATTTATGTGCCAGCGTTCCTCGTACCAGCTT	SLIT1	NM_003061	Body								ARHGAP19	ENST00000453547.2	3'UTR	ARHGAP19	ENST00000453547.2	3'UTR	chr10:98899925-98900555	3
cg07552544	-0.51259	0.00443338	0.132309	0.121307	0.110452	0.109648	0.102698	0.0873239	0.0834485	0.0723097	chr10	98900495	+	34633230		AAAACACAAAAAATTTATCCCTAAACAAAACCAAAAATACCRAAAAACCC		II			NA	NA	NA	NA	NA	NA		OpenSea	AGGGGGAAATGAGTCATTGCTCAGCGGGCGATGGCTGGGTGGGGGCAGCCCAGGGGAGAA[CG]GGCTCCTCGGCACCTCTGGTTTTGCCCAGGGATAAACCTCCTGTGTCTCTTTACAAATCA	CGGGCTCCTCGGCACCTCTGGTTTTGCCCAGGGATAAACCTCCTGTGTCT	SLIT1	NM_003061	Body				TRUE				ARHGAP19	ENST00000453547.2	3'UTR	ARHGAP19	ENST00000453547.2	3'UTR	chr10:98899925-98900555	3
cg09491962	-0.276003	0.0112006	0.800653	0.802768	0.79285	0.81484	0.771139	0.751029	0.783417	0.776993	chr10	98900771	-	1705829		AACACCCACCAACTACCAATTACRTATATCTATAAACAAATTAACCATCC		II			NA	NA	NA	NA	NA	NA		OpenSea	GGGGACTTCCAGGCACCCACCAGCTGCCAGTTGCGTGTGTCTGTGAGCAGATTAACCATC[CG]AAACACCGCTTGGGTCGGCTTCTTCCCTACTCGCAAGTCCTCCACGGCTCCCTTGTCGGA	CGGATGGTTAATCTGCTCACAGACACACGCAACTGGCAGCTGGTGGGTGC	SLIT1	NM_003061	Body				TRUE	10:98890761-98890846			ARHGAP19	ENST00000453547.2	3'UTR	ARHGAP19	ENST00000453547.2	3'UTR	chr10:98900660-98901075	3
cg09122387	0.224296	0.0125763	0.780014	0.790674	0.780124	0.765469	0.802702	0.808703	0.80452	0.803174	chr10	98855762	-	75803506		TACTACCAACCAAAAACACCCTTTAAATTAAAAAATACAAAATCCCTCCC		II			NA	NA	NA	NA	NA	NA		OpenSea	CCGGAGGCTGATGCTGCCAGCCAAGGGCACCCTTTGAGTTGAGAGGTGCAAGGTCCCTCC[CG]GATCTCACCTGGGGCTGTGCTTCCTCCCCAGTGGCCAAGCAGAGAAAGAATCTCTCACCC	CGGGAGGGACCTTGCACCTCTCAACTCAAAGGGTGCCCTTGGCTGGCAGC	SLIT1	NM_003061	Body				TRUE				ARHGAP19;SLIT1	ENST00000453547.2;ENST00000497714.1	3'UTR;3'UTR	ARHGAP19;SLIT1	ENST00000453547.2;ENST00000497714.1	3'UTR;3'UTR	chr10:98855705-98855935	3
cg05162878	-0.439839	0.0161737	0.895892	0.904075	0.924192	0.891076	0.877777	0.88061	0.884462	0.854905	chr10	98830022	+	86691392		TTCCTTAAAATCATACCTCAAAACAACRCTAAATAAATCATCAATTATAC		II			NA	NA	NA	NA	NA	NA		OpenSea	AGACTGTGAGATGTTTATTGTTTGTTCTTGAAAGCCGCAGTGTTTTGAAGTCATTGGTTA[CG]CACAATTGATGACTCATCCAGCGTTGCTTTGAGGCATGACCCTAAGGAAGGGAGGGGCAT	CGCACAATTGATGACTCATCCAGCGTTGCTTTGAGGCATGACCCTAAGGA	SLIT1	NM_003061	Body								ARHGAP19;SLIT1	ENST00000453547.2;ENST00000497714.1	3'UTR;3'UTR	ARHGAP19;SLIT1	ENST00000453547.2;ENST00000497714.1	3'UTR;3'UTR	chr10:98829805-98830115	3
cg02039344	-0.277197	0.0260373	0.753476	0.709614	0.741662	0.713885	0.681574	0.705832	0.671304	0.702832	chr10	98944210	+	15806238		TTCCTAATATTAAAAAACCACCTTAATAACRTAAAACCATAAAAATCCCC		II			NA	NA	rs952831	0.055764	rs952831	0.055764	chr10:98945062-98946239	N_Shore	CTCTGCGAGCAGTACAAAGGCCCTGCATGTGACCAAAATCTACACACACACAGCCCATTA[CG]GGGACTCTCATGGCCTCACGCTATTAAGGTGGCCCCTTAATACTAGGAATTCACACAGAA	CGGGGACTCTCATGGCCTCACGCTATTAAGGTGGCCCCTTAATACTAGGA	SLIT1;ARHGAP19-SLIT1	NM_003061;NR_037909	Body;Body														chr10:98943905-98944295	3
cg20062116	0.222168	0.0349477	0.814713	0.80408	0.825763	0.810548	0.824009	0.842972	0.827998	0.848465	chr10	98780453	+	74663860		AACTCAAACCCCAAAAACCCTACTAAACACAAACAAATAACTAAATAACC		II			NA	NA	NA	NA	NA	NA		OpenSea	GCTCCACGGCCTCCAGTGTCCTCCCCCCGCTGTACCCCTGCACATAAAGCCCGGCCCCGG[CG]GCCACTCAGCCACCTGTCTGTGCTCAGCAGGGCTTCTGGGGCTTGAGCTGTCAGTCACTC	GCTCAAGCCCCAGAAGCCCTGCTGAGCACAGACAGGTGGCTGAGTGGCCG	SLIT1	NM_003061	Body				TRUE				SLIT1;SLIT1;ARHGAP19	ENST00000371057.1;ENST00000371054.1;ENST00000453547.2	3'UTR;3'UTR;3'UTR	SLIT1;SLIT1;ARHGAP19	ENST00000371057.1;ENST00000371054.1;ENST00000453547.2	3'UTR;3'UTR;3'UTR	chr10:98780325-98780575	3
cg12661092	-0.241653	0.0391752	0.905208	0.886718	0.885543	0.885816	0.863898	0.880498	0.880203	0.869808	chr10	98861029	-	4775375		AAAAAATCACCAAAACCAACTTCCTAACTCCTCTTCCTATTAAATAAAAC		II			NA	NA	NA	NA	NA	NA		OpenSea	GGAGAATAGAGAGGGAGTCACCAGAACCAGCTTCCTGGCTCCTCTTCCTATTGGATGGAG[CG]CTCCTCCCCAGACAACCCAGAACACTGCTGCACTCACGCCCAGGACAACCTCTCGGGGAG	GGGAGTCACCAGAACCAGCTTCCTGGCTCCTCTTCCTATTGGATGGAGCG	SLIT1	NM_003061	Body				TRUE				RP11-453E2.2;ARHGAP19;SLIT1	ENST00000424428.1;ENST00000453547.2;ENST00000497714.1	TSS1500;3'UTR;3'UTR	RP11-453E2.2;ARHGAP19;SLIT1	ENST00000424428.1;ENST00000453547.2;ENST00000497714.1	TSS1500;3'UTR;3'UTR	chr10:98860825-98861275	3
cg18193259	-0.259731	0.0592991	0.889181	0.90111	0.904689	0.878004	0.863768	0.883335	0.866323	0.886534	chr10	98829493	+	18684896	24774145	AAATATCTTTTAACTACCACAACCTCCCACATACACACACCAATCATACA	AAATATCTTTTAACTACCACAACCTCCCACGTACACACACCAATCATACG	I	A	Red	NA	NA	NA	NA	NA	NA		OpenSea	ATGTGCAGAAACCCAGAGACAGGAAGGAACAAGGCAGGCTGGGGGAATCTCATGTGGTTT[CG]TATGACTGGTGTGTGTACGTGGGAGGTTGTGGTAGTTAAAAGACATCCACAAATTCTTTG	GGATGTCTTTTAACTACCACAACCTCCCACGTACACACACCAGTCATACG	SLIT1	NM_003061	Body								ARHGAP19;SLIT1	ENST00000453547.2;ENST00000497714.1	3'UTR;3'UTR	ARHGAP19;SLIT1	ENST00000453547.2;ENST00000497714.1	3'UTR;3'UTR	chr10:98829440-98829630	3
cg00922825	1.13754	0.061444	0.98668	0.989975	0.979251	0.953945	0.993103	0.989642	1	0.990743	chr10	98946790	-	83786523	24701249	AAATAAAAACCTTCATCACCATAAAACATATATAAACATAAATATAAACA	AAATAAAAACCTTCGTCACCGTAAAACATATATAAACGTAAATATAAACG	I	A	Red	NA	NA	NA	NA	NA	NA	chr10:98945062-98946239	S_Shore	TCACACCCGGCTGGGTAGGGACCTTCGTCACCGTAAGGCATGTGTGGACGTGGGTGTGAA[CG]GGACATCCAGGTGGGGAGAGAATTCTCCTCAACCCCAGAAAAGACGAAAGATCTCCTCAA	GGGTAGGGACCTTCGTCACCGTAAGGCATGTGTGGACGTGGGTGTGAACG	SLIT1	NM_003061	TSS1500					10:98936663-98936827			SLIT1;SLIT1;SLIT1	ENST00000371070.4;ENST00000266058.4;ENST00000371057.1	TSS1500;TSS1500;TSS1500	SLIT1;SLIT1;SLIT1;SLIT1;SLIT1	ENST00000314867.5;ENST00000456008.1;ENST00000371070.4;ENST00000266058.4;ENST00000371057.1	TSS1500;TSS1500;TSS1500;TSS1500;TSS1500	chr10:98946705-98946990	3
cg21983482	-0.161918	0.0631713	0.874134	0.873098	0.860607	0.872726	0.860952	0.851241	0.863758	0.851813	chr10	98764495	+	36603133		CAACRAAAACAACRACCACATTACAATTAAACTATACCAAAACCATATAC		II			NA	NA	NA	NA	NA	NA		OpenSea	ATAAGGAAGCCCTACCTGTAGATGGCAGAGCTGGGGTAGCTGCCTGGGTCGTAGCTGACA[CG]CACATGGCCCTGGTACAGCTCAACTGCAATGTGGTCGTTGTCCCCGTTGTACAGAAGGAT	CGCACATGGCCCTGGTACAGCTCAACTGCAATGTGGTCGTTGTCCCCGTT	SLIT1	NM_003061	Body								SLIT1;SLIT1;ARHGAP19	ENST00000371057.1;ENST00000371054.1;ENST00000453547.2	3'UTR;3'UTR;3'UTR	SLIT1;SLIT1;ARHGAP19	ENST00000371057.1;ENST00000371054.1;ENST00000453547.2	3'UTR;3'UTR;3'UTR			chr10:98764486-98765204
cg07844694	-0.301311	0.0651074	0.904225	0.899826	0.901726	0.910766	0.878224	0.871506	0.911355	0.872603	chr10	98946238	+	99652492		CTACCTAAAACACAAACACAAAATTTCCCTTAACCAAAAATTAACACAAC		II			rs3758587	0.194338	NA	NA	NA	NA	chr10:98945062-98946239	Island	GTCAGACCCGTTTCCCCCCATCCCCCGACGGCAGCAGCGGCCTCTCGGCCCCACCCGACT[CG]CTGTGTCAATTCTTGGTTAAGGGAAACCCTGTGCCTGTGCCCCAGGTAGCATCCTCAAGC	CGCTGTGTCAATTCTTGGTTAAGGGAAACCCTGTGCCTGTGCCCCAGGTA	SLIT1	NM_003061	TSS1500					10:98934912-98936580			SLIT1;SLIT1;SLIT1	ENST00000371070.4;ENST00000266058.4;ENST00000371057.1	TSS1500;TSS1500;TSS1500	SLIT1;SLIT1;SLIT1;SLIT1;SLIT1	ENST00000314867.5;ENST00000456008.1;ENST00000371070.4;ENST00000266058.4;ENST00000371057.1	TSS1500;TSS1500;TSS1500;TSS1500;TSS1500	chr10:98946005-98946475	3
cg18440027	-0.293671	0.0776002	0.900328	0.904655	0.910488	0.910948	0.864856	0.886407	0.883192	0.912757	chr10	98795426	+	89642121		AAAAACCTAAAATCCACATACTAAACACATAAATACCACTATAAAATTTC		II			rs57573427	0.215883	NA	NA	NA	NA		OpenSea	CTTTTGATCCATCTGCCATGAGGGTGGCACCAGAGCAATTTCTCTATGACACAAAGCTGA[CG]AAACCCCACAGTGGCACCCATGTGCCTAGCATGTGGACTCCAGGCCCTCTAGCTGGCCAC	AGGGCCTGGAGTCCACATGCTAGGCACATGGGTGCCACTGTGGGGTTTCG	SLIT1	NM_003061	Body								SLIT1;ARHGAP19	ENST00000371054.1;ENST00000453547.2	3'UTR;3'UTR	SLIT1;ARHGAP19	ENST00000371054.1;ENST00000453547.2	3'UTR;3'UTR	chr10:98795305-98795790	3
cg16314733	0.383819	0.0874268	0.917129	0.937204	0.935741	0.936527	0.955382	0.92803	0.941979	0.95824	chr10	98909007	+	29621185	29797866	ACTCAAATAAAAAAAACAAACATCCCACTAAACCAACACAAAAATCTCCA	ACTCAAATAAAAAAAACGAACGTCCCACTAAACCGACACGAAAATCTCCG	I	A	Red	NA	NA	NA	NA	NA	NA		OpenSea	CTGGGCGCATCAGCCCGCTCTGGCGAGCAGATGTCAATCTGAGGCCGGCCGCCCTCTTCC[CG]GAGACTCCCGTGCCGGCCCAGTGGGACGCTCGCCTCTTTCACTTGAGCCTTGACAGCAGG	GCTCAAGTGAAAGAGGCGAGCGTCCCACTGGGCCGGCACGGGAGTCTCCG	SLIT1	NM_003061	Body					10:98898745-98899060			ARHGAP19	ENST00000453547.2	3'UTR	ARHGAP19	ENST00000453547.2	3'UTR			chr10:98908634-98909405
cg09198618	-0.196316	0.0993392	0.935923	0.929827	0.932778	0.919576	0.921178	0.91029	0.926717	0.922369	chr10	98899484	-	9774187		ACTATCCCCTCTAAAAACTAACATATCCAAAAAATTCTCCTAAAAATAAC		II			NA	NA	NA	NA	NA	NA		OpenSea	AGGTAATAAATACTGTCCCCTCTGAGAGCTGACATGTCCAAAGGATTCTCCTAGAAATGG[CG]TGCAGAGTTCCGGGGGCCTGGATGAATAGGAAAACCCTATCTTTGGGTCCCCTACAAGGG	CGCCATTTCTAGGAGAATCCTTTGGACATGTCAGCTCTCAGAGGGGACAG	SLIT1	NM_003061	Body								ARHGAP19	ENST00000453547.2	3'UTR	ARHGAP19	ENST00000453547.2	3'UTR	chr10:98899245-98899535	3
cg12833859	-0.115925	0.100392	0.86603	0.868174	0.87415	0.869244	0.858468	0.858506	0.859727	0.863382	chr10	98932877	+	24656567		AATATCTAAAATCACCCAACTTCTCACTTAACAACTTAAACCCTAAAAAC		II			NA	NA	NA	NA	NA	NA		OpenSea	CCTCCTCTCTTCCAGGTCCTTCCATTCTCATAAGTGAGCCCAATATGAGCAAGGAAATAG[CG]TCCTTAGGGTCCAAGCTGCTAAGTGAGAAGCTGGGTGATTCCAGACACCCTCAGGAGGAA	GTGTCTGGAATCACCCAGCTTCTCACTTAGCAGCTTGGACCCTAAGGACG	SLIT1;ARHGAP19-SLIT1	NM_003061;NR_037909	Body;Body														chr10:98932845-98933055	3
cg01350169	-0.227195	0.102832	0.900965	0.871665	0.886543	0.878255	0.866165	0.875604	0.847941	0.879563	chr10	98862384	-	75690879		ACAAAATATATATATAACATACTACCATAATCACTCTATAATAATATCAC		II			NA	NA	NA	NA	NA	NA		OpenSea	GACTGTCCTTCACAGGATGTGTGTGTGACATGCTGCCATGATCACTCTGTAATAGTGTCA[CG]GGGTGGATGGGGGAGGCCTGGCTCAGCAGCAGCTCAGGGTACTGAGTCGTAGATGACAGC	CAGGATGTGTGTGTGACATGCTGCCATGATCACTCTGTAATAGTGTCACG	SLIT1	NM_003061	Body								RP11-453E2.2;SLIT1;ARHGAP19	ENST00000424428.1;ENST00000497714.1;ENST00000453547.2	TSS200;TSS200;3'UTR	RP11-453E2.2;SLIT1;ARHGAP19	ENST00000424428.1;ENST00000497714.1;ENST00000453547.2	TSS200;TSS200;3'UTR	chr10:98862245-98862515	3
cg08972701	-0.349965	0.104119	0.937068	0.923613	0.907598	0.909734	0.902647	0.900865	0.872757	0.921182	chr10	98765295	-	92708199		CCCATCTCCTTAAACTCAACAACTAATTCAAAAATAAACATATAACTAAC		II			NA	NA	NA	NA	NA	NA		OpenSea	AGTCACACTGCCCCATCTCCTTGGACTCAGCAGCTGGTTCAGAGATGGGCATGTGACTAA[CG]CCAGGCCAATCAGAGATCTTCCTTGAGCTGACCGAATTAGAGCTGGCAAGGAAGAGCCTT	CCATCTCCTTGGACTCAGCAGCTGGTTCAGAGATGGGCATGTGACTAACG	SLIT1	NM_003061	Body								SLIT1;SLIT1;ARHGAP19	ENST00000371057.1;ENST00000371054.1;ENST00000453547.2	3'UTR;3'UTR;3'UTR	SLIT1;SLIT1;ARHGAP19	ENST00000371057.1;ENST00000371054.1;ENST00000453547.2	3'UTR;3'UTR;3'UTR	chr10:98764585-98765335	3
cg13525013	-0.148747	0.104605	0.901172	0.904532	0.909787	0.904978	0.887996	0.890711	0.900966	0.903339	chr10	98908962	-	74749860		AACACCAAAACTATATCTAAAACATTCATCCATACTAAACRCATCAACCC		II			NA	NA	NA	NA	NA	NA		OpenSea	GCCCACAGCCAGGCACCAGGGCTGTGTCTAGGACATTCATCCATGCTGGGCGCATCAGCC[CG]CTCTGGCGAGCAGATGTCAATCTGAGGCCGGCCGCCCTCTTCCCGGAGACTCCCGTGCCG	CGGGCTGATGCGCCCAGCATGGATGAATGTCCTAGACACAGCCCTGGTGC	SLIT1	NM_003061	Body					10:98898745-98899060			ARHGAP19	ENST00000453547.2	3'UTR	ARHGAP19	ENST00000453547.2	3'UTR			chr10:98908634-98909405
cg16710437	-0.315485	0.107238	0.926802	0.933675	0.954098	0.941267	0.927963	0.922452	0.938402	0.913837	chr10	98876906	+	8766419		ATATCCCTAAAACTTCTCTTCATATCAAATATTTTTCTAAATCTCTACTC		II			rs2636788	0.229167	NA	NA	NA	NA		OpenSea	TTCATAGAGAGAGGAGAAAATGAAATCAGAAAAAAAAGCAATTTTTTCTCTGTGTTTCTA[CG]AGCAGAGACTTAGAAAAACACTTGACATGAAGAGAAGTTCCAGGGACATGAGTTCTGACA	CGAGCAGAGACTTAGAAAAACACTTGACATGAAGAGAAGTTCCAGGGACA	SLIT1	NM_003061	Body								ARHGAP19	ENST00000453547.2	3'UTR	ARHGAP19	ENST00000453547.2	3'UTR
cg09479785	0.176304	0.110704	0.87366	0.891826	0.897233	0.895141	0.909834	0.899408	0.895688	0.899421	chr10	98758583	-	97779908		AAAAAAACCTTAAACTCACATAATACTCCCTAAAAACAAACATACCAACC		II			NA	NA	NA	NA	NA	NA		OpenSea	TGGGGCCGGTCAGGGGAGCCTTAAGCTCACATGGTGCTCCCTAGGAACAAACATGCCAGC[CG]CTCACCTCCCAGCCCCATGGCGCCAGGTGAGGGGTGAGCATCACCTGTCTACAGGTGTCC	CGGCTGGCATGTTTGTTCCTAGGGAGCACCATGTGAGCTTAAGGCTCCCC	SLIT1	NM_003061	3'UTR								SLIT1;SLIT1;SLIT1;ARHGAP19	ENST00000266058.4;ENST00000371057.1;ENST00000371054.1;ENST00000453547.2	3'UTR;3'UTR;3'UTR;3'UTR	SLIT1;SLIT1;SLIT1;SLIT1;ARHGAP19	ENST00000266058.4;ENST00000494968.1;ENST00000371057.1;ENST00000371054.1;ENST00000453547.2	3'UTR;TSS200;3'UTR;3'UTR;3'UTR	chr10:98758085-98759115	3
cg17491643	-0.242766	0.129667	0.946955	0.934123	0.945118	0.955874	0.936439	0.931917	0.946115	0.93153	chr10	98869077	+	8727342		TCTCAAAACACTCTCTACTCATTACAAATAAAAATACRAACATCATTATC		II			NA	NA	NA	NA	NA	NA		OpenSea	AGCTTAGCACAATACCTGACACTTAGTAAGTCACAATAAATACAATGGATTTGTTTTTAG[CG]ATAATGATGCCCGCACTCCTATCTGTAATGAGTAGAGAGTGCTCTGAGACCATCTGCAAC	CTCAGAGCACTCTCTACTCATTACAGATAGGAGTGCGGGCATCATTATCG	SLIT1	NM_003061	Body								ARHGAP19	ENST00000453547.2	3'UTR	ARHGAP19	ENST00000453547.2	3'UTR	chr10:98869065-98869595	3
cg07005799	-0.281192	0.140281	0.942632	0.962902	0.95272	0.958077	0.946077	0.955095	0.945096	0.933427	chr10	98847767	-	45660858		CCCCCRAAACCTACTACATCAAAATCTACCTTTAATAAAACRATTTATAC		II			NA	NA	NA	NA	NA	NA		OpenSea	ATCGCACCCAGCCCCCGAGACCTGCTGCATCAGAATCTGCCTTTAATAAGGCGATTTGTG[CG]TGCATTCGAGTGGCACAGCACTGGATAAGAGAGTGGTTCTCAAACTCAGCTGCACACTGG	CGCACAAATCGCCTTATTAAAGGCAGATTCTGATGCAGCAGGTCTCGGGG	SLIT1	NM_003061	Body				TRUE				ARHGAP19;SLIT1	ENST00000453547.2;ENST00000497714.1	3'UTR;3'UTR	ARHGAP19;SLIT1	ENST00000453547.2;ENST00000497714.1	3'UTR;3'UTR
cg13403232	-0.853178	0.147416	0.990371	1	0.99389	0.996016	0.98735	0.995287	0.979465	0.987728	chr10	98802990	+	29652280	37621851	TAAAAATACTAAATCTTCATAATTTACTAAAACATAAATTCCACATTTCA	TAAAAATACTAAATCTTCGTAATTTACTAAAACGTAAATTCCACATTTCG	I	A	Red	NA	NA	NA	NA	NA	NA	chr10:98803065-98803434	N_Shore	TGTCTCCCAGACCACCACCCATCACCAAGAGGACCGGCTCTGAGGACCGGAGGGAGACTT[CG]AAATGTGGAACCCACGTTTCAGCAAACCACGAAGACCCAGCACCCCCAGGGTGAGCTCTT	TGGGGGTGCTGGGTCTTCGTGGTTTGCTGAAACGTGGGTTCCACATTTCG	SLIT1	NM_003061	Body					10:98792980-98793379			SLIT1;ARHGAP19	ENST00000371054.1;ENST00000453547.2	3'UTR;3'UTR	SLIT1;ARHGAP19	ENST00000371054.1;ENST00000453547.2	3'UTR;3'UTR	chr10:98802885-98803270	3
cg07865216	-0.149932	0.168653	0.753545	0.758383	0.735956	0.748343	0.726669	0.717787	0.709033	0.761079	chr10	98910008	-	61653989		CTAACTCAATTCTACAATTCTACTACCTAACATAAATACRTCACAATAAC		II			NA	NA	NA	NA	NA	NA		OpenSea	TCGGGGCATGGCTGGCTCAGTTCTGCAGTTCTGCTGCCTGGCATGGATGCGTCACAATAG[CG]AGGTCACCTTCTTGCCTTGGGTAATTTCCCTCAGAGGCAAAACAGATCCATTTTTAACAG	CGCTATTGTGACGCATCCATGCCAGGCAGCAGAACTGCAGAACTGAGCCA	SLIT1	NM_003061	Body				TRUE		10:98909961-98910158	Unclassified_Cell_type_specific	ARHGAP19	ENST00000453547.2	3'UTR	ARHGAP19	ENST00000453547.2	3'UTR	chr10:98909845-98910250	3
cg08143297	0.0975158	0.182918	0.366375	0.369457	0.386794	0.377442	0.389018	0.396789	0.398259	0.379851	chr10	98856553	-	3745926		RATTTTCTCACTTCTAATAACCACATTTTCTCTCTCAAAAATCAAAACAC		II			NA	NA	NA	NA	NA	NA		OpenSea	CAGGGGCCAGCGGTTTTCTCACTTCTAGTAACCACATTTTCTCTCTCAAGAATCAGGGCA[CG]TGGTGTGATTTAGAAATGCCTGGGTGTGAAAAGACTCATAGAGGCAGAAAAATTAAATCC	CGTGCCCTGATTCTTGAGAGAGAAAATGTGGTTACTAGAAGTGAGAAAAC	SLIT1	NM_003061	Body				TRUE				ARHGAP19;SLIT1	ENST00000453547.2;ENST00000497714.1	3'UTR;3'UTR	ARHGAP19;SLIT1	ENST00000453547.2;ENST00000497714.1	3'UTR;3'UTR	chr10:98856065-98856615	3
cg27192088	1.51252	0.188931	0.0351993	0.00352578	0.00339367	0	0.0187946	0.0326739	0.0507893	0.00635654	chr10	98945775	+	23645522	46707184	TAATAAATAACTACCAAATAAAAACAAACACACAAATATATATATAATCA	TAATAAATAACTACCGAATAAAAACGAACGCGCGAATATATATATAATCG	I	T	Red	NA	NA	NA	NA	NA	NA	chr10:98945062-98946239	Island	AGGAAAATGGGCAGGCCCCGCGCGCGCACGCACCCTGCGCACACACCACACACACACACA[CG]ATCACACACACACCCGCGCGCTCGCTCCCACCCGGCAGTCATCCATCAATCGAAAAGCAC	TGATGGATGACTGCCGGGTGGGAGCGAGCGCGCGGGTGTGTGTGTGATCG	SLIT1	NM_003061	TSS200	high-CpG:98935547-98935825		DMR		10:98934912-98936580			SLIT1;SLIT1;SLIT1	ENST00000266058.4;ENST00000371057.1;ENST00000371070.4	TSS200;TSS200;TSS1500	SLIT1;SLIT1;SLIT1;SLIT1;SLIT1	ENST00000314867.5;ENST00000266058.4;ENST00000371057.1;ENST00000456008.1;ENST00000371070.4	TSS1500;TSS200;TSS200;TSS1500;TSS1500	chr10:98945005-98945815	3
cg00852548	-0.193794	0.199533	0.925034	0.934376	0.917758	0.903185	0.921357	0.905906	0.906426	0.907249	chr10	98898335	-	93650309		TTAAAAATCATCAATACATAAATTCCAAACCTTACTTACACAAATTTCCC		II			NA	NA	NA	NA	NA	NA		OpenSea	GAAAGATGCTATTAAAAATCATCAATACATGAGTTCCAGGCCTTGCTTACACAAGTTTCC[CG]TAAGGATCTGCTCAAAATTATTTCCTGTCCTTTGTTTCCTATAAACGCAGTTGTGATTTG	CGGGAAACTTGTGTAAGCAAGGCCTGGAACTCATGTATTGATGATTTTTA	SLIT1	NM_003061	Body								ARHGAP19	ENST00000453547.2	3'UTR	ARHGAP19	ENST00000453547.2	3'UTR
cg22985611	0.13691	0.216977	0.905553	0.909324	0.899453	0.890253	0.906045	0.917553	0.913934	0.899485	chr10	98925160	-	52724238		CATAAAAACACCAATATTATCATCTAATAACACTAACTCCTACRAATACC		II			NA	NA	NA	NA	NA	NA		OpenSea	GCAAAGGTCCCCATGGGGACACCAGTGTTATCATCTGGTGGCACTGGCTCCTGCGAGTGC[CG]TATTCTAAGCAGGAGACAGCAGAGAGGGCCGTACAATTTTAAAGGACTGAGGAAGCGGGA	CGGCACTCGCAGGAGCCAGTGCCACCAGATGATAACACTGGTGTCCCCAT	SLIT1;ARHGAP19-SLIT1	NM_003061;NR_037909	Body;Body											SLIT1	ENST00000475285.1	TSS1500			chr10:98925160-98925910
cg08980711	-0.096386	0.219622	0.590882	0.590687	0.580876	0.603206	0.560145	0.591238	0.581926	0.567307	chr10	98945025	-	97786879		CRAAATACAAAATACAAAATACAAATATAAAAACRAAAACTAACAACCCC		II			NA	NA	NA	NA	NA	NA	chr10:98945062-98946239	N_Shore	GCCTGAGGGTGCGGAGTGCAGGGTGCAGGGTGCAGGTGTGAGGACGGAAGCTGACAACCC[CG]CCGAGGGCCCTTTGAATCCCAGGGATGGGGAAACCACGGCGCTCCTGGCTCCTGGCTCGG	GGAGTGCAGGGTGCAGGGTGCAGGTGTGAGGACGGAAGCTGACAACCCCG	SLIT1	NM_003061	Body					10:98934912-98936580									chr10:98945005-98945815	3
cg18795469	0.726524	0.225223	0.00883576	0.0394495	0.0177596	0.0549489	0.0299587	0.034472	0.0496614	0.0476835	chr10	98945793	+	12750852	72802926	AAATATATACTTTTCAATTAATAAATAACTACCAAATAAAAACAAACACA	AAATATATACTTTTCGATTAATAAATAACTACCGAATAAAAACGAACGCG	I	C	Grn	NA	NA	NA	NA	NA	NA	chr10:98945062-98946239	Island	CGCGCGCGCACGCACCCTGCGCACACACCACACACACACACACGATCACACACACACCCG[CG]CGCTCGCTCCCACCCGGCAGTCATCCATCAATCGAAAAGCACACATCCAGGGCCAGGCTC	GGATGTGTGCTTTTCGATTGATGGATGACTGCCGGGTGGGAGCGAGCGCG	SLIT1	NM_003061	TSS200	high-CpG:98935547-98935825				10:98934912-98936580			SLIT1;SLIT1;SLIT1	ENST00000266058.4;ENST00000371057.1;ENST00000371070.4	TSS200;TSS200;TSS1500	SLIT1;SLIT1;SLIT1;SLIT1;SLIT1	ENST00000314867.5;ENST00000266058.4;ENST00000371057.1;ENST00000456008.1;ENST00000371070.4	TSS1500;TSS200;TSS200;TSS1500;TSS1500	chr10:98945005-98945815	3
cg23685759	-0.134948	0.226815	0.269816	0.241284	0.243241	0.260232	0.222837	0.266841	0.220735	0.236168	chr10	98945131	+	73722165	19690969	AACACAATTCCAAACTTAAAAATAAAAACAAAACCATTAAAACCCATCCA	AACGCAATTCCGAACTTAAAAATAAAAACAAAACCATTAAAACCCGTCCG	I	A	Red	NA	NA	NA	NA	NA	NA	chr10:98945062-98946239	Island	CTGGCTCCTGGCTCGGGAAAGACCCCGGCAGGCACTGACCCGTCTGTGGGCTGCGGAGCC[CG]GACGGGCCCCAATGGTCCTGCCCCCACCCCCAAGTCCGGAATTGCGTCTGGGTGGGAGGG	GACGCAATTCCGGACTTGGGGGTGGGGGCAGGACCATTGGGGCCCGTCCG	SLIT1	NM_003061	Body			DMR		10:98934912-98936580									chr10:98945005-98945815	3
cg08967026	-0.131169	0.22854	0.932311	0.927664	0.931264	0.924652	0.918792	0.933175	0.913411	0.924519	chr10	98784186	+	19703868		CTCTCTTTTCTAAACTATATTATTCCCTCAACACCTCTTTTAAATCATAC		II			NA	NA	NA	NA	NA	NA		OpenSea	GGGGGTCACTTCATGTTTCAATAAAGAGCCTGCAACCTAGAGGGAGAAGACAGACAAGCA[CG]CATGACCTAAAAGAGGTGCTGAGGGAACAACACAGCTCAGAAAAGAGAGCAGGTTCGACC	CGCATGACCTAAAAGAGGTGCTGAGGGAACAACACAGCTCAGAAAAGAGA	SLIT1	NM_003061	Body								SLIT1;SLIT1;ARHGAP19	ENST00000371057.1;ENST00000371054.1;ENST00000453547.2	3'UTR;3'UTR;3'UTR	SLIT1;SLIT1;ARHGAP19	ENST00000371057.1;ENST00000371054.1;ENST00000453547.2	3'UTR;3'UTR;3'UTR	chr10:98783620-98784355	3
cg16529943	-0.142864	0.229848	0.738774	0.782128	0.750424	0.7227	0.735671	0.712463	0.731167	0.740557	chr10	98896466	+	10745290		ACACCRACAATATACCTTCAAATCTTACAAACTCTATAATTAAAAACTTC		II			NA	NA	NA	NA	NA	NA		OpenSea	GACTGGGTCCTCCCTGAAAGCCAGGAAATGGGCAGAAATGAGTGATCCTTCCACGTTTAA[CG]AAGCTCCTAATTACAGAGCTTGCAAGATTTGAAGGCATACTGTCGGTGTGTAGGAGGCAA	CGAAGCTCCTAATTACAGAGCTTGCAAGATTTGAAGGCATACTGTCGGTG	SLIT1	NM_003061	Body						10:98896357-98896720	Unclassified_Cell_type_specific	ARHGAP19	ENST00000453547.2	3'UTR	ARHGAP19	ENST00000453547.2	3'UTR	chr10:98896305-98896735	3
cg12295046	0.113493	0.236251	0.626006	0.614665	0.594585	0.616915	0.627411	0.635377	0.605687	0.657119	chr10	98863678	+	56726197		CAACAAATAATTACTACATAAATAACTATTCTACAATCTACACTCCCRCC		II			NA	NA	NA	NA	NA	NA		OpenSea	ACTTGACCTTCAACTTGGTTTCCTTGTCTGCAAGATGAGGATGATGACAGGCAACTCCCA[CG]GCGGGAGTGCAGACTGCAGAACAGTCACTCATGCAGTAACTACCTGCTGAGCACCCCTGT	CGGCGGGAGTGCAGACTGCAGAACAGTCACTCATGCAGTAACTACCTGCT	SLIT1	NM_003061	Body								SLIT1;ARHGAP19	ENST00000497714.1;ENST00000453547.2	TSS1500;3'UTR	SLIT1;ARHGAP19	ENST00000497714.1;ENST00000453547.2	TSS1500;3'UTR
cg09913782	0.217433	0.258966	0.916854	0.928082	0.916054	0.921203	0.937201	0.927218	0.906716	0.947232	chr10	98803730	+	87767972		AACTAATCCATCTCTAAAAAAACAAACAAATACCAAAACTAAAATAATCC		II			NA	NA	NA	NA	NA	NA	chr10:98803065-98803434	S_Shore	CTGCCCACCGAGTCATGCTCGAACTCCTTACTGTGACCTGAGACCATGTCTACCCAGACC[CG]GACCATCTCAGCCCTGGCACCTGCCTGCCTCCCTAGAGATGGACCAGCCCTCAGCCTGCT	GCTGGTCCATCTCTAGGGAGGCAGGCAGGTGCCAGGGCTGAGATGGTCCG	SLIT1	NM_003061	Body								SLIT1;ARHGAP19	ENST00000371054.1;ENST00000453547.2	3'UTR;3'UTR	SLIT1;ARHGAP19	ENST00000371054.1;ENST00000453547.2	3'UTR;3'UTR			chr10:98803341-98803812
cg15460841	-0.107488	0.261948	0.873523	0.870769	0.878326	0.857571	0.867535	0.849432	0.859332	0.869317	chr10	98862901	-	76806827		AACTTCACTCATACAAATAAAACCRTATAAACAACTCTCCAATAACAAAC		II			NA	NA	NA	NA	NA	NA		OpenSea	AACTGATGAGCAGCTTCACTCATGCAGGTGAGACCGTATGGGCAGCTCTCCAATAGCAAG[CG]TTCAGCAGGGATAGGTGCGAGTACATCAGGGAGTCCAAGAGAGGGCTGGCTGCATGCCTG	CGCTTGCTATTGGAGAGCTGCCCATACGGTCTCACCTGCATGAGTGAAGC	SLIT1-AS1;SLIT1	NR_038330;NM_003061	Body;Body								RP11-453E2.2;SLIT1;ARHGAP19	ENST00000424428.1;ENST00000497714.1;ENST00000453547.2	5'UTR;TSS1500;3'UTR	RP11-453E2.2;SLIT1;ARHGAP19	ENST00000424428.1;ENST00000497714.1;ENST00000453547.2	5'UTR;TSS1500;3'UTR	chr10:98862620-98862955	3
cg26164234	-0.176506	0.300535	0.919387	0.90941	0.921476	0.898109	0.925501	0.893151	0.8921	0.894241	chr10	98946778	-	90711533		CTCACACCCRACTAAATAAAAACCTTCRTCACCRTAAAACATATATAAAC		II			NA	NA	NA	NA	NA	NA	chr10:98945062-98946239	S_Shore	CAGACCCAGGCCTCACACCCGGCTGGGTAGGGACCTTCGTCACCGTAAGGCATGTGTGGA[CG]TGGGTGTGAACGGGACATCCAGGTGGGGAGAGAATTCTCCTCAACCCCAGAAAAGACGAA	TCACACCCGGCTGGGTAGGGACCTTCGTCACCGTAAGGCATGTGTGGACG	SLIT1	NM_003061	TSS1500					10:98936663-98936827			SLIT1;SLIT1;SLIT1	ENST00000371070.4;ENST00000266058.4;ENST00000371057.1	TSS1500;TSS1500;TSS1500	SLIT1;SLIT1;SLIT1;SLIT1;SLIT1	ENST00000314867.5;ENST00000456008.1;ENST00000371070.4;ENST00000266058.4;ENST00000371057.1	TSS1500;TSS1500;TSS1500;TSS1500;TSS1500	chr10:98946705-98946990	3
cg06053834	-0.119524	0.301028	0.891639	0.909049	0.906855	0.897619	0.891837	0.900379	0.87863	0.903309	chr10	98923923	-	90721839		AAACATCCRACTAATAAAACAACATTTTTCACCAACAAATTAACTATTAC		II			NA	NA	NA	NA	NA	NA		OpenSea	CCTGAAACCCAGAGCATCCGGCTGGTGGGGCAGCATTTTTCACCAACAGATTGACTGTTG[CG]TGATAACTTTTGAGATAGTCAAGTGTGTTTTTCCCCCTGCATCTGTCCCTCTCCACCCGC	CGCAACAGTCAATCTGTTGGTGAAAAATGCTGCCCCACCAGCCGGATGCT	SLIT1;ARHGAP19-SLIT1	NM_003061;NR_037909	Body;Body				TRUE							SLIT1	ENST00000475285.1	3'UTR	chr10:98923840-98924295	3
cg23316818	-0.899274	0.304566	0.0513771	0.00999546	0.0302429	0.0207599	0.0262284	0.0191771	0.0218156	0.00253715	chr10	98945795	+	86782364	10618240	CTAAATATATACTTTTCAATTAATAAATAACTACCAAATAAAAACAAACA	CTAAATATATACTTTTCGATTAATAAATAACTACCGAATAAAAACGAACG	I	C	Grn	NA	NA	NA	NA	NA	NA	chr10:98945062-98946239	Island	CGCGCGCACGCACCCTGCGCACACACCACACACACACACACGATCACACACACACCCGCG[CG]CTCGCTCCCACCCGGCAGTCATCCATCAATCGAAAAGCACACATCCAGGGCCAGGCTCCT	CTGGATGTGTGCTTTTCGATTGATGGATGACTGCCGGGTGGGAGCGAGCG	SLIT1	NM_003061	TSS200	high-CpG:98935547-98935825				10:98934912-98936580			SLIT1;SLIT1;SLIT1	ENST00000266058.4;ENST00000371057.1;ENST00000371070.4	TSS200;TSS200;TSS1500	SLIT1;SLIT1;SLIT1;SLIT1;SLIT1	ENST00000314867.5;ENST00000266058.4;ENST00000371057.1;ENST00000456008.1;ENST00000371070.4	TSS1500;TSS200;TSS200;TSS1500;TSS1500	chr10:98945005-98945815	3
cg13290921	0.120288	0.305716	0.914505	0.921517	0.904817	0.918581	0.909749	0.923665	0.920115	0.930476	chr10	98796305	-	20717138		CAATAAAAAACTTAAACCAAAATCCRATCACCACACCTAACTTAATTTAC		II			rs140812613	0.0105	NA	NA	NA	NA		OpenSea	TCACCAACCCACAATAAGAAACTTGGGCCAAGATCCGGTCACCACACCTAGCTTAGTTTA[CG]CGAACATTGTTTCCATAGCAAGACTTTCTCAACAAAGGAAGCAATACATTGATTTAGATT	AATAAGAAACTTGGGCCAAGATCCGGTCACCACACCTAGCTTAGTTTACG	SLIT1	NM_003061	Body								SLIT1;ARHGAP19	ENST00000371054.1;ENST00000453547.2	3'UTR;3'UTR	SLIT1;ARHGAP19	ENST00000371054.1;ENST00000453547.2	3'UTR;3'UTR	chr10:98795905-98796795	3
cg02238449	-0.451178	0.323015	0.971538	0.935983	0.91491	0.917516	0.894227	0.949462	0.932189	0.886692	chr10	98815842	+	87690567		TTAACTATATAATTCTAAACAACTTCTCTAAACCTCATTTTTATTTATCC		II			rs2636790	0.376789	NA	NA	NA	NA		OpenSea	CTTCATACAAACATCCTCCTTAATCTCATAACAACCCTATGGGAAGGCATCCCCATCTTA[CG]GATAAATAAAAATGAGGCCCAGAGAAGCTGCCCAGAATCACACAGCCAATAAGAGGCCTA	CGGATAAATAAAAATGAGGCCCAGAGAAGCTGCCCAGAATCACACAGCCA	SLIT1	NM_003061	Body								SLIT1;ARHGAP19	ENST00000371054.1;ENST00000453547.2	3'UTR;3'UTR	SLIT1;ARHGAP19	ENST00000371054.1;ENST00000453547.2	3'UTR;3'UTR			chr10:98815720-98816172
cg07143898	-0.116984	0.323209	0.0742129	0.075018	0.0845669	0.0834652	0.0782592	0.0670946	0.0655716	0.0844861	chr10	98945300	-	59785901		RAAATATATTCTTAAAAATAACCTACAACCCCRTACCRTAACAATCCACC		II			NA	NA	NA	NA	NA	NA	chr10:98945062-98946239	Island	CTCGGTGTTCCGAGGTATATTCTTGGGAATGGCCTGCAGCCCCGTGCCGTGGCAGTCCAC[CG]TGGTTCCGGTGCAGGTGCAGAGGGCGGGGCACGCCGAGGCACCCAGGCGCCACGCGGCTG	CGGTGGACTGCCACGGCACGGGGCTGCAGGCCATTCCCAAGAATATACCT	SLIT1	NM_003061	1stExon			DMR		10:98934912-98936580			SLIT1;SLIT1;SLIT1	ENST00000371070.4;ENST00000266058.4;ENST00000371057.1	1stExon;1stExon;1stExon	SLIT1;SLIT1;SLIT1;SLIT1;SLIT1	ENST00000314867.5;ENST00000456008.1;ENST00000371070.4;ENST00000266058.4;ENST00000371057.1	1stExon;1stExon;1stExon;1stExon;1stExon	chr10:98945005-98945815	3
cg27482594	-0.146686	0.326562	0.878323	0.874708	0.900852	0.875317	0.87798	0.892615	0.853454	0.860037	chr10	98861170	+	6762456		ATTCATATTTAAATTCCCCCAAAATCTAATTTCCTTTATATAAACACTCC		II			NA	NA	NA	NA	NA	NA		OpenSea	CTCCCCTCCTGGAAGCAAAACTTCTCTAGTTTCTCTTGCCAGCCAAAGAACCCCTAGTGG[CG]GAGTGCTCACACAAAGGAAATCAGACCCTGGGGGAATTTAAACATGAACATGTTCAACCC	TTCATGTTTAAATTCCCCCAGGGTCTGATTTCCTTTGTGTGAGCACTCCG	SLIT1-AS1;SLIT1	NR_038330;NM_003061	TSS1500;Body				TRUE				RP11-453E2.2;ARHGAP19;SLIT1	ENST00000424428.1;ENST00000453547.2;ENST00000497714.1	TSS1500;3'UTR;3'UTR	RP11-453E2.2;ARHGAP19;SLIT1	ENST00000424428.1;ENST00000453547.2;ENST00000497714.1	TSS1500;3'UTR;3'UTR	chr10:98860825-98861275	3
cg23700044	0.084038	0.340377	0.0911254	0.0860133	0.0898674	0.0863627	0.0892687	0.100014	0.0848195	0.0991995	chr10	98945809	+	78692451		AAAAAAAACCTAACCCTAAATATATACTTTTCRATTAATAAATAACTACC		II			NA	NA	NA	NA	NA	NA	chr10:98945062-98946239	Island	CTGCGCACACACCACACACACACACACGATCACACACACACCCGCGCGCTCGCTCCCACC[CG]GCAGTCATCCATCAATCGAAAAGCACACATCCAGGGCCAGGCTCCTCCCCGCCCTCCCCC	GGAGGAGCCTGGCCCTGGATGTGTGCTTTTCGATTGATGGATGACTGCCG	SLIT1	NM_003061	TSS200	high-CpG:98935547-98935825				10:98934912-98936580			SLIT1;SLIT1;SLIT1	ENST00000266058.4;ENST00000371057.1;ENST00000371070.4	TSS200;TSS200;TSS1500	SLIT1;SLIT1;SLIT1;SLIT1;SLIT1	ENST00000314867.5;ENST00000266058.4;ENST00000371057.1;ENST00000456008.1;ENST00000371070.4	TSS1500;TSS200;TSS200;TSS1500;TSS1500	chr10:98945005-98945815	3
cg12815937	-0.0626355	0.343238	0.814167	0.816204	0.815406	0.813151	0.803793	0.815531	0.805485	0.807394	chr10	98857691	-	94713853		ATAACAAACTATATTTACTTTATTCAAAATACTTCCTTTCACTTCCACAC		II			NA	NA	NA	NA	NA	NA		OpenSea	TACAAAGAGAGATGGCAAGCTGTGTTTGCTTTGTTCAGAGTGCTTCCTTTCACTTCCACA[CG]TACATTTGCAATCACCAGCCTAACGATTTTGTTAATGTTATCATGTTGATATTGCCATTT	CGTGTGGAAGTGAAAGGAAGCACTCTGAACAAAGCAAACACAGCTTGCCA	SLIT1	NM_003061	Body								ARHGAP19;SLIT1	ENST00000453547.2;ENST00000497714.1	3'UTR;3'UTR	ARHGAP19;SLIT1	ENST00000453547.2;ENST00000497714.1	3'UTR;3'UTR			chr10:98857489-98858636
cg04353164	0.141032	0.345558	0.924954	0.915712	0.912636	0.936913	0.923538	0.920821	0.935126	0.938153	chr10	98908755	-	54757297		AAACCAATAACTTTTCATACCTTTAAACCCCTATAAATACAAAACACACC		II			rs7072055	0.130185	NA	NA	NA	NA		OpenSea	GCTGTAGGAGAGGACCAGTGGCTTTTCATGCCTTTGAGCCCCTGTAAGTGCAGGGCACAC[CG]CGTTTGCCAGGCATTCTCTCGGGATGACCCACTGACCGCTCGCCACCCCCCCGTGGCCCT	GACCAGTGGCTTTTCATGCCTTTGAGCCCCTGTAAGTGCAGGGCACACCG	SLIT1	NM_003061	Body					10:98898745-98899060			ARHGAP19	ENST00000453547.2	3'UTR	ARHGAP19	ENST00000453547.2	3'UTR			chr10:98908634-98909405
cg06900848	0.137107	0.363029	0.842746	0.877225	0.869	0.8688	0.871273	0.861865	0.866213	0.89997	chr10	98867736	+	75681370		AAAACTAAACACRTATATATATCTCTTAAAATTCTTTTTACCCCCRAACC		II			rs147684535	0.0101	NA	NA	NA	NA		OpenSea	TGCTAACCTGTGGGCAGGACCAGCAGTGCTGCACAAAGAGAGATGAAAGGGGTGAGGCTC[CG]GTCCGGGGGCAAAAAGAATCCTAAGAGACACACACACGTGCCCAGCTCTTCCCTGCCCCG	CGGTCCGGGGGCAAAAAGAATCCTAAGAGACACACACACGTGCCCAGCTC	SLIT1	NM_003061	Body								ARHGAP19	ENST00000453547.2	3'UTR	ARHGAP19	ENST00000453547.2	3'UTR			chr10:98867632-98867841
cg01432110	-0.0979993	0.376507	0.0572092	0.0436362	0.0467784	0.0438028	0.0444326	0.0452259	0.0462913	0.042483	chr10	98832638	+	91780148		TAATTCAAAAACTTAAATACATCAATTCACAATCTTCTCCAAAATCCCAC		II			NA	NA	NA	NA	NA	NA		OpenSea	GGACCTCGAGAAGTTCTGCACCTGAGAGCTTCAGGTGTCCTATTTGTAAAATAACTACCA[CG]TGGGACTTTGGAGAAGATTGTGAATTGATGTACTTAAGCTTCTGAATCACAACCTCCATT	CGTGGGACTTTGGAGAAGATTGTGAATTGATGTACTTAAGCTTCTGAATC	SLIT1	NM_003061	Body						10:98832318-98833166	Unclassified	ARHGAP19;SLIT1	ENST00000453547.2;ENST00000497714.1	3'UTR;3'UTR	ARHGAP19;SLIT1	ENST00000453547.2;ENST00000497714.1	3'UTR;3'UTR			chr10:98832242-98834987
cg04695208	0.120361	0.392687	0.885548	0.883219	0.876719	0.886229	0.907631	0.868276	0.882198	0.903199	chr10	98785628	+	6679339		AATTTCTACCCTCAAATACAACAAAAAACAATAATACRCACAAATAAATC		II			NA	NA	NA	NA	NA	NA		OpenSea	ACTGAAATAGCGCCCCCTGGCTGTCTTACAAGTCACAGAATCATCCATCCCACTCCTAGG[CG]ATCTATCTGTGCGCATCACTGTCTCCTGCTGCATTTGAGGGCAGAAACCACTAAATCCCC	GTTTCTGCCCTCAAATGCAGCAGGAGACAGTGATGCGCACAGATAGATCG	SLIT1	NM_003061	Body						10:98785067-98785889	Unclassified	SLIT1;SLIT1;ARHGAP19	ENST00000371057.1;ENST00000371054.1;ENST00000453547.2	3'UTR;3'UTR;3'UTR	SLIT1;SLIT1;ARHGAP19	ENST00000371057.1;ENST00000371054.1;ENST00000453547.2	3'UTR;3'UTR;3'UTR	chr10:98785440-98785735	3
cg02522205	-0.149244	0.394779	0.897427	0.894352	0.912953	0.891963	0.897449	0.902155	0.852421	0.900968	chr10	98940871	+	71773227		CACTAACTTATTACTAAACTCTAAATAACTAATATTAAAACCCCCRTACC		II			rs72821771	0.05581	NA	NA	NA	NA		OpenSea	ACAGCTGTCGTCGTCCCGTTTTACAGATGGGGAAACTGGGTCTCAGAGCAGGGAGAGGCA[CG]GCACGGGGGTCCTAACACCAGTCATTCAGAGCCCAGCAATAAGCCAGTGGGCCAGTGACC	CGGCACGGGGGTCCTAACACCAGTCATTCAGAGCCCAGCAATAAGCCAGT	SLIT1;ARHGAP19-SLIT1	NM_003061;NR_037909	Body;Body																chr10:98939256-98941149
cg15397740	-0.231329	0.394974	0.977196	0.986813	0.981761	0.97357	0.979434	0.977975	0.981646	0.967323	chr10	98803335	+	18771247	51720522	CACAACCTATAAAAAAAAACTATAAACAAACCACAATAACAAAAACTACA	CGCAACCTATAAAAAAAAACTATAAACGAACCACGATAACGAAAACTACG	I	T	Red	NA	NA	NA	NA	NA	NA	chr10:98803065-98803434	Island	GGAGGAACGGGGGAGGGAGGAGGGGACCCTTGCTGCCCTGCCAGCCATCCACCTGGGCCA[CG]CAGCTTCCGCCATCGTGGCTCGTTCACAGTTCTCCTCCATAGGCTGCGAGCCGCAGAGCC	CGCAGCTTCCGCCATCGTGGCTCGTTCACAGTTCTCCTCCATAGGCTGCG	SLIT1	NM_003061	Body					10:98792980-98793379			SLIT1;ARHGAP19	ENST00000371054.1;ENST00000453547.2	3'UTR;3'UTR	SLIT1;ARHGAP19	ENST00000371054.1;ENST00000453547.2	3'UTR;3'UTR
cg15921582	0.0739516	0.401662	0.126601	0.130247	0.140796	0.134597	0.133451	0.14711	0.147499	0.128744	chr10	98841085	+	75612244		TAATATAACTTCAAATCAAACRTCAATCTTAACATTAACTATCCTACCAC		II			NA	NA	NA	NA	NA	NA		OpenSea	ACCAGGGCAGAGGGGCTGTGAATCCAAGCTTCTCCAGGGAGAAGCTGGGAGCCCCACCAA[CG]TGGCAGGACAGCTAATGTCAAGACTGACGTCTGACTTGAAGTCATATCAGGAGCAGCCCA	CGTGGCAGGACAGCTAATGTCAAGACTGACGTCTGACTTGAAGTCATATC	SLIT1	NM_003061	Body						10:98840508-98842057	Unclassified	ARHGAP19;SLIT1	ENST00000453547.2;ENST00000497714.1	3'UTR;3'UTR	ARHGAP19;SLIT1	ENST00000453547.2;ENST00000497714.1	3'UTR;3'UTR			chr10:98840891-98841977
cg19115198	0.0864001	0.40495	0.823612	0.833617	0.799117	0.821605	0.831783	0.817566	0.842924	0.820787	chr10	98859678	-	10796535		TAACTATAACAAAACTAACAACTAATTAAAAAACTCCATTTAAACCTCAC		II			NA	NA	NA	NA	NA	NA		OpenSea	CACACTAGTCATGGCTGTGACAGAACTGACAGCTAATTAGAAGGCTCCATTTGAGCCTCA[CG]TTGAAAAGCCATTTAATAATTAAATGTCTTATCTGTATTTAAAATCTTCTGACAATATAT	CGTGAGGCTCAAATGGAGCCTTCTAATTAGCTGTCAGTTCTGTCACAGCC	SLIT1	NM_003061	Body								ARHGAP19;SLIT1	ENST00000453547.2;ENST00000497714.1	3'UTR;3'UTR	ARHGAP19;SLIT1	ENST00000453547.2;ENST00000497714.1	3'UTR;3'UTR			chr10:98859069-98859738
cg22967284	0.183694	0.408387	0.0648556	0.0358293	0.0437514	0.0473818	0.0499195	0.0480573	0.0694033	0.0470179	chr10	98945892	+	88810831		CRAAAATTCCACCTTTAAAACTATAAACRACTTACAACCRCTAAATAATC		II			NA	NA	NA	NA	NA	NA	chr10:98945062-98946239	Island	AGCACACATCCAGGGCCAGGCTCCTCCCCGCCCTCCCCCGCCGCAGCCCCCCTCTCCCGA[CG]ACCACTCAGCGGCTGCAAGCCGCCTACAGTTTCAAAGGTGGAACCTCCGAGGCGCCGTCA	GGAGGTTCCACCTTTGAAACTGTAGGCGGCTTGCAGCCGCTGAGTGGTCG	SLIT1	NM_003061	TSS1500					10:98934912-98936580			SLIT1;SLIT1;SLIT1	ENST00000371070.4;ENST00000266058.4;ENST00000371057.1	TSS1500;TSS1500;TSS1500	SLIT1;SLIT1;SLIT1;SLIT1;SLIT1	ENST00000314867.5;ENST00000456008.1;ENST00000371070.4;ENST00000266058.4;ENST00000371057.1	TSS1500;TSS1500;TSS1500;TSS1500;TSS1500	chr10:98945825-98945995	3
cg04219523	-0.09498	0.412734	0.852224	0.875028	0.863252	0.864226	0.831821	0.859036	0.868254	0.86258	chr10	98861318	-	59669196		AAATACCTTCTCTAAACTCACRCAACTTATTAACTAATACTCTTCCCATC		II			rs12569516	0.034913	NA	NA	NA	NA		OpenSea	CCAGAGAGGTCAAGTGCCTTCTCTGGACTCACGCAGCTTGTTAGCTGGTGCTCTTCCCAT[CG]CCCCCGCCCACCTTGCTGCTGGGAGCAATGTCGTGTCACAGAGCCATTGCAGTCAGCAGG	AGTGCCTTCTCTGGACTCACGCAGCTTGTTAGCTGGTGCTCTTCCCATCG	SLIT1	NM_003061	Body				TRUE				RP11-453E2.2;ARHGAP19;SLIT1	ENST00000424428.1;ENST00000453547.2;ENST00000497714.1	TSS1500;3'UTR;3'UTR	RP11-453E2.2;ARHGAP19;SLIT1	ENST00000424428.1;ENST00000453547.2;ENST00000497714.1	TSS1500;3'UTR;3'UTR	chr10:98861285-98861615	3
cg01352156	0.0738441	0.418619	0.855873	0.867188	0.873185	0.875267	0.873047	0.87557	0.882424	0.863582	chr10	98857973	-	62695584		RTACACACAAACATAACCCTACCCTAAAAAATCCTAAAAAAACAATAACC		II			rs2817689	0.441017	NA	NA	NA	NA		OpenSea	GGAATGTGAACGTGCACACAGGCATAGCCCTGCCCTAAGGAATCCTGAGAAAACAGTGAC[CG]GGATGACCCGGGGGGCTAAGAGTTCTGGGGCTCTCGCTATGGGCCGGACATGTGCTGAGT	TGCACACAGGCATAGCCCTGCCCTAAGGAATCCTGAGAAAACAGTGACCG	SLIT1	NM_003061	Body								ARHGAP19;SLIT1	ENST00000453547.2;ENST00000497714.1	3'UTR;3'UTR	ARHGAP19;SLIT1	ENST00000453547.2;ENST00000497714.1	3'UTR;3'UTR	chr10:98857825-98858255	3
cg21336053	0.0763536	0.431086	0.893913	0.90907	0.909479	0.901174	0.905333	0.915301	0.900389	0.910793	chr10	98915389	+	84754898		TTACCCTCTACCTTACTAAAATCAAAACATATATATACTATACAATTACC		II			NA	NA	NA	NA	NA	NA		OpenSea	ATGGGTCTTGGAGATTTTAAAATCAATGAGGGAGAGTGAAAGTGGGCACCCAGAGCTTGA[CG]GCAACTGTACAGTATACATATGCCTTGATCCCAGCAAGGTAGAGGGCAACGGATCACTAT	CGGCAACTGTACAGTATACATATGCCTTGATCCCAGCAAGGTAGAGGGCA	SLIT1;ARHGAP19-SLIT1	NM_003061;NR_037909	Body;Body								ARHGAP19	ENST00000453547.2	3'UTR	SLIT1;ARHGAP19	ENST00000475285.1;ENST00000453547.2	3'UTR;3'UTR	chr10:98915025-98915455	3
cg03545491	0.153159	0.438924	0.909244	0.892172	0.892895	0.886532	0.887764	0.901652	0.890343	0.933428	chr10	98851055	+	77652507		ATAAATAATAAAACAAAAATAAATCCCCTAAAAAACCTAACTCACTTCAC		II			NA	NA	NA	NA	NA	NA		OpenSea	GCTCCATGCACCACTCCTGCCATCTTCTCCCCTGGAGAGGGGCTTCTCCTCATGTCTTTC[CG]TGAAGTGAGCCAGGTTCCTTAGGGGACTCACCTTTGTCTCACTATCCACTACTGATTAGG	TGGATAGTGAGACAAAGGTGAGTCCCCTAAGGAACCTGGCTCACTTCACG	SLIT1	NM_003061	Body								ARHGAP19;SLIT1	ENST00000453547.2;ENST00000497714.1	3'UTR;3'UTR	ARHGAP19;SLIT1	ENST00000453547.2;ENST00000497714.1	3'UTR;3'UTR			chr10:98850510-98851069
cg26665739	-0.294385	0.452564	0.942665	0.964532	0.938318	0.897345	0.941621	0.939569	0.933767	0.881439	chr10	98911457	-	7664831		ACAAACTAAAATTCACATTTAACTTAACCCCTTAAATATATCACATACCC		II			NA	NA	NA	NA	NA	NA		OpenSea	TTTATTGTCAGACAGACTGGGGTTCACATTTGGCTTAGCCCCTTGGATGTGTCACATACC[CG]CTGAGCTTGCATTTCTTTATCTGTAAAATTCGGAAAGTGCTGACCTCGTAGAGTGTTCTG	CGGGTATGTGACACATCCAAGGGGCTAAGCCAAATGTGAACCCCAGTCTG	SLIT1	NM_003061	Body								ARHGAP19	ENST00000453547.2	3'UTR	ARHGAP19	ENST00000453547.2	3'UTR	chr10:98911425-98911755	3
cg24410234	-0.0771123	0.453432	0.837255	0.826956	0.839927	0.822475	0.801634	0.834437	0.837773	0.821061	chr10	98759629	-	38711844		ATTCCTACRATACTCTAAAATAAATTCACATCTATCCATTAAACCAAAAC		II			NA	NA	NA	NA	NA	NA		OpenSea	GCATCCTGGTCATTCCTGCGATGCTCTGGGATGAGTTCACATCTGTCCATTAGGCCAGAA[CG]TCCACAATCCCCAGCCCCGGGTTAGGCACATAAATACTTTTGATGTGATCAATGTAGATA	TTCCTGCGATGCTCTGGGATGAGTTCACATCTGTCCATTAGGCCAGAACG	SLIT1	NM_003061	3'UTR				TRUE				SLIT1;SLIT1;SLIT1;ARHGAP19	ENST00000266058.4;ENST00000371057.1;ENST00000371054.1;ENST00000453547.2	3'UTR;3'UTR;3'UTR;3'UTR	SLIT1;SLIT1;SLIT1;SLIT1;ARHGAP19	ENST00000266058.4;ENST00000494968.1;ENST00000371057.1;ENST00000371054.1;ENST00000453547.2	3'UTR;TSS1500;3'UTR;3'UTR;3'UTR	chr10:98759445-98759655	3
cg12288326	-0.0964642	0.466915	0.902178	0.919755	0.927425	0.913978	0.901173	0.906	0.913071	0.922474	chr10	98817832	-	25659945		AAAACACAACAACAACAAAAACCCTACAATAAAAACTATATATACCTATC		II			NA	NA	NA	NA	NA	NA		OpenSea	ATTCCTGGAGTGAGGCACAGCAACAGCAAAGGCCCTGCAGTGGGAGCTGTGTGTGCCTGT[CG]TGTGTGGACAGGTGACGGGGCCAGTGTGGCTGGAATGGAGGGAACAAATGGGACAGTAAC	CGACAGGCACACACAGCTCCCACTGCAGGGCCTTTGCTGTTGCTGTGCCT	SLIT1	NM_003061	Body								ARHGAP19	ENST00000453547.2	3'UTR	ARHGAP19	ENST00000453547.2	3'UTR	chr10:98817605-98818055	3
cg13196826	-0.184232	0.50593	0.00744123	0.0163551	0.0170024	0.0150285	0.0109532	0.0130468	0.0129354	0.0101837	chr10	98945664	-	16717855	57751119	AAAAAAAACACCTTAAACAAAAAAAACTCAACTCCTCTACCATTTCACCA	AAAAAAAACGCCTTAAACGAAAAAAACTCGACTCCTCTACCGTTTCGCCG	I	C	Grn	NA	NA	NA	NA	NA	NA	chr10:98945062-98946239	Island	GTGCGCGGACGGAGGGAGGGCGCCTTGGGCGGAGGGGGCTCGGCTCCTCTGCCGTTTCGC[CG]CCTGCGTCTCCCTCTCCCTCCCTCCAGCTCCCAACTGACTGCTGCGAGGAGGAAAATGGG	CGGCGAAACGGCAGAGGAGCCGAGCCCCCTCCGCCCAAGGCGCCCTCCCT	SLIT1;SLIT1	NM_003061;NM_003061	5'UTR;1stExon	high-CpG:98935547-98935825		DMR		10:98934912-98936580			SLIT1;SLIT1;SLIT1;SLIT1;SLIT1	ENST00000266058.4;ENST00000371057.1;ENST00000266058.4;ENST00000371057.1;ENST00000371070.4	1stExon;1stExon;5'UTR;5'UTR;TSS200	SLIT1;SLIT1;SLIT1;SLIT1;SLIT1;SLIT1;SLIT1	ENST00000266058.4;ENST00000371057.1;ENST00000266058.4;ENST00000371057.1;ENST00000456008.1;ENST00000371070.4;ENST00000314867.5	1stExon;1stExon;5'UTR;5'UTR;TSS200;TSS200;TSS1500	chr10:98945005-98945815	3
cg08749689	0.0472899	0.528859	0.383263	0.373031	0.362242	0.384703	0.399352	0.377912	0.385396	0.371489	chr10	98797499	-	98766180		CTTACACRAACTACAAATACTTAAAAATAAACAACTATCCCRAAACCAAC		II			NA	NA	NA	NA	NA	NA		OpenSea	CGGCCTGGATACTTACACGAGCTGCAGGTACTTGAAGGTAGACAGCTGTCCCGGAACCAG[CG]TGAACTGGTTCCCGTCCAAATAGCTGCAGAGAGAACACAGCGGCGTTAGTGCCCATCTCC	CGCTGGTTCCGGGACAGCTGTCTACCTTCAAGTACCTGCAGCTCGTGTAA	SLIT1	NM_003061	Body				TRUE		10:98797071-98798249	Promoter_Associated	SLIT1;ARHGAP19	ENST00000371054.1;ENST00000453547.2	3'UTR;3'UTR	SLIT1;ARHGAP19	ENST00000371054.1;ENST00000453547.2	3'UTR;3'UTR	chr10:98797140-98798315	3
cg16949299	-0.0464292	0.560597	0.840907	0.836375	0.833633	0.828993	0.815265	0.834834	0.834039	0.837325	chr10	98807514	-	56620578		AAAATACRCTCAAAAATCTTAATAAACTTCAAACTAAAACACTCCACCAC		II			NA	NA	NA	NA	NA	NA		OpenSea	CCGTGGACTGGGGGATGCGCTCAGGGATCTTGGTGAGCTTCAGGCTGGAGCACTCCACCA[CG]TTGGCCTCACAGCGGCACTTGTGGGGACAGACCACGTCGCTGTTGCACTCGCTGTTCAGC	CGTGGTGGAGTGCTCCAGCCTGAAGCTCACCAAGATCCCTGAGCGCATCC	SLIT1	NM_003061	Body				TRUE				SLIT1;ARHGAP19	ENST00000371054.1;ENST00000453547.2	3'UTR;3'UTR	SLIT1;ARHGAP19	ENST00000371054.1;ENST00000453547.2	3'UTR;3'UTR	chr10:98807160-98807530	3
cg23891700	0.0975542	0.564567	0.898196	0.916114	0.932375	0.902723	0.907147	0.920018	0.930876	0.914354	chr10	98941175	+	32629180		AACTCAACTCCCTAAACTAAAAATCCCATTTAACAAAACTAAATAATCAC		II			NA	NA	NA	NA	NA	NA	chr10:98945062-98946239	N_Shelf	GAATTTCAAACAGGCTCCCCAGAGGATCAGCCTCAGGTGCCCTGGGCAGCCTTCCTTATG[CG]TGACCACTCAGCCCTGTTAAATGGGACCTCTAGCTCAGGGAGTTGAGTCTAGAGAGGGCC	ACTCAACTCCCTGAGCTAGAGGTCCCATTTAACAGGGCTGAGTGGTCACG	SLIT1	NM_003061	Body
cg10494096	-0.0856791	0.576215	0.883737	0.870076	0.899596	0.881729	0.863379	0.877295	0.864551	0.902887	chr10	98835467	-	10742551		ACAAATAACTCAACAAATAAATCCCTAACACCTAATAAATTAACAACATC		II			NA	NA	NA	NA	NA	NA		OpenSea	GGGATTCCACTGCAGATAACTCAGCAAGTGAGTCCCTGGCACCTGGTGGATTGGCAGCAT[CG]TCATCCCCGGGAAGTTTGATAGAAAAGCAGATTTTCTGGGTCCCACCTCCTGAGTCAGGA	CAGATAACTCAGCAAGTGAGTCCCTGGCACCTGGTGGATTGGCAGCATCG	SLIT1	NM_003061	Body								ARHGAP19;SLIT1	ENST00000453547.2;ENST00000497714.1	3'UTR;3'UTR	ARHGAP19;SLIT1	ENST00000453547.2;ENST00000497714.1	3'UTR;3'UTR	chr10:98835405-98835775	3
cg12177407	0.166286	0.576702	0.906729	0.91749	0.922452	0.889623	0.899145	0.953507	0.916222	0.891528	chr10	98799272	+	82641390		TTTTTTACTATCATAAACAACACCAATACTAACACCCCCTCACTAAAATC		II			NA	NA	NA	NA	NA	NA	chr10:98803065-98803434	N_Shelf	TTGGAAGACCATCAGGCAAAAGGCAGCAAGAGTCCTAAAAACGCACCGCTCTCTGACTGG[CG]ATTTCAGTGAGGGGGTGTTAGCACTGGTGCTGTTTATGACAGTAAAAAAAAATTGGAAAC	TTTTTACTGTCATAAACAGCACCAGTGCTAACACCCCCTCACTGAAATCG	SLIT1	NM_003061	Body								SLIT1;ARHGAP19	ENST00000371054.1;ENST00000453547.2	3'UTR;3'UTR	SLIT1;ARHGAP19	ENST00000371054.1;ENST00000453547.2	3'UTR;3'UTR
cg17141978	-0.0423882	0.579565	0.860978	0.858489	0.854509	0.862364	0.844574	0.854202	0.8638	0.858923	chr10	98934455	-	77804958		ATAACAATTACTACAATAATATCCCAACCAAACCAACTCATTTAAACCTC		II			NA	NA	NA	NA	NA	NA		OpenSea	TGGCTGGAGAAATAGCAATTGCTACAGTAGTATCCCAACCAAGCCAGCTCATTTAAGCCT[CG]CAGTAGTACCTGGCTCAGAGGCTCCTTGTCAGTCTTGACTGACAGATGAGGGCACTGAGG	TAGCAATTGCTACAGTAGTATCCCAACCAAGCCAGCTCATTTAAGCCTCG	SLIT1;ARHGAP19-SLIT1	NM_003061;NR_037909	Body;Body														chr10:98934140-98934515	3
cg03340054	0.106501	0.584429	0.930596	0.886586	0.919023	0.913624	0.936375	0.912952	0.909554	0.915899	chr10	98917565	+	88804157		CCRAAACTACTATTCCAAAACAACCAAACTTTATCAAAACTATAAATAAC		II			NA	NA	NA	NA	NA	NA		OpenSea	ACACTGTGCCTCCCACAGGGTGAGAGACAAAACCACAGGGAGAACTCTCTGGCCACAGAG[CG]TCACTCACAGTCTTGACAAAGCCTGGTTGTTCTGGAACAGCAGTTCCGGTAACATGTGCA	CGGAACTGCTGTTCCAGAACAACCAGGCTTTGTCAAGACTGTGAGTGACG	SLIT1;ARHGAP19-SLIT1;SLIT1;ARHGAP19-SLIT1	NM_003061;NR_037909;NM_003061;NR_037909	ExonBnd;ExonBnd;Body;Body								SLIT1;ARHGAP19	ENST00000266058.4;ENST00000453547.2	ExonBnd;3'UTR	SLIT1;SLIT1;ARHGAP19	ENST00000475285.1;ENST00000266058.4;ENST00000453547.2	3'UTR;ExonBnd;3'UTR	chr10:98917420-98917755	3
cg14783368	0.0928629	0.596146	0.0649613	0.0928333	0.0759966	0.0824322	0.0962245	0.0976883	0.0713019	0.0713133	chr10	98939443	+	2649539		CCCAACCTATAACRAACAAACAACTATTAAACACCTACAAAATACATAAC		II			NA	NA	NA	NA	NA	NA		OpenSea	CTTACACTTTTGTTCTTTCTCCCTCACCAGGCCAAAAGCTCCTCAGGCCTCTCTCAACGA[CG]CTATGCACCCTGCAGGTGCCCAACAGCTGTCTGTCCGCCACAGGCTGGGTTCCAGAAAGG	CGCTATGCACCCTGCAGGTGCCCAACAGCTGTCTGTCCGCCACAGGCTGG	SLIT1;ARHGAP19-SLIT1	NM_003061;NR_037909	Body;Body																chr10:98939256-98941149
cg27274604	-0.0588939	0.60684	0.74249	0.686757	0.726987	0.709082	0.708373	0.680894	0.721082	0.722276	chr10	98924236	-	99668542		CACCCAAAACCTAAAAAACRACAAAAATTAAAAATTTCTAAAACAAATCC		II			rs902468	0.153631	NA	NA	NA	NA		OpenSea	CAGAAGGGACACACCCAGAGCCTGGGAAGCGGCAGAGGTTGGGGGTTTCTGGAGCAGATC[CG]TGCCCAGCGGCTTGTCAGCTCTGACCTCAGAGACGATTGGTCACGAGGTCCCTGCTCCTC	CGGATCTGCTCCAGAAACCCCCAACCTCTGCCGCTTCCCAGGCTCTGGGT	SLIT1	NM_003061	Body				TRUE							SLIT1	ENST00000475285.1	3'UTR	chr10:98923840-98924295	3
cg25739643	-0.121842	0.627192	0.932372	0.934622	0.892773	0.950977	0.913283	0.919914	0.93369	0.930218	chr10	98936051	+	66622909		ATTTTAATAATAACTATAATCRTAATCRTAACTTAAAACTCCTCCCTCTC		II			NA	NA	NA	NA	NA	NA		OpenSea	CCAGGAGTGTTATGAGGAGTAAAAGAAGGAACTCAGGTAAAGCAGCTCCTTTGAGGCTGG[CG]AGAGGGAGGAGCTCTAAGCCACGACCACGACCACAGCCACCATCAAAACTCCCTCTCACC	TTTTGATGGTGGCTGTGGTCGTGGTCGTGGCTTAGAGCTCCTCCCTCTCG	SLIT1;ARHGAP19-SLIT1	NM_003061;NR_037909	Body;Body																chr10:98935834-98936630
cg19727616	0.0470878	0.64297	0.79329	0.760099	0.804002	0.766386	0.78839	0.791086	0.782016	0.786503	chr10	98778854	-	35615599		TCTAACACRAACTAAACAAACAAAAATCACACTTAACCTAAACAACCAAC		II			NA	NA	NA	NA	NA	NA		OpenSea	GGTGCCCTGGTTCTGGCACGGACTGGACAAGCAGAGATCACACTTGGCCTGGACAGCCAG[CG]TTGGAGGACCTGCAGCAAGGGGAGGGTGCTAGTGCAGGGGGAGGGGTGGGCAGCACAGGG	CGCTGGCTGTCCAGGCCAAGTGTGATCTCTGCTTGTCCAGTCCGTGCCAG	SLIT1;SLIT1	NM_003061;NM_003061	ExonBnd;Body								SLIT1;SLIT1;SLIT1;ARHGAP19	ENST00000266058.4;ENST00000371057.1;ENST00000371054.1;ENST00000453547.2	ExonBnd;3'UTR;3'UTR;3'UTR	SLIT1;SLIT1;SLIT1;ARHGAP19	ENST00000266058.4;ENST00000371057.1;ENST00000371054.1;ENST00000453547.2	ExonBnd;3'UTR;3'UTR;3'UTR			chr10:98777920-98779000
cg01091660	-0.0639421	0.643896	0.848834	0.855564	0.868447	0.889954	0.853314	0.851663	0.878037	0.860828	chr10	98862615	-	13675108		ACTCTTCATTAACAACTCCAAAACCAAATACRATCAATTTTCTAAAACTC		II			NA	NA	NA	NA	NA	NA		OpenSea	TCTGTATGCCCACTCTTCATTAGCAGCTCCAGGACCAAGTGCGGTCAGTTTTCTGGAACT[CG]TTTCCATATCTCCACTGTGATGTAAGGATGTGCATGGATCCTAAATGTGAGAAGCTGGCA	CGAGTTCCAGAAAACTGACCGCACTTGGTCCTGGAGCTGCTAATGAAGAG	SLIT1-AS1;SLIT1	NR_038330;NM_003061	Body;Body								RP11-453E2.2;RP11-453E2.2;SLIT1;ARHGAP19	ENST00000424428.1;ENST00000424428.1;ENST00000497714.1;ENST00000453547.2	1stExon;5'UTR;TSS1500;3'UTR	RP11-453E2.2;RP11-453E2.2;SLIT1;ARHGAP19	ENST00000424428.1;ENST00000424428.1;ENST00000497714.1;ENST00000453547.2	1stExon;5'UTR;TSS1500;3'UTR
cg00807769	-0.0527145	0.675807	0.927007	0.931024	0.938108	0.92392	0.923152	0.940647	0.921192	0.924532	chr10	98820097	+	25695196		AACATCATTTATAAACCCCTTTCAACTACAAATACCTATAATAATAAAAC		II			rs7924220	0.195933	NA	NA	NA	NA		OpenSea	CTTCCAGAAGTTGAAGTCTGGGGTAAGGACGCCGGGACAGACAGAGAAAATGCTGACTTG[CG]CTCCATTATCACAGGCATTTGTAGCTGAAAGGGGCCCACAAATGATGCTGAGAACCTGAT	CGCTCCATTATCACAGGCATTTGTAGCTGAAAGGGGCCCACAAATGATGC	SLIT1	NM_003061	Body								ARHGAP19	ENST00000453547.2	3'UTR	ARHGAP19	ENST00000453547.2	3'UTR			chr10:98818974-98820762
cg15264393	0.0368121	0.687876	0.748881	0.749839	0.757941	0.735584	0.772975	0.732893	0.760038	0.744525	chr10	98763300	+	75794958		AATAAACAAACTACTAAATACAATAAAACCATCTCCACCCTATAAAAAAC		II			rs79330566	0.015625	NA	NA	NA	NA		OpenSea	TAAGCTGCGGAGCTGGGCTGAGGCCCAGGGCCATCCCTCACCTCTGCCCCAGCCTCAGCA[CG]CCTCCCACAGGGTGGAGATGGCCCCACTGCATCCAGCAGCCTGCTCATCAATACCGAGAA	CGCCTCCCACAGGGTGGAGATGGCCCCACTGCATCCAGCAGCCTGCTCAT	SLIT1	NM_003061	Body								SLIT1;SLIT1;ARHGAP19	ENST00000371057.1;ENST00000371054.1;ENST00000453547.2	3'UTR;3'UTR;3'UTR	SLIT1;SLIT1;ARHGAP19	ENST00000371057.1;ENST00000371054.1;ENST00000453547.2	3'UTR;3'UTR;3'UTR	chr10:98762345-98764175	3
cg19478105	0.0435849	0.69777	0.890113	0.89423	0.907072	0.891266	0.885327	0.896269	0.911307	0.90021	chr10	98946943	-	94688982		CRAAACCTTAACRTAAAACTACTTAACAAAAAAACACAACTAAATAACCC		II			NA	NA	NA	NA	NA	NA	chr10:98945062-98946239	S_Shore	TGTCCAGCAGTCGGGGCCTTGACGTGAGGCTGCTTGGCAAGAGGACACAGCTGGGTAGCC[CG]AGAAGCACCTCCCGTCTCAGGAGCGGCCTGGGTCCAGACACAGCATGGACGCATTTGGTG	CGGGCTACCCAGCTGTGTCCTCTTGCCAAGCAGCCTCACGTCAAGGCCCC	SLIT1	NM_003061	TSS1500								SLIT1;SLIT1;SLIT1	ENST00000371070.4;ENST00000266058.4;ENST00000371057.1	TSS1500;TSS1500;TSS1500	SLIT1;SLIT1;SLIT1;SLIT1	ENST00000456008.1;ENST00000371070.4;ENST00000266058.4;ENST00000371057.1	TSS1500;TSS1500;TSS1500;TSS1500	chr10:98946705-98946990	3
cg14318467	-0.036752	0.714919	0.894085	0.886705	0.904777	0.881967	0.887604	0.881525	0.896928	0.8923	chr10	98781674	-	20769169		TACTATTTTAAACACTACATATACATTATCTCACTTAATCATCACCACAC		II			NA	NA	NA	NA	NA	NA		OpenSea	CTGGCTGCCAGTGCTGTTTTAAGCACTGCATATGCATTGTCTCACTTAGTCATCACCACA[CG]CTACTATTCTCATTTTACATGTGCAGAAACCGAGGCTCAAAAAGGCTGAGGAATTTGCCT	GCTGTTTTAAGCACTGCATATGCATTGTCTCACTTAGTCATCACCACACG	SLIT1	NM_003061	Body								SLIT1;SLIT1;ARHGAP19	ENST00000371057.1;ENST00000371054.1;ENST00000453547.2	3'UTR;3'UTR;3'UTR	SLIT1;SLIT1;ARHGAP19	ENST00000371057.1;ENST00000371054.1;ENST00000453547.2	3'UTR;3'UTR;3'UTR	chr10:98781540-98781875	3
cg07104264	0.0341138	0.725768	0.85311	0.852455	0.853495	0.862827	0.844548	0.857152	0.876077	0.854326	chr10	98838260	-	77717896		AATAACATTTCCTTAAACCCRACTATTTACTATACAACTACTAAACATAC		II			rs1873378	0.077628	NA	NA	NA	NA		OpenSea	AAAGCACCCAGGGTAACATTTCCTTGAACCCGGCTGTTTGCTATGCAGCTACTGAGCATG[CG]TTCCCCCAACAGAGATATCAGGGGCACATCCCACAAGGCAGCCCTGCTTTGAAGTGAAAG	CGCATGCTCAGTAGCTGCATAGCAAACAGCCGGGTTCAAGGAAATGTTAC	SLIT1	NM_003061	Body								ARHGAP19;SLIT1	ENST00000453547.2;ENST00000497714.1	3'UTR;3'UTR	ARHGAP19;SLIT1	ENST00000453547.2;ENST00000497714.1	3'UTR;3'UTR			chr10:98838161-98839665
cg19453742	-0.0340432	0.731637	0.88525	0.876666	0.874528	0.88247	0.863024	0.874568	0.877826	0.892158	chr10	98862320	+	7660377		AAATAATCATAACAACATATCACACACACATCCTATAAAAAACAATCTAC		II			NA	NA	NA	NA	NA	NA		OpenSea	ACGCAAAGGTGACAACCTTAGAGACTGCCAAAGCTCACTCTGGACACCATCAGAGGCCAT[CG]CAGACTGTCCTTCACAGGATGTGTGTGTGACATGCTGCCATGATCACTCTGTAATAGTGT	CGCAGACTGTCCTTCACAGGATGTGTGTGTGACATGCTGCCATGATCACT	SLIT1	NM_003061	Body								RP11-453E2.2;SLIT1;ARHGAP19	ENST00000424428.1;ENST00000497714.1;ENST00000453547.2	TSS200;TSS200;3'UTR	RP11-453E2.2;SLIT1;ARHGAP19	ENST00000424428.1;ENST00000497714.1;ENST00000453547.2	TSS200;TSS200;3'UTR	chr10:98862245-98862515	3
cg18390345	-0.0261696	0.735569	0.184804	0.184664	0.190018	0.177815	0.18551	0.189222	0.184951	0.167259	chr10	98939912	+	11778559		ATAAAAAAAATTTAAACRTCACRCTAAATCCCAAAATAACCCTCCTCTTC		II			NA	NA	NA	NA	NA	NA		OpenSea	GCACCGAGGAAGATCAGCCCCTCCCCTTGTGCTCCAGGGTTCCCAGCGGCTGCCTGATGG[CG]AAGAGGAGGGCCACCCTGGGATCCAGCGTGACGCCCAAATTTCCTTCACATCCCTGCAAT	TGAAGGAAATTTGGGCGTCACGCTGGATCCCAGGGTGGCCCTCCTCTTCG	SLIT1	NM_003061	Body					10:98929678-98929936									chr10:98939445-98939935	3
cg21329470	0.0959338	0.746655	0.929828	0.926533	0.914835	0.952779	0.937663	0.916257	0.921869	0.96053	chr10	98938281	+	6669225		TAATATCTTTCATAACTATTTTTTCCCAAATCCACAATCCTACCAAAATC		II			NA	NA	NA	NA	NA	NA		OpenSea	GGCTGAGGAGCTCTTCCAAATTAAGGGAGACTAAAGACCATGACCATTAAATGCCATGTG[CG]ATCCTGGCAGGATTGTGGACCTGGGAAAAAATAGCCATGAAAGACATTATCAGAGCAATT	AATGTCTTTCATGGCTATTTTTTCCCAGGTCCACAATCCTGCCAGGATCG	SLIT1;ARHGAP19-SLIT1	NM_003061;NR_037909	Body;Body
cg11513606	0.0355002	0.755527	0.913401	0.92721	0.918895	0.902551	0.919921	0.914285	0.923828	0.9128	chr10	98762997	-	97675295		CCTCTATAATTAAAACTAAAACATCAAACCTAATAATAACCAACTACTAC		II			NA	NA	NA	NA	NA	NA		OpenSea	AAAAGCTGCTTCCTCTGTGATTGGAGCTGGGGCATCAGGCCTGGTGGTGGCCAGCTGCTG[CG]TGTGGCTCTGAGGTGCCTGTTCCTAAAGTCTGGCTTCCCTCGCCAAGGCGCCTTCTCTCC	CGCAGCAGCTGGCCACCACCAGGCCTGATGCCCCAGCTCCAATCACAGAG	SLIT1	NM_003061	Body								SLIT1;SLIT1;ARHGAP19	ENST00000371057.1;ENST00000371054.1;ENST00000453547.2	3'UTR;3'UTR;3'UTR	SLIT1;SLIT1;ARHGAP19	ENST00000371057.1;ENST00000371054.1;ENST00000453547.2	3'UTR;3'UTR;3'UTR	chr10:98762345-98764175	3
cg13981572	0.0410121	0.759326	0.924346	0.926675	0.918147	0.920996	0.931605	0.933958	0.924875	0.905121	chr10	98928702	+	82601439		AAATATACTAATATAAAATATCATCAAAATATCATCTCCACCTCTATCCC		II			NA	NA	NA	NA	NA	NA		OpenSea	GAACAAGGCAGGATCCAAAATGGAACTCAAAAATCCCTGAGGATGGAATTCCCACTAAGG[CG]GGACAGAGGTGGAGATGACATTCTGATGACACCCCACATTAGCACACCTCTCTTCTCACC	CGGGACAGAGGTGGAGATGACATTCTGATGACACCCCACATTAGCACACC	SLIT1;ARHGAP19-SLIT1	NM_003061;NR_037909	Body;Body																chr10:98928480-98931271
cg09983920	0.0439571	0.768142	0.892996	0.896556	0.928296	0.90118	0.901888	0.911283	0.913507	0.906302	chr10	98898179	+	38716954		AAACCRTAAACAACTAATCATTTAAACATTAACCACAAACCRTAATAACC		II			NA	NA	NA	NA	NA	NA		OpenSea	TCCACTATCAACAGATGGCGCTTATCAGCGAGGGATGCACTCTTGCAGGGAGGCCGGGGA[CG]GTCACCACGGTCTGTGGTCAATGTTCAAATGACCAGTTGTCCACGGCCTTCCCTTCGGGA	CGGTCACCACGGTCTGTGGTCAATGTTCAAATGACCAGTTGTCCACGGCC	SLIT1	NM_003061	Body								ARHGAP19	ENST00000453547.2	3'UTR	ARHGAP19	ENST00000453547.2	3'UTR	chr10:98897885-98898315	3
cg26700266	0.0219959	0.776866	0.866573	0.872805	0.863945	0.86323	0.861672	0.865186	0.867625	0.878723	chr10	98823763	-	45691128		AAAACCAAATTAAATAACATTAAATACCCTACAACCRTATAACTCCTTCC		II			NA	NA	NA	NA	NA	NA		OpenSea	TTTTCCAAGGAAAAACCAAATTAAGTGGCATTGGATGCCCTGCAACCGTATAACTCCTTC[CG]CCTCCGAGAGCATGAAGCCCCCAGCCTGGGCTGGCCTCTGGGGGTCTGAGGGAGAATGAG	AAACCAAATTAAGTGGCATTGGATGCCCTGCAACCGTATAACTCCTTCCG	SLIT1	NM_003061	Body								ARHGAP19	ENST00000453547.2	3'UTR	ARHGAP19	ENST00000453547.2	3'UTR			chr10:98821744-98825354
cg11106262	0.0368749	0.787306	0.858607	0.82949	0.851543	0.873328	0.85268	0.83952	0.85868	0.875521	chr10	98803066	-	20737118		ACCACRAAAACCCAACACCCCCAAAATAAACTCTTTCAAAATAACTAACC		II			NA	NA	NA	NA	NA	NA	chr10:98803065-98803434	Island	CGTTTCAGCAAACCACGAAGACCCAGCACCCCCAGGGTGAGCTCTTTCAAAGTGGCTGGC[CG]AGACGGTTGGGACGGTTGCTCCAGAGCCCCCGCCCGCCTGTCCTGGAGGCCGGACTCACA	CGGCCAGCCACTTTGAAAGAGCTCACCCTGGGGGTGCTGGGTCTTCGTGG	SLIT1	NM_003061	Body					10:98792980-98793379			SLIT1;ARHGAP19	ENST00000371054.1;ENST00000453547.2	3'UTR;3'UTR	SLIT1;ARHGAP19	ENST00000371054.1;ENST00000453547.2	3'UTR;3'UTR	chr10:98802885-98803270	3
cg19490311	0.034126	0.809609	0.891946	0.884495	0.857464	0.875166	0.855628	0.886323	0.887336	0.889528	chr10	98895084	-	39677838		RACCATTTAACATAATTCTAAAATACTTAAACTCRATATCCACTCACTAC		II			NA	NA	NA	NA	NA	NA		OpenSea	CATAACAGTTCGGCCATTTAACATGGTTCTAAAATACTTAGGCTCGGTGTCCACTCACTG[CG]CAACTCCATCAGCGTCGCACTGAAAGAGGAGGGAAGGGACATGCAGTTCTACCCTCCTCC	CGCAGTGAGTGGACACCGAGCCTAAGTATTTTAGAACCATGTTAAATGGC	SLIT1	NM_003061	Body								ARHGAP19	ENST00000453547.2	3'UTR	ARHGAP19	ENST00000453547.2	3'UTR	chr10:98894785-98895135	3
cg05265607	-0.0175346	0.814503	0.670393	0.680297	0.651867	0.674569	0.673494	0.65467	0.673916	0.664419	chr10	98900817	+	61808982		TCTAATAACCTCRAAATACTTTTACATACAAAACCTCCRACAAAAAAACC		II			NA	NA	NA	NA	NA	NA		OpenSea	GCAGATTAACCATCCGAAACACCGCTTGGGTCGGCTTCTTCCCTACTCGCAAGTCCTCCA[CG]GCTCCCTTGTCGGAGGCTCTGCATGTAAAAGCACCCCGAGGCTATCAGACCCTGGCTCCC	CGGCTCCCTTGTCGGAGGCTCTGCATGTAAAAGCACCCCGAGGCTATCAG	SLIT1	NM_003061	Body				TRUE	10:98890761-98890846			ARHGAP19	ENST00000453547.2	3'UTR	ARHGAP19	ENST00000453547.2	3'UTR	chr10:98900660-98901075	3
cg16813507	-0.0501907	0.826278	0.912609	0.93558	0.905704	0.919364	0.903209	0.928897	0.888225	0.937174	chr10	98792053	-	8786923		AAAAAACTTCTCCAAAATCACATTATTAAATCATTAAAAAAACTAAATAC		II			NA	NA	NA	NA	NA	NA		OpenSea	CTTGAGAGGTGAAAAAACTTCTCCAGGGTCACATTATTAAGTCATTAAGAAGGCTGGATG[CG]GTGGCTGACTCTTGTAATCCCAGCACTTTGGGAAGCTGAGGTGGGCGGATCACCTGAGGT	AAAAACTTCTCCAGGGTCACATTATTAAGTCATTAAGAAGGCTGGATGCG	SLIT1	NM_003061	Body				TRUE				SLIT1;ARHGAP19	ENST00000371054.1;ENST00000453547.2	3'UTR;3'UTR	SLIT1;ARHGAP19	ENST00000371054.1;ENST00000453547.2	3'UTR;3'UTR
cg07692568	-0.0227024	0.834487	0.85447	0.864165	0.866187	0.878357	0.849347	0.856596	0.871493	0.877729	chr10	98827519	+	67717180		TAAAACTATAAAACTACCTAACACTAAAACCTATATCAAAACRATCTACC		II			rs2805597	0.33758	NA	NA	NA	NA		OpenSea	GGGCTCCCTGCCCCAGAGCCTTGCCCCAGACACACCGGGGTCCTGAAGGTGAACAACCAG[CG]GCAGACCGTCCTGACATAGGCCCCAGTGCCAGGCAGTTCCACAGCCCCACCTCCTCCTCC	CGGCAGACCGTCCTGACATAGGCCCCAGTGCCAGGCAGTTCCACAGCCCC	SLIT1	NM_003061	Body								ARHGAP19;SLIT1	ENST00000453547.2;ENST00000497714.1	3'UTR;3'UTR	ARHGAP19;SLIT1	ENST00000453547.2;ENST00000497714.1	3'UTR;3'UTR			chr10:98827411-98829108
cg10753298	-0.0169566	0.837088	0.692344	0.702038	0.722406	0.702921	0.687791	0.700339	0.702266	0.719492	chr10	98807172	+	1717241		TAACACTCAAAACAAATCACCAACCTAAATCAAAAATAACTTTTCTCAAC		II			NA	NA	NA	NA	NA	NA	chr10:98803065-98803434	S_Shelf	AGAGGAATAAAAATAACAAAGAGTTTTGGAATCATGTCCCACAGAATAAGACAAACGCAT[CG]TTGAGAAAAGCCATCCCTGATTCAGGCTGGTGACCTGCCCTGAGTGCCAGAGACTGGCAT	GGCACTCAGGGCAGGTCACCAGCCTGAATCAGGGATGGCTTTTCTCAACG	SLIT1	NM_003061	Body				TRUE				SLIT1;ARHGAP19	ENST00000371054.1;ENST00000453547.2	3'UTR;3'UTR	SLIT1;ARHGAP19	ENST00000371054.1;ENST00000453547.2	3'UTR;3'UTR	chr10:98807160-98807530	3
cg06157313	0.0203357	0.840448	0.856497	0.856095	0.87569	0.879606	0.861718	0.876219	0.873922	0.863448	chr10	98788828	-	92630372		CCTCAAAACAATTCCTACCAATCATATAAAACTAACTCATAACATAAAAC		II			NA	NA	NA	NA	NA	NA		OpenSea	TTCAGTGCGGTCCTCAAGACAGTTCCTGCCAATCATGTGGAGCTGGCTCATAACATAAAA[CG]CACTTCCCGGTTCAATCATGGGGTAATCAAGACCTTGTAGATGAGGCACAGAGTATAGTA	CTCAAGACAGTTCCTGCCAATCATGTGGAGCTGGCTCATAACATAAAACG	SLIT1	NM_003061	Body								SLIT1;SLIT1;ARHGAP19	ENST00000371057.1;ENST00000371054.1;ENST00000453547.2	3'UTR;3'UTR;3'UTR	SLIT1;SLIT1;ARHGAP19	ENST00000371057.1;ENST00000371054.1;ENST00000453547.2	3'UTR;3'UTR;3'UTR	chr10:98788625-98788855	3
cg05133329	0.0259022	0.848997	0.856338	0.873327	0.865662	0.853769	0.839402	0.853762	0.880068	0.881223	chr10	98863681	+	21679209		ACTCAACAAATAATTACTACATAAATAACTATTCTACAATCTACACTCCC		II			NA	NA	NA	NA	NA	NA		OpenSea	TGACCTTCAACTTGGTTTCCTTGTCTGCAAGATGAGGATGATGACAGGCAACTCCCACGG[CG]GGAGTGCAGACTGCAGAACAGTCACTCATGCAGTAACTACCTGCTGAGCACCCCTGTGCA	CTCAGCAGGTAGTTACTGCATGAGTGACTGTTCTGCAGTCTGCACTCCCG	SLIT1	NM_003061	Body								SLIT1;ARHGAP19	ENST00000497714.1;ENST00000453547.2	TSS1500;3'UTR	SLIT1;ARHGAP19	ENST00000497714.1;ENST00000453547.2	TSS1500;3'UTR
cg01435057	0.0168704	0.877383	0.80811	0.828348	0.820105	0.819963	0.81459	0.795408	0.836829	0.834643	chr10	98823512	+	49624277		CAACRAAATCTTCACRAAACTATAAATAATCCCCRAATTAAAACTAAACC		II			NA	NA	NA	NA	NA	NA		OpenSea	CAGGAGGCTGCCCCCGGTGCTGTGTTCAAGCCAAACACAGTCTACATTTAGTCAAGTAGA[CG]GCTCAGCTCCAACCCGGGGATTATCCACAGCCCCGTGAAGATCCCGCTGCTGCCCCTCCC	CGGCTCAGCTCCAACCCGGGGATTATCCACAGCCCCGTGAAGATCCCGCT	SLIT1	NM_003061	Body								ARHGAP19	ENST00000453547.2	3'UTR	ARHGAP19	ENST00000453547.2	3'UTR	chr10:98823425-98823615	3
cg20738305	0.0117554	0.878373	0.640341	0.618497	0.617153	0.617697	0.626822	0.610617	0.621591	0.642229	chr10	98777013	+	75652395		AAAATAAATCACTAAATAACCTCTCTTCCCCTAATTACCTTAAAAACRAC		II			NA	NA	NA	NA	NA	NA		OpenSea	GGGCGCGCCCAGGGAGTTGCTCACCGAAGCCCCGAGGAGGCTGGGTGCAGAGTGTAAGGA[CG]CCGTTTCCAAGGCAACCAGGGGAAGAGAGGCCATTTAGTGATTCATTTTTACATCTGGTA	CGCCGTTTCCAAGGCAACCAGGGGAAGAGAGGCCATTTAGTGATTCATTT	SLIT1	NM_003061	Body								SLIT1;SLIT1;ARHGAP19	ENST00000371057.1;ENST00000371054.1;ENST00000453547.2	3'UTR;3'UTR;3'UTR	SLIT1;SLIT1;ARHGAP19	ENST00000371057.1;ENST00000371054.1;ENST00000453547.2	3'UTR;3'UTR;3'UTR	chr10:98776525-98777135	3
cg04233270	-0.0126849	0.923471	0.887885	0.856907	0.849334	0.878177	0.857502	0.873675	0.860254	0.878968	chr10	98848559	+	34800952		CCAAATCACCAAAAAATATAACAAACACAATACTTCATTCCTTTATAAAC		II			NA	NA	NA	NA	NA	NA		OpenSea	AGGGGAGCACCTTCAGAAGCCAGGAACCAGGGCTGTGGGTGACAGGATCGCAGGGGCCCA[CG]TCCATAAAGGAATGAAGCACTGTGTCTGCCACACCTTTTGGTGACTTGGTGTCAGCATCC	CAAGTCACCAAAAGGTGTGGCAGACACAGTGCTTCATTCCTTTATGGACG	SLIT1	NM_003061	Body				TRUE				ARHGAP19;SLIT1	ENST00000453547.2;ENST00000497714.1	3'UTR;3'UTR	ARHGAP19;SLIT1	ENST00000453547.2;ENST00000497714.1	3'UTR;3'UTR			chr10:98848552-98850216
cg04895936	-0.0117717	0.92359	0.179217	0.159712	0.179151	0.158523	0.156843	0.158748	0.158296	0.200111	chr10	98832719	+	89683865		ACAAAACCTTAAAATTACTTAAACTATACTTCRAACAAAAACAACAACCC		II			NA	NA	NA	NA	NA	NA		OpenSea	GTGAATTGATGTACTTAAGCTTCTGAATCACAACCTCCATTTAGCAGCATTCAAGAAATG[CG]GGCTGTTGTCCCTGCCCGAAGCACAGCCTAAGCAACCCTAAGGCTCTGTTGTTTCAAGCT	CGGGCTGTTGTCCCTGCCCGAAGCACAGCCTAAGCAACCCTAAGGCTCTG	SLIT1	NM_003061	Body						10:98832318-98833166	Unclassified	ARHGAP19;SLIT1	ENST00000453547.2;ENST00000497714.1	3'UTR;3'UTR	ARHGAP19;SLIT1	ENST00000453547.2;ENST00000497714.1	3'UTR;3'UTR	chr10:98832680-98832910	3
cg09276368	-0.0284809	0.95025	0.033067	0.0616349	0.0497961	0.052381	0.0194331	0.0484834	0.0659048	0.0778259	chr10	98945791	+	73783853	60781210	ATATATACTTTTCAATTAATAAATAACTACCAAATAAAAACAAACACACA	ATATATACTTTTCGATTAATAAATAACTACCGAATAAAAACGAACGCGCG	I	A	Red	NA	NA	NA	NA	NA	NA	chr10:98945062-98946239	Island	CCCGCGCGCGCACGCACCCTGCGCACACACCACACACACACACACGATCACACACACACC[CG]CGCGCTCGCTCCCACCCGGCAGTCATCCATCAATCGAAAAGCACACATCCAGGGCCAGGC	CGCGCGCTCGCTCCCACCCGGCAGTCATCCATCAATCGAAAAGCACACAT	SLIT1	NM_003061	TSS200	high-CpG:98935547-98935825				10:98934912-98936580			SLIT1;SLIT1;SLIT1	ENST00000266058.4;ENST00000371057.1;ENST00000371070.4	TSS200;TSS200;TSS1500	SLIT1;SLIT1;SLIT1;SLIT1;SLIT1	ENST00000314867.5;ENST00000266058.4;ENST00000371057.1;ENST00000456008.1;ENST00000371070.4	TSS1500;TSS200;TSS200;TSS1500;TSS1500	chr10:98945005-98945815	3
cg13211715	-0.0134119	0.950319	0.901486	0.913288	0.903603	0.851882	0.89127	0.88921	0.915113	0.875912	chr10	98924891	+	43717920		ATATCTCATCTCTCCAACTTAACTAAATTACATCAATAAACAAAAACCAC		II			NA	NA	NA	NA	NA	NA		OpenSea	CAACCCACTGGAACCGCAGGGCACAGGGCGCATCACTGGGAGTGCTGTGGAAACCAAAAA[CG]TGGTTTCTGCCCACTGATGCAACTCAGTCAAGTTGGAGAGATGAGACATTCACCCAGGGA	CGTGGTTTCTGCCCACTGATGCAACTCAGTCAAGTTGGAGAGATGAGACA	SLIT1;ARHGAP19-SLIT1	NM_003061;NR_037909	Body;Body											SLIT1	ENST00000475285.1	TSS1500	chr10:98924800-98924955	3
cg17411786	0.00652405	0.954849	0.794698	0.768617	0.804781	0.762529	0.762729	0.79484	0.779137	0.797773	chr10	98766193	-	82624840		CCAAACACCATACAAAAATATATCCTAATACTCTAACCTAAACCAAAATC		II			NA	NA	NA	NA	NA	NA		OpenSea	CTTCCAGTTCCCCAGGCACCATGCAGGGATGTATCCTGATGCTCTGGCCTAAGCCAGGGT[CG]CCTGCTCCCTGACTCCCCTCTGTGACCAAGCCCCCTGGCACGCACCTGCAACGTGATGTT	CAGGCACCATGCAGGGATGTATCCTGATGCTCTGGCCTAAGCCAGGGTCG	SLIT1	NM_003061	Body								SLIT1;SLIT1;ARHGAP19	ENST00000371057.1;ENST00000371054.1;ENST00000453547.2	3'UTR;3'UTR;3'UTR	SLIT1;SLIT1;ARHGAP19	ENST00000371057.1;ENST00000371054.1;ENST00000453547.2	3'UTR;3'UTR;3'UTR	chr10:98765845-98766535	3
cg13194247	0.00416096	0.958346	0.500442	0.482729	0.494555	0.457566	0.491311	0.476979	0.489701	0.480105	chr10	98841272	+	42677982		TTTCTTCTAAAAAACTCCTAAAACCAAAACTAACAAAATATAACAACCCC		II			NA	NA	NA	NA	NA	NA		OpenSea	ATGGGGTCCACTTCTCTACCAAAAAGACCATGCCCCATTCTTCCACACCTCAGTCTTCTA[CG]GGGCTGTCACACCCTGTCAGTCTTGGCCTCAGGAGTTTCTCAGAAGAAAGAAGGGGCTGG	CGGGGCTGTCACACCCTGTCAGTCTTGGCCTCAGGAGTTTCTCAGAAGAA	SLIT1	NM_003061	Body						10:98840508-98842057	Unclassified	ARHGAP19;SLIT1	ENST00000453547.2;ENST00000497714.1	3'UTR;3'UTR	ARHGAP19;SLIT1	ENST00000453547.2;ENST00000497714.1	3'UTR;3'UTR			chr10:98840891-98841977
[truncated: 6 more columns]

## Sheet: ROBO2
Supplementary Dataset S6: (b)List of probes from hNPCs exposed to HG for ROBO2 gene
Probe name	Estimate difference	p value	PG1_β value	PG2_β value	PG3_β value	PG4_β value	HG1_β value	HG2_β value	HG3_β value	HG4_β value	chr	pos	strand	AddressA	AddressB	ProbeSeqA	ProbeSeqB	Type	NextBase	Color	Probe_rs	Probe_maf	CpG_rs	CpG_maf	SBE_rs	SBE_maf	Islands_Name	Relation_to_Island	Forward_Sequence	SourceSeq	UCSC_RefGene_Name	UCSC_RefGene_Accession	UCSC_RefGene_Group	Phantom4_Enhancers	Phantom5_Enhancers	DMR	X450k_Enhancer	HMM_Island	Regulatory_Feature_Name	Regulatory_Feature_Group	GencodeBasicV12_NAME	GencodeBasicV12_Accession	GencodeBasicV12_Group	GencodeCompV12_NAME	GencodeCompV12_Accession	GencodeCompV12_Group	DNase_Hypersensitivity_NAME	DNase_Hypersensitivity_Evidence_Count	OpenChromatin_NAME
cg21000520	-0.686304	0.00179908	0.876463	0.884844	0.908501	0.857684	0.825639	0.838768	0.815725	0.816907	chr3	77273426	-	76713229		TTTAAACCTTAATCCAAATCTCTAAATTTATTTACCATATTATCCCAATC		II			NA	NA	NA	NA	NA	NA		OpenSea	TAAAAGGAGTTTTTGAACCTTGATCCAAATCTCTGAATTTATTTACCATGTTGTCCCAAT[CG]AAAGGCATTGAACATAGTTTTTCACAAGCCACAAATGTTTGAGTATCAGAGCTGAAAGAT	CGATTGGGACAACATGGTAAATAAATTCAGAGATTTGGATCAAGGTTCAA	ROBO2;ROBO2;ROBO2;ROBO2;ROBO2	NM_001290065;NM_002942;NM_001290040;NM_001290039;NM_001128929	5'UTR;Body;Body;Body;Body		chr3:77273270-77273270
cg07222250	0.319847	0.00855264	0.929045	0.920935	0.914039	0.914039	0.935786	0.936352	0.929116	0.937087	chr3	77366495	-	33693567		AATAACRAAAATAAATACAAAATCAACCTCAAACCACRTACAAACTAACC		II			NA	NA	NA	NA	NA	NA		OpenSea	TCCCAGTGTTAGGTGACGAGGATGAATGCAAGGTCAGCCTCAGGCCACGTGCAAGCTGAC[CG]TCCACGCTCATCTCGGTGCCTAGTGTATTGTCGGGGTTCCATTTCTCCGTAGACCTCGAG	CGGTCAGCTTGCACGTGGCCTGAGGCTGACCTTGCATTCATCCTCGTCAC	ROBO2;ROBO2	NM_001128929;NM_002942	Body;Body					3:77449141-77449286
cg09220593	-0.327724	0.022471	0.936119	0.914598	0.920748	0.934369	0.906546	0.906723	0.91472	0.911852	chr3	77228981	+	82802539		TCCTTAACAAAATACATCCAAAACCRCAACTTATAAAAAACAATTTAACC		II			NA	NA	NA	NA	NA	NA		OpenSea	GGCCTTTATGGAGGAATTACATGTGACTACAAGAAGAGATTTTAAACAACTGCTAGGGTG[CG]GTTAAACTGTCTCTTACAAGTTGCGGTTCTGGATGTACTCTGTTAAGGAGATAGTTTCAT	CCTTAACAGAGTACATCCAGAACCGCAACTTGTAAGAGACAGTTTAACCG	ROBO2;ROBO2;ROBO2;ROBO2;ROBO2	NM_001290065;NM_002942;NM_001290040;NM_001290039;NM_001128929	5'UTR;Body;Body;Body;Body
cg12349027	-0.22714	0.031985	0.661318	0.653651	0.63829	0.640285	0.623234	0.612735	0.580065	0.630398	chr3	77089761	-	36622564		ACAACCTTTAAAATACCCTCTATTAATTTAAATAAATCTCAATATACCCC		II			NA	NA	NA	NA	NA	NA	chr3:77088498-77089198	S_Shore	CTGGAAATACAGCAGCCTTTGAAGTACCCTCTGTTAATTTGGATGGATCTCAGTGTGCCC[CG]TTCGAGACCTCTCCACCAACCCCTTCTGATCTTGCGATTTGCTCTTCTTGACTTTAATTA	CGGGGCACACTGAGATCCATCCAAATTAACAGAGGGTACTTCAAAGGCTG	ROBO2;ROBO2;ROBO2;ROBO2;ROBO2;ROBO2;ROBO2;ROBO2	NM_002942;NM_001290040;NM_001290039;NM_002942;NM_001290065;NM_001290040;NM_001290039;NM_001290065	5'UTR;5'UTR;5'UTR;1stExon;1stExon;1stExon;1stExon;5'UTR								ROBO2;ROBO2;ROBO2	ENST00000461745.1;ENST00000461745.1;ENST00000332191.8	5'UTR;1stExon;TSS200	ROBO2;ROBO2;ROBO2;ROBO2	ENST00000461745.1;ENST00000461745.1;ENST00000332191.8;ENST00000475034.1	5'UTR;1stExon;TSS200;5'UTR
cg09638638	-1.36873	0.0322164	0.945933	0.928482	0.986937	0.933262	0.908163	0.89661	0.900618	0.874105	chr3	77335810	-	71766188		CATCATCCATATAAAATATTCCTTATAACCACTTTTATCAATCTAAAAAC		II			NA	NA	NA	NA	NA	NA		OpenSea	TGCCTTCTTTACATCATCCATGTAGAATATTCCTTATAACCACTTTTGTCAGTCTGAGAG[CG]CTTTTTGTTTTATCTATGTCTGTTAAACCATATGCTGAAACTGTTTTCTGCTTTCTTCAT	CGCTCTCAGACTGACAAAAGTGGTTATAAGGAATATTCTACATGGATGAT	ROBO2;ROBO2	NM_001128929;NM_002942	Body;Body				TRUE
cg14550506	-0.438351	0.0344734	0.898122	0.878162	0.92037	0.878688	0.87096	0.878842	0.857853	0.842266	chr3	77239618	-	8794244		TTATCTAAATACTCTATAAACAAATTCCAACCTAAATACCTCCTTTTAAC		II			NA	NA	NA	NA	NA	NA		OpenSea	AATAAACGATATTGTCTGAGTGCTCTATAAACAGATTCCAACCTGAATGCCTCCTTTTAG[CG]TCCCTCCCAATTTAACACATAAATATGAACTCTATTTTCTTTTCAGACAAAACCTGTATA	CGCTAAAAGGAGGCATTCAGGTTGGAATCTGTTTATAGAGCACTCAGACA	ROBO2;ROBO2;ROBO2;ROBO2;ROBO2	NM_001290065;NM_002942;NM_001290040;NM_001290039;NM_001128929	5'UTR;Body;Body;Body;Body														chr3:77239580-77239830	3
cg25839267	0.262739	0.0443203	0.684148	0.65951	0.674523	0.65877	0.727927	0.710852	0.665232	0.726842	chr3	77091645	+	16753856		CACTAAACAATTTAATTATATTCCTCCTAACAACACACTAATTTAAAAAC		II			rs57050685	0.252511	NA	NA	NA	NA	chr3:77088498-77089198	S_Shelf	ATGCATGTGTAAACTATACATTAGACTACAAAATTATCACCAAGGGTTTTTTTATATAAG[CG]TTTTTAAATCAGTGTGTTGCTAGGAGGAATACAATTAAATTGCTCAGTGGAAGTGACAGG	ACTGAGCAATTTAATTGTATTCCTCCTAGCAACACACTGATTTAAAAACG	ROBO2	NM_002942	Body											ROBO2	ENST00000475034.1	5'UTR
cg12680124	-0.404373	0.049266	0.910197	0.92801	0.92986	0.92658	0.920234	0.915876	0.887037	0.878393	chr3	77236105	+	30755945		ACAATAATTACAAAAAACTTATAACTTTCACTTCCTACCTCTTAAATACC		II			NA	NA	NA	NA	NA	NA		OpenSea	TACATGTTACGTAATGTAATATGAACCATGTCAATGTCAGCTGATTATAACTCACACTTG[CG]GTATTCAAGAGGCAGGAAGTGAAAGCTATAAGTTTTCTGTAATCATTGTCACAAATGTAA	CAATGATTACAGAAAACTTATAGCTTTCACTTCCTGCCTCTTGAATACCG	ROBO2;ROBO2;ROBO2;ROBO2;ROBO2	NM_001290065;NM_002942;NM_001290040;NM_001290039;NM_001128929	5'UTR;Body;Body;Body;Body														chr3:77235940-77236210	3
cg11793689	-0.403402	0.0516451	0.917519	0.890293	0.882126	0.879537	0.885521	0.846062	0.876231	0.842653	chr3	77652109	+	2694287		ATCCTAAAACTAATTATATAACATTCTATTAAACAATCCCTCAACCAATC		II			NA	NA	NA	NA	NA	NA		OpenSea	CATGATGCCACTATGACCTCTGCCCTTTAACCCTTAGCCTTACTTTACATTCCTGACTAC[CG]ATTGGCTGAGGGATTGTCTAATAGAATGCCACACAACCAGTCTCAGGATTTCAGCACCAC	TCCTGAGACTGGTTGTGTGGCATTCTATTAGACAATCCCTCAGCCAATCG	ROBO2;ROBO2;ROBO2;ROBO2;ROBO2	NM_001290065;NM_002942;NM_001290040;NM_001290039;NM_001128929	Body;Body;Body;Body;Body								ROBO2	ENST00000469233.1	TSS1500	ROBO2;ROBO2	ENST00000469233.1;ENST00000473767.1	TSS1500;3'UTR
cg24933651	-0.264188	0.0553626	0.943066	0.940555	0.948573	0.937916	0.923375	0.94066	0.924449	0.937576	chr3	77147070	+	75615426		TCTAAACCCTCRATTTCACTTAAATTCCTAATAAAAAAATTAAACTCTTC		II			rs9874095	0.310938	NA	NA	NA	NA	chr3:77147167-77147399	N_Shore	GAGATGACTTATGAGATGCATACACAAAACGAAACATAAAATAATGTTCAGTTGGATAAT[CG]AAGAGTTTAATTTCCCCATCAGGAACCCAAGTGAAACCGAGGGTTTAGATAAGGAAATGT	CGAAGAGTTTAATTTCCCCATCAGGAACCCAAGTGAAACCGAGGGTTTAG	ROBO2;ROBO2	NM_001128929;NM_002942	TSS200;Body											ROBO2	ENST00000475034.1	5'UTR
cg14173561	0.376071	0.0578408	0.220304	0.235854	0.242717	0.261746	0.346212	0.308845	0.282948	0.23141	chr3	77562971	-	94804937		CAACTAATTACCAATCAATCTCAATTCACRATACAATAATAATAACACAC		II			NA	NA	NA	NA	NA	NA		OpenSea	CCACTTTGTCACAGCTGGTTACCAATCAATCTCAATTCACGGTACAGTGATGATAGCACA[CG]TTGTCCAGGGGCCAAATCTGATTGGGTTGCATTTTTCAGCAGTGTTTCATATCAGAAAAA	CGTGTGCTATCATCACTGTACCGTGAATTGAGATTGATTGGTAACCAGCT	ROBO2;ROBO2;ROBO2;ROBO2;ROBO2	NM_001290065;NM_002942;NM_001290040;NM_001290039;NM_001128929	5'UTR;Body;Body;Body;Body														chr3:77562800-77563090	3
cg02863817	-0.312056	0.0689673	0.878103	0.886626	0.910233	0.895341	0.882489	0.888146	0.849599	0.8593	chr3	77612381	-	33758968		ATCAATAAAAACTATAATTTAAATAACCTACCAAAACCACCATCCAAACC		II			NA	NA	NA	NA	NA	NA		OpenSea	CTGGAGCAACAATCAGTAAAAACTATGATTTAAGTGACCTGCCAGGGCCACCATCCAAAC[CG]CAGGTCACTGATGTTACTAAGAACAGTGTCACCTTGTCCTGGCAGCCAGGTACCCCTGGA	TCAGTAAAAACTATGATTTAAGTGACCTGCCAGGGCCACCATCCAAACCG	ROBO2;ROBO2;ROBO2;ROBO2;ROBO2	NM_001290065;NM_002942;NM_001290040;NM_001290039;NM_001128929	5'UTR;Body;Body;Body;Body														chr3:77612365-77612535	3
cg08512168	-0.469584	0.0921818	0.984098	0.986734	0.971332	0.985536	0.973055	0.97694	0.980201	0.974464	chr3	77147238	+	44689992	45801167	TAATAAACATTAACCAACCCTCCACCTTACAATTCAAAATCATAAACTCA	TAATAAACGTTAACCGACCCTCCGCCTTACAATTCAAAATCGTAAACTCG	I	C	Grn	NA	NA	NA	NA	NA	NA	chr3:77147167-77147399	Island	CCAGGAGGACTTTCCCCCGCGGATTGTGGAGCATCCTTCCGATGTCATCGTCTCTAAGGG[CG]AGCCCACGACTCTGAACTGCAAGGCGGAGGGCCGGCCAACGCCCACCATTGAGTGGTACA	TGGTGGGCGTTGGCCGGCCCTCCGCCTTGCAGTTCAGAGTCGTGGGCTCG	ROBO2;ROBO2	NM_001128929;NM_002942	1stExon;Body					3:77229858-77230129						ROBO2	ENST00000475034.1	5'UTR
cg15315418	0.168881	0.120762	0.87107	0.864416	0.877044	0.888289	0.875698	0.892575	0.887494	0.894187	chr3	77146347	-	38753913		CTTTTCTTACTATATCAACTTCCTTCCTAATTATAAAATATACCATACAC		II			NA	NA	NA	NA	NA	NA	chr3:77147167-77147399	N_Shore	CTGTCTTAAACCTTTTCTTGCTGTATCAGCTTCCTTCCTGATTATGAAATGTACCATGCA[CG]TAACTGTCATTTCCTTGTCCTTTTGCTGATGGTATCTCTTGGCATGATGCTTTTTTCTTT	CGTGCATGGTACATTTCATAATCAGGAAGGAAGCTGATACAGCAAGAAAA	ROBO2;ROBO2;ROBO2;ROBO2;ROBO2	NM_001128929;NM_001290065;NM_002942;NM_001290040;NM_001290039	TSS1500;5'UTR;Body;Body;Body											ROBO2	ENST00000475034.1	5'UTR	chr3:77146125-77146470	3
cg16718624	-0.208569	0.124632	0.105758	0.0817088	0.0955001	0.0961111	0.09077	0.0849445	0.0700597	0.0866791	chr3	77089518	+	43608841	6653277	AAAAAAAAAAACCTAATTCCTAAAAAATATTCCACAAACTTACCAACACA	AAAAAAAAAAACCTAATTCCTAAAAAATATTCCACAAACTTACCAACGCG	I	C	Grn	rs79942150	0.033884	NA	NA	NA	NA	chr3:77088498-77089198	S_Shore	CTACGGAGAAGGAAACCGGGGGAAAGAAAACCAGTAGGCAGGCCAATGGTTTTTCGGCAG[CG]CGCTGGCAAGTTTGTGGAACACTTTCTAGGAATTAGGTCTTTTCCTCCCCCTTCATCATC	CGCGCTGGCAAGTTTGTGGAACACTTTCTAGGAATTAGGTCTTTTCCTCC	ROBO2;ROBO2	NM_002942;NM_002942	1stExon;5'UTR	high-CpG:77171665-77172376							ROBO2;ROBO2;ROBO2	ENST00000332191.8;ENST00000461745.1;ENST00000461745.1	TSS1500;5'UTR;1stExon	ROBO2;ROBO2;ROBO2;ROBO2	ENST00000332191.8;ENST00000461745.1;ENST00000461745.1;ENST00000475034.1	TSS1500;5'UTR;1stExon;5'UTR	chr3:77088380-77089695	3
cg05180412	-0.253199	0.126054	0.882487	0.910152	0.879474	0.892741	0.879328	0.845193	0.88105	0.885979	chr3	77146227	-	48725906		TTCRATTATACAAACAATCATATCACTACCCCCTTAAAAATCTATAAACC		II			NA	NA	NA	NA	NA	NA	chr3:77147167-77147399	N_Shore	TACAAGTATCTTTCGATTGTACAGACAGTCATGTCACTGCCCCCTTAAAAATCTGTGAGC[CG]TGTAAAAGAATAGTCATACCCCTGAGCATGGCACAAAGCCTTGTCTCAGGCTCCAAGACT	CGGCTCACAGATTTTTAAGGGGGCAGTGACATGACTGTCTGTACAATCGA	ROBO2;ROBO2;ROBO2;ROBO2;ROBO2	NM_001128929;NM_001290065;NM_002942;NM_001290040;NM_001290039	TSS1500;5'UTR;Body;Body;Body											ROBO2	ENST00000475034.1	5'UTR	chr3:77146125-77146470	3
cg05926955	-0.381577	0.127238	0.82181	0.773102	0.767601	0.854948	0.759263	0.713942	0.762648	0.807659	chr3	77583550	+	66739212		TTTTTCTAAACACAACCAATAAAACTTCTTAATACTAATCTCCTCATACC		II			NA	NA	rs74664348	0.016507	rs74664348	0.016507		OpenSea	TTAAAATTAAAGTACTATAAATATTAAATATCAGAATAATATAAATACTTAGGCCCAAAA[CG]GTATGAGGAGATTAGTATTAAGAAGTTTCACTGGCTGTGTCCAGAAAAAAATCACATTAA	CGGTATGAGGAGATTAGTATTAAGAAGTTTCACTGGCTGTGTCCAGAAAA	ROBO2;ROBO2;ROBO2;ROBO2;ROBO2	NM_001290065;NM_002942;NM_001290040;NM_001290039;NM_001128929	5'UTR;Body;Body;Body;Body
cg04136251	0.215991	0.155045	0.568618	0.514342	0.574469	0.52021	0.555658	0.630012	0.548991	0.589289	chr3	77590560	+	12635232		ATAATACTTTAATACTACATTCAACCCAAACTAACTTCAATCAAAATCAC		II			NA	NA	NA	NA	NA	NA		OpenSea	TCTGATTTCCATGTCACCCACTCACTCTCACCAGCAGGCATTAGCATAACAGAGCTGCAG[CG]TGACTTTGATTGAAGCCAGCTTGGGCTGAATGCAGTATCAAAGCATCATTTAGCAGAAAT	TGATGCTTTGATACTGCATTCAGCCCAAGCTGGCTTCAATCAAAGTCACG	ROBO2;ROBO2;ROBO2;ROBO2;ROBO2	NM_001290065;NM_002942;NM_001290040;NM_001290039;NM_001128929	5'UTR;Body;Body;Body;Body														chr3:77590400-77590630	3
cg25036166	0.202223	0.176725	0.807619	0.853446	0.844444	0.810334	0.846281	0.84682	0.833976	0.866614	chr3	77571941	+	5664448		TAAATACCTTCATCTATACTCATAATCTTTTTAATTCTTAATATATAATC		II			NA	NA	NA	NA	NA	NA		OpenSea	GTATAGCTACTACTATTTAATAAAACCAGTTCATTTTCTACACAGGTATGACATCAAAGA[CG]ATTACACACTAAGAATTAAAAAGACCATGAGTACAGATGAAGGCACCTATATGTGTATTG	AGGTGCCTTCATCTGTACTCATGGTCTTTTTAATTCTTAGTGTGTAATCG	ROBO2;ROBO2;ROBO2;ROBO2;ROBO2;ROBO2;ROBO2;ROBO2;ROBO2;ROBO2	NM_002942;NM_001128929;NM_001290065;NM_001290040;NM_001290039;NM_001290065;NM_002942;NM_001290040;NM_001290039;NM_001128929	ExonBnd;ExonBnd;ExonBnd;ExonBnd;ExonBnd;5'UTR;Body;Body;Body;Body								ROBO2;ROBO2	ENST00000398467.3;ENST00000487694.2	TSS200;ExonBnd	ROBO2;ROBO2	ENST00000398467.3;ENST00000487694.2	TSS200;ExonBnd
cg11680444	-0.223451	0.184609	0.933786	0.942959	0.950811	0.929329	0.925874	0.926576	0.923718	0.943531	chr3	77146988	+	75695569		TTTTATATATACATCTCATAAATCATCTCAACTCCTTTACAAAATAAAAC		II			rs9873816	0.36982	NA	NA	NA	NA	chr3:77147167-77147399	N_Shore	ATGATTCATGGAACACATTAAACCTAACTCCTTTGAGTTAACATATTAATTTATTGGTAT[CG]CCCTATCCTGCAAAGGAGTTGAGATGACTTATGAGATGCATACACAAAACGAAACATAAA	CGCCCTATCCTGCAAAGGAGTTGAGATGACTTATGAGATGCATACACAAA	ROBO2;ROBO2;ROBO2;ROBO2;ROBO2	NM_001128929;NM_001290065;NM_002942;NM_001290040;NM_001290039	TSS200;5'UTR;Body;Body;Body											ROBO2	ENST00000475034.1	5'UTR
cg24360978	0.140475	0.196452	0.878085	0.873145	0.873253	0.869704	0.881877	0.901463	0.874434	0.876172	chr3	77140685	+	85670378		CTAAATATAACATTCCACAACATCATCAAATTCRTCAACCAAATACAAAC		II			NA	NA	NA	NA	NA	NA		OpenSea	CTGAGAAGCAGAAATAATCCATTATGCAAATTAAGGTGCTTAGAACATTATTCACAGATG[CG]TCTGCATCTGGCTGACGAACTTGATGATGCTGTGGAATGCTACATCTAGCCAGGTCTAAG	TAGATGTAGCATTCCACAGCATCATCAAGTTCGTCAGCCAGATGCAGACG	ROBO2;ROBO2;ROBO2;ROBO2	NM_001290065;NM_002942;NM_001290040;NM_001290039	5'UTR;Body;Body;Body								U6	ENST00000362650.1	TSS1500	U6;ROBO2	ENST00000362650.1;ENST00000475034.1	TSS1500;5'UTR
cg01850561	-0.159637	0.196489	0.838435	0.815198	0.849927	0.85801	0.821573	0.824818	0.815208	0.840302	chr3	77214150	+	81614406	2620943	AAAATAATAACCAAACAAAAAAACTCCTCACCTCCCAATAAAAACCACCA	GAAATAATAACCGAACAAAAAAACTCCTCACCTCCCAATAAAAACCGCCG	I	A	Red	NA	NA	NA	NA	NA	NA		OpenSea	GGCGGTCAGCCCCCCAACCCGGCCAGCCGCCCCGTCCGGGAGGTGAGGGGCGCCTCTGCC[CG]GCGGCCCTTACTGGGAGGTGAGGAGCCCCTCTGCCCGGCCACCACCCCGTCTGGGAGGTG	CGGCGGCCCTTACTGGGAGGTGAGGAGCCCCTCTGCCCGGCCACCACCCC	ROBO2;ROBO2	NM_001128929;NM_002942	Body;Body					3:77296257-77296890
cg02076100	-0.359028	0.224123	0.95935	0.905336	0.932607	0.933208	0.925933	0.931471	0.893797	0.91855	chr3	77369657	-	79796152		TCCCACTTTCTCAAAACAAATTATAAATTTCCTTTTACCTCTAAAAAAAC		II			NA	NA	NA	NA	NA	NA		OpenSea	TCTTGATCTTTTCCCACTTTCTCAAGGCAAATTATAGATTTCCTTTTGCCTCTAGAGGGA[CG]CAAATTGCAGTTGCCAGTTATATGGTTCTTTGTTTCTCTTTCTAGCTCTTAAAAAAAAAA	CCCACTTTCTCAAGGCAAATTATAGATTTCCTTTTGCCTCTAGAGGGACG	ROBO2;ROBO2;ROBO2;ROBO2;ROBO2	NM_001290065;NM_002942;NM_001290040;NM_001290039;NM_001128929	5'UTR;Body;Body;Body;Body																chr3:77369555-77370114
cg17470327	0.714864	0.226432	0.161718	0.0745988	0.34395	0.14078	0.226189	0.306314	0.289915	0.155383	chr3	77088206	+	34707971		AAAAAAAACAACCCCTCTTATATTACTCAATTACCTTTTAACCCCTCCAC		II			NA	NA	NA	NA	NA	NA	chr3:77088498-77089198	N_Shore	CCCGTCCTTAGCATCTTCTGTGGAACTCCCTCGCCCTGCGCGATCGCGCATCAAACTCAT[CG]TGGAGGGGTCAAAAGGCAACTGAGTAACATAAGAGGGGCTGCCTCCCCTTCCTCCTTCCC	CGTGGAGGGGTCAAAAGGCAACTGAGTAACATAAGAGGGGCTGCCTCCCC	ROBO2	NM_002942	TSS1500					3:77170684-77170897	3:77087351-77088700	Unclassified_Cell_type_specific	ROBO2	ENST00000461745.1	TSS1500	ROBO2;ROBO2	ENST00000461745.1;ENST00000475034.1	TSS1500;5'UTR			chr3:77087432-77089408
cg11434762	0.221551	0.226684	0.907093	0.897135	0.880681	0.864044	0.917211	0.909911	0.882068	0.898178	chr3	77558000	+	12679105		CACATACACCCCTATTACCTAAATAAAAAAACCRAAATTTAATCTTCAAC		II			NA	NA	NA	NA	NA	NA		OpenSea	CTTAATTTTTATCTTAAAATTTTTTTAAAAAACAACATTTAGACCTTGCTCTTTTTTTAC[CG]CTGAAGATCAAACTTCGGTTTCTTCATCTAGGCAACAGGGGTGCATGTGTGAGGGGAGAA	CGCTGAAGATCAAACTTCGGTTTCTTCATCTAGGCAACAGGGGTGCATGT	ROBO2;ROBO2	NM_001128929;NM_002942	Body;Body				TRUE
cg12416053	0.144851	0.271921	0.884248	0.872826	0.893903	0.869855	0.892401	0.903431	0.870942	0.893902	chr3	77522398	-	46660263		CCCCATCCCAACCTTTTATTATACRAATAAATTCTATACCTAATCRACAC		II			NA	NA	NA	NA	NA	NA		OpenSea	GAAGTTGGCCACCCCATCCCAACCTTTTATTATGCGGATGAGTTCTGTACCTGGTCGGCA[CG]ATGTTGCCTGCTTTTTTACTGCACCTGTGGCGGAAGAAAAAAATAATAATAAGAAGAAGA	CGTGCCGACCAGGTACAGAACTCATCCGCATAATAAAAGGTTGGGATGGG	ROBO2;ROBO2	NM_001128929;NM_002942	Body;Body					3:77604920-77605089
cg01211801	0.255178	0.281969	0.911632	0.930215	0.92045	0.888392	0.947453	0.920387	0.906058	0.92744	chr3	77638398	+	59633930		ATAAATCCACTTCTCAAACATAACTTCATAACATATAACACATAATCTAC		II			NA	NA	NA	NA	NA	NA		OpenSea	TTTTCTCAACTAGTTCTTTGAAATCATAAACTCAAACACACACACACACACACATGCACA[CG]CAGACTATGTGTTACATGCTATGAAGCCATGTTTGAGAAGTGGATTTATGCATGAGCATT	CGCAGACTATGTGTTACATGCTATGAAGCCATGTTTGAGAAGTGGATTTA	ROBO2;ROBO2;ROBO2;ROBO2;ROBO2	NM_001290065;NM_002942;NM_001290040;NM_001290039;NM_001128929	Body;Body;Body;Body;Body											ROBO2	ENST00000473767.1	3'UTR
cg04502145	-0.119262	0.283465	0.90857	0.917548	0.928313	0.912244	0.9037	0.911168	0.908418	0.918044	chr3	77285505	+	80762261		CTAACCAACATTAACACTAACACAAACCTTAAATCCRATAAACATTTACC		II			NA	NA	NA	NA	NA	NA		OpenSea	GAGACCAAAGTTTTATCAGGCAGATAAACCCTCTAGGTTGCAGGCTTCACAGAGAACAGA[CG]GTAAATGTTCATCGGACTTAAGGTCTGTGCCAGTGCTAATGCTGGTCAGCTTTTCCTGAA	CGGTAAATGTTCATCGGACTTAAGGTCTGTGCCAGTGCTAATGCTGGTCA	ROBO2;ROBO2;ROBO2;ROBO2;ROBO2	NM_001290065;NM_002942;NM_001290040;NM_001290039;NM_001128929	5'UTR;Body;Body;Body;Body														chr3:77285320-77285610	3
cg23016734	0.341125	0.317744	0.0662078	0.0834781	0.084535	0.0932784	0.0624976	0.117948	0.0815603	0.166347	chr3	77088563	+	90728945		RTAAATAATTTCATAAAAACCCTTCCTAATTATTCATCCCTCCRTCTACC		II			NA	NA	NA	NA	NA	NA	chr3:77088498-77089198	Island	TAATGAGGCTGCGCCCTGGGTCCTGGAGGCTGATCTTTTTCAAGAAAGCGCGTGCAGCTC[CG]GCAGACGGAGGGATGAATAATTAGGAAGGGCTTCCATGAAATCACTCACGGAGAAAATTA	CGGCAGACGGAGGGATGAATAATTAGGAAGGGCTTCCATGAAATCACTCA	ROBO2	NM_002942	TSS1500					3:77171138-77172046	3:77087351-77088700	Unclassified_Cell_type_specific	ROBO2;ROBO2	ENST00000461745.1;ENST00000332191.8	TSS1500;TSS1500	ROBO2;ROBO2;ROBO2	ENST00000461745.1;ENST00000332191.8;ENST00000475034.1	TSS1500;TSS1500;5'UTR	chr3:77088380-77089695	3
cg00642293	-0.253968	0.33365	0.956173	0.91768	0.924303	0.94158	0.946046	0.916576	0.921833	0.912423	chr3	77148084	+	14621578		CATAAAATTCCAACATCCTAAAATCTCCCAATTCTCTTATCTTTAAAAAC		II			NA	NA	NA	NA	NA	NA	chr3:77147167-77147399	S_Shore	AACAAACAAACAATTATGCCTTAAAATTTTTGCACTCTTCAGCTTCCTTGTTGTCATGTA[CG]TCTTCAAAGATAAGAGAATTGGGAGATTTCAGGATGCTGGAATCTTATGTATATAGCTAT	CGTCTTCAAAGATAAGAGAATTGGGAGATTTCAGGATGCTGGAATCTTAT	ROBO2;ROBO2;ROBO2;ROBO2;ROBO2	NM_001290065;NM_002942;NM_001290040;NM_001290039;NM_001128929	5'UTR;Body;Body;Body;Body
cg22862116	-0.108894	0.371482	0.798896	0.792145	0.780456	0.794276	0.766412	0.778329	0.813121	0.754004	chr3	77570617	+	53770556		TTATCCACTACTTTCATTATAAAACCATCCATTACCATACTATAAAAATC		II			NA	NA	NA	NA	NA	NA		OpenSea	AAAATGTAACTAAGTGCAGAATTATTGCTGTAGCAATAAGTTTTCAAAAAGGCAGTAATT[CG]ATTTTTATAGTATGGTAATGGATGGCTTCACAATGAAAGTAGTGGATAAAAAAGTAGTGG	TATCCACTACTTTCATTGTGAAGCCATCCATTACCATACTATAAAAATCG	ROBO2;ROBO2;ROBO2;ROBO2;ROBO2	NM_001290065;NM_002942;NM_001290040;NM_001290039;NM_001128929	5'UTR;Body;Body;Body;Body								ROBO2	ENST00000398467.3	TSS1500	ROBO2	ENST00000398467.3	TSS1500
cg16633817	-0.25153	0.374097	0.923073	0.955676	0.928449	0.918436	0.945473	0.921093	0.916005	0.895029	chr3	77366553	+	75682291		AAAATAACRAACAATCTAAAAACCAAATACCRATAAACTAACTATAACTC		II			NA	NA	NA	NA	NA	NA		OpenSea	ACCGTCCACGCTCATCTCGGTGCCTAGTGTATTGTCGGGGTTCCATTTCTCCGTAGACCT[CG]AGCCATAGTCAGTCCATCGGTACCTGGTTTCCAGACTGCCCGTCACTTTGGTGGTCTCAG	CGAGCCATAGTCAGTCCATCGGTACCTGGTTTCCAGACTGCCCGTCACTT	ROBO2;ROBO2	NM_001128929;NM_002942	Body;Body					3:77449141-77449286
cg16933762	-0.148534	0.40382	0.865412	0.860989	0.829338	0.850449	0.823523	0.876589	0.836711	0.811057	chr3	77147109	-	20692279		ATTAAATAATCRAAAAATTTAATTTCCCCATCAAAAACCCAAATAAAACC		II			NA	NA	NA	NA	NA	NA	chr3:77147167-77147399	N_Shore	AATAATGTTCAGTTGGATAATCGAAGAGTTTAATTTCCCCATCAGGAACCCAAGTGAAAC[CG]AGGGTTTAGATAAGGAAATGTTAAAGCTTGTCTTTATTCCGTCATGTTTTGTAGGATCGC	CGGTTTCACTTGGGTTCCTGATGGGGAAATTAAACTCTTCGATTATCCAA	ROBO2;ROBO2	NM_001128929;NM_002942	TSS200;Body											ROBO2	ENST00000475034.1	5'UTR
cg00703422	0.062634	0.405953	0.447949	0.430582	0.448207	0.44163	0.456218	0.455227	0.466761	0.433167	chr3	77140566	-	33630173		TAATTTATACATCACCTTCAAAAATTTAAAATACTAATATACCACTCAAC		II			NA	NA	NA	NA	NA	NA		OpenSea	TTCATGAATTATAATTTATACATCACCTTCAAAAATTTGAAGTGCTAATATACCACTCAA[CG]TTGTAAAATATCAAATATTTTATCAAAAATCATTACAAAATCATTGTTTGAGAGTCTCTG	CGTTGAGTGGTATATTAGCACTTCAAATTTTTGAAGGTGATGTATAAATT	ROBO2;ROBO2;ROBO2;ROBO2	NM_001290065;NM_002942;NM_001290040;NM_001290039	5'UTR;Body;Body;Body								U6	ENST00000362650.1	TSS1500	U6;ROBO2	ENST00000362650.1;ENST00000475034.1	TSS1500;5'UTR
cg08845730	0.173844	0.422904	0.952544	0.955714	0.950329	0.944472	0.964273	0.958779	0.933671	0.96273	chr3	77147364	-	41692182	7692470	AAAAACTAACAAAAACAATCCCCAATCCCACAAAATACTTCTACCCAACA	AAAAACTAACAAAAACGATCCCCGATCCCACAAAATACTTCTACCCAACG	I	A	Red	NA	NA	NA	NA	NA	NA	chr3:77147167-77147399	Island	TGGGGAGCGAGTGGAGACTGACAAGGACGATCCCCGGTCCCACAGGATGCTTCTGCCCAG[CG]GATCCTTATTCTTCTTGCGCATCGTGCACGGGCGCAGGAGTAAACCTGATGAAGGAAGCT	CGCTGGGCAGAAGCATCCTGTGGGACCGGGGATCGTCCTTGTCAGTCTCC	ROBO2;ROBO2	NM_001128929;NM_002942	1stExon;Body					3:77229858-77230129
cg16231954	-0.147557	0.425778	0.821735	0.879993	0.820912	0.839141	0.825546	0.855055	0.805364	0.822946	chr3	77089765	-	3790896		CCTTTAAAATACCCTCTATTAATTTAAATAAATCTCAATATACCCCRTTC		II			NA	NA	NA	NA	NA	NA	chr3:77088498-77089198	S_Shore	AAATACAGCAGCCTTTGAAGTACCCTCTGTTAATTTGGATGGATCTCAGTGTGCCCCGTT[CG]AGACCTCTCCACCAACCCCTTCTGATCTTGCGATTTGCTCTTCTTGACTTTAATTAGTAT	CTTTGAAGTACCCTCTGTTAATTTGGATGGATCTCAGTGTGCCCCGTTCG	ROBO2;ROBO2;ROBO2;ROBO2;ROBO2;ROBO2;ROBO2;ROBO2	NM_002942;NM_001290040;NM_001290039;NM_002942;NM_001290065;NM_001290040;NM_001290039;NM_001290065	5'UTR;5'UTR;5'UTR;1stExon;1stExon;1stExon;1stExon;5'UTR								ROBO2;ROBO2;ROBO2	ENST00000461745.1;ENST00000461745.1;ENST00000332191.8	5'UTR;1stExon;TSS200	ROBO2;ROBO2;ROBO2;ROBO2	ENST00000461745.1;ENST00000461745.1;ENST00000332191.8;ENST00000475034.1	5'UTR;1stExon;TSS200;5'UTR
cg19952225	0.315292	0.431066	0.915895	0.957425	0.888621	0.919583	0.946525	0.961524	0.905903	0.926337	chr3	77645775	-	67807115		TCTTACATTAAACTCCATATATTAATTTCCTTATAATTTCTATTTTAACC		II			NA	NA	NA	NA	NA	NA		OpenSea	GAGTGTCAAAATCTTGCATTGAGCTCCATGTGTTGATTTCCTTGTAATTTCTGTTTTAGC[CG]TCCAGGTCTTCTCAATGCTGGTGATCCCAGCTATCCATGGCTTGCTGATTCTTGGCCAGC	CGGCTAAAACAGAAATTACAAGGAAATCAACACATGGAGCTCAATGCAAG	ROBO2;ROBO2;ROBO2;ROBO2;ROBO2;ROBO2;ROBO2;ROBO2;ROBO2;ROBO2	NM_002942;NM_001128929;NM_001290065;NM_001290040;NM_001290039;NM_001290065;NM_002942;NM_001290040;NM_001290039;NM_001128929	ExonBnd;ExonBnd;ExonBnd;ExonBnd;ExonBnd;Body;Body;Body;Body;Body								ROBO2	ENST00000487694.2	ExonBnd	ROBO2;ROBO2;ROBO2	ENST00000471893.1;ENST00000487694.2;ENST00000473767.1	TSS200;ExonBnd;3'UTR
cg17282085	-0.0923021	0.444232	0.34955	0.350495	0.313921	0.379572	0.305206	0.334947	0.36183	0.333798	chr3	77684050	-	9742531		TCCCTTTATTTTCATTTTAAAAAAAACCTTTACCTCCTCTCAAAAACCTC		II			NA	NA	NA	NA	NA	NA		OpenSea	CTAGAACCCATTCCCTTTATTTTCATTTTAGGAAAAGCCTTTACCTCCTCTCAAAGACCT[CG]ACCTACCAGCCCATTTTCTACTGACAGTAACACCAGTGCAGCCCTGAGTCAAAGTCAGAG	CGAGGTCTTTGAGAGGAGGTAAAGGCTTTTCCTAAAATGAAAATAAAGGG	ROBO2;ROBO2;ROBO2;ROBO2;ROBO2	NM_001290065;NM_002942;NM_001290040;NM_001290039;NM_001128929	Body;Body;Body;Body;Body											ROBO2;ROBO2;ROBO2;ROBO2	ENST00000470802.1;ENST00000490534.1;ENST00000473767.1;ENST00000470802.1	1stExon;TSS200;3'UTR;5'UTR
cg11033835	0.577437	0.490407	0.0052356	0.01774	0.00609446	0.00711662	0.0296134	0.00503578	0.0330579	0.0039072	chr3	77087860	+	44724247	94623970	AAAATCACATTAAATCAAAAAAATACCAATATCAACAATACCCCAATACA	AAAATCACGTTAAATCAAAAAAATACCGATATCGACGATACCCCGATACG	I	A	Red	rs116047250	0.014335	NA	NA	NA	NA	chr3:77088498-77089198	N_Shore	CATCATCTGAACAAGCATCAAACGGCTACCAGCGAGCCTGTGATCACACGTGGGCCCGGC[CG]CACCGGGGCACCGCCGACACCGGCACCCCTTTGATCTAACGTGACCTTCCTTCATCATCC	AAGGTCACGTTAGATCAAAGGGGTGCCGGTGTCGGCGGTGCCCCGGTGCG	ROBO2	NM_002942	TSS1500					3:77170374-77170614	3:77087351-77088700	Unclassified_Cell_type_specific	ROBO2	ENST00000461745.1	TSS1500	ROBO2;ROBO2	ENST00000461745.1;ENST00000475034.1	TSS1500;5'UTR	chr3:77087640-77087935	3
cg26831947	0.0701817	0.520319	0.806504	0.800172	0.803067	0.833428	0.814099	0.820941	0.835336	0.802433	chr3	77305946	-	7602374		CRAAAAACACCAAAACAAACAAACTCTAACAATATCTAAATAAACCAACC		II			NA	NA	NA	NA	NA	NA		OpenSea	ACCAAGGCTCTCGAGGAACACCAAAACAAACAAACTCTGGCAGTGTCTGAGTAAGCCAGC[CG]TCTTTCTCTCAATAATTTTTATTGTGCACCCAGTGATTTCTCAGGCAATTTTTAGAGCCT	CGGCTGGCTTACTCAGACACTGCCAGAGTTTGTTTGTTTTGGTGTTCCTC	ROBO2;ROBO2;ROBO2;ROBO2;ROBO2	NM_001290065;NM_002942;NM_001290040;NM_001290039;NM_001128929	5'UTR;Body;Body;Body;Body
cg24729600	0.0668241	0.527444	0.747362	0.765076	0.719863	0.7337	0.737706	0.737196	0.769953	0.756626	chr3	77103087	+	20739196		AAAATCTCCCTAATCAATAATACAATACTCCCTAAATAAACACTATAATC		II			NA	NA	NA	NA	NA	NA		OpenSea	TGGCGCAAGGAGAGAATGTGATTTAGATTAGGAGTGTTATATCCCAGTTTAAAGGTCATG[CG]ATTATAGTGCCCATTTAGGGAGTATTGCATCACTGACTAGGGAGATTCTCTTTCAATGAA	GAATCTCCCTAGTCAGTGATGCAATACTCCCTAAATGGGCACTATAATCG	ROBO2;ROBO2;ROBO2;ROBO2	NM_001290065;NM_002942;NM_001290040;NM_001290039	5'UTR;Body;Body;Body											ROBO2	ENST00000475034.1	5'UTR	chr3:77102980-77103210	3
cg05883149	-0.073808	0.539833	0.866566	0.894853	0.865244	0.870991	0.872566	0.881428	0.859845	0.862121	chr3	77140702	+	4649273		CACACACTTAAACCTAACTAAATATAACATTCCACAACATCATCAAATTC		II			NA	NA	NA	NA	NA	NA		OpenSea	TCCATTATGCAAATTAAGGTGCTTAGAACATTATTCACAGATGCGTCTGCATCTGGCTGA[CG]AACTTGATGATGCTGTGGAATGCTACATCTAGCCAGGTCTAAGTGTGTGATCTTCTGGTA	ACACACTTAGACCTGGCTAGATGTAGCATTCCACAGCATCATCAAGTTCG	ROBO2;ROBO2;ROBO2;ROBO2	NM_001290065;NM_002942;NM_001290040;NM_001290039	5'UTR;Body;Body;Body								U6	ENST00000362650.1	TSS1500	U6;ROBO2	ENST00000362650.1;ENST00000475034.1	TSS1500;5'UTR
cg04787417	0.126636	0.540983	0.892113	0.87531	0.872552	0.9053	0.879888	0.866026	0.911226	0.917381	chr3	77146138	-	6717986		TATTTTTCTCTTAAACTATTTAAATAAATCACAACTATCTTCRTATCTCC		II			NA	NA	NA	NA	NA	NA	chr3:77147167-77147399	N_Shore	CAGGTTCTTTTTATTTTTCTCTTGAACTATTTAAGTAAATCACAACTGTCTTCGTGTCTC[CG]TTGCTATCCCTTATTGATAATACAGACTACAAGTATCTTTCGATTGTACAGACAGTCATG	CGGAGACACGAAGACAGTTGTGATTTACTTAAATAGTTCAAGAGAAAAAT	ROBO2;ROBO2	NM_001128929;NM_002942	TSS1500;Body											ROBO2	ENST00000475034.1	5'UTR	chr3:77146125-77146470	3
cg05285429	-0.179915	0.632972	0.928531	0.956502	0.969234	0.94036	0.922586	0.959006	0.922696	0.962819	chr3	77122541	+	10665561		AAAAAAACAATCTTCAATAAATTTTAAACAATTATAAAAACTATTTCCTC		II			NA	NA	NA	NA	NA	NA		OpenSea	ATTTGCTAAGAGAAGAAAGCATATTGTTTCTTAAGTCACCTGTAGGGCGAAGTAAATATG[CG]AGGAAATAGTCTCCATAATTGTTTAAAATTCATTGAAGATTGCTTTTCTGTACAAAAGAG	GAAAAGCAATCTTCAATGAATTTTAAACAATTATGGAGACTATTTCCTCG	ROBO2	NM_002942	Body				TRUE							ROBO2	ENST00000475034.1	5'UTR
cg23609036	0.176636	0.640861	0.861467	0.909001	0.849581	0.852493	0.889968	0.888221	0.794361	0.930205	chr3	77637864	-	87634597		ATTTTTCTTCATTTTTAATACACCATATTTATATTCCTATACTTATTTTC		II			NA	NA	NA	NA	NA	NA		OpenSea	GCCTTCAAATAATTTTTCTTCATTTTTGATGCACCATGTTTATATTCCTGTGCTTATTTT[CG]TTTTAATATATACTAATACTATGGTTTTTTCCATAGGGAGACGCAATGAAGTTGTCATTA	CGAAAATAAGCACAGGAATATAAACATGGTGCATCAAAAATGAAGAAAAA	ROBO2;ROBO2;ROBO2;ROBO2;ROBO2	NM_001290065;NM_002942;NM_001290040;NM_001290039;NM_001128929	Body;Body;Body;Body;Body											ROBO2;ROBO2	ENST00000490991.1;ENST00000473767.1	TSS200;3'UTR
cg07457820	0.071464	0.646361	0.853315	0.800763	0.821785	0.810247	0.8438	0.815892	0.805603	0.849787	chr3	77267467	-	75654872		CTCCTTCTCATACTAATATATTTTATACATTTCTACCTAAAATTTTTCTC		II			NA	NA	NA	NA	NA	NA		OpenSea	AATATGCCAACCTCCTTCTCATACTAATGTATTTTGTACATTTCTGCCTGGAATTTTTCT[CG]ATCCTTAGGCTTTTCTTGTTTAATTCCTACCATCCTTCATAGCTCAGCTGAAATTATACT	CGAGAAAAATTCCAGGCAGAAATGTACAAAATACATTAGTATGAGAAGGA	ROBO2;ROBO2	NM_001128929;NM_002942	Body;Body
cg21090457	0.189746	0.647238	0.737146	0.749194	0.724452	0.75154	0.688883	0.720817	0.702987	0.892843	chr3	77573709	+	56803162		TTCAAATATAAAAAAAACCCTACTACTTCTACAAACAAACAACTCCTCAC		II			NA	NA	NA	NA	NA	NA		OpenSea	AACCAACCAATAAATGCTCCATCCGAAAAATATTTGCTGACTAAACAAATGGTGAGAAAA[CG]TGAGGAGTTGTTTGTTTGTAGAAGCAGCAGGGTTTCTTTTATACTTGAATGCTTGGATGA	CGTGAGGAGTTGTTTGTTTGTAGAAGCAGCAGGGTTTCTTTTATACTTGA	ROBO2;ROBO2	NM_001128929;NM_002942	Body;Body				TRUE										chr3:77573640-77573910	3
cg21924617	-0.0886331	0.662296	0.843787	0.81746	0.747973	0.84608	0.797902	0.826168	0.802906	0.801498	chr3	77146802	-	68808183		TAACAACACATTAAATACTATCTATATATATCTTCTAACTACTTACTAAC		II			rs9873501	0.37596	NA	NA	NA	NA	chr3:77147167-77147399	N_Shore	TGATAACATATTGGCAGCACATTAAATGCTATCTATGTGTGTCTTCTAGCTGCTTGCTGA[CG]TGGCTTTCTTCCCCAGTGTATAATAAGCAATCTGAGGACAGGAAATTAGTCTTACTCATC	GGCAGCACATTAAATGCTATCTATGTGTGTCTTCTAGCTGCTTGCTGACG	ROBO2;ROBO2;ROBO2;ROBO2;ROBO2	NM_001128929;NM_001290065;NM_002942;NM_001290040;NM_001290039	TSS1500;5'UTR;Body;Body;Body											ROBO2	ENST00000475034.1	5'UTR	chr3:77146720-77146950	3
cg07651080	-0.0743284	0.663639	0.906332	0.874512	0.887708	0.875376	0.880348	0.863644	0.907227	0.869898	chr3	77145918	+	1788891		CRTACCAATAACTTCCCTATAAATACAATAAAAATAAAACCATAAAAAAC		II			rs11710191	0.391542	NA	NA	NA	NA	chr3:77147167-77147399	N_Shore	CCCAAAATACTGGGATTACAGGTGTGAGCCACCGTGCCCGGCCTCTCTTTCGATTTCTTA[CG]CCCCTTATGGCCCCACTTTTATTGCATTCACAGGGAAGTCACTGGTACGATCTATCTTTC	CGCCCCTTATGGCCCCACTTTTATTGCATTCACAGGGAAGTCACTGGTAC	ROBO2;ROBO2	NM_001128929;NM_002942	TSS1500;Body											ROBO2	ENST00000475034.1	5'UTR
cg24368203	0.063135	0.666156	0.940255	0.938696	0.955239	0.954653	0.944324	0.955699	0.949149	0.94971	chr3	77522233	+	95684201	26624908	AAATCAAACACCACATCCTCAAACTCATCTATAAAACCAACCACATCTCA	AAATCAAACACCGCATCCTCAAACTCATCTATAAAACCAACCGCATCTCG	I	T	Red	NA	NA	NA	NA	NA	NA		OpenSea	AAAGGAGAAACCCTCCCTTGTGCAGAGGGAGGGGTTCCGAGCGTATCTCCCAGGGTGCGA[CG]AGATGCGGTTGGTTTTATAGATGAGCTTGAGGATGCGGTGTCTGATTCCCACAGGGTTTA	GAATCAGACACCGCATCCTCAAGCTCATCTATAAAACCAACCGCATCTCG	ROBO2;ROBO2	NM_001128929;NM_002942	Body;Body					3:77604920-77605089
cg23161126	0.0746606	0.677976	0.0981831	0.121471	0.115683	0.0874113	0.0963403	0.0930062	0.134638	0.120026	chr3	77305066	+	57632557		TATAAACRAAAATAACCCATTAAACTCTAAACAAAAACACCATTAATCAC		II			NA	NA	rs72893287	0.015096	NA	NA		OpenSea	ATGGGTATGTGAGAATGGAAGGCTTCCAGTCACTTCTTTACATTTAGTTGCATTCATAAA[CG]TGACCAATGGTGTTTCTGTCTAGAGCTTAATGGGTTACTTCCGCTTATACACCAGTTGTG	CGTGACCAATGGTGTTTCTGTCTAGAGCTTAATGGGTTACTTCCGCTTAT	ROBO2;ROBO2;ROBO2;ROBO2;ROBO2	NM_001290065;NM_002942;NM_001290040;NM_001290039;NM_001128929	5'UTR;Body;Body;Body;Body																chr3:77304360-77305108
cg16669228	-0.055482	0.709655	0.873572	0.864824	0.832601	0.874497	0.842997	0.852879	0.880611	0.851225	chr3	77654720	-	74613579		AAATAATTATTAAATAAAAAACCCTCACATATTTCTTCTATAAATCACCC		II			NA	NA	NA	NA	NA	NA		OpenSea	AAAAGAAGAGAAAGTGATTGTTGGATAGAAAGCCCTCACATATTTCTTCTATGAATCACC[CG]TTTCCCAAATAGATTTTTAAATCTGTTTGGAAGAGTAGGTAATGAATGGCTTTCTTGAAC	CGGGTGATTCATAGAAGAAATATGTGAGGGCTTTCTATCCAACAATCACT	ROBO2;ROBO2;ROBO2;ROBO2;ROBO2	NM_001290065;NM_002942;NM_001290040;NM_001290039;NM_001128929	Body;Body;Body;Body;Body								ROBO2	ENST00000469233.1	5'UTR	ROBO2;ROBO2	ENST00000473767.1;ENST00000469233.1	3'UTR;5'UTR	chr3:77654540-77654790	3
cg02477365	0.054127	0.713682	0.880525	0.911878	0.907588	0.874631	0.903052	0.89377	0.902756	0.892992	chr3	77636408	+	75702344		CCAATAATAACTAAAAACAAAAAATACACACRACCCTCCAAACCTAATCC		II			NA	NA	NA	NA	NA	NA		OpenSea	ACAGATCCCCTGTTTCTGTCCAACAGTGAGGAAAGAGAGTTTCAAGTCAAGGCAGTGTTA[CG]GATCAGGCCTGGAGGGTCGTGTGCACTTTTTGTTCCTAGTTACCACTGGCTAATGCTCAG	CGGATCAGGCCTGGAGGGTCGTGTGCACTTTTTGTTCCTAGTTACCACTG	ROBO2;ROBO2	NM_001128929;NM_002942	Body;Body											ROBO2	ENST00000473767.1	3'UTR
cg04546691	-0.0912929	0.717757	0.908545	0.909754	0.903046	0.850619	0.919196	0.857033	0.885516	0.886597	chr3	77143393	-	63788120		TTCTATATCCRTAAATTTTCCTTCTCTAAACATATCATATAAATAAAATC		II			NA	NA	NA	NA	NA	NA	chr3:77147167-77147399	N_Shelf	ATTGATCTACATTCTATGTCCGTGGATTTTCCTTCTCTGGACATGTCATATAAATGGAAT[CG]TACAATATATGGTCCATTGCAACTAGCTCCTTTCACTTATATTTTCAAAGTTCATCTATG	TCTATGTCCGTGGATTTTCCTTCTCTGGACATGTCATATAAATGGAATCG	ROBO2	NM_002942	Body											ROBO2	ENST00000475034.1	5'UTR
cg17189465	0.0817441	0.725602	0.0398547	0.0423933	0.0334469	0.035212	0.0309624	0.0331749	0.0385457	0.0621177	chr3	77089110	+	68805215	2610822	CCTCTAAAAATAATACACCAAACAACTACAAACACAAACAAAAACAAACA	CCTCTAAAAATAATACACCAAACGACTACGAACGCGAACAAAAACGAACG	I	T	Red	rs9835983	0.010471	NA	NA	rs143608871	0.0462	chr3:77088498-77089198	Island	AGCGCGCCTGGCGCTGGACTGAGCGCTCCCTTTCTCCGCCGCGCCCGGGCTGGGCTCTCA[CG]CCCGTCTCTGCTCGCGCCCGCAGCCGCCTGGTGCACTATCCTCAGAGGCGGCACCGCGGG	CGCCCGTCTCTGCTCGCGCCCGCAGCCGCCTGGTGCACTATCCTCAGAGG	ROBO2	NM_002942	TSS200	high-CpG:77171665-77172376				3:77171138-77172046			ROBO2;ROBO2;ROBO2	ENST00000332191.8;ENST00000461745.1;ENST00000461745.1	TSS1500;5'UTR;1stExon	ROBO2;ROBO2;ROBO2;ROBO2	ENST00000332191.8;ENST00000461745.1;ENST00000461745.1;ENST00000475034.1	TSS1500;5'UTR;1stExon;5'UTR	chr3:77088380-77089695	3
cg20500978	-0.151983	0.731649	0.88678	0.954336	0.932844	0.932182	0.92499	0.885408	0.962402	0.893707	chr3	77651502	+	99672502		ACAAATCRACAACCAATTCATATATACTATTAAAATACAAAATCTATATC		II			NA	NA	NA	NA	NA	NA		OpenSea	TCACTACCAAAACCAGTTACAACAGTTCCAGCCAAATAACACAGGCTACCCCATATGCCA[CG]ACACAGATCTTGCATTCCAACAGCATACATGAATTGGCTGTCGATCTGCCTGATCCACAA	CAGATCGACAGCCAATTCATGTATGCTGTTGGAATGCAAGATCTGTGTCG	ROBO2;ROBO2;ROBO2;ROBO2;ROBO2	NM_001290065;NM_002942;NM_001290040;NM_001290039;NM_001128929	Body;Body;Body;Body;Body								ROBO2	ENST00000469233.1	TSS1500	ROBO2;ROBO2	ENST00000469233.1;ENST00000473767.1	TSS1500;3'UTR
cg06428023	-0.0787788	0.773135	0.918499	0.926223	0.939026	0.921933	0.954552	0.896298	0.910152	0.918351	chr3	77239245	+	50672137		ATCAAATTTTCCCCCAAAAAAATACTATATTACTACAAAAAAACAAATAC		II			rs13094344	0.215427	NA	NA	NA	NA		OpenSea	TTTCATCTCCATGAAAAAGAGGAAGTAGTTTGGGTTGATTTAACATTGACTTTGAAATGA[CG]TATTTGTTCTTCTGTAGTAATATAGTATTTTTCTGGGGGAAAATTTGACCCTTGTTTCTA	TCAAATTTTCCCCCAGAAAAATACTATATTACTACAGAAGAACAAATACG	ROBO2;ROBO2;ROBO2;ROBO2;ROBO2	NM_001290065;NM_002942;NM_001290040;NM_001290039;NM_001128929	5'UTR;Body;Body;Body;Body		chr3:77239163-77239163
cg22066262	0.0199522	0.788405	0.62858	0.61419	0.598618	0.611368	0.619445	0.617688	0.626562	0.602226	chr3	77522536	+	43787585	63730166	TTTATAAAATCAAACTACAAACATAAAAAAACAAACCAAAAACTTACACA	TTTATAAAATCGAACTACAAACATAAAAAAACAAACCGAAAACTTACACG	I	A	Red	NA	NA	NA	NA	NA	NA		OpenSea	GTGTTGAATAGACTTGGCTTCCAGGTATCCCTTTCTATCGGCACAGCTGCGGCATTCACC[CG]TGCAAGCTTCCGGCTTGCTTCTCTATGTCTGCAGTTCGATTTTACAAACTGCTCTTTTTT	TTTGTAAAATCGAACTGCAGACATAGAGAAGCAAGCCGGAAGCTTGCACG	ROBO2;ROBO2	NM_001128929;NM_002942	Body;Body					3:77605204-77605239
cg04444211	0.0465403	0.790315	0.889893	0.828806	0.850726	0.82775	0.853189	0.861022	0.842708	0.863397	chr3	77666842	+	88607936		TCTTATCAACTCATCCAAATAAACCTACAACATAAATTACATCTCTTCCC		II			NA	NA	NA	NA	NA	NA		OpenSea	GCTTCTTCTCCTGCTATCTCCTTTGGACAGCAGTCCACTGCAACTCTTACTCCATCCCCA[CG]GGAAGAGATGCAACCCATGCTGCAGGCTCACCTGGATGAGTTGACAAGAGCCTATCAGTT	CGGGAAGAGATGCAACCCATGCTGCAGGCTCACCTGGATGAGTTGACAAG	ROBO2;ROBO2;ROBO2;ROBO2;ROBO2	NM_001290065;NM_002942;NM_001290040;NM_001290039;NM_001128929	Body;Body;Body;Body;Body								ROBO2	ENST00000469233.1	5'UTR	ROBO2;ROBO2;ROBO2	ENST00000475334.1;ENST00000473767.1;ENST00000469233.1	TSS200;3'UTR;5'UTR
cg04980712	-0.047226	0.818143	0.853337	0.906906	0.893587	0.853081	0.887744	0.864451	0.889973	0.855976	chr3	77149948	+	63610214		CTTAAACTTACCTATCTAAAAAAAATTAAATATCTTCCCTCCRAATTTAC		II			NA	NA	NA	NA	NA	NA	chr3:77147167-77147399	S_Shelf	ACTATAATAAATTAAATATACAAACAATAAAGCCTATTATAAAGACATGTAAAAATACTA[CG]CAAATCCGGAGGGAAGACATTTAATTCTTCCTAGATAGGTAAGCTTAAGAAATGATTCTA	CGCAAATCCGGAGGGAAGACATTTAATTCTTCCTAGATAGGTAAGCTTAA	ROBO2;ROBO2	NM_001128929;NM_002942	Body;Body
cg19731158	-0.0185752	0.832183	0.878962	0.875167	0.883721	0.874064	0.88776	0.86901	0.867769	0.881053	chr3	77129564	+	33618553		TAATCTACTAACCCTTAATACRAACAACACAAACTATTATAACTCAATTC		II			NA	NA	NA	NA	NA	NA		OpenSea	GATTAGAAGGTAGTAGATTGGAATACAAATTGGATTAAAAGAAATTAGATTGATATAAAT[CG]AATTGAGTCACAACAGTTTGTGTTGTTCGTACCAAGGGCCAGCAGATTATGGGAGAAGCA	CGAATTGAGTCACAACAGTTTGTGTTGTTCGTACCAAGGGCCAGCAGATT	ROBO2;ROBO2;ROBO2;ROBO2	NM_001290065;NM_002942;NM_001290040;NM_001290039	5'UTR;Body;Body;Body		chr3:77129404-77129404		TRUE							ROBO2	ENST00000475034.1	5'UTR	chr3:77129220-77129730	3
cg08470863	-0.0147245	0.849424	0.466482	0.460735	0.458098	0.474667	0.468167	0.456735	0.483035	0.442008	chr3	77524776	-	3792480		ATTTTAAAACAAATTAAAAACCTACAAAAACACCATTTATTACCAATACC		II			NA	NA	NA	NA	NA	NA		OpenSea	CCAGCTGTGCCATTTTGGAACAGATTGAGGGCCTGCAAAAACACCATTTGTTGCCAGTAC[CG]GATATTGTAGGGGTGCTCATCACCCTGTTACCATATTTTTGCACTTCTTAACATTGCATA	CGGTACTGGCAACAAATGGTGTTTTTGCAGGCCCTCAATCTGTTCCAAAA	ROBO2;ROBO2	NM_001128929;NM_002942	Body;Body				TRUE										chr3:77524765-77525190	3
cg14473568	-0.0154463	0.863758	0.0759739	0.077148	0.0785501	0.0660308	0.0716411	0.0773615	0.0689507	0.0764889	chr3	77088570	+	64706902		TTTCTCCRTAAATAATTTCATAAAAACCCTTCCTAATTATTCATCCCTCC		II			NA	NA	NA	NA	NA	NA	chr3:77088498-77089198	Island	GCTGCGCCCTGGGTCCTGGAGGCTGATCTTTTTCAAGAAAGCGCGTGCAGCTCCGGCAGA[CG]GAGGGATGAATAATTAGGAAGGGCTTCCATGAAATCACTCACGGAGAAAATTACCTGCCC	CGGAGGGATGAATAATTAGGAAGGGCTTCCATGAAATCACTCACGGAGAA	ROBO2	NM_002942	TSS1500					3:77171138-77172046	3:77087351-77088700	Unclassified_Cell_type_specific	ROBO2;ROBO2	ENST00000461745.1;ENST00000332191.8	TSS1500;TSS1500	ROBO2;ROBO2;ROBO2	ENST00000461745.1;ENST00000332191.8;ENST00000475034.1	TSS1500;TSS1500;5'UTR	chr3:77088380-77089695	3
cg08921986	-0.0115391	0.91563	0.883542	0.910266	0.892635	0.895478	0.886087	0.897124	0.902366	0.894388	chr3	77366501	-	53743883		RAAAATAAATACAAAATCAACCTCAAACCACRTACAAACTAACCRTCCAC		II			NA	NA	NA	NA	NA	NA		OpenSea	TGTTAGGTGACGAGGATGAATGCAAGGTCAGCCTCAGGCCACGTGCAAGCTGACCGTCCA[CG]CTCATCTCGGTGCCTAGTGTATTGTCGGGGTTCCATTTCTCCGTAGACCTCGAGCCATAG	AGGATGAATGCAAGGTCAGCCTCAGGCCACGTGCAAGCTGACCGTCCACG	ROBO2;ROBO2	NM_001128929;NM_002942	Body;Body					3:77449141-77449286
cg06007042	0.00850539	0.929214	0.512287	0.504062	0.505342	0.486839	0.505657	0.485733	0.540663	0.482295	chr3	77092180	+	80659987		CRTAAAAAAACTATCATTCTAAAATATCCAAAAACAATCCAATATCAAAC		II			NA	NA	NA	NA	NA	NA	chr3:77088498-77089198	S_Shelf	TGCTGTGTCAAAAGCAAAGGAAACCCTGGACACTCTTACTAAATTAATATGTAAATCATA[CG]TTTGACATTGGATTGCCTTTGGATACTTCAGAATGACAGTTTCTCCACGGGGATGGTTGA	CGTTTGACATTGGATTGCCTTTGGATACTTCAGAATGACAGTTTCTCCAC	ROBO2;ROBO2;ROBO2;ROBO2	NM_001290065;NM_002942;NM_001290040;NM_001290039	5'UTR;Body;Body;Body											ROBO2	ENST00000475034.1	5'UTR	chr3:77092145-77092355	3
cg00038681	-0.0099836	0.936364	0.92261	0.922983	0.913332	0.931925	0.926291	0.932321	0.909923	0.919771	chr3	77517922	-	18609965		AAACAAATCACAAAACATTCTTATTTATTCAACATACTCCAATTCCTACC		II			NA	NA	NA	NA	NA	NA		OpenSea	GACTTGAAAATGAACAAGTCACAGGGCATTCTTGTTTATTCAACATGCTCCAATTCCTAC[CG]CTGGTTTATCTGGATCATTTGCTCAGTGAATGTGCCTGTGCACAGAATCTCATTGGAGGT	AACAAGTCACAGGGCATTCTTGTTTATTCAACATGCTCCAATTCCTACCG	ROBO2;ROBO2;ROBO2;ROBO2;ROBO2	NM_001290065;NM_002942;NM_001290040;NM_001290039;NM_001128929	5'UTR;Body;Body;Body;Body																chr3:77516881-77517986
cg25011019	-0.00579624	0.955954	0.187959	0.148241	0.160674	0.155806	0.154882	0.170211	0.165564	0.158089	chr3	77088311	-	98781973		CTTCCCTTAAAAATACCRCAAAAAACCATAAATCTTAACTAAAATAAACC		II			NA	NA	NA	NA	NA	NA	chr3:77088498-77089198	N_Shore	TCCCCTTCCTCCTTCCCTTGGGGATGCCGCAGGGGGCCATAGATCTTGGCTAAAATGAGC[CG]CTGGAGGTTAGAGAATTCTGCCCCCTCCTTTTTCTCCCCCTTGTGCTTTTGAATCATATA	CGGCTCATTTTAGCCAAGATCTATGGCCCCCTGCGGCATCCCCAAGGGAA	ROBO2;ROBO2;ROBO2;ROBO2	NM_002942;NM_001290065;NM_001290040;NM_001290039	TSS1500;TSS1500;TSS1500;TSS1500						3:77087351-77088700	Unclassified_Cell_type_specific	ROBO2	ENST00000461745.1	TSS1500	ROBO2;ROBO2	ENST00000461745.1;ENST00000475034.1	TSS1500;5'UTR			chr3:77087432-77089408
cg20543478	0.00785093	0.959092	0.80023	0.820417	0.788889	0.806369	0.840736	0.817267	0.784768	0.771742	chr3	77147279	+	19669205		CCTTATCAATCTCCACTCRCTCCCCATCTTTATACCACTCAATAATAAAC		II			NA	NA	NA	NA	NA	NA	chr3:77147167-77147399	Island	ATGTCATCGTCTCTAAGGGCGAGCCCACGACTCTGAACTGCAAGGCGGAGGGCCGGCCAA[CG]CCCACCATTGAGTGGTACAAAGATGGGGAGCGAGTGGAGACTGACAAGGACGATCCCCGG	CGCCCACCATTGAGTGGTACAAAGATGGGGAGCGAGTGGAGACTGACAAG	ROBO2;ROBO2	NM_001128929;NM_002942	1stExon;Body					3:77229858-77230129						ROBO2	ENST00000475034.1	5'UTR
cg10659748	0.00589388	0.965486	0.843517	0.866138	0.845292	0.851295	0.819113	0.852938	0.868039	0.865207	chr3	77289539	+	64793990	94656915	ATACAACAATCACAAACCAACATAAATTCCAAATAAACATAAACTCAACA	ATACGACAATCGCAAACCAACGTAAATTCCGAATAAACGTAAACTCGACG	I	A	Red	NA	NA	NA	NA	NA	NA		OpenSea	AGGTGCTAAGCCCCTCACTGCCCGGAGCCGTCAGTGCCAGTCGCCCGCTCCGAGTGGGCC[CG]CCGAGCCCACGCCCACCCGGAACTCACGCTGGCCTGCGATTGCCGCACACAGCCCGGGTT	GTGCGGCAATCGCAGGCCAGCGTGAGTTCCGGGTGGGCGTGGGCTCGGCG	ROBO2;ROBO2	NM_001128929;NM_002942	Body;Body					3:77372005-77372300
cg27327627	0.00322147	0.975164	0.7385	0.727102	0.722769	0.76731	0.72847	0.725516	0.749251	0.754919	chr3	77461306	+	13616545		AAAACCTACAAATATCTTTAACTTACTATCCTCACTTTAATCAAATAATC		II			rs4327364	0.143541	NA	NA	NA	NA		OpenSea	ATGGAATTCTAACTCGTTAAATACCAGGCGGTTCTAAAAGTACCCCAGGCAGTGCTTGCA[CG]ATCATTTGATTAAAGTGAGGACAGCAAGCCAAAGACATCTGTAGGTTCTTTAATCCACAT	GAACCTACAGATGTCTTTGGCTTGCTGTCCTCACTTTAATCAAATGATCG	ROBO2;ROBO2;ROBO2;ROBO2;ROBO2	NM_001290065;NM_002942;NM_001290040;NM_001290039;NM_001128929	5'UTR;Body;Body;Body;Body														chr3:77461125-77461495	3
[truncated: 6 more columns]

## Sheet: SRGAP1
Supplementary Dataset S6: (c)List of probes from hNPCs exposed to HG for SRGAP1 gene
Probe name	Estimate difference	p value	PG1_β value	PG2_β value	PG3_β value	PG4_β value	HG1_β value	HG2_β value	HG3_β value	HG4_β value	chr	pos	strand	AddressA	AddressB	ProbeSeqA	ProbeSeqB	Type	NextBase	Color	Probe_rs	Probe_maf	CpG_rs	CpG_maf	SBE_rs	SBE_maf	Islands_Name	Relation_to_Island	Forward_Sequence	SourceSeq	UCSC_RefGene_Name	UCSC_RefGene_Accession	UCSC_RefGene_Group	Phantom4_Enhancers	Phantom5_Enhancers	DMR	X450k_Enhancer	HMM_Island	Regulatory_Feature_Name	Regulatory_Feature_Group	GencodeBasicV12_NAME	GencodeBasicV12_Accession	GencodeBasicV12_Group	GencodeCompV12_NAME	GencodeCompV12_Accession	GencodeCompV12_Group	DNase_Hypersensitivity_NAME	DNase_Hypersensitivity_Evidence_Count	OpenChromatin_NAME
cg00320902	-0.318819	0.0022371	0.922187	0.92035	0.927448	0.921692	0.901556	0.904522	0.904641	0.911837	chr12	64256902	+	10770541		ACTAACAAATTTTCTTTTCTAAATCTCAAAACCTACCAACTTTCTATACC		II			NA	NA	NA	NA	NA	NA		OpenSea	ACAAGTTTTCACTTTTATTTACTTCATGACAGACAGTGGAGACATTGCTTGATAATGATG[CG]GCACAGAAAGCTGGTAGGTTTTGAGATTTAGAAAAGAAAATTTGTTAGTTTTTGTGTCTC	CGGCACAGAAAGCTGGTAGGTTTTGAGATTTAGAAAAGAAAATTTGTTAG	SRGAP1	NM_020762	Body				TRUE							SRGAP1	ENST00000537556.1	5'UTR	chr12:64256480-64256910	3
cg24601409	1.16767	0.00267483	0.0048095	0.00557859	0.0069477	0.00917054	0.0170681	0.0175643	0.0089779	0.0156492	chr12	64238028	-	92631265	6615265	TCAAAACTACAATTCCTTTCACCTACCAAACTATAACAACAATATCTACA	TCAAAACTACGATTCCTTTCGCCTACCGAACTATAACGACAATATCTACG	I	A	Red	NA	NA	NA	NA	NA	NA	chr12:64237403-64238401	Island	CGGGGACTCGCGTCAGGACTGCGATTCCTTTCGCCTGCCGAGCTGTAGCGGCAGTGTCTG[CG]GGCAGAGGAGCGGCGGCCGTGGCAGCAGCATCCCCAGCCCGGGCGGGACCCTTGAGCGCC	TCAGGACTGCGATTCCTTTCGCCTGCCGAGCTGTAGCGGCAGTGTCTGCG	SRGAP1	NM_020762	TSS1500	high-CpG:62523648-62524782				12:62523450-62524987	12:64237112-64239215	Promoter_Associated	SRGAP1;SRGAP1	ENST00000357825.3;ENST00000355086.3	TSS1500;TSS200	SRGAP1;SRGAP1;SRGAP1	ENST00000357825.3;ENST00000537556.1;ENST00000355086.3	TSS1500;TSS1500;TSS200	chr12:64237985-64238995	3
cg00028595	0.306505	0.00673619	0.394967	0.367845	0.386366	0.393645	0.421123	0.42589	0.434924	0.466508	chr12	64492784	-	13616163		CTCCAACCAAAATTAATCACTTTCTCCTCTCCCATTATTCTATTAAATAC		II			NA	NA	NA	NA	NA	NA		OpenSea	CCTCCCCACCACTCCAACCAGGATTAATCACTTTCTCCTCTCCCATTATTCTATTGGGTA[CG]TATGTCCAGAATTTTTCTGATCTCCCCGCATTATAATTTTTTTAACCCCTCTGTCTCCTA	CGTACCCAATAGAATAATGGGAGAGGAGAAAGTGATTAATCCTGGTTGGA	SRGAP1	NM_020762	Body								RP11-196H14.2	ENST00000535594.1	TSS1500	RP11-196H14.2	ENST00000535594.1	TSS1500	chr12:64492580-64492875	3
cg24067866	-0.343166	0.01045	0.932972	0.936684	0.941821	0.930718	0.913482	0.915045	0.918853	0.930698	chr12	64498460	+	82763222		TAACATTCCTAAAATAATAACAAATCTATTCRTCTCRAAAACCTCTAACC		II			NA	NA	NA	NA	NA	NA		OpenSea	CATTGCGCGCCTGTTGAGCAGCCAGCCAGGTAGAATTGGGAGTCCTGCTCGCAGCCATCA[CG]GTTAGAGGCCTTCGAGACGAACAGATTTGCTACTACTTCAGGAATGCCAGCAGTTCTGTT	CGGTTAGAGGCCTTCGAGACGAACAGATTTGCTACTACTTCAGGAATGCC	SRGAP1	NM_020762	Body														chr12:64498000-64498475	3
cg04481062	-0.409041	0.015436	0.924424	0.93766	0.946609	0.921685	0.911926	0.913327	0.91589	0.912241	chr12	64385978	+	25777870		AACCCTTAACTCTAACTTACAAAATACACATCCTCACATTTTAACAAAAC		II			rs1350139	0.170977	NA	NA	NA	NA		OpenSea	TGGGAGTGGGTGATGGGATGTGAAGCTAGAAAGGATGGTCATGTAAGAAGGGACTTTGTA[CG]TCTTGCTAAAATGTGAGGATGTGTATTTTGTAAGTCAGAGTCAAGGGCTTGATAAAGTTG	CGTCTTGCTAAAATGTGAGGATGTGTATTTTGTAAGTCAGAGTCAAGGGC	SRGAP1	NM_020762	Body											SRGAP1	ENST00000537556.1	5'UTR
cg27527231	-0.783299	0.0184971	0.967747	0.94871	0.938519	0.946702	0.88339	0.936474	0.91943	0.930838	chr12	64486592	+	63789289		TCTTAAACAACCATTCTCRTACTATATTATCAAATACAACAAAATCCTAC		II			NA	NA	NA	NA	NA	NA		OpenSea	GAGATATGCAGCTGATGGCCTGGCAGAGAAAGAGAATATAGAAAAGCTGCAAGAAGCAGA[CG]TAGGATTCTGTTGTATTTGATAATACAGTACGAGAATGGCTGCTTAAGATGATAGAAAAG	CTTAAGCAGCCATTCTCGTACTGTATTATCAAATACAACAGAATCCTACG	SRGAP1	NM_020762	Body								RP11-196H14.2	ENST00000535594.1	3'UTR	RP11-196H14.2	ENST00000535594.1	3'UTR
cg12782542	-0.487468	0.0279697	0.944483	0.949719	0.95059	0.958676	0.945	0.943507	0.926245	0.911514	chr12	64336851	+	25725861		TATTTCTCCTAATACAATAACATACTTCCCTCCACCAAATAATAAATAAC		II			NA	NA	NA	NA	NA	NA		OpenSea	ATTAATCCCAAGTTCGTATGTTTCTCGAAAGTTTCAGAAAGGGAAGCTCAGTGAGTTGTA[CG]TCACTTATTATCTGGTGGAGGGAAGTATGCCACTGTACCAGGAGAAACAGTATTTTTTTT	CGTCACTTATTATCTGGTGGAGGGAAGTATGCCACTGTACCAGGAGAAAC	SRGAP1	NM_020762	Body		chr12:64336767-64336767									SRGAP1	ENST00000537556.1	5'UTR
cg14479829	0.404488	0.032188	0.0545487	0.057779	0.0637265	0.0790832	0.098003	0.0779334	0.0837983	0.0702615	chr12	64238396	-	20809911		AATCCCCTAAAATTACCRACRAAACTCAATTTCRAAAATATAATACCAAC		II			NA	NA	NA	NA	NA	NA	chr12:64237403-64238401	Island	TCTCCCCCGGGGATCCCCTGGGATTACCGACGGAGCTCAATTTCGAGAGTATGGTGCCAG[CG]CCCGGGCTAATCTAGTCCTCTCTACTCGCTCTTTTTCCCCTCCTCCTCCTACTTCTCCTC	ATCCCCTGGGATTACCGACGGAGCTCAATTTCGAGAGTATGGTGCCAGCG	SRGAP1	NM_020762	TSS200	high-CpG:62523648-62524782				12:62523450-62524987	12:64237112-64239215	Promoter_Associated	SRGAP1;SRGAP1;SRGAP1	ENST00000355086.3;ENST00000355086.3;ENST00000357825.3	5'UTR;1stExon;TSS200	SRGAP1;SRGAP1;SRGAP1;SRGAP1	ENST00000355086.3;ENST00000355086.3;ENST00000357825.3;ENST00000537556.1	5'UTR;1stExon;TSS200;TSS200	chr12:64237985-64238995	3
cg14137707	1.86773	0.034177	0.148136	0.319243	0.0935977	0.0748442	0.556688	0.531409	0.166153	0.298693	chr12	64503585	-	38697967		TTAAAAAAATACCTTCTCATACTAACATAAATTCTCCTTTCCTAAAATTC		II			NA	NA	rs74099280	0.041171	NA	NA		OpenSea	ATTGAGTAAACTTGGGGAAATGCCTTCTCATGCTAGCATGGATTCTCCTTTCCTAAAATT[CG]GATATTTTCTTTTCTCTATTTCATGGGACATTTGGAGTTCTCAGAAGCCACGGTGATTTA	TGGGGAAATGCCTTCTCATGCTAGCATGGATTCTCCTTTCCTAAAATTCG	SRGAP1	NM_020762	Body				TRUE				RP11-196H14.4	ENST00000535806.1	3'UTR	RP11-196H14.4	ENST00000535806.1	3'UTR	chr12:64503480-64503790	3
cg15260552	-0.232539	0.0350323	0.918003	0.928366	0.926482	0.918734	0.899832	0.914252	0.913097	0.915107	chr12	64338402	+	38653911		TAAAACAAACCTATTTACATAACAAAAACTTTCACATCTACTACTATTCC		II			NA	NA	NA	NA	NA	NA		OpenSea	CTTTAGAGCCAGGGCTTTTGACTGCCCTTTGTTTCTACCCCTCCTGCACAGTTGGGCCAC[CG]GAACAGTAGTAGATGTGAAAGCTTCTGCTATGTAAACAGGTTTGCTCCACTCACAAACAT	GGAGCAAACCTGTTTACATAGCAGAAGCTTTCACATCTACTACTGTTCCG	SRGAP1	NM_020762	Body				TRUE							SRGAP1	ENST00000537556.1	5'UTR	chr12:64338305-64338495	3
cg05205563	0.572205	0.0352978	0.0416947	0.0728801	0.0699968	0.076277	0.089474	0.0730946	0.103407	0.104121	chr12	64238503	+	1613548		CAATAATCACAACCCRTTCTCCTTAAAAAAACAAAATTATACTCCCACAC		II			NA	NA	NA	NA	NA	NA	chr12:64237403-64238401	S_Shore	CTCCTACTTCTCCTCTCCCTCCTCCCTTCCCTCGGGTCGGCGCTGCCTCTGGATTGCCTG[CG]TGTGGGAGTACAACTCTGCCTCTCCAAGGAGAACGGGTTGTGACCACTGAACAAAACTTG	AGTGGTCACAACCCGTTCTCCTTGGAGAGGCAGAGTTGTACTCCCACACG	SRGAP1	NM_020762	TSS200	high-CpG:62523648-62524782				12:62523450-62524987	12:64237112-64239215	Promoter_Associated	SRGAP1;SRGAP1;SRGAP1	ENST00000355086.3;ENST00000355086.3;ENST00000357825.3	5'UTR;1stExon;TSS200	SRGAP1;SRGAP1;SRGAP1;SRGAP1	ENST00000355086.3;ENST00000355086.3;ENST00000357825.3;ENST00000537556.1	5'UTR;1stExon;TSS200;TSS200	chr12:64237985-64238995	3
cg26987521	-0.291126	0.0559256	0.887008	0.868993	0.869163	0.859605	0.874181	0.842475	0.830605	0.838338	chr12	64360878	+	64650217		TTTTATATAAAAATAAATAAACCAAACTACTACCTACCCTCCTCCCAAAC		II			NA	NA	NA	NA	NA	NA		OpenSea	TTACTCATACAGTACCCTTCTGGAAGTTTGATATTTATTTTAAAAATTATTTCTGTGAGC[CG]TTTGGGAGGAGGGCAGGCAGTAGCCTGGCTTATTCATTTTTATATAAAAGCAACTAGCAG	TTTATATAAAAATGAATAAGCCAGGCTACTGCCTGCCCTCCTCCCAAACG	SRGAP1	NM_020762	Body				TRUE							SRGAP1	ENST00000537556.1	5'UTR
cg16734615	0.650636	0.0565404	0.0426062	0.0312018	0.0599945	0.0697388	0.104213	0.0645435	0.0614937	0.0733813	chr12	64477193	-	97793487		CACAACTAAATCTATAACTACAAACATATATTTAACCTACCTTACTACTC		II			NA	NA	rs73321303	0.014639	rs73321303	0.014639		OpenSea	AGTTGCTCGTACACAGCTGAATCTGTAACTACAGACATGTGTTTGGCCTGCCTTACTGCT[CG]CTTTTTGGTAGGCTGCCAATGGCCCAGTAAGTTCTTTGATTTACAACATTGTGAAGCAAC	ACAGCTGAATCTGTAACTACAGACATGTGTTTGGCCTGCCTTACTGCTCG	SRGAP1	NM_020762	Body								RP11-196H14.2	ENST00000535594.1	3'UTR	RP11-196H14.2	ENST00000535594.1	3'UTR	chr12:64477045-64477310	3
cg11585228	0.261321	0.057128	0.655745	0.723147	0.670856	0.663079	0.701444	0.712444	0.714469	0.738754	chr12	64495180	-	9807522		AATAAATAATTATCCAACCATATTTATACTTTATAACCCTAAATAACCAC		II			NA	NA	NA	NA	NA	NA		OpenSea	TGTGTGTGTGTGATGAGTAGTTATCCAGCCATGTTTATGCTTTATGACCCTGAGTGACCA[CG]TTCTTTGGAAGCTTACAAATATATGTAGTCAAAGGAAATTTATCTTAGCATTCTTTTTTT	CGTGGTCACTCAGGGTCATAAAGCATAAACATGGCTGGATAACTACTCAT	SRGAP1	NM_020762	Body								AC025576.1	ENST00000516992.1	TSS1500	AC025576.1	ENST00000516992.1	TSS1500	chr12:64495020-64495290	3
cg16792014	-1.10141	0.0599942	0.987321	0.942081	0.958922	0.962266	0.953342	0.93514	0.941428	0.882535	chr12	64283788	-	18707581		ACCATAAATTAATCATTCATTTACTTTATCTATTTATTCCATAACATATC		II			NA	NA	NA	NA	NA	NA		OpenSea	AGTATTTATTTACCATGGGTTAATCATTCATTTGCTTTATCTGTTTGTTCCATGACATGT[CG]TTTCTTCCTAACTGGTCTGTAGCTTCTTTCCTTTCTATCTCTTTTAGATTGCTGCAGATT	CGACATGTCATGGAACAAACAGATAAAGCAAATGAATGATTAACCCATGG	SRGAP1	NM_020762	Body				TRUE							SRGAP1	ENST00000537556.1	5'UTR	chr12:64283480-64283870	3
cg17737263	-0.426638	0.0623399	0.913183	0.929272	0.885855	0.933413	0.88736	0.90007	0.903919	0.873431	chr12	64537067	+	28791895		TCCCAAATTAAATTCAAACAATAACAACAAAAATTCTACCTCCTTCCATC		II			NA	NA	NA	NA	NA	NA		OpenSea	AGTGGGTTGGATGCTTGCCTCTTTCCTAACAGTTATTTCCCCGGGTCCAGCTTAAAGACT[CG]ATGGAAGGAGGTAGAACCTCTGCTGTTACTGCTTGAACTTAACCTGGGAAAGGAGAGGAA	CCCAGGTTAAGTTCAAGCAGTAACAGCAGAGGTTCTACCTCCTTCCATCG	SRGAP1	NM_020762	3'UTR								SRGAP1;SRGAP1	ENST00000543397.1;ENST00000355086.3	3'UTR;3'UTR	SRGAP1;SRGAP1	ENST00000543397.1;ENST00000355086.3	3'UTR;3'UTR	chr12:64536705-64537095	3
cg24299260	-0.307907	0.0637137	0.925794	0.924936	0.931345	0.897721	0.898138	0.89775	0.912605	0.906033	chr12	64272411	+	90651427		ATAATAATTTAATCTCACAAACAAACAAAACATTCCCTATCATCCCTACC		II			NA	NA	NA	NA	NA	NA		OpenSea	GATTTCTGAAGCTGTGTGGGAATTGATTTTTCTAGTCAATTTGACTACATCTCTAGAACA[CG]GTAGGGATGATAGGGAATGCCTTGTTTGTCTGTGAGATTAAACCATTACACCTTTTTATT	CGGTAGGGATGATAGGGAATGCCTTGTTTGTCTGTGAGATTAAACCATTA	SRGAP1	NM_020762	Body								RP11-274J7.2	ENST00000541870.1	TSS200	RP11-274J7.2;SRGAP1	ENST00000541870.1;ENST00000537556.1	TSS200;5'UTR
cg04938109	0.561965	0.0672634	0.91995	0.899746	0.926816	0.867714	0.949948	0.94445	0.927149	0.908336	chr12	64384670	-	86731463		ACACAATCTTTCTTAATTCACCAAACCAACAATAAAAACTATAAAAAAAC		II			rs75760336	0.020128	NA	NA	NA	NA		OpenSea	AGAAGATGTTAGCACAGTCTTTCTTAGTTCACCAGACCAGCAGTAGAGGCTGTGAGAGAG[CG]ACATGAAGAAAATTTCACAGGGCACAGAAAATTCCATCCCTTACACACCAGCGAGCTTCC	CGCTCTCTCACAGCCTCTACTGCTGGTCTGGTGAACTAAGAAAGACTGTG	SRGAP1	NM_020762	Body				TRUE							SRGAP1	ENST00000537556.1	5'UTR
cg09540762	-0.274243	0.072487	0.930788	0.913902	0.904883	0.912319	0.890942	0.894282	0.899194	0.914649	chr12	64505557	+	50810126		ATTAAACCAAAACAAATAACCAAATTATAAAAATCCATCATATTCTCATC		II			NA	NA	NA	NA	NA	NA		OpenSea	TTTCTCTTTGTTCTTTTATAACTCCTTTCTTGTTTCCTTTTGTAGTCTATCACAGTACAG[CG]ATGAGAATATGATGGACCCTTATAACCTGGCCATTTGCTTTGGCCCAACATTGATGCCTG	TTGGGCCAAAGCAAATGGCCAGGTTATAAGGGTCCATCATATTCTCATCG	SRGAP1;SRGAP1	NM_020762;NM_020762	ExonBnd;Body								SRGAP1;RP11-196H14.4	ENST00000355086.3;ENST00000535806.1	ExonBnd;3'UTR	SRGAP1;SRGAP1;RP11-196H14.4	ENST00000537585.1;ENST00000355086.3;ENST00000535806.1	TSS200;ExonBnd;3'UTR
cg17978240	-0.37889	0.0780284	0.936528	0.946415	0.946583	0.922679	0.897028	0.925091	0.925011	0.935585	chr12	64472142	+	33794224		ATAAATAAAATCCTACAAAATATATAATTTTTATCTTCCTTTTACTCAAC		II			NA	NA	NA	NA	NA	NA		OpenSea	ACAGTGTATTCCTACAATGAATAGCAGTGAAATATACTCACAAGAAATGAGTGTATCTCA[CG]TTGAGCAAAAGGAAGACAAAAATTATACATCCTGTAGGATTTCATTCATGTAAAGAGCAA	TGAATGAAATCCTACAGGATGTATAATTTTTGTCTTCCTTTTGCTCAACG	SRGAP1	NM_020762	Body								RP11-196H14.2	ENST00000535594.1	3'UTR	SRGAP1;RP11-196H14.2	ENST00000537556.1;ENST00000535594.1	5'UTR;3'UTR			chr12:64471813-64472294
cg26801880	1.42518	0.0829803	0.940754	0.917592	0.861005	0.92991	0.978324	0.944304	0.902963	0.990666	chr12	64495055	-	70731259		TCATCTTTTCTAAAAATTTACATAAAACACTATAACACCCACTACTTTTC		II			NA	NA	NA	NA	NA	NA		OpenSea	AACTTCCCTTTTCATCTTTTCTAAGAGTTTGCATAAGGCACTGTAGCACCCACTACTTTT[CG]CTTCCGTATTTTTGGATTGTTTGGGGAAAGGGGTGTGTGTGTGTGTGTGTGTGTGTGTGT	CATCTTTTCTAAGAGTTTGCATAAGGCACTGTAGCACCCACTACTTTTCG	SRGAP1	NM_020762	Body								AC025576.1	ENST00000516992.1	TSS1500	AC025576.1	ENST00000516992.1	TSS1500	chr12:64495020-64495290	3
cg04581832	0.259833	0.0943945	0.0703505	0.0613308	0.0668274	0.0790328	0.0913093	0.085146	0.0870981	0.0654131	chr12	64237532	+	70634837		TAAAAAACRCCTAACTAATCCRAAAAAATAAATACCTCTTATAACCAACC		II			NA	NA	rs184404890	0.0101	NA	NA	chr12:64237403-64238401	Island	GAGGGAGGTGCCGGGGGCGCCGCCCACGGCCTCCTGGGCTCGGCGCGCGGGGCCGGGCTG[CG]GTTGGCCACAAGAGGCATCCATCTTCCCGGACCAGCCAGGCGTTTCCTAGCGGAGCAGGG	AGGAAACGCCTGGCTGGTCCGGGAAGATGGATGCCTCTTGTGGCCAACCG	SRGAP1	NM_020762	TSS1500	high-CpG:62523648-62524782				12:62523450-62524987	12:64237112-64239215	Promoter_Associated	SRGAP1;SRGAP1	ENST00000355086.3;ENST00000357825.3	TSS1500;TSS1500	SRGAP1;SRGAP1;SRGAP1	ENST00000355086.3;ENST00000357825.3;ENST00000537556.1	TSS1500;TSS1500;TSS1500	chr12:64237400-64237910	3
cg16666973	0.216601	0.108648	0.760054	0.738176	0.778017	0.76832	0.779876	0.765866	0.819268	0.782718	chr12	64492812	-	32666217		CTCCCATTATTCTATTAAATACRTATATCCAAAATTTTTCTAATCTCCCC		II			NA	NA	NA	NA	NA	NA		OpenSea	CACTTTCTCCTCTCCCATTATTCTATTGGGTACGTATGTCCAGAATTTTTCTGATCTCCC[CG]CATTATAATTTTTTTAACCCCTCTGTCTCCTACTACTAGAAAATGAGTTTAGGCAGTAGG	CGGGGAGATCAGAAAAATTCTGGACATACGTACCCAATAGAATAATGGGA	SRGAP1	NM_020762	Body								RP11-196H14.2	ENST00000535594.1	TSS1500	RP11-196H14.2	ENST00000535594.1	TSS1500	chr12:64492580-64492875	3
cg07973246	0.17609	0.140913	0.0451279	0.0571168	0.0522654	0.0512192	0.0538447	0.0534564	0.0577269	0.0658858	chr12	64238719	-	22752923		ATAAAAACRACTACCTTACTCCTTTTATATACCTTCTTATCATTATACTC		II			NA	NA	NA	NA	NA	NA	chr12:64237403-64238401	S_Shore	CAAAGGTAAGGATGGGAGCGGCTGCCTTGCTCCTTTTGTGTGCCTTCTTGTCATTGTGCT[CG]TGGAGTTGCGTATCTAACTTGGTGTCTGCGTGGGAGGAAGGTGGTGAGGGGACAGCTCGA	TGGGAGCGGCTGCCTTGCTCCTTTTGTGTGCCTTCTTGTCATTGTGCTCG	SRGAP1	NM_020762	Body					12:62523450-62524987	12:64237112-64239215	Promoter_Associated				SRGAP1	ENST00000537556.1	5'UTR	chr12:64237985-64238995	3
cg01112533	-0.192999	0.157151	0.785526	0.812725	0.770429	0.763547	0.776091	0.76837	0.728034	0.766205	chr12	64515030	+	4781130		CRTAAATAACTCATACCTCTAATCCCAACACTTTAAATCCCAAAAAAATC		II			NA	NA	NA	NA	NA	NA		OpenSea	TTTTGTAGAGACAGGGTTTCCCTATGTTGCCCAGGCTGGTCTCAAACTCCTGGGCTCAAA[CG]ATCCTCCTGGGATCCAAAGTGCTGGGATTAGAGGCATGAGCCACCCACGCCCCGCCTTCC	CGATCCTCCTGGGATCCAAAGTGCTGGGATTAGAGGCATGAGCCACCCAC	SRGAP1	NM_020762	Body								RP11-196H14.4	ENST00000535806.1	TSS1500	RP11-196H14.4	ENST00000535806.1	TSS1500
cg01099855	-0.399726	0.157948	0.903813	0.949368	0.894914	0.898468	0.899709	0.890683	0.869266	0.900189	chr12	64271616	-	16766208		CTTTCTAATCAAATTACTAAATCTTACCAAACCTTAATAACCCCACCTTC		II			NA	NA	NA	NA	NA	NA		OpenSea	TTAGATACCATCTTTCTAGTCAGGTTACTGAATCTTGCCAGGCCTTAGTGGCCCCACCTT[CG]TAAGGTTGTTGGACAGATTACTGAAATCCTCACAAATATGTGGAAAGTGCCTAGAATGTT	CGAAGGTGGGGCCACTAAGGCCTGGCAAGATTCAGTAACCTGACTAGAAA	SRGAP1	NM_020762	Body				TRUE				RP11-274J7.2	ENST00000541870.1	TSS1500	RP11-274J7.2;SRGAP1	ENST00000541870.1;ENST00000537556.1	TSS1500;5'UTR	chr12:64271545-64271790	3
cg24634906	-1.21104	0.189122	0.964882	0.992995	0.915262	0.870035	0.900736	0.906794	0.910906	0.915699	chr12	64491095	-	71699120		AAATAACCATAATATTAACTCAATTACTAACRTTCTAAAACTCTATTTCC		II			NA	NA	NA	NA	NA	NA		OpenSea	GCTGATGACCAGAGTAACCATGATATTAACTCAGTTGCTGGCGTTCTGAAGCTCTATTTC[CG]TGGGCTGGAAAACCCCCTCTTTCCTAAGGAAAGATTTAACGATCTGATTTCTTGTATCAG	CGGAAATAGAGCTTCAGAACGCCAGCAACTGAGTTAATATCATGGTTACT	SRGAP1	NM_020762	Body								RP11-196H14.2	ENST00000535594.1	3'UTR	RP11-196H14.2	ENST00000535594.1	3'UTR	chr12:64491020-64491170	3
cg07279477	-0.231622	0.195906	0.951574	0.94304	0.9329	0.934848	0.912085	0.935049	0.941382	0.934368	chr12	64355563	+	46657563		TCATAACACTTATCACTCCCTAACATTAAAATATACAACTATTTATTAAC		II			NA	NA	NA	NA	NA	NA		OpenSea	AGAATAAAACAATTTCCCTGATTCATGGAGCTTACATTCCAGAAGGAGAAAGAGCTGATT[CG]TCAATAAATAGTTGTATATTCTAATGTCAGGGAGTGATAAGTGCTATGAAGAAAAATAAC	CGTCAATAAATAGTTGTATATTCTAATGTCAGGGAGTGATAAGTGCTATG	SRGAP1	NM_020762	Body											SRGAP1	ENST00000537556.1	5'UTR	chr12:64355285-64355590	3
cg20826165	-0.182941	0.206798	0.918012	0.927959	0.91513	0.918824	0.907989	0.891284	0.912548	0.926231	chr12	64491841	-	53646593		ACCACAATCAAAATCCATACATCTAAAAATACAATATCCCTTTTAAATCC		II			NA	NA	NA	NA	NA	NA		OpenSea	ATTAATTATTAGCCACAATCAAGATCCATGCATCTAAAAATACAGTGTCCCTTTTAAGTC[CG]AGTTCCCAGCAAGAGTCTAGAGCTGACTTCAATCACTTAGGCTTCATAAGAATCAACTTT	CGGACTTAAAAGGGACACTGTATTTTTAGATGCATGGATCTTGATTGTGG	SRGAP1	NM_020762	Body				TRUE				RP11-196H14.2	ENST00000535594.1	TSS1500	RP11-196H14.2	ENST00000535594.1	TSS1500
cg15326887	-0.711561	0.220962	0.0192154	0.0502302	0.0512081	0.0375458	0.00835821	0.0404671	0.0316092	0.0254796	chr12	64238325	-	44624986	72668918	AATAAACAAAAAAACATCCCCCACCACTCACTAACTAAAATTTACCTACA	AATAAACAAAAAAACGTCCCCCGCCACTCGCTAACTAAAATTTACCTACG	I	C	Grn	NA	NA	NA	NA	NA	NA	chr12:64237403-64238401	Island	GGCTCCCGGCGAGGTGGGCAGGGAGACGTCCCCCGCCACTCGCTGGCTGGAGTTTGCCTG[CG]CGTCCGGCCTCTCCCCCGGGGATCCCCTGGGATTACCGACGGAGCTCAATTTCGAGAGTA	GGTGGGCAGGGAGACGTCCCCCGCCACTCGCTGGCTGGAGTTTGCCTGCG	SRGAP1	NM_020762	TSS1500	high-CpG:62523648-62524782				12:62523450-62524987	12:64237112-64239215	Promoter_Associated	SRGAP1;SRGAP1;SRGAP1	ENST00000357825.3;ENST00000355086.3;ENST00000355086.3	TSS1500;5'UTR;1stExon	SRGAP1;SRGAP1;SRGAP1;SRGAP1	ENST00000357825.3;ENST00000537556.1;ENST00000355086.3;ENST00000355086.3	TSS1500;TSS1500;5'UTR;1stExon	chr12:64237985-64238995	3
cg22610533	0.25784	0.223625	0.0457357	0.0371926	0.0517003	0.0352691	0.0614027	0.044795	0.0383151	0.05812	chr12	64238379	+	4784432	45625962	AAACAAATAAAAAAAACTAAATTAACCCAAACACTAACACCATACTCTCA	AAACGAATAAAAAAAACTAAATTAACCCGAACGCTAACACCATACTCTCG	I	A	Red	NA	NA	NA	NA	NA	NA	chr12:64237403-64238401	Island	TGCCTGCGCGTCCGGCCTCTCCCCCGGGGATCCCCTGGGATTACCGACGGAGCTCAATTT[CG]AGAGTATGGTGCCAGCGCCCGGGCTAATCTAGTCCTCTCTACTCGCTCTTTTTCCCCTCC	CGAGAGTATGGTGCCAGCGCCCGGGCTAATCTAGTCCTCTCTACTCGCTC	SRGAP1	NM_020762	TSS200	high-CpG:62523648-62524782				12:62523450-62524987	12:64237112-64239215	Promoter_Associated	SRGAP1;SRGAP1;SRGAP1	ENST00000355086.3;ENST00000355086.3;ENST00000357825.3	5'UTR;1stExon;TSS200	SRGAP1;SRGAP1;SRGAP1;SRGAP1	ENST00000537556.1;ENST00000355086.3;ENST00000355086.3;ENST00000357825.3	TSS1500;5'UTR;1stExon;TSS200	chr12:64237985-64238995	3
cg05970811	-0.114767	0.228357	0.796896	0.78768	0.808993	0.776367	0.767487	0.793084	0.781505	0.774805	chr12	64237202	+	88646150		AAAACTAAACACTAAATTATAAATAACCTAACTATTAATCCAAAAAACRC		II			NA	NA	NA	NA	NA	NA	chr12:64237403-64238401	N_Shore	TAGGAATAGAGGATATGGTGTTCAAGGTGGGTGTTTTTCTCCGCCTCGATTGAAGAGCTT[CG]CGCTCTTTGGATTAACAGCCAGGTCATTCACAATTCAGTGTTCAGTTTTTCTATTGGGGT	CGCGCTCTTTGGATTAACAGCCAGGTCATTCACAATTCAGTGTTCAGTTT	SRGAP1	NM_020762	TSS1500					12:62523450-62524987	12:64237112-64239215	Promoter_Associated	SRGAP1;SRGAP1	ENST00000355086.3;ENST00000357825.3	TSS1500;TSS1500	SRGAP1;SRGAP1;SRGAP1	ENST00000355086.3;ENST00000357825.3;ENST00000537556.1	TSS1500;TSS1500;TSS1500	chr12:64237120-64237370	3
cg10910080	0.211891	0.273149	0.836672	0.831386	0.789281	0.861777	0.866803	0.835136	0.826789	0.870892	chr12	64264894	-	40665223		AAATAAAACTAATACTATAAATCAAAAACCACACTTTAAAAACTACTACC		II			NA	NA	NA	NA	NA	NA		OpenSea	AACGAGTTACCAGGTGAGACTGATGCTGTAGGTCAAGGACCACACTTTGGGAACTACTGC[CG]TAAAAATCAAGCGATTTTATAACTTCCTTAAGTTAGCCAATTTAAATGCTAATTTTCCTC	CGGCAGTAGTTCCCAAAGTGTGGTCCTTGACCTACAGCATCAGTCTCACC	SRGAP1	NM_020762	Body				TRUE							SRGAP1	ENST00000537556.1	5'UTR
cg08060505	-0.194384	0.287098	0.928097	0.885302	0.913599	0.884788	0.889398	0.891695	0.891072	0.897057	chr12	64515724	-	3762137		CAAAATCCTATAACTAAATTAACTAAAATATCAATTATCCTTTAATTACC		II			NA	NA	NA	NA	NA	NA		OpenSea	CAGCCAACCTCCAAAATCCTATAACTAAATTAACTAGAGTATCAATTATCCTTTGATTGC[CG]AGGTATTGTATTTTTTCTCTGTCATGGATCACTAGAGAGAGTAGCTTTTGTTTCTGAAAG	CGGCAATCAAAGGATAATTGATACTCTAGTTAATTTAGTTATAGGATTTT	SRGAP1	NM_020762	Body								RP11-196H14.4	ENST00000535806.1	TSS1500	RP11-196H14.4	ENST00000535806.1	TSS1500
cg01506756	-0.13589	0.294058	0.890842	0.877728	0.894404	0.864743	0.865094	0.888804	0.861626	0.872115	chr12	64422478	+	41605594		CATAAAAACAAAACACTCACRAATACAACCAATACACTTACAAAAAAAAC		II			NA	NA	NA	NA	NA	NA		OpenSea	CATAGGCAATAACTTCTTGCTGTGCCCTCACATGGTTGAAGGAACAAGAGGTCTCTCTCA[CG]CCTCTTTTGTAAGTGTACTGGTTGCATTCGTGAGTGCTCTGCTCCCATGACTGATCACCC	CGCCTCTTTTGTAAGTGTACTGGTTGCATTCGTGAGTGCTCTGCTCCCAT	SRGAP1	NM_020762	Body				TRUE							SRGAP1	ENST00000537556.1	5'UTR	chr12:64422380-64422615	3
cg20970439	0.0852172	0.309569	0.391808	0.406176	0.393983	0.372709	0.407075	0.385768	0.407004	0.421434	chr12	64361279	+	92668835		TTTCCTTACCTACAATAAAAACTCRTCCACTAATTCAACAAAAATATATC		II			NA	NA	NA	NA	NA	NA		OpenSea	CTCAAAAAGCGCTTAACTAGCAAAAAAAGAGCAACTAGCATGAGTCATATTGTTGGCATT[CG]ATACATTTTTGTTGAACCAGTGGACGAGTTCTTATTGCAGGCAAGGAAACTTTTCCTAGG	TTCCTTGCCTGCAATAAGAACTCGTCCACTGGTTCAACAAAAATGTATCG	SRGAP1	NM_020762	Body				TRUE							SRGAP1	ENST00000537556.1	5'UTR	chr12:64361180-64361410	3
cg17367450	0.073471	0.317009	0.34434	0.340312	0.344207	0.339165	0.347661	0.354603	0.371555	0.340723	chr12	64433102	-	39696214		ACTATTATACTAAACCACATTATAATAAAATACACTCTTTTCTTTCCAAC		II			NA	NA	NA	NA	NA	NA		OpenSea	GAGAATACTCAGCTATTGTGCTGAACCACATTATGATGAGATACACTCTTTTCTTTCCAG[CG]TTAGGTCAGACTCAAATGTTTTCCTTTTAACCCACACTAGTCAGTAAGGAACACCCTGCT	CGCTGGAAAGAAAAGAGTGTATCTCATCATAATGTGGTTCAGCACAATAG	SRGAP1	NM_020762	Body				TRUE				RP11-196H14.2	ENST00000535594.1	3'UTR	SRGAP1;RP11-196H14.2	ENST00000537556.1;ENST00000535594.1	5'UTR;3'UTR	chr12:64433020-64433670	3
cg00781208	-0.119096	0.343813	0.835369	0.860051	0.85544	0.826191	0.848901	0.841577	0.813625	0.828737	chr12	64433590	-	51660883		AATACAAAATATATATAAATTCRTTAACCTTTTACTATTTACCCAACTAC		II			NA	NA	NA	NA	NA	NA		OpenSea	GCCTAGAAAGAAATGCAAGGTGTGTGTAGATTCGTTGACCTTTTGCTGTTTGCCCAGCTG[CG]GGGTGACTCCCTTTTCATTTCCCAGCTGCTCAGCTGCTTCCTACTGCTATTTTATTTTGC	ATGCAAGGTGTGTGTAGATTCGTTGACCTTTTGCTGTTTGCCCAGCTGCG	SRGAP1	NM_020762	Body				TRUE				RP11-196H14.2	ENST00000535594.1	3'UTR	SRGAP1;RP11-196H14.2	ENST00000537556.1;ENST00000535594.1	5'UTR;3'UTR	chr12:64433020-64433670	3
cg03235510	-0.377962	0.347364	0.90417	0.956923	0.926927	0.962204	0.91774	0.920711	0.954644	0.896953	chr12	64349734	-	15765946		CTAATTATAAATCACTTCCCTAAAAATACTCTATATTCTCAAAAAACTCC		II			NA	NA	NA	NA	NA	NA		OpenSea	GATGTACAGTTCTGATTATAAATCACTTCCCTAAAAGTACTCTGTGTTCTCAAAAGGCTC[CG]TCCGAAAGTGAACACGTGCTTCAGTTTGTTATGACTGAGCTACTGATTGTGCAACACACT	CGGAGCCTTTTGAGAACACAGAGTACTTTTAGGGAAGTGATTTATAATCA	SRGAP1	NM_020762	Body		chr12:64349679-64349679									SRGAP1	ENST00000537556.1	5'UTR	chr12:64349640-64349890	3
cg15628953	0.124742	0.35558	0.033669	0.0341892	0.0299394	0.0332829	0.0284232	0.0355739	0.0377264	0.0419428	chr12	64238424	-	55781202	40645278	TTTCAAAAATATAATACCAACACCCAAACTAATCTAATCCTCTCTACTCA	TTTCGAAAATATAATACCAACGCCCGAACTAATCTAATCCTCTCTACTCG	I	C	Grn	NA	NA	NA	NA	NA	NA	chr12:64237403-64238401	S_Shore	GACGGAGCTCAATTTCGAGAGTATGGTGCCAGCGCCCGGGCTAATCTAGTCCTCTCTACT[CG]CTCTTTTTCCCCTCCTCCTCCTACTTCTCCTCTCCCTCCTCCCTTCCCTCGGGTCGGCGC	TTTCGAGAGTATGGTGCCAGCGCCCGGGCTAATCTAGTCCTCTCTACTCG	SRGAP1	NM_020762	TSS200	high-CpG:62523648-62524782				12:62523450-62524987	12:64237112-64239215	Promoter_Associated	SRGAP1;SRGAP1;SRGAP1	ENST00000355086.3;ENST00000355086.3;ENST00000357825.3	5'UTR;1stExon;TSS200	SRGAP1;SRGAP1;SRGAP1;SRGAP1	ENST00000355086.3;ENST00000355086.3;ENST00000357825.3;ENST00000537556.1	5'UTR;1stExon;TSS200;TSS200	chr12:64237985-64238995	3
cg19715314	0.157904	0.366905	0.667339	0.71556	0.719645	0.783536	0.74419	0.734146	0.754547	0.746301	chr12	64263169	+	70759947		ATCCCCCAAAAAACATATACTAAAAACTTAATCCCCAATACAATAATATC		II			NA	NA	NA	NA	NA	NA		OpenSea	TAATTCATTCAGGAAGGCAAACCCCTCATGGTCTGATCACCTCTTGAAAGTCCCACCTCC[CG]ACACTACTGCACTGGGGATTAAGTTTCCAGCACATGCTTTTTGGGGGACACATTGAAACC	TCCCCCAAAAAGCATGTGCTGGAAACTTAATCCCCAGTGCAGTAGTGTCG	SRGAP1	NM_020762	Body				TRUE							SRGAP1	ENST00000537556.1	5'UTR
cg17009762	0.151275	0.373652	0.93757	0.949685	0.925049	0.921318	0.947051	0.933215	0.939325	0.941535	chr12	64298121	-	3803458		ATCACACATTTCTATTCACAATAATATAAACAAAAATATATACAACTCCC		II			NA	NA	NA	NA	NA	NA		OpenSea	AGCAGGTTCTGATCACACATTTCTGTTCACAGTGATGTGAACAGAAATATGTGCAACTCC[CG]TGTTGTGTCCTTAGAAGGATTGTGCTCTATTCTCTCTTCCTGTTCTATTGATTGGAATGC	CGGGAGTTGCACATATTTCTGTTCACATCACTGTGAACAGAAATGTGTGA	SRGAP1	NM_020762	Body											SRGAP1	ENST00000537556.1	5'UTR
cg05850206	0.189767	0.37873	0.0373035	0.0486848	0.0600632	0.0665384	0.0628087	0.0700632	0.0502042	0.054174	chr12	64238366	+	87706389		AAAACTAAATTAACCCRAACRCTAACACCATACTCTCRAAATTAAACTCC		II			NA	NA	NA	NA	NA	NA	chr12:64237403-64238401	Island	GCTGGCTGGAGTTTGCCTGCGCGTCCGGCCTCTCCCCCGGGGATCCCCTGGGATTACCGA[CG]GAGCTCAATTTCGAGAGTATGGTGCCAGCGCCCGGGCTAATCTAGTCCTCTCTACTCGCT	CGGAGCTCAATTTCGAGAGTATGGTGCCAGCGCCCGGGCTAATCTAGTCC	SRGAP1	NM_020762	TSS200	high-CpG:62523648-62524782				12:62523450-62524987	12:64237112-64239215	Promoter_Associated	SRGAP1;SRGAP1;SRGAP1	ENST00000355086.3;ENST00000355086.3;ENST00000357825.3	5'UTR;1stExon;TSS200	SRGAP1;SRGAP1;SRGAP1;SRGAP1	ENST00000537556.1;ENST00000355086.3;ENST00000355086.3;ENST00000357825.3	TSS1500;5'UTR;1stExon;TSS200	chr12:64237985-64238995	3
cg03947261	0.204854	0.381448	0.689754	0.761023	0.815586	0.771416	0.777981	0.790712	0.748757	0.825366	chr12	64515314	+	86698335		AACTCAAAAACTTTCAAAAACAACATCACAAACTAAACATAATAACTCAC		II			NA	NA	NA	NA	NA	NA		OpenSea	CAAACTCCTGGCCTCAAGCAGTCCTCCTGCCTCAGCCTCCCAAAATGCTGGGATTGCAGG[CG]TGAGCCACCATGCCCAGCCTGTGATGTTGCTTTTGAAAGTCTCTGAGTCCTGCCTCTGCC	ACTCAGAGACTTTCAAAAGCAACATCACAGGCTGGGCATGGTGGCTCACG	SRGAP1	NM_020762	Body								RP11-196H14.4	ENST00000535806.1	TSS1500	RP11-196H14.4	ENST00000535806.1	TSS1500
cg14211977	-0.274569	0.416926	0.921724	0.954395	0.894949	0.906141	0.893636	0.940148	0.890935	0.897762	chr12	64344442	+	15657207		TACAAATTTTATCACCTCCTTAAAAACTCAAAAACTTTAATTAAAATAAC		II			NA	NA	NA	NA	NA	NA		OpenSea	AATCTGAGAAAGGTTTACCTCTTCCTGTGTCCCTCCGTGCCCTCCTTTCATCCCAGAGCC[CG]CCATCTTAACCAAAGTCTTTGAGTTTTCAAGGAGGTGATAAAATCTGTATAAACCTTTGC	ACAGATTTTATCACCTCCTTGAAAACTCAAAGACTTTGGTTAAGATGGCG	SRGAP1	NM_020762	Body				TRUE							SRGAP1	ENST00000537556.1	5'UTR	chr12:64344320-64344635	3
cg21791076	0.114056	0.423808	0.887352	0.887111	0.910565	0.89712	0.920742	0.891977	0.895653	0.901548	chr12	64495061	-	37734844		TTTCTAAAAATTTACATAAAACACTATAACACCCACTACTTTTCRCTTCC		II			NA	NA	NA	NA	NA	NA		OpenSea	CCTTTTCATCTTTTCTAAGAGTTTGCATAAGGCACTGTAGCACCCACTACTTTTCGCTTC[CG]TATTTTTGGATTGTTTGGGGAAAGGGGTGTGTGTGTGTGTGTGTGTGTGTGTGTGTGTGT	CGGAAGCGAAAAGTAGTGGGTGCTACAGTGCCTTATGCAAACTCTTAGAA	SRGAP1	NM_020762	Body								AC025576.1	ENST00000516992.1	TSS1500	AC025576.1	ENST00000516992.1	TSS1500	chr12:64495020-64495290	3
cg20576896	-0.918172	0.441246	0.966377	0.952957	0.998493	0.93927	0.943139	0.96	0.980762	0.958428	chr12	64521378	-	64729106		AAATCTAATAAATTTTATCTCCATTCCTCTTACTACTTCAAAAATAATAC		II			NA	NA	NA	NA	NA	NA		OpenSea	GTAAAATTTGTAAATCTAGTAAATTTTGTCTCCATTCCTCTTACTGCTTCAGGGATGATA[CG]TTTTCAGACACTCTGAGCCAAAAAGCCGACAGTGAGGCCAGCAGTGGGCCAGTCACGGAA	CGTATCATCCCTGAAGCAGTAAGAGGAATGGAGACAAAATTTACTAGATT	SRGAP1;SRGAP1	NM_020762;NM_020762	ExonBnd;Body								SRGAP1	ENST00000355086.3	ExonBnd	SRGAP1;SRGAP1	ENST00000542841.1;ENST00000355086.3	TSS200;ExonBnd
cg03529189	0.32345	0.457492	0.924512	0.941462	0.905896	0.964684	0.908078	0.959106	0.968067	0.947587	chr12	64292138	-	43657563		ATAATACAATCAACTCAAAACATCCCATTTCTAAATTATAAAAAAATTAC		II			NA	NA	NA	NA	NA	NA		OpenSea	TAGAATGTAATATAGTACAGTCAGCTCAGGACATCCCATTTCTAAGTTATAAGAGAATTA[CG]CATTCTGTGTTCATTCTGAACAGTCATATTGTTAACTTGAATGAGAACATTTTCCTTGGA	TAGTACAGTCAGCTCAGGACATCCCATTTCTAAGTTATAAGAGAATTACG	SRGAP1	NM_020762	Body				TRUE							SRGAP1	ENST00000537556.1	5'UTR
cg06919312	-0.338979	0.483828	0.969873	0.969824	0.929885	0.949654	0.960661	0.945792	0.967946	0.887122	chr12	64474195	+	34669530		TAAAACACAAATATACAATTCATACTCTTTCTAAAATATATACATAATAC		II			NA	NA	NA	NA	NA	NA		OpenSea	AGGACCCTGGGAGAAGGTGAGTTATCCAAAATGTATGGGAAGATGACCTGGATGATACAT[CG]TATCATGTATATATTCCAGAAAGAGTATGAATTGTATATTTGTGCTTTAAGAAGCAGAGG	AAAGCACAAATATACAATTCATACTCTTTCTGGAATATATACATGATACG	SRGAP1	NM_020762	Body				TRUE				RP11-196H14.2	ENST00000535594.1	3'UTR	SRGAP1;RP11-196H14.2	ENST00000537556.1;ENST00000535594.1	5'UTR;3'UTR	chr12:64474120-64474390	3
cg08195508	-0.134759	0.492839	0.929221	0.923218	0.910834	0.937011	0.933844	0.917645	0.891134	0.927654	chr12	64375470	+	78662545		CTTAATCTCTCCACCTCTAAATTACAAAATTTTATTATAACTTCACAAAC		II			rs11175224	0.019671	NA	NA	NA	NA		OpenSea	GATGCTGTTCATAGTAGTTAAAAGCCTGTAATAATGTGTTCAACTCTGGTGTTCAGCACA[CG]TCTGTGAAGTTATAATAAAATCCTGCAATCTAGAGGTGGAGAGACCAAGCAAGGACACTT	TTGGTCTCTCCACCTCTAGATTGCAGGATTTTATTATAACTTCACAGACG	SRGAP1	NM_020762	Body								SRGAP1	ENST00000543397.1	TSS1500	SRGAP1;SRGAP1	ENST00000543397.1;ENST00000537556.1	TSS1500;5'UTR
cg15837333	-0.119547	0.502751	0.933525	0.937722	0.932372	0.950357	0.93459	0.921977	0.926399	0.949628	chr12	64519179	+	84758895		ATTTCCCCATATACTCTCTAACACTATCAAATCTTCAAACTAACACTAAC		II			NA	NA	NA	NA	NA	NA		OpenSea	TTGTTTTATGGTTAAGATCCAAAATTTGTTACTGATACTAGAGAAAAAAATCGGGATTAC[CG]TCAGTGTTAGTTTGAAGATTTGATAGTGCCAGAGAGCACATGGGGAAATTAAATGTATTC	TTTCCCCATGTGCTCTCTGGCACTATCAAATCTTCAAACTAACACTGACG	SRGAP1	NM_020762	Body				TRUE
cg19191401	0.0958729	0.536601	0.0471555	0.0512642	0.0395375	0.0454658	0.0521387	0.0436704	0.0406827	0.0603358	chr12	64238538	+	13691826		TATTCCRAATTTACTTTCAATAAACAAATTTTATTCAATAATCACAACCC		II			NA	NA	NA	NA	NA	NA	chr12:64237403-64238401	S_Shore	GTCGGCGCTGCCTCTGGATTGCCTGCGTGTGGGAGTACAACTCTGCCTCTCCAAGGAGAA[CG]GGTTGTGACCACTGAACAAAACTTGCCCATTGAAAGCAAACCCGGAACAGCTGGATAATG	CGGGTTGTGACCACTGAACAAAACTTGCCCATTGAAAGCAAACCCGGAAC	SRGAP1	NM_020762	TSS200					12:62523450-62524987	12:64237112-64239215	Promoter_Associated	SRGAP1;SRGAP1;SRGAP1	ENST00000355086.3;ENST00000355086.3;ENST00000357825.3	5'UTR;1stExon;TSS200	SRGAP1;SRGAP1;SRGAP1;SRGAP1	ENST00000355086.3;ENST00000355086.3;ENST00000357825.3;ENST00000537556.1	5'UTR;1stExon;TSS200;TSS200	chr12:64237985-64238995	3
cg07288713	-0.195554	0.538725	0.953646	0.968581	0.96316	0.949499	0.958863	0.97259	0.939836	0.933472	chr12	64324997	+	26755567		AAAAAAATAACTAATTTCATTTCAAATATATTACTCCACTATACTATATC		II			NA	NA	NA	NA	NA	NA		OpenSea	TGATTCACATTCGTACTGTGTCTGGATTGACTCAAAAATTCATCATTAATGAGCAAGAAG[CG]ATACAGTACAGTGGAGTAATACACTTGAAATGAAACCAGTCATCTTTCCCTGCTGTTCTT	GAAAGATGACTGGTTTCATTTCAAGTGTATTACTCCACTGTACTGTATCG	SRGAP1	NM_020762	Body				TRUE							SRGAP1	ENST00000537556.1	5'UTR	chr12:64324820-64325090	3
cg11441533	-0.123889	0.542196	0.912891	0.890499	0.929329	0.92377	0.924017	0.896611	0.920108	0.888031	chr12	64295363	-	14655989		ATTCCTACTCAACCTAAACRCTCCATAATCTTAACCTATCCATCATTAAC		II			NA	NA	NA	NA	NA	NA		OpenSea	TCTTTCTGGTTGTTCCTGCTCAGCCTGAGCGCTCCATAATCTTGGCCTATCCATCATTGA[CG]TCACAACAGGTTAGCCCTTAATCACATATTGTTTTGCACATCTTGTTTGTTTTTAGTCAT	TTCCTGCTCAGCCTGAGCGCTCCATAATCTTGGCCTATCCATCATTGACG	SRGAP1	NM_020762	Body				TRUE							SRGAP1	ENST00000537556.1	5'UTR	chr12:64295225-64295495	3
cg11226252	-0.179323	0.559641	0.934095	0.947576	0.971589	0.938374	0.931453	0.93412	0.955755	0.951208	chr12	64324554	+	53763875		CCAAAAATATCTATTAATCTATTACCATATACRACTTTTTCATTCTTAAC		II			NA	NA	NA	NA	NA	NA		OpenSea	CTTGCATTAATGGAAAAGATGATCTTACTCATTGGGATTGGAAAAAAAAAATTCAAAAAG[CG]TCAAGAATGAAAAAGCCGCATATGGCAATAGACTAATAGACACTTTTGGTTATTATTGCA	CAAAAGTGTCTATTAGTCTATTGCCATATGCGGCTTTTTCATTCTTGACG	SRGAP1	NM_020762	Body				TRUE							SRGAP1	ENST00000537556.1	5'UTR
cg11277345	-0.117927	0.559662	0.949034	0.93277	0.950003	0.921122	0.923845	0.925049	0.944639	0.941795	chr12	64237108	-	62691942		AAATAAATAAACTAACAACRCCRTTAAATATAACRTATTTCCATACCATC		II			NA	NA	NA	NA	NA	NA	chr12:64237403-64238401	N_Shore	TGGAGTTTAGTAAATAAATAAGCTAACAACGCCGTTAAGTGTGACGTGTTTCCATACCAT[CG]CTTTCCTACCATCCTAGCTTCCCTATCTACTGTAGGAATAGAGGATATGGTGTTCAAGGT	AATAAATAAGCTAACAACGCCGTTAAGTGTGACGTGTTTCCATACCATCG	SRGAP1	NM_020762	TSS1500								SRGAP1;SRGAP1	ENST00000355086.3;ENST00000357825.3	TSS1500;TSS1500	SRGAP1;SRGAP1;SRGAP1	ENST00000355086.3;ENST00000357825.3;ENST00000537556.1	TSS1500;TSS1500;TSS1500			chr12:64237048-64239300
cg17354987	-0.0806993	0.563871	0.847385	0.890088	0.868367	0.886881	0.871739	0.866755	0.854529	0.877443	chr12	64362282	-	77651385		ATTAATAACTAAATAAAACATATACCCCCCATATAACCATAATCATTACC		II			NA	NA	NA	NA	NA	NA		OpenSea	ATTATCTGGAGGTTGGTGGCTAGATGAAGCATGTGCCCCCCATGTAACCATGGTCATTAC[CG]TCTCTTGTTACTTTACACCCTGCCTGCATCTCTCATTTGGGGGACCTGTCTTGTCTGTGA	CGGTAATGACCATGGTTACATGGGGGGCACATGCTTCATCTAGCCACCAA	SRGAP1	NM_020762	Body				TRUE							SRGAP1	ENST00000537556.1	5'UTR
cg26214431	-0.0680303	0.576239	0.878189	0.882404	0.902	0.895434	0.885294	0.885285	0.869858	0.898675	chr12	64240787	+	19763213		TACACCTAATCCCAAAACACATACCTATAAATAACAAACTAACACTCTAC		II			NA	NA	NA	NA	NA	NA	chr12:64237403-64238401	S_Shelf	GGGAGAGTAGGCCCCTTAGTAAGGACAGCATGGGAGACAAGACTGGTTTTTCTGTACCCT[CG]CAGAGTGCTAGTCTGTTATTTACAGGTATGTGTTTTGGGATCAGGTGCAGTGGTGCATGC	CGCAGAGTGCTAGTCTGTTATTTACAGGTATGTGTTTTGGGATCAGGTGC	SRGAP1	NM_020762	Body											SRGAP1	ENST00000537556.1	5'UTR
cg01082898	-0.0664717	0.593476	0.836646	0.854812	0.8458	0.882173	0.854388	0.846859	0.848503	0.850015	chr12	64372449	-	87661198		ATTTTCACCTTTCAACTATTATAAACAATACTACTATTACACACATTCAC		II			NA	NA	NA	NA	NA	NA		OpenSea	ACATTTGAGCTGTTTTCACCTTTCAGCTATTATGAGCAATGCTGCTATTGCACACATTCA[CG]TGCAAGTTTTTGTATGGAAATAGATTTTCATTTCTCTGGAATGTATACCTAGGAGCAGAA	TTTTCACCTTTCAGCTATTATGAGCAATGCTGCTATTGCACACATTCACG	SRGAP1	NM_020762	Body											SRGAP1	ENST00000537556.1	5'UTR	chr12:64372365-64372775	3
cg10010602	0.073705	0.618883	0.911716	0.90266	0.929256	0.919973	0.915988	0.934838	0.914186	0.914132	chr12	64521490	+	82697124		RAAAACTTAAAAACCTAATTCCCAAACTCTACTTACCTAACTAAATAACC		II			NA	NA	NA	NA	NA	NA		OpenSea	AGTCACGGAAGACAAGTCCTCATCCAAGGACATGAACTCCCCGACAGACCGTCATCCTGA[CG]GCTATTTAGCCAGGTAAGTAGAGCCTGGGAATCAGGCCCCTAAGCCTCCGCTCCTCCTGG	CGGCTATTTAGCCAGGTAAGTAGAGCCTGGGAATCAGGCCCCTAAGCCTC	SRGAP1;SRGAP1	NM_020762;NM_020762	ExonBnd;Body								SRGAP1	ENST00000355086.3	ExonBnd	SRGAP1;SRGAP1;SRGAP1	ENST00000542841.1;ENST00000542841.1;ENST00000355086.3	1stExon;5'UTR;ExonBnd
cg22510727	0.0362848	0.625564	0.548522	0.556861	0.552935	0.548422	0.541518	0.554616	0.555686	0.579594	chr12	64541117	-	61671123		TATAAAAATACCTTTCTATTTTAAAAAAATTTTAACCTTACTCTTATACC		II			NA	NA	NA	NA	NA	NA		OpenSea	TAGTATGTACATGTGAAAGTGCCTTTCTATTTTAGAGGAGTTTTAGCCTTGCTCTTGTAC[CG]TTGCCCCGCTCTGTGCCCCACCCCCACCTCCTCCTCCCAATTCCTGCTGCCCACTCGAGT	CGGTACAAGAGCAAGGCTAAAACTCCTCTAAAATAGAAAGGCACTTTCAC	SRGAP1	NM_020762	3'UTR					12:62827384-62827502			RP11-196H14.3;SRGAP1	ENST00000536455.1;ENST00000355086.3	3'UTR;3'UTR	RP11-196H14.3;SRGAP1	ENST00000536455.1;ENST00000355086.3	3'UTR;3'UTR	chr12:64541065-64541375	3
cg17675715	-0.068118	0.626757	0.482671	0.456114	0.471021	0.39569	0.439886	0.400867	0.465864	0.451783	chr12	64276754	-	57719869		TCTTTTATAACCCATTCAAAAAATCCCAAAATCAACCTAATCTCTAAAAC		II			NA	NA	rs73126648	0.0307	rs73126648	0.0307		OpenSea	CAACACAAACTTCTTTTGTGACCCATTCAGGGGATCCCAAGATCAGCCTGGTCTCTGAAG[CG]TATGAGGAGATATCCAGTTACAGCTCAGGGCAGGGGCAGATCTGGTTCATCATGTGATTG	CGCTTCAGAGACCAGGCTGATCTTGGGATCCCCTGAATGGGTCACAAAAG	SRGAP1	NM_020762	Body				TRUE							SRGAP1	ENST00000537556.1	5'UTR	chr12:64276660-64276890	3
cg17430032	-0.135902	0.673492	0.89825	0.950739	0.913361	0.900098	0.884295	0.924827	0.936529	0.888922	chr12	64317120	-	99712456		ATTCATACTACTATATATTATATTTACAACAACATCATTTTATAACRACC		II			NA	NA	NA	NA	NA	NA		OpenSea	AGATAGATTTTATTCATGCTACTATATATTATATTTACAACAACATCATTTTATAACGGC[CG]TACTTACAACATCTTTTATAAAGGCTTCTAAATATTTTGTTTATACATTAATATGTTACT	CGGCCGTTATAAAATGATGTTGTTGTAAATATAATATATAGTAGCATGAA	SRGAP1	NM_020762	Body				TRUE							SRGAP1	ENST00000537556.1	5'UTR
cg11014073	0.0821917	0.680512	0.949335	0.912486	0.925165	0.932879	0.927514	0.946568	0.926324	0.936681	chr12	64460951	-	72638222		AACTCCCAATTCTCTTACACTAAACTATTTATATTACCTATCTAACCTCC		II			NA	NA	NA	NA	NA	NA		OpenSea	GCCAGTCATTCAACTCCCAGTTCTCTTACACTGGACTGTTTGTGTTACCTGTCTGGCCTC[CG]CAGGCCTTTGAGTTTGTGATCCTTAATGTATGCCTTTTTAGGCATAATGTGGAGAAGCAC	CGGAGGCCAGACAGGTAACACAAACAGTCCAGTGTAAGAGAACTGGGAGT	SRGAP1	NM_020762	Body				TRUE				RP11-196H14.2	ENST00000535594.1	3'UTR	SRGAP1;RP11-196H14.2	ENST00000537556.1;ENST00000535594.1	5'UTR;3'UTR
cg01012540	0.126916	0.688376	0.949317	0.938785	0.95899	0.948545	0.958332	0.943888	0.926773	0.97294	chr12	64436496	-	81618983		TAACTTTTCCCCTCTACCATTTAAAAAATAATATATATATCATATACRTC		II			NA	NA	NA	NA	NA	NA		OpenSea	TACTGACAATCTGACTTTTCCCCTCTGCCATTTGGAAGGTGGTATGTGTATCATATACGT[CG]TATAAATGGTTCCCATTCACTCTCTAAATGACAGACAGACATCTTGTAACAATTTGGGTC	CGACGTATATGATACACATACCACCTTCCAAATGGCAGAGGGGAAAAGTC	SRGAP1	NM_020762	Body				TRUE				RP11-196H14.2	ENST00000535594.1	3'UTR	SRGAP1;SRGAP1;RP11-196H14.2	ENST00000542381.1;ENST00000537556.1;ENST00000535594.1	TSS200;5'UTR;3'UTR
cg04627470	0.0700694	0.738097	0.0558013	0.068402	0.0864593	0.0960174	0.0828617	0.066988	0.0946792	0.0724322	chr12	64482370	+	58740928		TAATAATTCTTACTCTACTACACCCACATCAAATAAACAAAACCAAAAAC		II			NA	NA	NA	NA	NA	NA		OpenSea	TATCAGGAAGTCATGTGGTAGCCACAGAATCAGAATGAGTCACGCAATTGGAATGTTGAA[CG]TCCCTGGCTCTGTTCACTTGATGTGGGTGTAGCAGAGCAAGAATCATCAGACCTCTGCCA	CGTCCCTGGCTCTGTTCACTTGATGTGGGTGTAGCAGAGCAAGAATCATC	SRGAP1	NM_020762	Body		chr12:64482177-64482177						RP11-196H14.2	ENST00000535594.1	3'UTR	RP11-196H14.2	ENST00000535594.1	3'UTR	chr12:64482245-64482755	3
cg26308668	0.0251596	0.747136	0.634073	0.62956	0.647515	0.649062	0.641477	0.637983	0.664979	0.631558	chr12	64312738	+	6777525		AAATAACTAACATACCTCTTCTCTAAACTTCATTTATCTTTATAACACAC		II			NA	NA	NA	NA	NA	NA		OpenSea	ACAAGGAAATGAGTGCATGAGTGTGAGTCAGTGTGTATGTATATATTCTTTGGGGAGTGA[CG]TGTGCTATAAAGACAAATGAAGTTCAGAGAAGAGGTATGTTAGTTATTTCGTATTTTGGT	CGTGTGCTATAAAGACAAATGAAGTTCAGAGAAGAGGTATGTTAGTTATT	SRGAP1	NM_020762	Body		chr12:64312639-64312639									SRGAP1	ENST00000537556.1	5'UTR	chr12:64312565-64312970	3
cg09941977	0.15094	0.750393	0.897024	0.911241	0.936602	0.921393	0.912852	0.971569	0.879079	0.900438	chr12	64272283	-	53695261		AAATTCTTACCACCAAAATTATAATTATTCATTACTTCATTCCTCTATTC		II			NA	NA	NA	NA	NA	NA		OpenSea	AAATCAGAGATAAATTCTTGCCACCAAAGTTGTAATTGTTCATTACTTCATTCCTCTATT[CG]TGTGCGTGTGCATGTTTGTGTTTGTGTGTGTGTAGAGTATGTATATCTGATAAACTGTCA	AATTCTTGCCACCAAAGTTGTAATTGTTCATTACTTCATTCCTCTATTCG	SRGAP1	NM_020762	Body								RP11-274J7.2	ENST00000541870.1	TSS1500	RP11-274J7.2;SRGAP1	ENST00000541870.1;ENST00000537556.1	TSS1500;5'UTR
cg11362183	-0.10608	0.783766	0.845184	0.816715	0.936637	0.898979	0.858004	0.880063	0.906732	0.846912	chr12	64403751	+	42754286		TATAATACATTCCCTTAATTCAAATAAACTCTAAAAACACAAACAACAAC		II			NA	NA	NA	NA	NA	NA		OpenSea	AGAAACTTGGTTCAGGCCATCAAGCACAACCCAACTTTCTCCATTAGGCATTTTAGAAGA[CG]CTGTTGCCTGTGTCTTCAGAGTTTACCTGAATTAAGGGAATGTATCATAGAGACACATGA	CGCTGTTGCCTGTGTCTTCAGAGTTTACCTGAATTAAGGGAATGTATCAT	SRGAP1	NM_020762	Body				TRUE							SRGAP1	ENST00000537556.1	5'UTR			chr12:64403031-64404622
cg15793246	0.0476315	0.800477	0.86916	0.795963	0.837223	0.820196	0.834857	0.804642	0.856246	0.848358	chr12	64299398	+	43645533		CTTCTATTCATAACTTACATATAACAAATACTCTTTTTCTCCTTTCCRAC		II			NA	NA	NA	NA	NA	NA		OpenSea	GCTCTAAACTAACAAGTTTAATAAGTCAGCTTCCTAATTCAAAGAACAATAGAGTCAGTA[CG]TCGGAAAGGAGAAAAAGAGTACTTGCTATATGTAAGCCATGAACAGAAGTAAGAAATAGA	CGTCGGAAAGGAGAAAAAGAGTACTTGCTATATGTAAGCCATGAACAGAA	SRGAP1	NM_020762	Body											SRGAP1	ENST00000537556.1	5'UTR	chr12:64299280-64299675	3
cg25420016	-0.0192623	0.809523	0.206734	0.224912	0.205916	0.204118	0.196193	0.205426	0.217226	0.213999	chr12	64334719	+	39727585		AAAAAAACAATCCCAACTCTCATCTAAAATAAAACTACCTTTATCAAACC		II			NA	NA	NA	NA	NA	NA		OpenSea	GGAGGCCGCCTAAAAACAACTAGCCGCTTATCATTGCCACAGTTGTACATTACCTTCCCG[CG]GCCTGATAAAGGCAGTTTTACTCTAGATGAGAGCTGGGATTGTTTCTTCTGGGTGTTCTC	AAGAAACAATCCCAGCTCTCATCTAGAGTAAAACTGCCTTTATCAGGCCG	SRGAP1	NM_020762	Body											SRGAP1	ENST00000537556.1	5'UTR	chr12:64334500-64334730	3
cg20746096	0.094225	0.816691	0.0167441	0.00748779	0.0202586	0.0180792	0.0263959	0.0159695	0.00964067	0.0146126	chr12	64238043	-	13773897	96753554	CTTTCACCTACCAAACTATAACAACAATATCTACAAACAAAAAAACAACA	CTTTCGCCTACCGAACTATAACGACAATATCTACGAACAAAAAAACGACG	I	A	Red	NA	NA	NA	NA	NA	NA	chr12:64237403-64238401	Island	GGACTGCGATTCCTTTCGCCTGCCGAGCTGTAGCGGCAGTGTCTGCGGGCAGAGGAGCGG[CG]GCCGTGGCAGCAGCATCCCCAGCCCGGGCGGGACCCTTGAGCGCCGGAGCCGACAGCTGG	CTTTCGCCTGCCGAGCTGTAGCGGCAGTGTCTGCGGGCAGAGGAGCGGCG	SRGAP1	NM_020762	TSS1500	high-CpG:62523648-62524782				12:62523450-62524987	12:64237112-64239215	Promoter_Associated	SRGAP1;SRGAP1	ENST00000357825.3;ENST00000355086.3	TSS1500;TSS200	SRGAP1;SRGAP1;SRGAP1	ENST00000357825.3;ENST00000537556.1;ENST00000355086.3	TSS1500;TSS1500;TSS200	chr12:64237985-64238995	3
cg05197667	0.0616382	0.831956	0.933347	0.930533	0.901806	0.913715	0.952221	0.932231	0.893413	0.904013	chr12	64383297	-	44790238		AATTTCTTTTCCAACAACATACTAAACATTCAAAACAAACTTTATATACC		II			NA	NA	NA	NA	NA	NA		OpenSea	ATAACTAGCCAAATTTCTTTTCCAGCAACATACTGAACATTCAAAGCAGACTTTGTATGC[CG]TGGCAAAACCACAGTCTGTCTGGACAGTAGTAGTCAGTAGATTTTTATGTAAACATAAAT	CGGCATACAAAGTCTGCTTTGAATGTTCAGTATGTTGCTGGAAAAGAAAT	SRGAP1	NM_020762	Body				TRUE							SRGAP1	ENST00000537556.1	5'UTR	chr12:64383045-64383650	3
cg01826959	-0.0259722	0.838006	0.0646457	0.0538951	0.0672801	0.0676771	0.0558171	0.0569436	0.0641187	0.072733	chr12	64238607	+	4621989		CTTAACTTTCATACTCRACTATAATCTCTTTATCCTTCTTAAATCRACTC		II			NA	NA	NA	NA	NA	NA	chr12:64237403-64238401	S_Shore	ACCACTGAACAAAACTTGCCCATTGAAAGCAAACCCGGAACAGCTGGATAATGTCCACCC[CG]AGCCGATTCAAGAAGGACAAAGAGATCATAGCCGAGTATGAAAGTCAAGTCAAAGGTAAG	TTGACTTTCATACTCGGCTATGATCTCTTTGTCCTTCTTGAATCGGCTCG	SRGAP1	NM_020762	1stExon					12:62523450-62524987	12:64237112-64239215	Promoter_Associated	SRGAP1;SRGAP1	ENST00000355086.3;ENST00000357825.3	1stExon;1stExon	SRGAP1;SRGAP1;SRGAP1;SRGAP1	ENST00000355086.3;ENST00000357825.3;ENST00000537556.1;ENST00000537556.1	1stExon;1stExon;1stExon;5'UTR	chr12:64237985-64238995	3
cg07564444	0.0372582	0.891652	0.802578	0.726184	0.753111	0.819609	0.789806	0.800013	0.692457	0.830383	chr12	64375328	+	74601839		CAATACAATATTATAATCAACATATTTACCAAACTTTATCTTTCAAAAAC		II			NA	NA	NA	NA	NA	NA		OpenSea	GAATGGGAAACACTCCACCCTTGATATATTCTTTTTCTTCATGAAACAAAAAGAGCTCTG[CG]TTTTTGAAAGACAAAGTTTGGCAAACATGCTGATTATAATACTGTATTGGAAAACACTTA	AATACAGTATTATAATCAGCATGTTTGCCAAACTTTGTCTTTCAAAAACG	SRGAP1	NM_020762	Body								SRGAP1	ENST00000543397.1	TSS1500	SRGAP1;SRGAP1	ENST00000543397.1;ENST00000537556.1	TSS1500;5'UTR	chr12:64375120-64375470	3
cg12045494	0.0195106	0.898457	0.935381	0.935892	0.930895	0.922824	0.925465	0.948333	0.922148	0.93012	chr12	64299607	+	20636553		CTAACCTTTTAAATATAACRCACTAAACACACCATCCTAATAACTCAAAC		II			NA	NA	NA	NA	NA	NA		OpenSea	CCTTTTGCTATGTTGGAGCTATAGCACAGCAAAATGCAATAATTAGTGTTTATGGAGATG[CG]CCTGAGTCATCAGGATGGTGTGCTCAGTGCGCTATATTTAAAAGGTTAGACTCAATCAGA	CGCCTGAGTCATCAGGATGGTGTGCTCAGTGCGCTATATTTAAAAGGTTA	SRGAP1	NM_020762	Body											SRGAP1	ENST00000537556.1	5'UTR	chr12:64299280-64299675	3
cg06943073	-0.0292082	0.899845	0.9165	0.906517	0.887084	0.940739	0.91413	0.908045	0.93072	0.896564	chr12	64310433	+	22713596		AACATAATCACAACTTCCTCTAAAATTTCTTCCTAATTCAAATATTCCCC		II			NA	NA	NA	NA	NA	NA		OpenSea	TACATACTGTAGGAAATGTGTGCAGAGTGTTCTAAGCATAGAGGGGCTGGAGGGAAATGA[CG]GGGAACATTTGAATCAGGAAGAAATTCCAGAGGAAGTTGTGACTATGCTGAAAGCTGAGA	CGGGGAACATTTGAATCAGGAAGAAATTCCAGAGGAAGTTGTGACTATGC	SRGAP1	NM_020762	Body		chr12:64310301-64310301		TRUE							SRGAP1	ENST00000537556.1	5'UTR	chr12:64310160-64311350	3
cg08221775	-0.0475675	0.907767	0.0191382	0.0143105	0.0148467	0.019426	0.0147906	0.0367621	0.0143307	0.00881961	chr12	64238040	-	14659991	62658905	TTCCTTTCACCTACCAAACTATAACAACAATATCTACAAACAAAAAAACA	TTCCTTTCGCCTACCGAACTATAACGACAATATCTACGAACAAAAAAACG	I	A	Red	NA	NA	NA	NA	NA	NA	chr12:64237403-64238401	Island	TCAGGACTGCGATTCCTTTCGCCTGCCGAGCTGTAGCGGCAGTGTCTGCGGGCAGAGGAG[CG]GCGGCCGTGGCAGCAGCATCCCCAGCCCGGGCGGGACCCTTGAGCGCCGGAGCCGACAGC	TTCCTTTCGCCTGCCGAGCTGTAGCGGCAGTGTCTGCGGGCAGAGGAGCG	SRGAP1	NM_020762	TSS1500	high-CpG:62523648-62524782				12:62523450-62524987	12:64237112-64239215	Promoter_Associated	SRGAP1;SRGAP1	ENST00000357825.3;ENST00000355086.3	TSS1500;TSS200	SRGAP1;SRGAP1;SRGAP1	ENST00000357825.3;ENST00000537556.1;ENST00000355086.3	TSS1500;TSS1500;TSS200	chr12:64237985-64238995	3
cg20657057	0.00750351	0.916064	0.515202	0.509133	0.51505	0.5186	0.513263	0.528777	0.524359	0.496753	chr12	64476915	+	90786360		AAATTCCTCCATAAAAACTCACCATAAAATTACTTCACTATATAATAAAC		II			NA	NA	NA	NA	NA	NA		OpenSea	TCTGTGCAAGCCCTCTTCATGTTAATAGGCTACATCAAAGGAGACCAGGAGAGTTAATGG[CG]CCCATCACATAGTGAAGTAATCCCATGGTGAGCTCTTATGGAGGAATCTGAGTCCAGATT	CGCCCATCACATAGTGAAGTAATCCCATGGTGAGCTCTTATGGAGGAATC	SRGAP1	NM_020762	Body								RP11-196H14.2	ENST00000535594.1	3'UTR	RP11-196H14.2	ENST00000535594.1	3'UTR	chr12:64476685-64477015	3
cg10944139	0.01033	0.935118	0.866181	0.834351	0.838451	0.859459	0.838541	0.863958	0.863973	0.835609	chr12	64375642	+	15689261		ATCCATCAAACCTTTTTTCAAACACCTATACTATACCAAACTTACATACC		II			NA	NA	NA	NA	NA	NA		OpenSea	TGAAGCCTGACCTTATTGAGGGCAGAGATCTTGTTTCATTAGTTATTGTTTCTTCTTTGC[CG]GTATGCAAGCCTGGCACAGTATAGGTGCCTGAAAAAAGGTTTGATGGATAGAAGGATGGG	TCCATCAAACCTTTTTTCAGGCACCTATACTGTGCCAGGCTTGCATACCG	SRGAP1	NM_020762	Body								SRGAP1	ENST00000543397.1	TSS1500	SRGAP1;SRGAP1	ENST00000543397.1;ENST00000537556.1	TSS1500;5'UTR
cg01668352	0.00204647	0.988073	0.112815	0.133523	0.150426	0.149222	0.155757	0.135581	0.127787	0.126146	chr12	64482597	-	69639559		TTTCATAAAAAACTCAAAAAATATCCCTCCATTAACCAACATTACCCTAC		II			NA	NA	NA	NA	NA	NA		OpenSea	ATTTTCAGGCCTTTCATAGAAGACTCAAAAGATATCCCTCCATTAGCCAGCATTACCCTG[CG]TCTCCCAGTCATGCGGGGACAATGATTCAGTGCATTGGAGGTTTTTGGCTCCGTCTACAA	CGCAGGGTAATGCTGGCTAATGGAGGGATATCTTTTGAGTCTTCTATGAA	SRGAP1	NM_020762	Body				TRUE				RP11-196H14.2	ENST00000535594.1	3'UTR	RP11-196H14.2	ENST00000535594.1	3'UTR	chr12:64482245-64482755	3
[truncated: 6 more columns]

## Sheet: CDC42
Supplementary Dataset S6: (d)List of probes from hNPCs exposed to HG for CDC42 gene
Probe name	Estimate difference	p value	PG1_β value	PG2_β value	PG3_β value	PG4_β value	HG1_β value	HG2_β value	HG3_β value	HG4_β value	chr	pos	strand	AddressA	AddressB	ProbeSeqA	ProbeSeqB	Type	NextBase	Color	Probe_rs	Probe_maf	CpG_rs	CpG_maf	SBE_rs	SBE_maf	Islands_Name	Relation_to_Island	Forward_Sequence	SourceSeq	UCSC_RefGene_Name	UCSC_RefGene_Accession	UCSC_RefGene_Group	Phantom4_Enhancers	Phantom5_Enhancers	DMR	X450k_Enhancer	HMM_Island	Regulatory_Feature_Name	Regulatory_Feature_Group	GencodeBasicV12_NAME	GencodeBasicV12_Accession	GencodeBasicV12_Group	GencodeCompV12_NAME	GencodeCompV12_Accession	GencodeCompV12_Group	DNase_Hypersensitivity_NAME	DNase_Hypersensitivity_Evidence_Count	OpenChromatin_NAME
cg08608952	-0.468115	0.0080624	0.92441	0.904192	0.928406	0.92642	0.909958	0.890017	0.882718	0.893174	chr1	22383198	-	10621886		TCCTAAATATCAAAACTCTTCTAAAACATTAATCTCAAACTACTTATTCC		II			NA	NA	NA	NA	NA	NA	chr1:22379009-22380029	S_Shelf	GCTATTTTAAGTCCTGAATGTCAAAACTCTTCTGGGACATTGATCTCAAACTGCTTATTC[CG]TGAAGTGAAACCAGGCTTTCTGCCACCAATGTGGCGTCCCTTTTTGCAATTTTAGAAAAA	CGGAATAAGCAGTTTGAGATCAATGTCCCAGAAGAGTTTTGACATTCAGG	CDC42;CDC42;CDC42	NM_001039802;NM_001791;NM_044472	5'UTR;5'UTR;5'UTR								CDC42;CDC42;CDC42;CDC42;CDC42	ENST00000400259.1;ENST00000344548.3;ENST00000315554.8;ENST00000421089.2;ENST00000498236.1	5'UTR;5'UTR;5'UTR;5'UTR;5'UTR	CDC42;CDC42;CDC42;CDC42;CDC42;CDC42	ENST00000400259.1;ENST00000344548.3;ENST00000315554.8;ENST00000421089.2;ENST00000411827.1;ENST00000498236.1	5'UTR;5'UTR;5'UTR;5'UTR;5'UTR;5'UTR
cg13599409	-0.573498	0.0108956	0.96381	0.943323	0.95424	0.940019	0.92238	0.933256	0.936108	0.92386	chr1	22384767	-	48793848		AAAACTTAAAACACCCTCTTCAAAACTACTAAAATAATATCTCAAATTTC		II			NA	NA	NA	NA	NA	NA		OpenSea	TTATGTGTATTAAGGCTTGAAGCACCCTCTTCAGGACTGCTAGAGTGATGTCTCAAATTT[CG]GAAACAATGTGAATGCTTTATTTCATTTTATTTTCCTATGGAAGCATAACCTGGTTTATT	AGGCTTGAAGCACCCTCTTCAGGACTGCTAGAGTGATGTCTCAAATTTCG	CDC42;CDC42;CDC42	NM_044472;NM_001039802;NM_001791	5'UTR;5'UTR;5'UTR								CDC42-IT1;CDC42;CDC42;CDC42;CDC42;CDC42	ENST00000431803.1;ENST00000400259.1;ENST00000344548.3;ENST00000315554.8;ENST00000421089.2;ENST00000498236.1	TSS1500;5'UTR;5'UTR;5'UTR;5'UTR;5'UTR	CDC42-IT1;CDC42;CDC42;CDC42;CDC42;CDC42;CDC42	ENST00000431803.1;ENST00000400259.1;ENST00000344548.3;ENST00000315554.8;ENST00000421089.2;ENST00000411827.1;ENST00000498236.1	TSS1500;5'UTR;5'UTR;5'UTR;5'UTR;5'UTR;5'UTR	chr1:22384480-22384950	3
cg00972636	-0.905269	0.0343504	0.964955	0.969666	0.946144	0.951956	0.916254	0.962051	0.916267	0.891356	chr1	22416016	-	27629145		TAATTAATACTATTACACAATTAACACTTTTTAAATATCTAAACCTTTCC		II			NA	NA	NA	NA	NA	NA		OpenSea	TAAAGTCCTTCTAGTTGGTACTGTTGCACAATTAACACTTTTTAAATGTCTGAACCTTTC[CG]TTCTGGGAAACCAGTTTACTCTGAAATCTTGATTAATCACATTCAGATATGTCATTGAAC	CGGAAAGGTTCAGACATTTAAAAAGTGTTAATTGTGCAACAGTACCAACT	CDC42;CDC42;CDC42	NM_044472;NM_001039802;NM_001791	Body;Body;Body								CDC42	ENST00000498236.1	5'UTR	CDC42	ENST00000498236.1	5'UTR	chr1:22415920-22416135	3
cg13962372	-0.411525	0.0523604	0.935883	0.940994	0.898433	0.9275	0.906162	0.909969	0.894019	0.910891	chr1	22415149	+	92727553		TAAAATATATCCCTTAACAAAAAAAAATTCCTTTCTTACTTACCATAAAC		II			NA	NA	NA	NA	NA	NA		OpenSea	TATAAACAGATGGTGGTCAAGCAAAGATTAGTTTTGTTTCATAGAGCATTTGTTGATCTT[CG]TCCATGGTAAGCAAGAAAGGAATTCCTTCTTGTTAAGGGATACACTCCAGTTTCTAATAG	CGTCCATGGTAAGCAAGAAAGGAATTCCTTCTTGTTAAGGGATACACTCC	CDC42;CDC42;CDC42	NM_044472;NM_001039802;NM_001791	Body;Body;Body				TRUE				CDC42	ENST00000498236.1	5'UTR	CDC42	ENST00000498236.1	5'UTR	chr1:22414940-22415190	3
cg07614851	-1.19511	0.0961329	0.987598	0.960982	0.922305	0.895732	0.892985	0.926351	0.884995	0.900108	chr1	22391708	-	89692963		ACTTTAAAACTACTTAATTAAAAACATATACCCTTTACTACAACTCTATC		II			NA	NA	NA	NA	NA	NA		OpenSea	TGGGAATCTGAGCTTTAGGGCTGCTTGATTGAAAGCATATGCCCTTTACTGCAACTCTGT[CG]TCTTCCTTGGGCATGTTAGAGACTTGAGAAATACTTGCTGTGTGATTAGGTTATTTCGTC	CGACAGAGTTGCAGTAAAGGGCATATGCTTTCAATCAAGCAGCCCTAAAG	CDC42;CDC42;CDC42	NM_044472;NM_001039802;NM_001791	5'UTR;5'UTR;5'UTR								CDC42;CDC42;CDC42;CDC42;CDC42	ENST00000400259.1;ENST00000344548.3;ENST00000315554.8;ENST00000421089.2;ENST00000498236.1	5'UTR;5'UTR;5'UTR;5'UTR;5'UTR	CDC42;CDC42;CDC42;CDC42;CDC42;CDC42	ENST00000400259.1;ENST00000344548.3;ENST00000315554.8;ENST00000421089.2;ENST00000411827.1;ENST00000498236.1	5'UTR;5'UTR;5'UTR;5'UTR;5'UTR;5'UTR	chr1:22391600-22391790	3
cg07135664	-0.14526	0.0968987	0.772559	0.787868	0.763109	0.788062	0.759546	0.756021	0.77063	0.754402	chr1	22418147	-	54800523		ATTCRTTTTTACAATAATAACAAATACCCTACACCTACCCACATACACTC		II			NA	NA	NA	NA	NA	NA		OpenSea	TAAAAATTAAAATTCGTTTTTGCAATAATGACAAATGCCCTGCACCTACCCACATGCACT[CG]TGTGAGACAAGGCCCATAGGTATGGCCCCCCCCTTCCCCCTCCCAGTACTAGTTAATTTT	CGAGTGCATGTGGGTAGGTGCAGGGCATTTGTCATTATTGCAAAAACGAA	CDC42;CDC42	NM_001039802;NM_001791	3'UTR;3'UTR								CDC42;CDC42;CDC42	ENST00000421089.2;ENST00000400259.1;ENST00000344548.3	3'UTR;3'UTR;3'UTR	CDC42;CDC42;CDC42	ENST00000421089.2;ENST00000400259.1;ENST00000344548.3	3'UTR;3'UTR;3'UTR
cg18327107	0.439406	0.102122	0.0626244	0.0410614	0.0407206	0.0638463	0.0520707	0.0721049	0.0912338	0.0613407	chr1	22380028	+	76736211		RAACAAAAAAAATTCCCCCCCRATAAAAAAAATTAACCAAACAACAAAAC		II			NA	NA	NA	NA	NA	NA	chr1:22379009-22380029	Island	CCTGCCGGTTTAGCTGAAGCTTCCCTTTCGGGGAGTTACCTAACTACCTCCCGAAGCCGT[CG]TTCTGCTGCTTGGTTAATTCCTCTTATCGGGGGGGAATTTTCTTTGTTCGTTTGTTTTTC	AACAAAGAAAATTCCCCCCCGATAAGAGGAATTAACCAAGCAGCAGAACG	CDC42;CDC42;CDC42	NM_001039802;NM_001791;NM_044472	5'UTR;5'UTR;5'UTR					1:22251605-22252616	1:22378831-22380589	Promoter_Associated	CDC42;CDC42;CDC42;CDC42;CDC42	ENST00000400259.1;ENST00000344548.3;ENST00000315554.8;ENST00000421089.2;ENST00000498236.1	5'UTR;5'UTR;5'UTR;5'UTR;5'UTR	CDC42;CDC42;CDC42;CDC42;CDC42;CDC42	ENST00000400259.1;ENST00000344548.3;ENST00000315554.8;ENST00000421089.2;ENST00000411827.1;ENST00000498236.1	5'UTR;5'UTR;5'UTR;5'UTR;5'UTR;5'UTR	chr1:22379425-22380275	3
cg02060627	0.151682	0.163781	0.87036	0.869159	0.881617	0.870936	0.876333	0.880999	0.877488	0.900824	chr1	22378412	+	77616108		TAAAAACTAAATATCACTCTTCTTATCTCTACCTACACCCAATATCCCTC		II			NA	NA	NA	NA	NA	NA	chr1:22379009-22380029	N_Shore	AACACAAGGCCTGTGGTTGGGGGAAGGTTGTAACTCTAAAAAAGACCCATGTGGCTACAG[CG]AGGGACACTGGGTGTAGGTAGAGATAAGAAGAGTGATACTCAGTTCTCACATCACGGCGG	GAGAACTGAGTATCACTCTTCTTATCTCTACCTACACCCAGTGTCCCTCG	CDC42;CDC42;CDC42	NM_001791;NM_001039802;NM_044472	TSS1500;TSS1500;TSS1500								CDC42;CDC42;CDC42;CDC42;CDC42	ENST00000400259.1;ENST00000344548.3;ENST00000315554.8;ENST00000498236.1;ENST00000421089.2	TSS1500;TSS1500;TSS1500;TSS1500;TSS1500	CDC42;CDC42;CDC42;CDC42;CDC42;CDC42	ENST00000400259.1;ENST00000344548.3;ENST00000315554.8;ENST00000498236.1;ENST00000421089.2;ENST00000411827.1	TSS1500;TSS1500;TSS1500;TSS1500;TSS1500;TSS1500	chr1:22378305-22378615	3
cg23019935	-0.236237	0.169427	0.823941	0.835746	0.877869	0.864063	0.829892	0.834606	0.805321	0.847313	chr1	22416488	-	92757176		AATCTAAAAAATATATTTAATAAAACTATCCTAACTACCCTCRAACCTCC		II			NA	NA	NA	NA	NA	NA		OpenSea	TCTTGTAGAGAGGTCTGAAGAATGTGTTTGATGAGGCTATCCTAGCTGCCCTCGAGCCTC[CG]GAAACTCAACCCAAAAGGAAGTGCTGTATATTCTAAACTGTTTTCTCCTTCCCTTCTTTG	CGGAGGCTCGAGGGCAGCTAGGATAGCCTCATCAAACACATTCTTCAGAC	CDC42;CDC42;CDC42	NM_044472;NM_001039802;NM_001791	Body;Body;Body				TRUE		1:22416484-22416664	Promoter_Associated_Cell_type_specific	CDC42	ENST00000498236.1	5'UTR	CDC42	ENST00000498236.1	5'UTR	chr1:22416260-22416615	3
cg07264223	-0.154367	0.237063	0.900566	0.909287	0.911448	0.921284	0.913494	0.905783	0.885038	0.901196	chr1	22392153	+	99644875		AATATATACRATCCTAACAAATTACTTCACTTCTATACCTTAACTTTCTC		II			NA	NA	NA	NA	NA	NA		OpenSea	TTTATATACATTACCTCATTTCTCTGTAGTGGTCTTGTGAATTAGATGTCAATTTGTAGA[CG]AGAAAGTTAAGGCATAGAAGTGAAGTAACTTGCCAGGATCGTACACATTGAGGTGGAGCT	ATGTGTACGATCCTGGCAAGTTACTTCACTTCTATGCCTTAACTTTCTCG	CDC42;CDC42;CDC42	NM_044472;NM_001039802;NM_001791	5'UTR;5'UTR;5'UTR								CDC42;CDC42;CDC42;CDC42;CDC42	ENST00000400259.1;ENST00000344548.3;ENST00000315554.8;ENST00000421089.2;ENST00000498236.1	5'UTR;5'UTR;5'UTR;5'UTR;5'UTR	CDC42;CDC42;CDC42;CDC42;CDC42;CDC42	ENST00000400259.1;ENST00000344548.3;ENST00000315554.8;ENST00000421089.2;ENST00000411827.1;ENST00000498236.1	5'UTR;5'UTR;5'UTR;5'UTR;5'UTR;5'UTR
cg16268051	-0.278376	0.238855	0.0203743	0.013871	0.0176327	0.0149468	0.0151349	0.0172472	0.00901422	0.0147886	chr1	22379390	-	32679248	7633264	TAAAAAACCCAAAAACACAAATTATAAAAAAATACCCAACTCACACTACA	TAAAAAACCCGAAAACACGAATTATAAAAAAATACCCGACTCGCGCTACG	I	T	Red	rs16860621	0.14328	NA	NA	NA	NA	chr1:22379009-22380029	Island	TCTGCGGGATCGTGGGGGGCCCGGGAGCACGGGTTGTGGGGGAGTGCCCGGCTCGCGCTG[CG]TCCTCCGGGCGGGCGCGGGTCCGCGTTCTGTGGGGGAGCCGGGGCGGGGGTCGCGGCCGG	CGCAGCGCGAGCCGGGCACTCCCCCACAACCCGTGCTCCCGGGCCCCCCA	CDC42;CDC42;CDC42	NM_001039802;NM_001791;NM_044472	5'UTR;5'UTR;5'UTR					1:22251605-22252616	1:22378831-22380589	Promoter_Associated	CDC42;CDC42;CDC42;CDC42;CDC42	ENST00000400259.1;ENST00000344548.3;ENST00000315554.8;ENST00000421089.2;ENST00000498236.1	5'UTR;5'UTR;5'UTR;5'UTR;5'UTR	CDC42;CDC42;CDC42;CDC42;CDC42;CDC42	ENST00000411827.1;ENST00000400259.1;ENST00000344548.3;ENST00000315554.8;ENST00000421089.2;ENST00000498236.1	TSS1500;5'UTR;5'UTR;5'UTR;5'UTR;5'UTR			chr1:22378733-22380415
cg18768612	-0.0962504	0.243189	0.877349	0.881468	0.884702	0.87611	0.882519	0.86371	0.87167	0.872381	chr1	22378488	-	90763140		AAAAAAAATAATACTCAATTCTCACATCACRACRAACTAAATACAAACCC		II			NA	NA	rs725157	0.012723	NA	NA	chr1:22379009-22380029	N_Shore	TAGGTAGAGATAAGAAGAGTGATACTCAGTTCTCACATCACGGCGGACTGAATACAGGCC[CG]GGGAGTGAGAGACCATCCACCCCTGTGATCTGGGGCAAGTCACCAGCCCTTTCAGAGAAG	CGGGCCTGTATTCAGTCCGCCGTGATGTGAGAACTGAGTATCACTCTTCT	CDC42;CDC42;CDC42	NM_001791;NM_001039802;NM_044472	TSS1500;TSS1500;TSS1500								CDC42;CDC42;CDC42;CDC42;CDC42	ENST00000400259.1;ENST00000344548.3;ENST00000315554.8;ENST00000498236.1;ENST00000421089.2	TSS1500;TSS1500;TSS1500;TSS1500;TSS1500	CDC42;CDC42;CDC42;CDC42;CDC42;CDC42	ENST00000400259.1;ENST00000344548.3;ENST00000315554.8;ENST00000498236.1;ENST00000421089.2;ENST00000411827.1	TSS1500;TSS1500;TSS1500;TSS1500;TSS1500;TSS1500	chr1:22378305-22378615	3
cg26925510	0.18492	0.308951	0.0187637	0.0211537	0.0192144	0.0162991	0.0160494	0.0199471	0.0235917	0.0271662	chr1	22379028	-	94616867	42625112	ACCATTAAAAAAACATACAAAACATAACCCCAAACTCACAAACTACACCA	ACCATTAAAAAAACATACAAAACATAACCCCGAACTCACGAACTACGCCG	I	A	Red	NA	NA	NA	NA	NA	NA	chr1:22379009-22380029	Island	ATTACAAATACAACCATTAGGAAAACATGCAGAGCATAGCCCCGAACTCACGAGCTGCGC[CG]GCCCGCGCGTGCGCGACAGGCGGGCGGAGCCAGGGCAGTCCAGGCACCGCCTTGACCCGC	ACCATTAGGAAAACATGCAGAGCATAGCCCCGAACTCACGAGCTGCGCCG	CDC42;CDC42;CDC42	NM_044472;NM_001039802;NM_001791	TSS200;TSS200;TSS200					1:22251605-22252616	1:22378831-22380589	Promoter_Associated	CDC42;CDC42;CDC42;CDC42;CDC42	ENST00000400259.1;ENST00000344548.3;ENST00000315554.8;ENST00000498236.1;ENST00000421089.2	TSS200;TSS200;TSS200;TSS200;TSS200	CDC42;CDC42;CDC42;CDC42;CDC42;CDC42	ENST00000411827.1;ENST00000400259.1;ENST00000344548.3;ENST00000315554.8;ENST00000498236.1;ENST00000421089.2	TSS1500;TSS200;TSS200;TSS200;TSS200;TSS200	chr1:22378985-22379250	3
cg16845708	0.116923	0.435364	0.0633227	0.0581376	0.0482119	0.0591714	0.0546097	0.0773241	0.0575338	0.0585667	chr1	22379018	-	19775130		TTACAAATACAACCATTAAAAAAACATACAAAACATAACCCCRAACTCAC		II			NA	NA	NA	NA	NA	NA	chr1:22379009-22380029	Island	TCACAGTATTATTACAAATACAACCATTAGGAAAACATGCAGAGCATAGCCCCGAACTCA[CG]AGCTGCGCCGGCCCGCGCGTGCGCGACAGGCGGGCGGAGCCAGGGCAGTCCAGGCACCGC	TACAAATACAACCATTAGGAAAACATGCAGAGCATAGCCCCGAACTCACG	CDC42;CDC42;CDC42	NM_044472;NM_001039802;NM_001791	TSS200;TSS200;TSS200					1:22251605-22252616	1:22378831-22380589	Promoter_Associated	CDC42;CDC42;CDC42;CDC42;CDC42	ENST00000400259.1;ENST00000344548.3;ENST00000315554.8;ENST00000498236.1;ENST00000421089.2	TSS200;TSS200;TSS200;TSS200;TSS200	CDC42;CDC42;CDC42;CDC42;CDC42;CDC42	ENST00000411827.1;ENST00000400259.1;ENST00000344548.3;ENST00000315554.8;ENST00000498236.1;ENST00000421089.2	TSS1500;TSS200;TSS200;TSS200;TSS200;TSS200	chr1:22378985-22379250	3
cg11678549	-0.189412	0.446463	0.925024	0.890894	0.915166	0.898919	0.922466	0.87296	0.864836	0.916163	chr1	22392656	+	29694263		AATTTTAAACTCTCTAAAAAAACAACTAAACTTATACTTCTTTATTCCCC		II			NA	NA	NA	NA	NA	NA		OpenSea	AGAATTTTATTTTTTCTTGCCCTTAATATACTGTTCAGTATTGTATTGGCTGCATTGGGA[CG]GGGAATAAAGAAGTATAAGCCTAGTTGTTCTCTCAGAGAGCTTAAAATCTATTAGAGGGG	CGGGGAATAAAGAAGTATAAGCCTAGTTGTTCTCTCAGAGAGCTTAAAAT	CDC42;CDC42;CDC42	NM_044472;NM_001039802;NM_001791	5'UTR;5'UTR;5'UTR								CDC42;CDC42;CDC42;CDC42;CDC42	ENST00000400259.1;ENST00000344548.3;ENST00000315554.8;ENST00000421089.2;ENST00000498236.1	5'UTR;5'UTR;5'UTR;5'UTR;5'UTR	CDC42;CDC42;CDC42;CDC42;CDC42;CDC42	ENST00000400259.1;ENST00000344548.3;ENST00000315554.8;ENST00000421089.2;ENST00000411827.1;ENST00000498236.1	5'UTR;5'UTR;5'UTR;5'UTR;5'UTR;5'UTR	chr1:22392580-22392970	3
cg22073398	0.0873618	0.455517	0.0890115	0.0701046	0.0900741	0.0806848	0.0953881	0.0870373	0.0788624	0.0865408	chr1	22379025	-	8738473		TACAACCATTAAAAAAACATACAAAACATAACCCCRAACTCACRAACTAC		II			NA	NA	NA	NA	NA	NA	chr1:22379009-22380029	Island	ATTATTACAAATACAACCATTAGGAAAACATGCAGAGCATAGCCCCGAACTCACGAGCTG[CG]CCGGCCCGCGCGTGCGCGACAGGCGGGCGGAGCCAGGGCAGTCCAGGCACCGCCTTGACC	ACAACCATTAGGAAAACATGCAGAGCATAGCCCCGAACTCACGAGCTGCG	CDC42;CDC42;CDC42	NM_044472;NM_001039802;NM_001791	TSS200;TSS200;TSS200					1:22251605-22252616	1:22378831-22380589	Promoter_Associated	CDC42;CDC42;CDC42;CDC42;CDC42	ENST00000400259.1;ENST00000344548.3;ENST00000315554.8;ENST00000498236.1;ENST00000421089.2	TSS200;TSS200;TSS200;TSS200;TSS200	CDC42;CDC42;CDC42;CDC42;CDC42;CDC42	ENST00000411827.1;ENST00000400259.1;ENST00000344548.3;ENST00000315554.8;ENST00000498236.1;ENST00000421089.2	TSS1500;TSS200;TSS200;TSS200;TSS200;TSS200	chr1:22378985-22379250	3
cg18628801	0.0873234	0.467241	0.915258	0.904608	0.914419	0.895338	0.924851	0.911479	0.905746	0.907352	chr1	22378629	-	19654550		CCTTACTTCACAAACTTACAAAAATCAAAAAAACTAATAATAAACCRAAC		II			NA	NA	NA	NA	NA	NA	chr1:22379009-22380029	N_Shore	ATGGGACAATACCTTGCTTCACAAGCTTGCAAGGATCAAAAGAACTGGTAGTGGGCCGGG[CG]CGGTGGTTCACGCCCGTAATCCCAGCACTTTGGGAGGTCGAGGCAGGTGGATCACTTACT	CGCCCGGCCCACTACCAGTTCTTTTGATCCTTGCAAGCTTGTGAAGCAAG	CDC42;CDC42;CDC42	NM_044472;NM_001039802;NM_001791	TSS1500;TSS1500;TSS1500								CDC42;CDC42;CDC42;CDC42;CDC42	ENST00000400259.1;ENST00000344548.3;ENST00000315554.8;ENST00000498236.1;ENST00000421089.2	TSS1500;TSS1500;TSS1500;TSS1500;TSS1500	CDC42;CDC42;CDC42;CDC42;CDC42;CDC42	ENST00000400259.1;ENST00000344548.3;ENST00000315554.8;ENST00000498236.1;ENST00000421089.2;ENST00000411827.1	TSS1500;TSS1500;TSS1500;TSS1500;TSS1500;TSS1500
cg08252745	-0.269214	0.468511	1	0.950211	0.951573	0.925444	0.93878	0.96019	0.917055	0.900102	chr1	22383234	-	99713982		AAACTACTTATTCCRTAAAATAAAACCAAACTTTCTACCACCAATATAAC		II			rs2143104	0.040787	NA	NA	NA	NA	chr1:22379009-22380029	S_Shelf	ACATTGATCTCAAACTGCTTATTCCGTGAAGTGAAACCAGGCTTTCTGCCACCAATGTGG[CG]TCCCTTTTTGCAATTTTAGAAAAATATTTTTTAAATCAAAGATTTGGCATTAGCCATTAT	CGCCACATTGGTGGCAGAAAGCCTGGTTTCACTTCACGGAATAAGCAGTT	CDC42;CDC42;CDC42	NM_044472;NM_001039802;NM_001791	5'UTR;5'UTR;5'UTR								CDC42;CDC42;CDC42;CDC42;CDC42	ENST00000400259.1;ENST00000344548.3;ENST00000315554.8;ENST00000421089.2;ENST00000498236.1	5'UTR;5'UTR;5'UTR;5'UTR;5'UTR	CDC42;CDC42;CDC42;CDC42;CDC42;CDC42	ENST00000400259.1;ENST00000344548.3;ENST00000315554.8;ENST00000421089.2;ENST00000411827.1;ENST00000498236.1	5'UTR;5'UTR;5'UTR;5'UTR;5'UTR;5'UTR
cg06838754	-0.0723872	0.539495	0.934454	0.934285	0.921522	0.925152	0.915675	0.930152	0.933997	0.921644	chr1	22384539	+	37678562		ACATACCTAAAACCTAACACCCTTACTTCTATAACAACRATAAAAATAAC		II			rs78920226	0.011295	NA	NA	NA	NA		OpenSea	CAAAGTGCTGGAATTAACAGGCGTGAGCCGCTGCATTCCGGCCTCCTTTACATTTTTATC[CG]TTACCTTTACCGTTGTCATAGAAGCAAGGGTGTCAGGCCTCAGGTATGCAGTATAGTCTG	CATACCTGAGGCCTGACACCCTTGCTTCTATGACAACGGTAAAGGTAACG	CDC42;CDC42;CDC42	NM_044472;NM_001039802;NM_001791	5'UTR;5'UTR;5'UTR								CDC42-IT1;CDC42;CDC42;CDC42;CDC42;CDC42	ENST00000431803.1;ENST00000400259.1;ENST00000344548.3;ENST00000315554.8;ENST00000421089.2;ENST00000498236.1	TSS1500;5'UTR;5'UTR;5'UTR;5'UTR;5'UTR	CDC42-IT1;CDC42;CDC42;CDC42;CDC42;CDC42;CDC42	ENST00000431803.1;ENST00000400259.1;ENST00000344548.3;ENST00000315554.8;ENST00000421089.2;ENST00000411827.1;ENST00000498236.1	TSS1500;5'UTR;5'UTR;5'UTR;5'UTR;5'UTR;5'UTR	chr1:22384480-22384950	3
cg24033557	-0.0740901	0.603531	0.909924	0.923629	0.916981	0.913927	0.907607	0.897975	0.909014	0.931068	chr1	22378625	-	87644139		AATACCTTACTTCACAAACTTACAAAAATCAAAAAAACTAATAATAAACC		II			NA	NA	NA	NA	NA	NA	chr1:22379009-22380029	N_Shore	CAAAATGGGACAATACCTTGCTTCACAAGCTTGCAAGGATCAAAAGAACTGGTAGTGGGC[CG]GGCGCGGTGGTTCACGCCCGTAATCCCAGCACTTTGGGAGGTCGAGGCAGGTGGATCACT	ATACCTTGCTTCACAAGCTTGCAAGGATCAAAAGAACTGGTAGTGGGCCG	CDC42;CDC42;CDC42	NM_001791;NM_001039802;NM_044472	TSS1500;TSS1500;TSS1500								CDC42;CDC42;CDC42;CDC42;CDC42	ENST00000400259.1;ENST00000344548.3;ENST00000315554.8;ENST00000498236.1;ENST00000421089.2	TSS1500;TSS1500;TSS1500;TSS1500;TSS1500	CDC42;CDC42;CDC42;CDC42;CDC42;CDC42	ENST00000400259.1;ENST00000344548.3;ENST00000315554.8;ENST00000498236.1;ENST00000421089.2;ENST00000411827.1	TSS1500;TSS1500;TSS1500;TSS1500;TSS1500;TSS1500
cg06912792	0.0320384	0.680624	0.741329	0.750602	0.763272	0.765608	0.760592	0.750719	0.769923	0.756146	chr1	22416735	+	46695575		ATAATCCAAACCAAAAAACTCTAAACATCAAACAACTCAAACAACAAAAC		II			NA	NA	NA	NA	NA	NA		OpenSea	TCAAGAATGCAATATCATATAAATTTTTTGTGATCAGTAGTCAAGTTGGACTTGTTTTAA[CG]TTCTGCTGCTTGAGTTGCCTGATGCTCAGAGCTTTTTGGTTTGGATTACTATTGCAAAAG	CGTTCTGCTGCTTGAGTTGCCTGATGCTCAGAGCTTTTTGGTTTGGATTA	CDC42;CDC42;CDC42	NM_001039802;NM_044472;NM_001791	Body;3'UTR;Body				TRUE				CDC42	ENST00000315554.8	3'UTR	CDC42	ENST00000315554.8	3'UTR
cg23987736	-0.0462604	0.681787	0.284179	0.291898	0.2523	0.309089	0.271841	0.258599	0.279727	0.300555	chr1	22380393	+	2742202		CACCTCATTCTAATATAATCAAAAAAACCTCTATTTAAAATTAATACCAC		II			NA	NA	NA	NA	NA	NA	chr1:22379009-22380029	S_Shore	TCCCAGGATTAGTTTGTGTCAGGGAATAAAGTGTAAGACAACACCGTCCACGGCCCCTTG[CG]TGGCATTAACTTTAAATAGAGGTCCCTTTGACTATACTAGAATGAGGTGGGTTTATTTGT	ACCTCATTCTAGTATAGTCAAAGGGACCTCTATTTAAAGTTAATGCCACG	CDC42;CDC42;CDC42	NM_001039802;NM_001791;NM_044472	5'UTR;5'UTR;5'UTR						1:22378831-22380589	Promoter_Associated	CDC42;CDC42;CDC42;CDC42;CDC42	ENST00000400259.1;ENST00000344548.3;ENST00000315554.8;ENST00000421089.2;ENST00000498236.1	5'UTR;5'UTR;5'UTR;5'UTR;5'UTR	CDC42;CDC42;CDC42;CDC42;CDC42;CDC42	ENST00000400259.1;ENST00000344548.3;ENST00000315554.8;ENST00000421089.2;ENST00000411827.1;ENST00000498236.1	5'UTR;5'UTR;5'UTR;5'UTR;5'UTR;5'UTR	chr1:22380305-22380610	3
cg06027409	-0.135591	0.744572	0.0197093	0.0137845	0.0148827	0.0309174	0.0170692	0.025522	0.0236396	0.00837496	chr1	22379050	+	79800101	60717178	AAAAACTAAAACAAATCAAAACAATACCTAAACTACCCTAACTCCACCCA	AAAAACTAAAACGAATCAAAACGATACCTAAACTACCCTAACTCCGCCCG	I	C	Grn	rs16826228	0.012723	NA	NA	NA	NA	chr1:22379009-22380029	Island	AAACATGCAGAGCATAGCCCCGAACTCACGAGCTGCGCCGGCCCGCGCGTGCGCGACAGG[CG]GGCGGAGCCAGGGCAGTCCAGGCACCGCCTTGACCCGCCCCAGCCTCTTCCCCTTCCCTG	CGGGCGGAGCCAGGGCAGTCCAGGCACCGCCTTGACCCGCCCCAGCCTCT	CDC42;CDC42;CDC42	NM_044472;NM_001039802;NM_001791	TSS200;TSS200;TSS200					1:22251605-22252616	1:22378831-22380589	Promoter_Associated	CDC42;CDC42;CDC42;CDC42;CDC42	ENST00000400259.1;ENST00000344548.3;ENST00000315554.8;ENST00000498236.1;ENST00000421089.2	TSS200;TSS200;TSS200;TSS200;TSS200	CDC42;CDC42;CDC42;CDC42;CDC42;CDC42	ENST00000411827.1;ENST00000400259.1;ENST00000344548.3;ENST00000315554.8;ENST00000498236.1;ENST00000421089.2	TSS1500;TSS200;TSS200;TSS200;TSS200;TSS200	chr1:22378985-22379250	3
cg11572548	-0.0492136	0.745319	0.750814	0.781788	0.799173	0.810923	0.805932	0.796943	0.76631	0.750465	chr1	22401641	+	88659416		AAACTAATCTCCTACACTAAACCCCAAATAACCAAACTAAAAATCAAAAC		II			NA	NA	NA	NA	NA	NA		OpenSea	GAAGGTCAGATAACAACTAAATTTAAGTTTAGTGATGTGAAACTTTAGCATGAGTAACTC[CG]TTTTGATTTTTAGTCTGGTCACTTGGGGCCTAGTGCAGGAGATTAGTCCACAACGGTAGC	GACTAATCTCCTGCACTAGGCCCCAAGTGACCAGACTAAAAATCAAAACG	CDC42;CDC42;CDC42	NM_001039802;NM_001791;NM_044472	5'UTR;5'UTR;5'UTR				TRUE				CDC42;CDC42;CDC42;CDC42;CDC42	ENST00000400259.1;ENST00000344548.3;ENST00000315554.8;ENST00000421089.2;ENST00000498236.1	5'UTR;5'UTR;5'UTR;5'UTR;5'UTR	CDC42;CDC42;CDC42;CDC42;CDC42;CDC42	ENST00000400259.1;ENST00000344548.3;ENST00000315554.8;ENST00000421089.2;ENST00000411827.1;ENST00000498236.1	5'UTR;5'UTR;5'UTR;5'UTR;5'UTR;5'UTR	chr1:22401500-22401735	3
cg19966251	-0.0400751	0.757601	0.0527073	0.0538024	0.0512225	0.0449507	0.0500401	0.0442293	0.0603305	0.0439451	chr1	22379963	+	82669542		TAATTAAATAACTCCCCRAAAAAAAAACTTCAACTAAACCRACAAAAAAC		II			rs2501274	0.029525	NA	NA	NA	NA	chr1:22379009-22380029	Island	TCCAGGCTGCTCTTCCTTTCGGAGGTCGAGTTCCTAGCATTTCCATCCGCTCCTCCAGCC[CG]CTCCCTGCCGGTTTAGCTGAAGCTTCCCTTTCGGGGAGTTACCTAACTACCTCCCGAAGC	AGTTAGGTAACTCCCCGAAAGGGAAGCTTCAGCTAAACCGGCAGGGAGCG	CDC42;CDC42;CDC42	NM_001039802;NM_001791;NM_044472	5'UTR;5'UTR;5'UTR					1:22251605-22252616	1:22378831-22380589	Promoter_Associated	CDC42;CDC42;CDC42;CDC42;CDC42	ENST00000400259.1;ENST00000344548.3;ENST00000315554.8;ENST00000421089.2;ENST00000498236.1	5'UTR;5'UTR;5'UTR;5'UTR;5'UTR	CDC42;CDC42;CDC42;CDC42;CDC42;CDC42	ENST00000400259.1;ENST00000344548.3;ENST00000315554.8;ENST00000421089.2;ENST00000411827.1;ENST00000498236.1	5'UTR;5'UTR;5'UTR;5'UTR;5'UTR;5'UTR	chr1:22379425-22380275	3
cg26284800	0.146337	0.759891	0.912316	0.944797	0.92071	0.960427	0.911902	0.975932	0.940903	0.918486	chr1	22384926	+	75669143		TTAAATAACACATTAATTCCTAATAATAAACAAACATAAAACAATTCTAC		II			NA	NA	NA	NA	NA	NA		OpenSea	TCTGAAAATGAATCTGAAGCATATTTAGTTTTTAAAGGAATTGTTGCTTCCTGCCTATTA[CG]TAGAATTGCCTCATGTCTGCCCATTATCAGGAACTAATGTGTTATTTAAAGTTTTTTTTT	CGTAGAATTGCCTCATGTCTGCCCATTATCAGGAACTAATGTGTTATTTA	CDC42;CDC42;CDC42	NM_044472;NM_001039802;NM_001791	5'UTR;5'UTR;5'UTR								CDC42-IT1;CDC42;CDC42;CDC42;CDC42;CDC42	ENST00000431803.1;ENST00000400259.1;ENST00000344548.3;ENST00000315554.8;ENST00000421089.2;ENST00000498236.1	TSS1500;5'UTR;5'UTR;5'UTR;5'UTR;5'UTR	CDC42-IT1;CDC42;CDC42;CDC42;CDC42;CDC42;CDC42	ENST00000431803.1;ENST00000400259.1;ENST00000344548.3;ENST00000315554.8;ENST00000421089.2;ENST00000411827.1;ENST00000498236.1	TSS1500;5'UTR;5'UTR;5'UTR;5'UTR;5'UTR;5'UTR	chr1:22384480-22384950	3
cg23979451	-0.0305586	0.887728	0.0241509	0.0262821	0.0235515	0.0239498	0.0373472	0.0193515	0.0234375	0.0193856	chr1	22379950	-	79654469	63604561	CTCCAAACTACTCTTCCTTTCAAAAATCAAATTCCTAACATTTCCATCCA	CTCCAAACTACTCTTCCTTTCGAAAATCGAATTCCTAACATTTCCATCCG	I	C	Grn	NA	NA	NA	NA	NA	NA	chr1:22379009-22380029	Island	CCGAGCCACGGCCTCCAGGCTGCTCTTCCTTTCGGAGGTCGAGTTCCTAGCATTTCCATC[CG]CTCCTCCAGCCCGCTCCCTGCCGGTTTAGCTGAAGCTTCCCTTTCGGGGAGTTACCTAAC	CTCCAGGCTGCTCTTCCTTTCGGAGGTCGAGTTCCTAGCATTTCCATCCG	CDC42;CDC42;CDC42	NM_001039802;NM_001791;NM_044472	5'UTR;5'UTR;5'UTR					1:22251605-22252616	1:22378831-22380589	Promoter_Associated	CDC42;CDC42;CDC42;CDC42;CDC42	ENST00000400259.1;ENST00000344548.3;ENST00000315554.8;ENST00000421089.2;ENST00000498236.1	5'UTR;5'UTR;5'UTR;5'UTR;5'UTR	CDC42;CDC42;CDC42;CDC42;CDC42;CDC42	ENST00000400259.1;ENST00000344548.3;ENST00000315554.8;ENST00000421089.2;ENST00000411827.1;ENST00000498236.1	5'UTR;5'UTR;5'UTR;5'UTR;5'UTR;5'UTR	chr1:22379425-22380275	3
cg21772489	-0.0181016	0.895462	0.948465	0.944833	0.933221	0.939296	0.928972	0.939538	0.948555	0.94535	chr1	22403690	+	47748247		ACATAAAACTACATTAATATAAATAACTCACATAAAATATACACTCTCCC		II			rs16826458	0.026843	NA	NA	NA	NA		OpenSea	CGGGAGTAAAACCCTGTCTAAAAAAAAGAAAAATATACTGCAGATAATTTTGATGAGGAG[CG]GGAGAGTGTATATTTCATGTGAGTTACTCACACTAATGTAGTTTCATGTTCTTTTGTTTC	CGGGAGAGTGTATATTTCATGTGAGTTACTCACACTAATGTAGTTTCATG	CDC42;CDC42;CDC42	NM_001039802;NM_001791;NM_044472	5'UTR;5'UTR;5'UTR				TRUE				CDC42;CDC42;CDC42;CDC42;CDC42	ENST00000400259.1;ENST00000344548.3;ENST00000315554.8;ENST00000421089.2;ENST00000498236.1	5'UTR;5'UTR;5'UTR;5'UTR;5'UTR	CDC42;CDC42;CDC42;CDC42;CDC42;CDC42	ENST00000400259.1;ENST00000344548.3;ENST00000315554.8;ENST00000421089.2;ENST00000411827.1;ENST00000498236.1	5'UTR;5'UTR;5'UTR;5'UTR;5'UTR;5'UTR
cg22392501	-0.0119757	0.915723	0.101567	0.0791449	0.0887139	0.0777756	0.0931266	0.0842858	0.0834418	0.0822961	chr1	22379010	-	56605892		CAATATTATTACAAATACAACCATTAAAAAAACATACAAAACATAACCCC		II			NA	NA	NA	NA	NA	NA	chr1:22379009-22380029	Island	ACTATCGTTCACAGTATTATTACAAATACAACCATTAGGAAAACATGCAGAGCATAGCCC[CG]AACTCACGAGCTGCGCCGGCCCGCGCGTGCGCGACAGGCGGGCGGAGCCAGGGCAGTCCA	CGGGGCTATGCTCTGCATGTTTTCCTAATGGTTGTATTTGTAATAATACT	CDC42;CDC42;CDC42	NM_001791;NM_044472;NM_001039802	TSS200;TSS200;TSS200						1:22378831-22380589	Promoter_Associated	CDC42;CDC42;CDC42;CDC42;CDC42	ENST00000400259.1;ENST00000344548.3;ENST00000315554.8;ENST00000498236.1;ENST00000421089.2	TSS200;TSS200;TSS200;TSS200;TSS200	CDC42;CDC42;CDC42;CDC42;CDC42;CDC42	ENST00000411827.1;ENST00000400259.1;ENST00000344548.3;ENST00000315554.8;ENST00000498236.1;ENST00000421089.2	TSS1500;TSS200;TSS200;TSS200;TSS200;TSS200	chr1:22378985-22379250	3
[truncated: 6 more columns]

## Sheet: WWTR1
Supplementary Dataset S6: (e)List of probes from hNPCs exposed to HG for WWTR1 gene
Probe name	Estimate difference	p value	PG1_β value	PG2_β value	PG3_β value	PG4_β value	HG1_β value	HG2_β value	HG3_β value	HG4_β value	chr	pos	strand	AddressA	AddressB	ProbeSeqA	ProbeSeqB	Type	NextBase	Color	Probe_rs	Probe_maf	CpG_rs	CpG_maf	SBE_rs	SBE_maf	Islands_Name	Relation_to_Island	Forward_Sequence	SourceSeq	UCSC_RefGene_Name	UCSC_RefGene_Accession	UCSC_RefGene_Group	Phantom4_Enhancers	Phantom5_Enhancers	DMR	X450k_Enhancer	HMM_Island	Regulatory_Feature_Name	Regulatory_Feature_Group	GencodeBasicV12_NAME	GencodeBasicV12_Accession	GencodeBasicV12_Group	GencodeCompV12_NAME	GencodeCompV12_Accession	GencodeCompV12_Group	DNase_Hypersensitivity_NAME	DNase_Hypersensitivity_Evidence_Count	OpenChromatin_NAME
cg02134705	-0.760461	0.000747997	0.950172	0.928118	0.940629	0.939367	0.890333	0.901964	0.897483	0.918183	chr3	149388151	+	88705433		AACCTCAAAACCAACTACAACRATAAAAACTATAATTTATCTCATTAATC		II			NA	NA	NA	NA	NA	NA		OpenSea	GGCGCAGTTCATCCAAGGTTGCTGTGGGCCTTTCCTCCTCAGGGGAATCTTAGAAGAGGG[CG]ATTAATGAGACAAACCACAGCCCCTACCGCTGTAGTTGGTCTTGAGGCCATAACTGCTAT	GCCTCAAGACCAACTACAGCGGTAGGGGCTGTGGTTTGTCTCATTAATCG	WWTR1	NM_001168278	5'UTR				TRUE				WWTR1	ENST00000465804.1	5'UTR	WWTR1;WWTR1	ENST00000475579.1;ENST00000465804.1	5'UTR;5'UTR
cg08498836	-0.509154	0.00547803	0.933705	0.925109	0.9146	0.912773	0.90227	0.892428	0.900788	0.872345	chr3	149292366	-	61781270		TAACAATAACCTCCTTTAAATCTTTAAAATAAAAAACCACTTTTACTTTC		II			NA	NA	NA	NA	NA	NA		OpenSea	TCACTTTTGAATAACAATGGCCTCCTTTGAATCTTTAAGGTAGGAAACCACTTTTACTTT[CG]TTATGTTTAATCAGTCTAGAAACTTCCTTGCATTGAAGTTGTATTTGTCTTGTTTTCTTT	CGAAAGTAAAAGTGGTTTCCTACCTTAAAGATTCAAAGGAGGCCATTGTT	WWTR1;WWTR1;WWTR1	NM_015472;NM_001168278;NM_001168280	Body;Body;Body				TRUE										chr3:149292140-149292510	3
cg03425695	-0.615833	0.0094475	0.962675	0.9568	0.940449	0.947399	0.912598	0.939397	0.933816	0.928068	chr3	149335312	-	54614299		TTCTAACAAAAAATTTAAAACCTTTTAAAATTCCATAAATCAAACCAAAC		II			NA	NA	NA	NA	NA	NA		OpenSea	AACTGGCCTCATTCTAACAAAGGATTTGGAACCTTTTAAAATTCCATAAATCAGGCCAGG[CG]CAGTGGCTCATGCCTATAATCCCAGCACTTTGGGATGCCAAGGCAGGGGGATTACCTGAG	CGCCTGGCCTGATTTATGGAATTTTAAAAGGTTCCAAATCCTTTGTTAGA	WWTR1;WWTR1;WWTR1	NM_015472;NM_001168278;NM_001168280	Body;Body;Body				TRUE
cg19547293	-0.337857	0.0317746	0.866953	0.890327	0.894273	0.880771	0.881563	0.85253	0.846588	0.845083	chr3	149378707	+	8683947	80697230	TACATAAAAATATAAATAACATAAAACTAAACCATTAAAAAACAACAACA	TACGTAAAAATATAAATAACATAAAACTAAACCATTAAAAAACAACAACG	I	C	Grn	rs6440629	0.367361	NA	NA	NA	NA	chr3:149374709-149376300	S_Shelf	CCTAAGTCACAGTTTACTCATTTACAAATTGGAAATAATATTGTGGTAGTCTCTCTGCTG[CG]TTGCTGCCTTTCAATGGCCCAGCCTCATGTTATTTATACCTTTACGTAGCCCCTTCCACT	TACGTAAAGGTATAAATAACATGAGGCTGGGCCATTGAAAGGCAGCAACG	WWTR1	NM_001168278	5'UTR								WWTR1-AS1;WWTR1	ENST00000479752.1;ENST00000465804.1	5'UTR;5'UTR	WWTR1;WWTR1-AS1;WWTR1	ENST00000475579.1;ENST00000479752.1;ENST00000465804.1	5'UTR;5'UTR;5'UTR
cg14520761	-0.526126	0.0337105	0.946759	0.933114	0.914553	0.95443	0.900913	0.912713	0.920825	0.921232	chr3	149363945	+	38699129		ATATATCTATCATCCATCTCTTAATCAATTCATCTATTTACTTACCTATC		II			NA	NA	rs72615634	0.014864	rs72615634	0.014864		OpenSea	AGGTATGATTAATTGGTTGATGCAAAAATTATAGCTAGAAGGATGGATGGAAAAATAAAA[CG]ATAGGTAAGTAAATAGATGAATTGATTAAGAGATGGATGACAGACACATTAGATAGGTCG	CGATAGGTAAGTAAATAGATGAATTGATTAAGAGATGGATGACAGACACA	WWTR1;WWTR1;WWTR1	NM_001168280;NM_001168278;NM_015472	Body;Body;Body																chr3:149363939-149364511
cg20682073	-1.10423	0.0347587	0.987178	0.959013	0.95796	0.963917	0.94507	0.959556	0.924354	0.911439	chr3	149370950	+	27714253		AAAAAAAAAAATTATCTAACTTCAATAAAATTTCCCATCTTTACTCTTTC		II			NA	NA	NA	NA	NA	NA	chr3:149374709-149376300	N_Shelf	AAAATCTTTTTTCTTATAAAATCACGTTACTCAAATGAAAGATTTTTACAAGAATGTTTG[CG]AAAGAGTAAAGATGGGAAATTCTACTGAAGCTAGATAACTTTCTTCTTTATAATTCCCCA	AAGAAGAAAGTTATCTAGCTTCAGTAGAATTTCCCATCTTTACTCTTTCG	WWTR1;WWTR1;WWTR1	NM_015472;NM_001168278;NM_001168280	Body;Body;Body
cg10464577	-0.430357	0.0356384	0.920536	0.893183	0.89258	0.919101	0.858759	0.887053	0.899706	0.866194	chr3	149388877	-	57772877		TACACTTATATAATACCTTTCATCCATCCAACAATAATAAATAAAACTTC		II			NA	NA	NA	NA	NA	NA		OpenSea	AAATGATACTTTGCACTTGTATAATACCTTTCATCCATCCAGCAATAATAAATAAGACTT[CG]TACTTTCAGCCAAATATTGCAAAAACTTAACAAATATTTAACTCATGAATCCTCAGAACC	CGAAGTCTTATTTATTATTGCTGGATGGATGAAAGGTATTATACAAGTGC	WWTR1	NM_001168278	5'UTR				TRUE				WWTR1	ENST00000465804.1	5'UTR	WWTR1;WWTR1	ENST00000475579.1;ENST00000465804.1	TSS200;5'UTR	chr3:149388640-149388975	3
cg10726475	-0.297776	0.04206	0.0393132	0.0449105	0.0503802	0.0558836	0.0415812	0.0400185	0.0382653	0.035473	chr3	149375252	-	15749276	20693293	AAAACAAAAAAACAAATAATTACCCACCTAAAAATCCCAAACACTCAACA	AAAACGAAAAAACAAATAATTACCCGCCTAAAAATCCCAAACACTCAACG	I	A	Red	NA	NA	NA	NA	NA	NA	chr3:149374709-149376300	Island	TAGAGGGAAAAGGAAACGAGGAGACAGATAATTGCCCGCCTGGAGATCCCAGACACTCAG[CG]GTAAGACCAGCAGGATGGGGGAGGGGTCCCTCCTGGCCTCGAGAATTATGCAACTTTCTT	CGCTGAGTGTCTGGGATCTCCAGGCGGGCAATTATCTGTCTCCTCGTTTC	WWTR1;WWTR1;WWTR1	NM_001168278;NM_015472;NM_001168280	5'UTR;5'UTR;5'UTR			DMR		3:150857299-150859184	3:149375251-149375950	Unclassified_Cell_type_specific	WWTR1-AS1;WWTR1-AS1;WWTR1-AS1;WWTR1;WWTR1;WWTR1	ENST00000479752.1;ENST00000495094.1;ENST00000466836.1;ENST00000467467.1;ENST00000360632.3;ENST00000465804.1	TSS1500;5'UTR;5'UTR;5'UTR;5'UTR;5'UTR	WWTR1-AS1;WWTR1-AS1;WWTR1-AS1;WWTR1;WWTR1;WWTR1;WWTR1;WWTR1;WWTR1;WWTR1	ENST00000479752.1;ENST00000495094.1;ENST00000466836.1;ENST00000485352.1;ENST00000467467.1;ENST00000460517.1;ENST00000360632.3;ENST00000475579.1;ENST00000479238.1;ENST00000465804.1	TSS1500;5'UTR;5'UTR;5'UTR;5'UTR;5'UTR;5'UTR;5'UTR;TSS200;5'UTR	chr3:149373985-149377150	3
cg15271813	0.223538	0.0586711	0.580829	0.549736	0.588613	0.609449	0.622864	0.645969	0.608167	0.60015	chr3	149421667	-	21805597		TCTACCATAATTAAAAACTTCCTAAATCCCCATCAAAAACAAATACTAAC		II			NA	NA	NA	NA	NA	NA		OpenSea	CCCCTTCACCTTCTGCCATGATTGGAAGCTTCCTGAGTCCCCATCAGAAGCAGATGCTGG[CG]CATGCTTCTCATCCAGCCTGTGGAACCATGAGCCAAAATAAACCTCTTTACCTTATAAAT	CGCCAGCATCTGCTTCTGATGGGGACTCAGGAAGCTTCCAATCATGGCAG	WWTR1	NM_001168278	TSS1500								WWTR1;WWTR1	ENST00000474080.1;ENST00000465804.1	3'UTR;TSS1500	WWTR1;WWTR1	ENST00000474080.1;ENST00000465804.1	3'UTR;TSS1500
cg19483007	0.344101	0.058724	0.0683049	0.0688222	0.0573948	0.0672229	0.0981912	0.0934591	0.0652008	0.0730818	chr3	149327651	-	4639111		TCCACAACAAACTATTATTTTTACCAATCACCCAAAAAACRAAAATAAAC		II			NA	NA	NA	NA	NA	NA		OpenSea	ATTACTGAAACTCCACAGCAAACTATTGTTTTTACCAGTCACCCAGAAAACGAAGATAAA[CG]TTTCCACAGAGGAAATAATAACCTTCCTTTTCCAAGGTCCTCCTCTGCCTCACGTCCAGT	CCACAGCAAACTATTGTTTTTACCAGTCACCCAGAAAACGAAGATAAACG	WWTR1;WWTR1;WWTR1	NM_015472;NM_001168278;NM_001168280	Body;Body;Body				TRUE		3:149327380-149327656	Unclassified_Cell_type_specific							chr3:149327365-149327875	3
cg12507125	0.314509	0.0634495	0.0581214	0.0631445	0.0533166	0.0838424	0.0779029	0.0782432	0.0815624	0.0745055	chr3	149375528	-	74752277		RACTCCRAAAACCCRAAAAACCTAAAACCCTAAAATAATACCRAATAAAC		II			NA	NA	NA	NA	NA	NA	chr3:149374709-149376300	Island	CACCACGTCTCGACTCCGGAAGCCCGAGGAGCCTGGAGCCCTGGAGTGGTGCCGGATGAG[CG]CGCGAGCTCCAGCGGGCACTACCTGGGCGGGCAGCGAAGCTGAGCCTGAGCGCGCGGCGG	ACTCCGGAAGCCCGAGGAGCCTGGAGCCCTGGAGTGGTGCCGGATGAGCG	WWTR1;WWTR1;WWTR1	NM_001168278;NM_015472;NM_001168280	5'UTR;5'UTR;5'UTR			DMR		3:150857299-150859184	3:149375251-149375950	Unclassified_Cell_type_specific	WWTR1-AS1;WWTR1-AS1;WWTR1-AS1;WWTR1;WWTR1;WWTR1	ENST00000479752.1;ENST00000495094.1;ENST00000466836.1;ENST00000467467.1;ENST00000360632.3;ENST00000465804.1	TSS1500;5'UTR;5'UTR;5'UTR;5'UTR;5'UTR	WWTR1-AS1;WWTR1-AS1;WWTR1-AS1;WWTR1;WWTR1;WWTR1;WWTR1;WWTR1;WWTR1;WWTR1;WWTR1;WWTR1	ENST00000479752.1;ENST00000495094.1;ENST00000466836.1;ENST00000485352.1;ENST00000467467.1;ENST00000460517.1;ENST00000360632.3;ENST00000475579.1;ENST00000460517.1;ENST00000479238.1;ENST00000485352.1;ENST00000465804.1	TSS1500;5'UTR;5'UTR;5'UTR;5'UTR;5'UTR;5'UTR;5'UTR;1stExon;TSS1500;1stExon;5'UTR	chr3:149373985-149377150	3
cg11566561	-0.328041	0.0682691	0.924431	0.903892	0.921979	0.922246	0.891243	0.917754	0.877532	0.908352	chr3	149259934	+	68715943		TAATTAAAATCCAATTTCTTCTCTCAATATTCTACCTACCTTTTCAAAAC		II			NA	NA	NA	NA	NA	NA		OpenSea	CTAGCAGTGGAAGCCAAAGGCAGCCATGCTAATACAGCTCGTCCTTGTACCCTTAAGCTT[CG]TTCTGAAAAGGCAGGCAGAACACTGAGAGAAGAAACTGGATTTTAATCAAGAGGCTTGGA	GATTAAAATCCAGTTTCTTCTCTCAGTGTTCTGCCTGCCTTTTCAGAACG	WWTR1;WWTR1;WWTR1	NM_015472;NM_001168278;NM_001168280	Body;Body;Body				TRUE							WWTR1;WWTR1	ENST00000471586.1;ENST00000485244.1	TSS1500;3'UTR
cg11531561	0.25712	0.0742164	0.858713	0.873823	0.848194	0.842511	0.862981	0.866699	0.880567	0.89474	chr3	149305239	+	88775371		CCRTAATATAACCATCAACAACTCCATAAATAAAAAAATCATCTACCRAC		II			NA	NA	NA	NA	NA	NA		OpenSea	TGATGACCCCAATGTCCTTCCACTGAAGGAGAAAACAGACCCCACCCAAAAGGTGGGAAG[CG]CCGGCAGATGATTCCTTTATTTATGGAGCTGCTGATGGTCACACCACGGTGTAATACAAA	CGCCGGCAGATGATTCCTTTATTTATGGAGCTGCTGATGGTCACACCACG	WWTR1;WWTR1;WWTR1	NM_001168280;NM_001168278;NM_015472	Body;Body;Body														chr3:149305200-149305490	3
cg05851996	-0.269264	0.0788785	0.922667	0.924713	0.928515	0.91982	0.929938	0.898451	0.90511	0.902346	chr3	149335091	-	78707909		CTCATCTCACTCTCACTCCAAAACAATTAAATTAAAACAATATACAATCC		II			NA	NA	NA	NA	NA	NA		OpenSea	CGAACTTTCATCTCATCTCACTCTCACTCCAGGGCAATTGGATTGGAGCAGTGTGCAATC[CG]TCTTCTCTTTCCTTCTGTCCCCATCTCTCTCCAGGCTTATGTAGTAGCATGTGGATAAGT	CGGATTGCACACTGCTCCAATCCAATTGCCCTGGAGTGAGAGTGAGATGA	WWTR1;WWTR1;WWTR1	NM_001168280;NM_001168278;NM_015472	Body;Body;Body				TRUE
cg00562132	0.149539	0.125529	0.876382	0.87854	0.860296	0.87447	0.878086	0.893398	0.885618	0.876924	chr3	149336011	+	17734280		AAACTTATAACCAACCTAAACAAACAACTTATTAACTCAAAAAATCCTTC		II			NA	NA	NA	NA	NA	NA		OpenSea	AGGCATGTCCTCTCAGAAGAGCGTCTGAGAATAAGACATTCGAAGGACTGAAGAACAGTA[CG]AAGGACTCCTTGAGCCAACAAGCTGCCTGCCCAGGCTGGCTACAAGCCTGGGTCTACAAT	CGAAGGACTCCTTGAGCCAACAAGCTGCCTGCCCAGGCTGGCTACAAGCC	WWTR1;WWTR1;WWTR1	NM_001168280;NM_001168278;NM_015472	Body;Body;Body														chr3:149335925-149336295	3
cg20080006	1.18523	0.156711	0.0142055	0.0297642	0.00190775	0.01264	0.0331663	0.0191891	0.0212625	0.0194522	chr3	149376040	+	11626136	81750455	ATAAACTCAAAAAAATACAAATACAAATCTAAACAAAAAAAATCCACACA	ATAAACTCAAAAAAATACAAATACAAATCTAAACGAAAAAAATCCGCGCG	I	A	Red	NA	NA	NA	NA	NA	NA	chr3:149374709-149376300	Island	GCGTGATGGGTACTTTACTGGGTAAGAGGAGACGGGTGCCCCCCACCCACTCCTCCCGGC[CG]CGCGGACCTCTCCCGCTCAGACCTGCATCTGCATTCCTTTGAGTTTACCACGGACTTGGG	GTAAACTCAAAGGAATGCAGATGCAGGTCTGAGCGGGAGAGGTCCGCGCG	WWTR1;WWTR1;WWTR1	NM_001168278;NM_015472;NM_001168280	5'UTR;TSS200;TSS1500			DMR		3:150857299-150859184			WWTR1-AS1;WWTR1;WWTR1-AS1;WWTR1-AS1;WWTR1;WWTR1	ENST00000495094.1;ENST00000360632.3;ENST00000479752.1;ENST00000479752.1;ENST00000467467.1;ENST00000465804.1	5'UTR;TSS200;1stExon;5'UTR;TSS1500;5'UTR	WWTR1-AS1;WWTR1;WWTR1;WWTR1;WWTR1;WWTR1-AS1;WWTR1-AS1;WWTR1;WWTR1;WWTR1	ENST00000495094.1;ENST00000475579.1;ENST00000479238.1;ENST00000485352.1;ENST00000360632.3;ENST00000479752.1;ENST00000479752.1;ENST00000467467.1;ENST00000460517.1;ENST00000465804.1	5'UTR;5'UTR;TSS1500;TSS1500;TSS200;1stExon;5'UTR;TSS1500;TSS1500;5'UTR	chr3:149373985-149377150	3
cg23077344	-0.279235	0.159644	0.938481	0.961398	0.943901	0.95543	0.944969	0.926437	0.946598	0.942801	chr3	149337693	-	58702152		TAAAAATCATATTATATCAATAATCTCRTTCTCTCAAAATCTCACAAATC		II			NA	NA	NA	NA	NA	NA		OpenSea	CAGGCTGAAACTGGAGATCATATTATATCAATGGTCTCGTTCTCTCAGGATCTCACAGAT[CG]ATTTCTAAATTTTGTTTTCCAAATTGGTGGTCCATTAGAAGCACCCAGGATTCCATCATT	CGATCTGTGAGATCCTGAGAGAACGAGACCATTGATATAATATGATCTCC	WWTR1;WWTR1;WWTR1	NM_015472;NM_001168278;NM_001168280	Body;Body;Body				TRUE
cg02377839	0.259058	0.180138	0.860012	0.88537	0.873218	0.895177	0.919886	0.900117	0.869274	0.892692	chr3	149419611	+	65619225		TCTACRTATAACATATACACAAATACCTTATAATTCCCCTACTCAAAACC		II			NA	NA	NA	NA	NA	NA		OpenSea	CAGATGTTTGGGGGGAAACATCCTCTTAAAATGGGCCCTTGTGCTTGCCTTCTGGGGAGG[CG]GTCCTGAGCAGGGGAATCATAAGGCATTTGTGCATATGTTATACGCAGACTGCACCCACC	CTGCGTATAACATATGCACAAATGCCTTATGATTCCCCTGCTCAGGACCG	WWTR1	NM_001168278	5'UTR								WWTR1;WWTR1	ENST00000465804.1;ENST00000474080.1	5'UTR;3'UTR	WWTR1;WWTR1	ENST00000465804.1;ENST00000474080.1	5'UTR;3'UTR	chr3:149419425-149420050	3
cg06632810	-0.171591	0.187397	0.928826	0.931377	0.91142	0.912938	0.907379	0.906669	0.915318	0.920283	chr3	149290516	-	55699891		AAAATCAAAACTTAAAACTCCACCAAACACAATAATTCATACCTATTATC		II			NA	NA	NA	NA	NA	NA		OpenSea	TTCTTCAGCTTGGAGTCAAAGCTTGGGGCTCCACCAGGCACAGTGGTTCATGCCTGTTAT[CG]CAGCACTTTGGGAGACTGAGGTGTTAGGATTGTTTGAGCCCACGAGTTCAACACCAGCCT	GAGTCAAAGCTTGGGGCTCCACCAGGCACAGTGGTTCATGCCTGTTATCG	WWTR1;WWTR1;WWTR1	NM_001168280;NM_001168278;NM_015472	Body;Body;Body																chr3:149290410-149291061
cg20530585	-0.34893	0.19187	0.0430702	0.0469192	0.0279799	0.0391013	0.0458321	0.0288524	0.0284111	0.0230917	chr3	149376036	+	55793278	38726226	ACTCAAAAAAATACAAATACAAATCTAAACAAAAAAAATCCACACAACCA	ACTCAAAAAAATACAAATACAAATCTAAACGAAAAAAATCCGCGCGACCG	I	A	Red	NA	NA	NA	NA	NA	NA	chr3:149374709-149376300	Island	CTGGGCGTGATGGGTACTTTACTGGGTAAGAGGAGACGGGTGCCCCCCACCCACTCCTCC[CG]GCCGCGCGGACCTCTCCCGCTCAGACCTGCATCTGCATTCCTTTGAGTTTACCACGGACT	CGGCCGCGCGGACCTCTCCCGCTCAGACCTGCATCTGCATTCCTTTGAGT	WWTR1;WWTR1;WWTR1	NM_001168278;NM_015472;NM_001168280	5'UTR;TSS200;TSS1500			DMR		3:150857299-150859184			WWTR1-AS1;WWTR1;WWTR1-AS1;WWTR1-AS1;WWTR1;WWTR1	ENST00000495094.1;ENST00000360632.3;ENST00000479752.1;ENST00000479752.1;ENST00000467467.1;ENST00000465804.1	5'UTR;TSS200;1stExon;5'UTR;TSS1500;5'UTR	WWTR1-AS1;WWTR1;WWTR1;WWTR1;WWTR1;WWTR1-AS1;WWTR1-AS1;WWTR1;WWTR1;WWTR1	ENST00000495094.1;ENST00000475579.1;ENST00000479238.1;ENST00000485352.1;ENST00000360632.3;ENST00000479752.1;ENST00000479752.1;ENST00000467467.1;ENST00000460517.1;ENST00000465804.1	5'UTR;5'UTR;TSS1500;TSS1500;TSS200;1stExon;5'UTR;TSS1500;TSS1500;5'UTR	chr3:149373985-149377150	3
cg16063064	0.562366	0.194437	0.056514	0.0397658	0.0181606	0.0559399	0.051175	0.0617086	0.0405464	0.0793939	chr3	149375866	+	24658829		TAACCRACTAAAAACTAAAAAATCATACATAATTCAACAACTCAACTTTC		II			NA	NA	NA	NA	NA	NA	chr3:149374709-149376300	Island	CCGGACTGTCCCATAAACAAAGTTTGGAGCAAACTCCCACCCCCAGGAAAGAGGCGGGCC[CG]AAAGTTGAGCTGTTGAATTATGTATGACCTCCTAGTCCCTAGCCGGCCAGCCCCCGCTCG	GGCCGGCTAGGGACTAGGAGGTCATACATAATTCAACAGCTCAACTTTCG	WWTR1;WWTR1;WWTR1-AS1;WWTR1;WWTR1	NM_015472;NM_015472;NR_040250;NM_001168280;NM_001168278	5'UTR;1stExon;TSS200;TSS200;5'UTR			DMR		3:150857299-150859184	3:149375251-149375950	Unclassified_Cell_type_specific	WWTR1-AS1;WWTR1;WWTR1;WWTR1-AS1;WWTR1;WWTR1	ENST00000495094.1;ENST00000360632.3;ENST00000360632.3;ENST00000479752.1;ENST00000467467.1;ENST00000465804.1	5'UTR;5'UTR;1stExon;TSS200;TSS200;5'UTR	WWTR1-AS1;WWTR1;WWTR1;WWTR1;WWTR1;WWTR1;WWTR1-AS1;WWTR1;WWTR1;WWTR1	ENST00000495094.1;ENST00000360632.3;ENST00000475579.1;ENST00000479238.1;ENST00000360632.3;ENST00000485352.1;ENST00000479752.1;ENST00000467467.1;ENST00000460517.1;ENST00000465804.1	5'UTR;5'UTR;5'UTR;TSS1500;1stExon;TSS1500;TSS200;TSS200;TSS200;5'UTR	chr3:149373985-149377150	3
cg04925129	0.40005	0.196919	0.942892	0.882629	0.901304	0.912037	0.931439	0.950228	0.903509	0.936209	chr3	149247133	-	65677956		TATAACTTTAAAAAATAACTACTATCTAAACAAATCCTAATAAAATCATC		II			NA	NA	NA	NA	NA	NA		OpenSea	CCCTAACATGATGTGACTTTAGAGGGTAGCTGCTGTCTAGACAAGTCCTAGTGAAGTCAT[CG]GCTATAAAAATTTTCAGTTACTAGAGTTGGTTGCACTGTTACAAACCATGAGAGACCTGA	GTGACTTTAGAGGGTAGCTGCTGTCTAGACAAGTCCTAGTGAAGTCATCG	WWTR1;WWTR1;WWTR1	NM_015472;NM_001168278;NM_001168280	Body;Body;Body				TRUE							WWTR1	ENST00000485244.1	3'UTR	chr3:149246920-149247190	3
cg13629489	0.144181	0.198294	0.873964	0.877137	0.870947	0.880089	0.86678	0.890775	0.886023	0.898644	chr3	149368027	-	62800572		CAAAAACAAACTCTAAAAATCCATCCACCACTCCACCACCACAATTATAC		II			NA	NA	NA	NA	NA	NA		OpenSea	CAGACTCAGTTCAGAAGCAAACTCTAAAAATCCATCCACCACTCCACCACCACAGTTATG[CG]ATCATCAAGGATACATAATTACAAGACCTAATTATGGGCCACACAATTGGCATGAGACAG	CGCATAACTGTGGTGGTGGAGTGGTGGATGGATTTTTAGAGTTTGCTTCT	WWTR1;WWTR1;WWTR1	NM_001168280;NM_001168278;NM_015472	Body;Body;Body								WWTR1-IT1	ENST00000463167.1	TSS200	WWTR1-IT1	ENST00000463167.1	TSS200
cg16430963	-0.384311	0.200227	0.955775	0.921059	0.888228	0.923789	0.894712	0.903731	0.919299	0.902049	chr3	149365146	+	26698906		TTCCCTAAAAATACCCTACCTAAACAACCAATAACCTCCCTCTCAAAAAC		II			NA	NA	NA	NA	NA	NA		OpenSea	ACTTTTTTTTTTAATTTAAAGAAGTCACCTGAAAACATGAACTTTCGAGTTTAGAAAATG[CG]TTCCTGAGAGGGAGGCCACTGGCTGCCCAGGCAGGGCATCCTCAGGGAACTGGGCCTAGG	TCCCTGAGGATGCCCTGCCTGGGCAGCCAGTGGCCTCCCTCTCAGGAACG	WWTR1;WWTR1;WWTR1	NM_015472;NM_001168278;NM_001168280	Body;Body;Body				TRUE										chr3:149365105-149365370	3
cg00520305	-0.3312	0.206937	0.936762	0.952358	0.926025	0.927516	0.918225	0.946351	0.893443	0.919365	chr3	149325760	-	76749159		ACCATCTACCTAACATCTTCAACAAAAAATTCCATTAAAATACAAATTTC		II			NA	NA	NA	NA	NA	NA		OpenSea	GTACGAATAAAACCATCTACCTAGCATCTTCAACAGGAGATTCCATTAGAATGCAAGTTT[CG]TGAGGGCAAATAGTTTAGTCTTCAAGGCCTAAGCCAGTGCCTTGAAGTACATGGTAGGTA	CCATCTACCTAGCATCTTCAACAGGAGATTCCATTAGAATGCAAGTTTCG	WWTR1;WWTR1;WWTR1	NM_001168280;NM_001168278;NM_015472	Body;Body;Body														chr3:149325445-149325870	3
cg24078828	0.263921	0.220778	0.0583315	0.0593269	0.0342869	0.0603796	0.0570901	0.0692021	0.0572214	0.0635081	chr3	149375789	+	61644557		ATTTACTCCAAACTTTATTTATAAAACAATCCRAAAACTACTACRACCRC		II			NA	NA	NA	NA	NA	NA	chr3:149374709-149376300	Island	CCCCGAGCTGGCCTAAGGCGCTAGTGCTGGGCGAAAAGGAGGCGCAGGAGAAGCAGACAG[CG]CGGCCGCAGCAGCTCCCGGACTGTCCCATAAACAAAGTTTGGAGCAAACTCCCACCCCCA	CGCGGCCGCAGCAGCTCCCGGACTGTCCCATAAACAAAGTTTGGAGCAAA	WWTR1;WWTR1;WWTR1;WWTR1;WWTR1	NM_001168278;NM_015472;NM_001168280;NM_015472;NM_001168280	5'UTR;5'UTR;1stExon;1stExon;5'UTR	high-CpG:150858410-150858551		DMR		3:150857299-150859184	3:149375251-149375950	Unclassified_Cell_type_specific	WWTR1-AS1;WWTR1-AS1;WWTR1;WWTR1;WWTR1;WWTR1;WWTR1	ENST00000479752.1;ENST00000495094.1;ENST00000467467.1;ENST00000360632.3;ENST00000360632.3;ENST00000467467.1;ENST00000465804.1	TSS1500;5'UTR;5'UTR;5'UTR;1stExon;1stExon;5'UTR	WWTR1-AS1;WWTR1-AS1;WWTR1;WWTR1;WWTR1;WWTR1;WWTR1;WWTR1;WWTR1;WWTR1;WWTR1;WWTR1	ENST00000479752.1;ENST00000495094.1;ENST00000467467.1;ENST00000460517.1;ENST00000360632.3;ENST00000475579.1;ENST00000460517.1;ENST00000479238.1;ENST00000360632.3;ENST00000467467.1;ENST00000485352.1;ENST00000465804.1	TSS1500;5'UTR;5'UTR;5'UTR;5'UTR;5'UTR;1stExon;TSS1500;1stExon;1stExon;TSS1500;5'UTR	chr3:149373985-149377150	3
cg14691963	-0.107798	0.226349	0.662453	0.660131	0.662239	0.62563	0.631625	0.642372	0.621257	0.647093	chr3	149322659	+	65663249		ACCTTCCATTAACATTTCCCTCCTTTACTCCATAAATAAAAATACAAAAC		II			NA	NA	NA	NA	NA	NA		OpenSea	AGGACAGGTGCCAGGAAAAACCAGGCATAGAGAAAGGCCCACACAGAAGCTGAAGCCATA[CG]TTCTGCATTCTTACCCATGGAGCAAAGGAGGGAAATGTCAATGGAAGGCTTGAGGTGCTG	CGTTCTGCATTCTTACCCATGGAGCAAAGGAGGGAAATGTCAATGGAAGG	WWTR1;WWTR1;WWTR1	NM_015472;NM_001168278;NM_001168280	Body;Body;Body				TRUE
cg16499402	-0.607094	0.230077	0.931773	0.978624	0.957739	0.90676	0.916256	0.949994	0.901785	0.930621	chr3	149333648	+	87688426		AACAAAATACACTAAAATACTACAAATAACAATAAAACAAACATACTCAC		II			NA	NA	NA	NA	NA	NA		OpenSea	GCCACACCACAGAGGTGTCTGCTACATATATTGTTTGGTCCCTTTATAAATATTATTGTA[CG]TGAGCATGTCTGTTTCATTGTCACTTGCAGTATTTTAGTGCATCCTGTTTTTCTAGAAAA	CGTGAGCATGTCTGTTTCATTGTCACTTGCAGTATTTTAGTGCATCCTGT	WWTR1;WWTR1;WWTR1	NM_001168280;NM_001168278;NM_015472	Body;Body;Body		chr3:149333585-149333585												chr3:149333540-149333935	3
cg12716319	-0.0993853	0.239238	0.335307	0.320385	0.323436	0.326446	0.308387	0.323345	0.289348	0.325304	chr3	149299952	-	14669546		AACCTCACTTCAAAAAATAAACAATTCAATCACTATATTAAAAACACCCC		II			NA	NA	NA	NA	NA	NA		OpenSea	TGTGACTCAGGAGCCTCACTTCAGAAGGTGAACAGTTCAGTCACTGTGTTAGAGACACCC[CG]TCATATGCTGCACGCACCCCAACAGCACCCGGCCCTGGCAAGCCTCACTTTGCCTCTGCA	CGGGGTGTCTCTAACACAGTGACTGAACTGTTCACCTTCTGAAGTGAGGC	WWTR1;WWTR1;WWTR1	NM_001168280;NM_001168278;NM_015472	Body;Body;Body				TRUE										chr3:149299480-149300130	3
cg04215287	1.01025	0.239953	0.0491097	0.036206	0.00626056	0.0726898	0.0244302	0.0737347	0.0779022	0.0856298	chr3	149310862	+	68792240		CTAAAAAAACCTTCTTAAATCATTAATATACCCAACCTAAATCAAATCAC		II			rs75815364	0.025195	NA	NA	NA	NA		OpenSea	GAGCCAAGTTACACTCATGTACCAATCACAGTATCACCCAGATACCGACTGCAGGATCCG[CG]TGATCTGATTTAGGCTGGGCATACCAATGATTTAAGAAGGCTTCCCTAGACACCACAAAT	TAGGGAAGCCTTCTTAAATCATTGGTATGCCCAGCCTAAATCAGATCACG	WWTR1;WWTR1;WWTR1	NM_015472;NM_001168278;NM_001168280	Body;Body;Body				TRUE										chr3:149310640-149311010	3
cg24134392	-0.237588	0.24597	0.938559	0.918642	0.931629	0.947047	0.941354	0.912241	0.927933	0.910114	chr3	149241941	+	44775113		TAACCAACAAACAACCTAATTTAAATCCTTACTTCTCCATTCCTAATAAC		II			NA	NA	NA	NA	NA	NA		OpenSea	ACTCCCACTTTATGGGTGAGAAATCTGAGGCTCACGGAGGTTATGCAACTTACCCAAAGG[CG]CTACTAGGAATGGAGAAGCAAGGATTCAAATCAGGCTGCCTGTTGGCTAAAACTATGTTC	AGCCAACAGGCAGCCTGATTTGAATCCTTGCTTCTCCATTCCTAGTAGCG	WWTR1;WWTR1;WWTR1	NM_001168280;NM_001168278;NM_015472	Body;Body;Body								U6	ENST00000516772.1	TSS1500	U6;WWTR1;WWTR1	ENST00000516772.1;ENST00000471586.1;ENST00000494754.1	TSS1500;3'UTR;3'UTR	chr3:149241700-149241990	3
cg00605392	-0.0931653	0.25699	0.162958	0.16092	0.161885	0.181246	0.162322	0.152415	0.154274	0.162468	chr3	149250755	-	42638949		AAATAACAATTAATCAAAACTAACTAAAAACATAACTCAAAACCTCTACC		II			NA	NA	NA	NA	NA	NA		OpenSea	TGGAAACAGAGGGGTGACAGTTGGTCAAGGCTGGCTGAGGGCATAACTCAAGGCCTCTGC[CG]CTGAGCATCGGTGGTGCAGCTGCCTTCACTCAGCACCCCTTCCTTCCTCTGCTCCCTCTA	CGGCAGAGGCCTTGAGTTATGCCCTCAGCCAGCCTTGACCAACTGTCACC	WWTR1;WWTR1;WWTR1	NM_001168280;NM_001168278;NM_015472	Body;Body;Body											WWTR1	ENST00000485244.1	3'UTR	chr3:149250405-149250890	3
cg11050612	-0.195849	0.272303	0.0662208	0.0561192	0.0707451	0.0728507	0.0787389	0.0524773	0.0534358	0.0519886	chr3	149374066	-	70690901		ATTTTAAATTAACAAATTTAATATAATAAAACTCCTAACAATTTCCACAC		II			NA	NA	NA	NA	NA	NA	chr3:149374709-149376300	N_Shore	GATTTGATGGTATTTTAGGTTAACAAGTTTAATGTAATAAAACTCCTAACAATTTCCACA[CG]ATTGATTTGTCCAGCCCACAACTACTCCACCACACAGTTGCTAATAACATCACTGTGCTG	CGTGTGGAAATTGTTAGGAGTTTTATTACATTAAACTTGTTAACCTAAAA	WWTR1;WWTR1;WWTR1	NM_015472;NM_001168278;NM_001168280	Body;Body;Body								WWTR1-AS1;WWTR1-AS1	ENST00000495094.1;ENST00000466836.1	TSS1500;TSS1500	WWTR1-AS1;WWTR1-AS1	ENST00000495094.1;ENST00000466836.1	TSS1500;TSS1500	chr3:149373985-149377150	3
cg23017915	0.17484	0.280902	0.0484331	0.0503488	0.0685142	0.0585843	0.07006	0.056003	0.0552743	0.0712348	chr3	149374535	-	60632536		ACTCCCTACTTCCAACTCTCCATATCTATAAAATAACCRTAAAAAAACAC		II			NA	NA	NA	NA	NA	NA	chr3:149374709-149376300	N_Shore	CTCAGAGACTCACTCCCTGCTTCCAGCTCTCCATATCTGTGAAATAACCGTGGAAGGACA[CG]CACCATCTCTCTCTTTCTCTCTCTCTCTCTCTCTCTCTCTCTCACACACACACACACACA	CTCCCTGCTTCCAGCTCTCCATATCTGTGAAATAACCGTGGAAGGACACG	WWTR1;WWTR1;WWTR1	NM_015472;NM_001168278;NM_001168280	Body;Body;Body			CDMR					WWTR1-AS1;WWTR1-AS1;WWTR1-AS1	ENST00000495094.1;ENST00000466836.1;ENST00000479752.1	TSS1500;TSS1500;TSS1500	WWTR1-AS1;WWTR1-AS1;WWTR1-AS1	ENST00000495094.1;ENST00000466836.1;ENST00000479752.1	TSS1500;TSS1500;TSS1500	chr3:149373985-149377150	3
cg25935976	-0.160417	0.28799	0.89799	0.904207	0.888673	0.897958	0.910519	0.868688	0.873911	0.889122	chr3	149364005	+	11619129		CCTTCACCACAAATAATTTAAAAAACAATAATCTATTTATCTCTCTTAAC		II			NA	NA	NA	NA	NA	NA		OpenSea	CGATAGGTAAGTAAATAGATGAATTGATTAAGAGATGGATGACAGACACATTAGATAGGT[CG]TTAAGAGAGATAAACAGATTACTGCTTCTCAAACTATCTGTGGTGAAGGACCGGGGTTTT	CTTCACCACAGATAGTTTGAGAAGCAGTAATCTGTTTATCTCTCTTAACG	WWTR1;WWTR1;WWTR1	NM_001168280;NM_001168278;NM_015472	Body;Body;Body														chr3:149363985-149364470	3
cg11273618	-0.27593	0.292218	0.949212	0.935309	0.927481	0.916564	0.879916	0.928881	0.935448	0.927206	chr3	149287185	-	96688489		AACTTACTATATAACAATCATAATTCTAAACACTTTACATATATAAACTC		II			NA	NA	NA	NA	NA	NA		OpenSea	ACATATATTTTAGCTTACTATGTGGCAATCATAGTTCTAAGCACTTTGCATATATAAACT[CG]TAAGTTCCTCATATATTAATAATCCCCATTGTACATATGATGAAATCAAAGCACAGACAA	CGAGTTTATATATGCAAAGTGCTTAGAACTATGATTGCCACATAGTAAGC	WWTR1;WWTR1;WWTR1	NM_001168280;NM_001168278;NM_015472	Body;Body;Body						3:149286223-149287378	Unclassified
cg21856912	-0.562801	0.310076	0.988118	0.955318	0.968808	0.924186	0.948384	0.955031	0.939784	0.958711	chr3	149422100	+	64763187		TCTTAATTTCCCCTATACTAATTTAAAATTTAACCTTCTTAATTTATTAC		II			NA	NA	NA	NA	NA	NA		OpenSea	GAGAAAATAATGACAGCAACAAAATTTTAAGAGCTAAAAAATAGGATACTTTGCATATCA[CG]TAACAAACTAAGAAGGCTAAATTCTAAATCAGCACAGGGGAAACCAAGAAGCAAGCCATT	CTTGGTTTCCCCTGTGCTGATTTAGAATTTAGCCTTCTTAGTTTGTTACG	WWTR1	NM_001168278	TSS1500								WWTR1;WWTR1	ENST00000474080.1;ENST00000465804.1	3'UTR;TSS1500	WWTR1;WWTR1	ENST00000474080.1;ENST00000465804.1	3'UTR;TSS1500
cg11923296	-0.213242	0.32698	0.0789464	0.0923884	0.107435	0.102353	0.105073	0.0577139	0.0869344	0.088281	chr3	149374285	+	42714537		ACCACTCTAAATCAAATAATCCAAAACCAAACCCTTTAAAATATAACACC		II			NA	NA	rs75647513	0.084172	rs75647513	0.084172	chr3:149374709-149376300	N_Shore	ACCTACTTCACCAAAAGTCCCTCTGTTCCCCAAGCTTCACAGCTTTTCTCTGATTTATCT[CG]GTGTCACATCCCAAAGGGCCTGGCTCTGGACTATCTGACTTAGAGTGGCCAAGGAAGGGA	CGGTGTCACATCCCAAAGGGCCTGGCTCTGGACTATCTGACTTAGAGTGG	WWTR1;WWTR1;WWTR1	NM_015472;NM_001168278;NM_001168280	Body;Body;Body			CDMR					WWTR1-AS1;WWTR1-AS1	ENST00000495094.1;ENST00000466836.1	TSS1500;TSS1500	WWTR1-AS1;WWTR1-AS1	ENST00000495094.1;ENST00000466836.1	TSS1500;TSS1500	chr3:149373985-149377150	3
cg00114726	-0.329586	0.350588	0.926511	0.924362	0.957374	0.912944	0.930575	0.938571	0.920418	0.860015	chr3	149319683	+	77725226		CAAACATAATATACCCATCTCTCACATTTTACTCAAATTAAATTTCTTCC		II			NA	NA	NA	NA	NA	NA		OpenSea	AGTACAGCAAGTAAGCAAGCCATGTAATCATATGGTACAGAGGGAGTGGCTGCCTCAGAA[CG]GAAGAAATTCAACTTGAGCAAAATGTGAGAGATGGGTACATTATGCTTGAAGTTACATTT	CGGAAGAAATTCAACTTGAGCAAAATGTGAGAGATGGGTACATTATGCTT	WWTR1;WWTR1;WWTR1	NM_001168280;NM_001168278;NM_015472	Body;Body;Body
cg17515245	0.0770324	0.376793	0.623121	0.605219	0.619412	0.604184	0.623359	0.610593	0.61435	0.653479	chr3	149260247	-	6689563		TACTACTACTACTAAATAATCAACRCATTAAACATACTCATAAACCCTAC		II			NA	NA	NA	NA	NA	NA		OpenSea	GCAGTTTCTGCTGCTGCTGCTGCTGAGTGGTCAGCGCATTGGGCATACTCATGAGCCCTG[CG]GGTGGGTTCTGAGTGGGGTGGTTCTGCTGGCTCAGGGTACTGGGGGCCATCTGCTGCTGG	GCTGCTGCTGCTGAGTGGTCAGCGCATTGGGCATACTCATGAGCCCTGCG	WWTR1;WWTR1;WWTR1	NM_001168280;NM_001168278;NM_015472	Body;Body;Body											WWTR1;WWTR1	ENST00000471586.1;ENST00000485244.1	TSS1500;TSS200	chr3:149260160-149260615	3
cg00632517	-0.120467	0.400771	0.92145	0.892704	0.911743	0.924838	0.908695	0.913907	0.907411	0.895613	chr3	149317180	-	42755547		TTCAAAAATTAACCAATAATAATTATCAAAAACTATATCCAAAAAATCCC		II			NA	NA	NA	NA	NA	NA		OpenSea	AAACACTGAAGTTCAAAAGTTGGCCAGTAATGGTTGTCAAGGGCTGTGTCCAGGAAATCC[CG]CCAGACAGGCACTGTTTGCAAATGGCTGGGAAATATGGTCTGTTGCCATCAAAAACAGAT	TCAAAAGTTGGCCAGTAATGGTTGTCAAGGGCTGTGTCCAGGAAATCCCG	WWTR1;WWTR1;WWTR1	NM_001168280;NM_001168278;NM_015472	Body;Body;Body														chr3:149317060-149317330	3
cg17186727	0.143424	0.408901	0.0582526	0.0661017	0.0633784	0.0752166	0.054793	0.0695995	0.0791024	0.0878235	chr3	149375807	+	63654248		TCTTTCCTAAAAATAAAAATTTACTCCAAACTTTATTTATAAAACAATCC		II			NA	NA	NA	NA	NA	NA	chr3:149374709-149376300	Island	CGCTAGTGCTGGGCGAAAAGGAGGCGCAGGAGAAGCAGACAGCGCGGCCGCAGCAGCTCC[CG]GACTGTCCCATAAACAAAGTTTGGAGCAAACTCCCACCCCCAGGAAAGAGGCGGGCCCGA	CTTTCCTGGGGGTGGGAGTTTGCTCCAAACTTTGTTTATGGGACAGTCCG	WWTR1;WWTR1;WWTR1;WWTR1;WWTR1	NM_001168278;NM_015472;NM_001168280;NM_015472;NM_001168280	5'UTR;5'UTR;1stExon;1stExon;5'UTR	high-CpG:150858410-150858551		DMR		3:150857299-150859184	3:149375251-149375950	Unclassified_Cell_type_specific	WWTR1-AS1;WWTR1;WWTR1;WWTR1;WWTR1;WWTR1-AS1;WWTR1	ENST00000495094.1;ENST00000467467.1;ENST00000360632.3;ENST00000360632.3;ENST00000467467.1;ENST00000479752.1;ENST00000465804.1	5'UTR;5'UTR;5'UTR;1stExon;1stExon;TSS200;5'UTR	WWTR1-AS1;WWTR1;WWTR1;WWTR1;WWTR1;WWTR1;WWTR1;WWTR1;WWTR1;WWTR1;WWTR1-AS1;WWTR1	ENST00000495094.1;ENST00000467467.1;ENST00000460517.1;ENST00000360632.3;ENST00000475579.1;ENST00000460517.1;ENST00000479238.1;ENST00000360632.3;ENST00000467467.1;ENST00000485352.1;ENST00000479752.1;ENST00000465804.1	5'UTR;5'UTR;5'UTR;5'UTR;5'UTR;1stExon;TSS1500;1stExon;1stExon;TSS1500;TSS200;5'UTR	chr3:149373985-149377150	3
cg20249162	0.0853009	0.423013	0.405216	0.362586	0.409523	0.419006	0.430876	0.385866	0.416507	0.419678	chr3	149299966	-	16651143		AAATAAACAATTCAATCACTATATTAAAAACACCCCRTCATATACTACAC		II			NA	NA	NA	NA	NA	NA		OpenSea	CTCACTTCAGAAGGTGAACAGTTCAGTCACTGTGTTAGAGACACCCCGTCATATGCTGCA[CG]CACCCCAACAGCACCCGGCCCTGGCAAGCCTCACTTTGCCTCTGCAAACTGAGCAAAATT	GGTGAACAGTTCAGTCACTGTGTTAGAGACACCCCGTCATATGCTGCACG	WWTR1;WWTR1;WWTR1	NM_001168280;NM_001168278;NM_015472	Body;Body;Body				TRUE										chr3:149299480-149300130	3
cg05776704	-0.300469	0.430719	0.0418182	0.021576	0.0257553	0.0371134	0.0239596	0.0267472	0.0138944	0.042922	chr3	149376672	-	62705573	55611288	TCCCCCACAACATCCATAAAAATTATAAAAAAATTAAAATATCCCTACCA	TCCCCCGCAACATCCGTAAAAATTATAAAAAAATTAAAATATCCCTACCG	I	C	Grn	NA	NA	NA	NA	NA	NA	chr3:149374709-149376300	S_Shore	ATTGCACCCCCCTCCCCCGCAACATCCGTGAGGGTTGTGGGAGGATTGGAATGTCCCTGC[CG]CCCTCCGGGGAGCCTGGAGCCGGGATGGAACCCGAGCAGGTGGCTGGAAGTAGAGAGGGT	TCCCCCGCAACATCCGTGAGGGTTGTGGGAGGATTGGAATGTCCCTGCCG	WWTR1;WWTR1;WWTR1	NM_001168278;NM_015472;NM_001168280	5'UTR;TSS1500;TSS1500					3:150859240-150859437	3:149376669-149376844	Unclassified_Cell_type_specific	WWTR1-AS1;WWTR1;WWTR1;WWTR1	ENST00000479752.1;ENST00000467467.1;ENST00000360632.3;ENST00000465804.1	5'UTR;TSS1500;TSS1500;5'UTR	WWTR1;WWTR1;WWTR1;WWTR1-AS1;WWTR1;WWTR1;WWTR1;WWTR1	ENST00000475579.1;ENST00000479238.1;ENST00000485352.1;ENST00000479752.1;ENST00000467467.1;ENST00000460517.1;ENST00000360632.3;ENST00000465804.1	5'UTR;TSS1500;TSS1500;5'UTR;TSS1500;TSS1500;TSS1500;5'UTR	chr3:149373985-149377150	3
cg26917447	-0.109222	0.440516	0.874381	0.844965	0.840255	0.850213	0.862541	0.84438	0.848285	0.814652	chr3	149298899	-	63630991		AACTTAAATTTTACTATATTTCTAAAAACCCTAATCAATCTTCCTCCCAC		II			NA	NA	NA	NA	NA	NA		OpenSea	AAGAGATACATAGCTTAGGTTTTACTGTATTTCTAGAAACCCTAATCAATCTTCCTCCCA[CG]TTGTCATTCTTTCTACCACCCTAATTAATAATTCTTTGTCCCAAGGCAGCTTTTAAAACA	CGTGGGAGGAAGATTGATTAGGGTTTCTAGAAATACAGTAAAACCTAAGC	WWTR1;WWTR1;WWTR1	NM_001168280;NM_001168278;NM_015472	Body;Body;Body
cg06431789	-0.0726323	0.446721	0.0666284	0.0560308	0.0558207	0.0616121	0.0557803	0.0621558	0.0537431	0.0570255	chr3	149294218	-	55747133		TATCTCATCTCTACTCCCTCTCTCAATATTACTAAATCATTTCCTTTCTC		II			NA	NA	NA	NA	NA	NA		OpenSea	TTTCACTCTGCTGTCTCATCTCTGCTCCCTCTCTCAATGTTACTGAGTCATTTCCTTTCT[CG]TATTTCACAGTGTAATCTCAGTGTTTGCCAGGACCCACAATTTAGCTAGATTAATCCCCA	CGAGAAAGGAAATGACTCAGTAACATTGAGAGAGGGAGCAGAGATGAGAC	WWTR1;WWTR1;WWTR1	NM_001168280;NM_001168278;NM_015472	Body;Body;Body				TRUE							WWTR1	ENST00000472417.1	TSS200	chr3:149293885-149294335	3
cg25771041	0.193014	0.454258	0.0246413	0.0129063	0.0179668	0.0189926	0.0279353	0.0150188	0.0191379	0.0228363	chr3	149376042	+	60732853	54655146	TAATAAACTCAAAAAAATACAAATACAAATCTAAACAAAAAAAATCCACA	TAATAAACTCAAAAAAATACAAATACAAATCTAAACGAAAAAAATCCGCG	I	C	Grn	NA	NA	NA	NA	NA	NA	chr3:149374709-149376300	Island	GTGATGGGTACTTTACTGGGTAAGAGGAGACGGGTGCCCCCCACCCACTCCTCCCGGCCG[CG]CGGACCTCTCCCGCTCAGACCTGCATCTGCATTCCTTTGAGTTTACCACGGACTTGGGGC	TGGTAAACTCAAAGGAATGCAGATGCAGGTCTGAGCGGGAGAGGTCCGCG	WWTR1;WWTR1;WWTR1	NM_001168278;NM_015472;NM_001168280	5'UTR;TSS200;TSS1500			DMR		3:150857299-150859184			WWTR1-AS1;WWTR1;WWTR1-AS1;WWTR1-AS1;WWTR1;WWTR1	ENST00000495094.1;ENST00000360632.3;ENST00000479752.1;ENST00000479752.1;ENST00000467467.1;ENST00000465804.1	5'UTR;TSS200;1stExon;5'UTR;TSS1500;5'UTR	WWTR1-AS1;WWTR1;WWTR1;WWTR1;WWTR1;WWTR1-AS1;WWTR1-AS1;WWTR1;WWTR1;WWTR1	ENST00000495094.1;ENST00000475579.1;ENST00000479238.1;ENST00000485352.1;ENST00000360632.3;ENST00000479752.1;ENST00000479752.1;ENST00000467467.1;ENST00000460517.1;ENST00000465804.1	5'UTR;5'UTR;TSS1500;TSS1500;TSS200;1stExon;5'UTR;TSS1500;TSS1500;5'UTR	chr3:149373985-149377150	3
cg18484958	-0.0929446	0.471709	0.742082	0.738568	0.760101	0.765767	0.772391	0.70323	0.753637	0.72567	chr3	149420985	+	58773866		ACTCCCAAACACAAAACCTTATATTAACTCATTTCAACTCACATCCTAAC		II			NA	NA	NA	NA	NA	NA		OpenSea	AATGTACATGTCTTCTCATTATGGAGATTTTAGTCACTCTGAGGTTTCTCTCTTGAGAGT[CG]CCAGGATGTGAGCTGAAATGAGTCAATATAAGGCCTTGTGTTTGGGAGTCTCTGGTGTTG	CGCCAGGATGTGAGCTGAAATGAGTCAATATAAGGCCTTGTGTTTGGGAG	WWTR1;WWTR1	NM_001168278;NM_001168278	1stExon;5'UTR				TRUE				WWTR1;WWTR1;WWTR1	ENST00000465804.1;ENST00000465804.1;ENST00000474080.1	1stExon;5'UTR;3'UTR	WWTR1;WWTR1;WWTR1	ENST00000465804.1;ENST00000465804.1;ENST00000474080.1	1stExon;5'UTR;3'UTR	chr3:149420840-149421155	3
cg10900679	-0.174565	0.482105	0.907409	0.91243	0.94816	0.93126	0.929514	0.933274	0.896126	0.907407	chr3	149242458	+	11728253		CAAATATCTTACAAATACAATACATTAAAACTACTCCCCTAACRTCTTTC		II			rs77422941	0.066789	NA	NA	NA	NA		OpenSea	TGTGTCACTCCTCACAAGATAGTCTTTGCAATCTTCTCAATGCAAAGATGACAACCTACA[CG]AAAGACGCCAGGGGAGCAGCTTTAATGTACTGCATTTGTAAGACACCTGGCTATGAGTTT	AGGTGTCTTACAAATGCAGTACATTAAAGCTGCTCCCCTGGCGTCTTTCG	WWTR1;WWTR1;WWTR1	NM_001168280;NM_001168278;NM_015472	Body;Body;Body								U6	ENST00000516772.1	TSS1500	U6;WWTR1;WWTR1	ENST00000516772.1;ENST00000471586.1;ENST00000494754.1	TSS1500;3'UTR;3'UTR
cg16495221	0.0623495	0.483895	0.0612124	0.0695252	0.0684689	0.0710167	0.068853	0.0662971	0.0769617	0.0691911	chr3	149375981	+	82808488		AAATAAATAAAAAACACCCRTCTCCTCTTACCCAATAAAATACCCATCAC		II			NA	NA	NA	NA	NA	NA	chr3:149374709-149376300	Island	CCGCTCGCCCCTCCTCTTCCTCCTCCTCCTCCTCCCACCTCGGCTCCAGAAAACCCTGGG[CG]TGATGGGTACTTTACTGGGTAAGAGGAGACGGGTGCCCCCCACCCACTCCTCCCGGCCGC	AGTGGGTGGGGGGCACCCGTCTCCTCTTACCCAGTAAAGTACCCATCACG	WWTR1-AS1;WWTR1;WWTR1;WWTR1	NR_040250;NM_001168280;NM_015472;NM_001168278	TSS200;TSS200;TSS200;5'UTR			DMR		3:150857299-150859184			WWTR1-AS1;WWTR1-AS1;WWTR1;WWTR1;WWTR1	ENST00000495094.1;ENST00000479752.1;ENST00000467467.1;ENST00000360632.3;ENST00000465804.1	5'UTR;TSS200;TSS200;TSS200;5'UTR	WWTR1-AS1;WWTR1;WWTR1;WWTR1;WWTR1-AS1;WWTR1;WWTR1;WWTR1;WWTR1	ENST00000495094.1;ENST00000475579.1;ENST00000479238.1;ENST00000485352.1;ENST00000479752.1;ENST00000467467.1;ENST00000460517.1;ENST00000360632.3;ENST00000465804.1	5'UTR;5'UTR;TSS1500;TSS1500;TSS200;TSS200;TSS200;TSS200;5'UTR	chr3:149373985-149377150	3
cg10514576	-0.129069	0.515514	0.815471	0.783034	0.822389	0.800248	0.756433	0.763167	0.787838	0.847706	chr3	149343758	+	91791834		AATAATTTATAAATATCACCTTAATCCATAAACTCAACTAAATATCAAAC		II			NA	NA	NA	NA	NA	NA		OpenSea	CCTCCATGCAGCACCCTGAGTTTACCATTTAAGTACCTACCAAGTCCCTCCCTTCCTAGA[CG]TCTGACACCCAGTTGAGCTCATGGATTAAGGTGACACTCATAAACCATTCTTAGCAATGA	CGTCTGACACCCAGTTGAGCTCATGGATTAAGGTGACACTCATAAACCAT	WWTR1;WWTR1;WWTR1	NM_001168280;NM_001168278;NM_015472	Body;Body;Body														chr3:149343220-149343970	3
cg05902522	-0.0782786	0.517663	0.818604	0.820545	0.827807	0.829208	0.816346	0.809263	0.789927	0.845354	chr3	149348590	-	98628577		CCAAAATCATAATATAAACCAAAAATACCTACAATCACRCCAAAAATAAC		II			NA	NA	NA	NA	NA	NA		OpenSea	ATCCTCCTTTTCCAGGATCATGGTGTAGACCAAGAGTACCTGCAGTCACGCCAGGAATGA[CG]TCCATTCTTACCTCACCCATCTGTTTTTGCACAATTTGCATTTAGATGTAGCAAACTAAA	CAGGATCATGGTGTAGACCAAGAGTACCTGCAGTCACGCCAGGAATGACG	WWTR1;WWTR1;WWTR1	NM_015472;NM_001168278;NM_001168280	Body;Body;Body				TRUE
cg02841523	0.112765	0.518299	0.0567456	0.039786	0.0375587	0.0540722	0.0498186	0.0474245	0.058367	0.0448733	chr3	149375293	+	47646161		TTCTCCTCCTCCAAACAACTTCTTTACTTCAAAAAAATTACATAATTCTC		II			NA	NA	NA	NA	NA	NA	chr3:149374709-149376300	Island	GGAGATCCCAGACACTCAGCGGTAAGACCAGCAGGATGGGGGAGGGGTCCCTCCTGGCCT[CG]AGAATTATGCAACTTTCTTGAAGCAAAGAAGTTGCCTGGAGGAGGAGAAGATAGGGCGAG	TCTCCTCCTCCAGGCAACTTCTTTGCTTCAAGAAAGTTGCATAATTCTCG	WWTR1;WWTR1;WWTR1	NM_001168278;NM_015472;NM_001168280	5'UTR;5'UTR;5'UTR			DMR		3:150857299-150859184	3:149375251-149375950	Unclassified_Cell_type_specific	WWTR1-AS1;WWTR1-AS1;WWTR1-AS1;WWTR1;WWTR1;WWTR1	ENST00000479752.1;ENST00000495094.1;ENST00000466836.1;ENST00000467467.1;ENST00000360632.3;ENST00000465804.1	TSS1500;5'UTR;5'UTR;5'UTR;5'UTR;5'UTR	WWTR1-AS1;WWTR1-AS1;WWTR1-AS1;WWTR1;WWTR1;WWTR1;WWTR1;WWTR1;WWTR1;WWTR1;WWTR1	ENST00000479752.1;ENST00000495094.1;ENST00000466836.1;ENST00000485352.1;ENST00000467467.1;ENST00000460517.1;ENST00000360632.3;ENST00000475579.1;ENST00000479238.1;ENST00000460517.1;ENST00000465804.1	TSS1500;5'UTR;5'UTR;5'UTR;5'UTR;5'UTR;5'UTR;5'UTR;TSS200;1stExon;5'UTR	chr3:149373985-149377150	3
cg02056062	0.130247	0.522141	0.0693161	0.0629682	0.0425078	0.0544236	0.0488974	0.0596923	0.0639984	0.0759861	chr3	149374914	+	88601278		CRAAAAAAAATCCTACCRAAATCTTTCTTTAAAAAACCTAATTCRAACTC		II			NA	NA	NA	NA	NA	NA	chr3:149374709-149376300	Island	CCCAGCCAGTCGAGGCCCCGGGTGGCCGCCCGACGAGTCGGTGCTGGACTGGCGCGAGTG[CG]AGCCCGAATCAGGCTCCTTAAAGAAAGACTCCGGCAGGATCTTCTTCCGCCACGAGCTAG	GGAAGAAGATCCTGCCGGAGTCTTTCTTTAAGGAGCCTGATTCGGGCTCG	WWTR1;WWTR1;WWTR1	NM_015472;NM_001168278;NM_001168280	Body;Body;Body			DMR		3:150857299-150859184			WWTR1-AS1;WWTR1-AS1;WWTR1-AS1;WWTR1-AS1;WWTR1-AS1	ENST00000479752.1;ENST00000495094.1;ENST00000495094.1;ENST00000466836.1;ENST00000466836.1	TSS1500;1stExon;5'UTR;1stExon;5'UTR	WWTR1-AS1;WWTR1;WWTR1-AS1;WWTR1-AS1;WWTR1-AS1;WWTR1-AS1	ENST00000479752.1;ENST00000479238.1;ENST00000495094.1;ENST00000495094.1;ENST00000466836.1;ENST00000466836.1	TSS1500;1stExon;1stExon;5'UTR;1stExon;5'UTR	chr3:149373985-149377150	3
cg04147292	0.074409	0.549828	0.851538	0.83939	0.870951	0.835902	0.849759	0.849293	0.850083	0.875132	chr3	149361660	-	3805931		CAAAACTAACCATTCTTTCTTCTTAAAAAACTTTCTTCCCTAACTTCCAC		II			NA	NA	NA	NA	NA	NA		OpenSea	GAAACACACCACAGAGCTAACCATTCTTTCTTCTTGAAAGACTTTCTTCCCTGGCTTCCA[CG]CACCACTCTCTGGATTTCCTCCTACCTCTCTTTCTCTTCTCTCTCCATCTCTTTACAGGG	AGAGCTAACCATTCTTTCTTCTTGAAAGACTTTCTTCCCTGGCTTCCACG	WWTR1;WWTR1;WWTR1	NM_001168280;NM_001168278;NM_015472	Body;Body;Body		chr3:149361418-149361418												chr3:149361325-149362575	3
cg00292540	-0.161271	0.557025	0.962165	0.922202	0.933097	0.949333	0.942295	0.915679	0.937397	0.949928	chr3	149251606	+	65740263		AACAACTTATTCTATTAACTACRTCAATATACCAAATCCATTATAAATAC		II			NA	NA	NA	NA	NA	NA		OpenSea	TGAAAAAAAAAAGGTGGTTTATAAGACTGATCTTGCTGGGATGCTATAAAGATTAGAAAG[CG]TACTTATAATGGACCTGGCACATTGACGCAGTTAACAGAACAAGCTGCTGATAGTGTTAA	GCAGCTTGTTCTGTTAACTGCGTCAATGTGCCAGGTCCATTATAAGTACG	WWTR1;WWTR1;WWTR1	NM_015472;NM_001168278;NM_001168280	Body;Body;Body				TRUE							WWTR1	ENST00000485244.1	3'UTR
cg24377330	0.0646559	0.56553	0.0731907	0.0788142	0.0785846	0.0919351	0.0877005	0.087778	0.0876142	0.0728495	chr3	149375961	+	64690109	7716933	CTCCTCTTACCCAATAAAATACCCATCACACCCAAAATTTTCTAAAACCA	CTCCTCTTACCCAATAAAATACCCATCACGCCCAAAATTTTCTAAAACCG	I	A	Red	NA	NA	NA	NA	NA	NA	chr3:149374709-149376300	Island	AGTCCCTAGCCGGCCAGCCCCCGCTCGCCCCTCCTCTTCCTCCTCCTCCTCCTCCCACCT[CG]GCTCCAGAAAACCCTGGGCGTGATGGGTACTTTACTGGGTAAGAGGAGACGGGTGCCCCC	CGGCTCCAGAAAACCCTGGGCGTGATGGGTACTTTACTGGGTAAGAGGAG	WWTR1;WWTR1;WWTR1	NM_001168278;NM_001168280;NM_015472	5'UTR;TSS200;TSS200			DMR		3:150857299-150859184			WWTR1-AS1;WWTR1-AS1;WWTR1;WWTR1;WWTR1	ENST00000495094.1;ENST00000479752.1;ENST00000467467.1;ENST00000360632.3;ENST00000465804.1	5'UTR;TSS200;TSS200;TSS200;5'UTR	WWTR1-AS1;WWTR1;WWTR1;WWTR1;WWTR1-AS1;WWTR1;WWTR1;WWTR1;WWTR1	ENST00000495094.1;ENST00000475579.1;ENST00000479238.1;ENST00000485352.1;ENST00000479752.1;ENST00000467467.1;ENST00000460517.1;ENST00000360632.3;ENST00000465804.1	5'UTR;5'UTR;TSS1500;TSS1500;TSS200;TSS200;TSS200;TSS200;5'UTR	chr3:149373985-149377150	3
cg09726342	-0.0637759	0.566064	0.901891	0.898252	0.895909	0.884353	0.87954	0.893241	0.884456	0.905404	chr3	149336129	-	87631389		AACCAACAAATACATCCRAACATACTAATAAAATCAACAAACACTAAAAC		II			rs114173306	0.014335	NA	NA	NA	NA		OpenSea	CAATGTCTTGCAGCCAACAGATACATCCGGGCATGCTGGTGGGGTCAGCAGACACTGAGG[CG]CTGGTACCAAGCTTGAGGTAAGGAGAACAACATCTCTCGAGCATCCATCTGTGCTGGTCT	CGCCTCAGTGTCTGCTGACCCCACCAGCATGCCCGGATGTATCTGTTGGC	WWTR1;WWTR1;WWTR1	NM_001168280;NM_001168278;NM_015472	Body;Body;Body														chr3:149335925-149336295	3
cg02846343	-0.0731226	0.567927	0.120372	0.101963	0.119238	0.117273	0.13209	0.097515	0.107554	0.103243	chr3	149356486	-	1772402		AATCAATACCRCAAATTATATTTAAATTCAACCCACATAACATTTCCTTC		II			NA	NA	NA	NA	NA	NA		OpenSea	TAAAAAAAAAAAATCAATGCCGCAAGTTATGTTTAAATTCAGCCCACATGACATTTCCTT[CG]CATTTAATTGCTTCCATACAATTTATATCCGCTAGTCACGCTAGACCCCAGAGTATTAAA	ATCAATGCCGCAAGTTATGTTTAAATTCAGCCCACATGACATTTCCTTCG	WWTR1;WWTR1;WWTR1	NM_001168280;NM_001168278;NM_015472	Body;Body;Body														chr3:149356360-149356930	3
cg03694697	-0.0719024	0.574984	0.520958	0.573463	0.515552	0.490334	0.538357	0.487727	0.530446	0.49438	chr3	149248622	-	61731217		CCTAACTACCCTAAAAACTTAATCACCAAATCATCCTAAAAACAAATACC		II			NA	NA	NA	NA	NA	NA		OpenSea	ACTGATGTTTCCCTAACTACCCTGAAGACTTAATCACCAAGTCATCCTAAGGGCAAATGC[CG]CCTTCTGTCTGTAGGGGGCTCACAGTATCATTTTCTACCTTCAACTGACTAACAAATAAG	CTAACTACCCTGAAGACTTAATCACCAAGTCATCCTAAGGGCAAATGCCG	WWTR1;WWTR1;WWTR1	NM_001168280;NM_001168278;NM_015472	Body;Body;Body						3:149248151-149249069	Unclassified				WWTR1	ENST00000485244.1	3'UTR	chr3:149248500-149248730	3
cg00579833	-0.0732234	0.582631	0.120964	0.0963318	0.125673	0.124422	0.124166	0.0969594	0.113741	0.111265	chr3	149265866	+	99672461		ACCAAATATATATTACCCCAAACAACACTAACCAAAAAATCATATCCTAC		II			NA	NA	NA	NA	NA	NA		OpenSea	CTGTGTCCTTGGTGAAGCAAACAGTCAACACGGGAATGGGGCGGGGGGTGGGGTTATTTA[CG]TAGGACATGACCCTCTGGTTAGTGCTGCCTGGGGCAATATACACTTGGTCATTTCTACAA	CGTAGGACATGACCCTCTGGTTAGTGCTGCCTGGGGCAATATACACTTGG	WWTR1;WWTR1;WWTR1	NM_001168280;NM_001168278;NM_015472	Body;Body;Body		chr3:149265788-149265788												chr3:149265720-149266250	3
cg12127040	0.0883146	0.615357	0.0597839	0.0862515	0.0548932	0.0786933	0.0836815	0.067387	0.0709345	0.0701988	chr3	149375682	-	84733384		ATAAATCCCRAAATTACRAAACTAAAACCRAAACTTAACTAACAAATCCC		II			NA	NA	NA	NA	NA	NA	chr3:149374709-149376300	Island	GGGTCGCTCGGGTGAGTCCCGAGATTGCGGAGCTGGAGCCGAGGCTTGGCTGACAAATCC[CG]ACCCGACTCTGTGCCTGGCAGTCTAAGGGCTTCGGCTCTCACATCCCCCGAGCTGGCCTA	CGGGATTTGTCAGCCAAGCCTCGGCTCCAGCTCCGCAATCTCGGGACTCA	WWTR1-AS1;WWTR1;WWTR1;WWTR1;WWTR1;WWTR1	NR_040250;NM_001168280;NM_015472;NM_015472;NM_001168280;NM_001168278	TSS1500;5'UTR;5'UTR;1stExon;1stExon;5'UTR			DMR		3:150857299-150859184	3:149375251-149375950	Unclassified_Cell_type_specific	WWTR1-AS1;WWTR1-AS1;WWTR1;WWTR1;WWTR1;WWTR1;WWTR1	ENST00000479752.1;ENST00000495094.1;ENST00000467467.1;ENST00000360632.3;ENST00000360632.3;ENST00000467467.1;ENST00000465804.1	TSS1500;5'UTR;5'UTR;5'UTR;1stExon;1stExon;5'UTR	WWTR1-AS1;WWTR1-AS1;WWTR1;WWTR1;WWTR1;WWTR1;WWTR1;WWTR1;WWTR1;WWTR1;WWTR1;WWTR1	ENST00000479752.1;ENST00000495094.1;ENST00000467467.1;ENST00000460517.1;ENST00000360632.3;ENST00000475579.1;ENST00000460517.1;ENST00000479238.1;ENST00000360632.3;ENST00000485352.1;ENST00000467467.1;ENST00000465804.1	TSS1500;5'UTR;5'UTR;5'UTR;5'UTR;5'UTR;1stExon;TSS1500;1stExon;TSS200;1stExon;5'UTR	chr3:149373985-149377150	3
cg20923643	0.0617534	0.681077	0.929633	0.918095	0.91699	0.919001	0.935571	0.912403	0.91043	0.934759	chr3	149243268	+	56681842		ACTATAACCCCTTCCTCATAAATTATACAAATATAATTTTACATCTAAAC		II			NA	NA	rs112440702	0.020644	NA	NA		OpenSea	AAGGGACTATATGGAGCAAAGATGAATTAAAAAAAAAAAACAACAGAATTTAAAATCCTG[CG]CCCAGATGTAAAACTATACTTGTATAATCTATGAGGAAGGGGCTACAGTTTATTAATAGT	CGCCCAGATGTAAAACTATACTTGTATAATCTATGAGGAAGGGGCTACAG	WWTR1;WWTR1;WWTR1	NM_001168280;NM_001168278;NM_015472	Body;Body;Body								U6	ENST00000516772.1	TSS200	U6;WWTR1;WWTR1	ENST00000516772.1;ENST00000471586.1;ENST00000494754.1	TSS200;3'UTR;3'UTR
cg26647219	0.0771342	0.686445	0.0630479	0.0757186	0.0437392	0.0736369	0.072955	0.0658724	0.0645555	0.0608694	chr3	149376215	-	95679206		CRAAAATAACRAAAAACACRCRAATAAAAAACTCAAACCTAAAAAAAACC		II			NA	NA	NA	NA	NA	NA	chr3:149374709-149376300	Island	GAAACCAAGGCCGGGGGTGGCGGAGGGCACGCGGATGAGGGGCTCAGGCCTAGGAAGGGC[CG]GTCCTGGACACCGCGCCCTCCCCTGCAGCCAGGCGCCGAGGCCTGCAGCACCCGGAGCGC	CGGCCCTTCCTAGGCCTGAGCCCCTCATCCGCGTGCCCTCCGCCACCCCC	WWTR1;WWTR1;WWTR1	NM_001168278;NM_015472;NM_001168280	5'UTR;TSS1500;TSS1500			DMR		3:150857299-150859184			WWTR1-AS1;WWTR1-AS1;WWTR1;WWTR1;WWTR1	ENST00000479752.1;ENST00000479752.1;ENST00000467467.1;ENST00000360632.3;ENST00000465804.1	1stExon;5'UTR;TSS1500;TSS1500;5'UTR	WWTR1;WWTR1;WWTR1;WWTR1-AS1;WWTR1-AS1;WWTR1;WWTR1;WWTR1;WWTR1	ENST00000475579.1;ENST00000479238.1;ENST00000485352.1;ENST00000479752.1;ENST00000479752.1;ENST00000467467.1;ENST00000460517.1;ENST00000360632.3;ENST00000465804.1	5'UTR;TSS1500;TSS1500;1stExon;5'UTR;TSS1500;TSS1500;TSS1500;5'UTR	chr3:149373985-149377150	3
cg10723575	-0.168239	0.700689	0.964293	0.956803	0.94121	0.969497	0.929434	0.963885	0.925624	0.977598	chr3	149422266	+	86787530		ACCTTTTTTCAAATCTATCTACTTTCAACATAATATTCCCAATCTTTATC		II			rs7611580	0.331801	NA	NA	NA	NA		OpenSea	TAGTGACTGCTGCAGAAGATATAACAGAGGGTCTCTAAGCCAGAGCTAGGACACTAGGCA[CG]ATAAAGACTGGGAATATTATGCTGAAAGCAGACAGATTTGAAAAAAGGCTTATATAATGA	CCTTTTTTCAAATCTGTCTGCTTTCAGCATAATATTCCCAGTCTTTATCG	WWTR1	NM_001168278	TSS1500								WWTR1;WWTR1	ENST00000474080.1;ENST00000465804.1	3'UTR;TSS1500	WWTR1;WWTR1	ENST00000474080.1;ENST00000465804.1	3'UTR;TSS1500
cg14557185	0.230008	0.709459	0.00340574	0.00658397	0.00812231	0	0.0177636	0.00524223	0.00649465	0.00320205	chr3	149374763	-	90606210	85727323	ACAATAACAACTCATCAATCACATCATAAAACTACTAACAAAAATACACA	ACAATAACAACTCGTCGATCACGTCGTAAAACTACTAACGAAAATACGCG	I	T	Red	NA	NA	NA	NA	NA	NA	chr3:149374709-149376300	Island	CCCAGCCCGGGGGCAGTGGCAGCTCGTCGGTCACGTCGTAGGACTGCTGGCGGAGGTGCG[CG]TGCTGCTGCGCGGGGCTACCCGCAGCACCCGCGCCGGTGCCCAGCTGCAGGGACGCGGGC	CGCGCACCTCCGCCAGCAGTCCTACGACGTGACCGACGAGCTGCCACTGC	WWTR1;WWTR1;WWTR1	NM_015472;NM_001168278;NM_001168280	Body;Body;Body					3:150857299-150859184			WWTR1-AS1;WWTR1-AS1;WWTR1-AS1	ENST00000479752.1;ENST00000495094.1;ENST00000466836.1	TSS1500;TSS200;TSS200	WWTR1-AS1;WWTR1-AS1;WWTR1-AS1;WWTR1	ENST00000479752.1;ENST00000495094.1;ENST00000466836.1;ENST00000479238.1	TSS1500;TSS200;TSS200;1stExon	chr3:149373985-149377150	3
cg04867415	0.0814471	0.721237	0.132278	0.150854	0.176105	0.158569	0.122736	0.138402	0.218312	0.178871	chr3	149259161	+	37702916		CCATACTCCATTCATTCAATTTTCATTCCRTCAATCAAAAATATATTACC		II			rs1865604	0.486399	NA	NA	NA	NA		OpenSea	AGGAATTCTCTTGTATTCGTTTTTGAAGTACAGCACTGAGCCTGACCCACAGAGGGCACA[CG]GCAACACACTCCTGACTGACGGAATGAAAACTGAATGAATGGAGTATGGTACAAAAGTGC	CGGCAACACACTCCTGACTGACGGAATGAAAACTGAATGAATGGAGTATG	WWTR1;WWTR1;WWTR1	NM_001168280;NM_001168278;NM_015472	Body;Body;Body				TRUE							WWTR1;WWTR1;WWTR1	ENST00000494754.1;ENST00000471586.1;ENST00000485244.1	TSS1500;TSS1500;3'UTR	chr3:149258820-149259290	3
cg06494218	0.106958	0.72304	0.749245	0.855261	0.759629	0.784141	0.869664	0.767227	0.789164	0.7681	chr3	149359618	+	50715986		TAAACCTTAAAAAACTATATTCTCAAACAAAAATCCAAAAACTATAATCC		II			NA	NA	NA	NA	NA	NA		OpenSea	GTTTATTAAAAAGTTAGCAACAGACAAATACAAAGAACAATGTTTCCACTGTGTACCATA[CG]GATTACAGCTCTTGGACCTTTGCTTGAGAACACAGCTTTCCAAGGCCCAAAGCACAGCCC	CGGATTACAGCTCTTGGACCTTTGCTTGAGAACACAGCTTTCCAAGGCCC	WWTR1;WWTR1;WWTR1	NM_001168280;NM_001168278;NM_015472	Body;Body;Body														chr3:149359460-149359735	3
cg11416250	0.0244991	0.734785	0.8887	0.892976	0.893024	0.884461	0.885546	0.89191	0.891909	0.896369	chr3	149260221	-	4666913		AAATTCTCTAAAACCRCAATTTCTACTACTACTACTACTAAATAATCAAC		II			NA	NA	NA	NA	NA	NA		OpenSea	TCTCTCCATCTGGATTCTCTGAAGCCGCAGTTTCTGCTGCTGCTGCTGCTGAGTGGTCAG[CG]CATTGGGCATACTCATGAGCCCTGCGGGTGGGTTCTGAGTGGGGTGGTTCTGCTGGCTCA	CGCTGACCACTCAGCAGCAGCAGCAGCAGAAACTGCGGCTTCAGAGAATC	WWTR1;WWTR1;WWTR1	NM_001168280;NM_001168278;NM_015472	Body;Body;Body											WWTR1;WWTR1;WWTR1	ENST00000471586.1;ENST00000485244.1;ENST00000485244.1	TSS1500;1stExon;3'UTR	chr3:149260160-149260615	3
cg16853336	-0.0389225	0.737632	0.832051	0.805248	0.827414	0.81192	0.81251	0.827613	0.787958	0.831152	chr3	149396490	-	35647831		AATAACACACAAATTTAAAATTTCTCCCTCATCTACCAAATTCTATCTCC		II			NA	NA	NA	NA	NA	NA		OpenSea	TACCAGCTGCCAGTGACACACAAGTTTGGAATTTCTCCCTCATCTACCAAATTCTATCTC[CG]TTATCAGAAATGGATTTACAGATTTTTCATGAAACTAATAAATCTTAAACATCAGGACCC	CGGAGATAGAATTTGGTAGATGAGGGAGAAATTCCAAACTTGTGTGTCAC	WWTR1	NM_001168278	5'UTR								WWTR1	ENST00000465804.1	5'UTR	WWTR1	ENST00000465804.1	5'UTR			chr3:149396067-149396653
cg20759723	0.0464069	0.740753	0.25964	0.260425	0.272977	0.273741	0.279359	0.238567	0.252361	0.326517	chr3	149258018	-	51709190		ACTTCATATACAATACAACAATACAATTACTCACTATAATACAACACAAC		II			rs114457234	0.016942	NA	NA	NA	NA		OpenSea	TCTTTTCTCCTGCTTCATATACAATGCAACAATGCAATTGCTCACTATGATGCAGCACAA[CG]CCCCACGTTCCACAGCCTCCAAGGATCAGCATTTAAGGAACTTGGTTGGCATTTCTGTAA	CTTCATATACAATGCAACAATGCAATTGCTCACTATGATGCAGCACAACG	WWTR1;WWTR1;WWTR1	NM_001168280;NM_001168278;NM_015472	Body;Body;Body											WWTR1;WWTR1	ENST00000494754.1;ENST00000485244.1	1stExon;3'UTR	chr3:149257805-149258150	3
cg06253058	-0.0665636	0.747091	0.0589359	0.0811758	0.0792247	0.0461366	0.0589371	0.0626804	0.056405	0.0710428	chr3	149375085	+	20686249		RACTTTAAATAAAAAACTAATCTAACCTTCTTTTTACAAAAAATAAATCC		II			NA	NA	NA	NA	NA	NA	chr3:149374709-149376300	Island	GTCCTGCGTGACGTGGATCACTTGCTGCCCAGGCGGCGGGAGCGGAGGGGGCGCCGAGGC[CG]GATTCATCTTCTGCAAAAAGAAGGTCAGATCAGCCTTTTATTTAAAGTCGGAGGAAGTGG	ACTTTAAATAAAAGGCTGATCTGACCTTCTTTTTGCAGAAGATGAATCCG	WWTR1;WWTR1;WWTR1	NM_015472;NM_001168278;NM_001168280	Body;Body;Body			DMR		3:150857299-150859184			WWTR1-AS1;WWTR1-AS1;WWTR1-AS1;WWTR1-AS1;WWTR1-AS1;WWTR1;WWTR1	ENST00000479752.1;ENST00000495094.1;ENST00000495094.1;ENST00000466836.1;ENST00000466836.1;ENST00000467467.1;ENST00000465804.1	TSS1500;1stExon;5'UTR;1stExon;5'UTR;ExonBnd;ExonBnd	WWTR1-AS1;WWTR1;WWTR1-AS1;WWTR1-AS1;WWTR1-AS1;WWTR1-AS1;WWTR1;WWTR1	ENST00000479752.1;ENST00000479238.1;ENST00000495094.1;ENST00000495094.1;ENST00000466836.1;ENST00000466836.1;ENST00000467467.1;ENST00000465804.1	TSS1500;1stExon;1stExon;5'UTR;1stExon;5'UTR;ExonBnd;ExonBnd	chr3:149373985-149377150	3
cg04517460	-0.0455954	0.7528	0.896964	0.886021	0.916725	0.905867	0.884913	0.913989	0.902661	0.892909	chr3	149369134	+	9785891		TATCATCCTAAAACTTCTTTCCATAACTAAAAATACTATTTCCTTTTCCC		II			NA	NA	NA	NA	NA	NA		OpenSea	GAAGTTACTCAAGCATGTACTGCAGCAAAATGAGGGATAAACCAAAAAAATAGGAAGACA[CG]GGAAAAGGAAACAGCACTTCCAGCCATGGAAAGAAGTTCCAGGATGACAGCTCTGTAGTG	CGGGAAAAGGAAACAGCACTTCCAGCCATGGAAAGAAGTTCCAGGATGAC	WWTR1;WWTR1;WWTR1	NM_001168280;NM_001168278;NM_015472	Body;Body;Body								WWTR1-IT1	ENST00000463167.1	TSS1500	WWTR1-IT1	ENST00000463167.1	TSS1500
cg13507637	0.105002	0.761027	0.899849	0.848805	0.886242	0.911708	0.934147	0.875994	0.834345	0.914943	chr3	149307309	+	73732110		TCCTATTTAACTCATTACACRAAATTCCTCTCCAAATCAATAAAAATTAC		II			NA	NA	NA	NA	NA	NA		OpenSea	ACCAGCCACAAGGCTCCTTCTCATCCCACTATGAGGCACATCCTGCCTTCAGACTCTTTA[CG]CAATCCTCATTGACTTGGAGAGGAACCCCGTGCAATGAGTTAAACAGGATATAGACCATC	CGCAATCCTCATTGACTTGGAGAGGAACCCCGTGCAATGAGTTAAACAGG	WWTR1;WWTR1;WWTR1	NM_001168280;NM_001168278;NM_015472	Body;Body;Body														chr3:149307140-149307410	3
cg24306405	0.0204846	0.762864	0.426973	0.442507	0.446036	0.445938	0.45475	0.439078	0.443996	0.437616	chr3	149252636	+	1663225		ATCATTTATCTTTCACATCCTTACTTCTTCAACTATTTTACACATCACCC		II			rs9289794	0.071065	NA	NA	NA	NA		OpenSea	CTCTCTGAAGTGAGTAATTATTTATGGGCTAAAAAATACCCTTTCCTAGCAGCTGGAGGA[CG]GGTGATGTGTAAAATAGCTGAAGAAGTAAGGATGTGAAAGACAAATGATTATTTGTGAGC	CGGGTGATGTGTAAAATAGCTGAAGAAGTAAGGATGTGAAAGACAAATGA	WWTR1;WWTR1;WWTR1	NM_001168280;NM_001168278;NM_015472	Body;Body;Body											WWTR1	ENST00000485244.1	3'UTR	chr3:149252380-149253090	3
cg22089819	0.021248	0.767708	0.852084	0.840836	0.855237	0.848322	0.853969	0.85517	0.850406	0.844563	chr3	149330565	-	85690851		TTATTCTCAACATTTATCATATAAAAAATCAAAATTCCTACACTCRTCAC		II			NA	NA	NA	NA	NA	NA		OpenSea	GAAAATAGGAGTTATTCTCAGCATTTGTCATATGAGAGATCAGAATTCCTGCACTCGTCA[CG]TCTGTATAAATGGTTTCTTTAACCATGAACATCGTCTCCTCTTAACTCCCTCCCCATGTC	CGTGACGAGTGCAGGAATTCTGATCTCTCATATGACAAATGCTGAGAATA	WWTR1;WWTR1;WWTR1	NM_001168280;NM_001168278;NM_015472	Body;Body;Body		chr3:149330317-149330317
cg07784293	-0.031525	0.787859	0.141267	0.153869	0.175187	0.145514	0.135221	0.144366	0.161828	0.162931	chr3	149272904	+	25653206		AACACAACTATAAATTCRTTTTCTCTTAACTTAAACAACTACCATACTTC		II			NA	NA	NA	NA	NA	NA		OpenSea	AGTTTATTGTAGCTTTTTATTGGTTAGCTTTCCTGAATCATTTTAAAACTACTCCAGGTG[CG]AAGTATGGCAGTTGCCCAAGCTAAGAGAAAACGAATCTACAGCTGTGTTCCACACGGAAT	ACACAGCTGTAGATTCGTTTTCTCTTAGCTTGGGCAACTGCCATACTTCG	WWTR1;WWTR1;WWTR1	NM_015472;NM_001168278;NM_001168280	Body;Body;Body				TRUE										chr3:149272700-149273095	3
cg21951391	0.0296826	0.80812	0.0601103	0.0518142	0.0615873	0.0677914	0.0522178	0.0632763	0.0639833	0.0664567	chr3	149374689	-	4750143		TCTTCRACTCCAAACTAACTTACTTAAAAAAATACCTCTAACCAATAACC		II			NA	NA	NA	NA	NA	NA	chr3:149374709-149376300	N_Shore	ACTTGGTGCCTTCTTCGGCTCCAGGCTGACTTACTTGAGGAAGTACCTCTGGCCAGTGGC[CG]TGAAGGTCATCTCCCAGCCCGGGGGCAGTGGCAGCTCGTCGGTCACGTCGTAGGACTGCT	CGGCCACTGGCCAGAGGTACTTCCTCAAGTAAGTCAGCCTGGAGCCGAAG	WWTR1-AS1;WWTR1;WWTR1;WWTR1	NR_040250;NM_001168280;NM_001168278;NM_015472	TSS1500;Body;Body;Body					3:150857299-150859184			WWTR1-AS1;WWTR1-AS1;WWTR1-AS1	ENST00000479752.1;ENST00000495094.1;ENST00000466836.1	TSS1500;TSS200;TSS200	WWTR1-AS1;WWTR1-AS1;WWTR1-AS1;WWTR1	ENST00000479752.1;ENST00000495094.1;ENST00000466836.1;ENST00000479238.1	TSS1500;TSS200;TSS200;1stExon	chr3:149373985-149377150	3
cg02013148	-0.0769137	0.808931	0.89252	0.818241	0.897463	0.838661	0.892547	0.843776	0.796445	0.88673	chr3	149238478	+	12642970		AATAAAACAAAACAAATCTACAAATACACCACTTCCCRCCTCCATAACTC		II			NA	NA	NA	NA	NA	NA		OpenSea	AAGTTACTCTCAATCAAAACCAGGCAATGATTAAACTGGCAACATAAAAAGGAGGGAGCA[CG]AGTCATGGAGGCGGGAAGTGGTGCACCTGCAGACTTGCTCTGCTCCATCACTTTTTCCAA	ATGGAGCAGAGCAAGTCTGCAGGTGCACCACTTCCCGCCTCCATGACTCG	WWTR1;WWTR1;WWTR1	NM_001168280;NM_001168278;NM_015472	3'UTR;3'UTR;3'UTR								WWTR1;WWTR1;WWTR1	ENST00000465804.1;ENST00000360632.3;ENST00000467467.1	3'UTR;3'UTR;3'UTR	WWTR1;WWTR1;WWTR1	ENST00000465804.1;ENST00000360632.3;ENST00000467467.1	3'UTR;3'UTR;3'UTR
cg25349034	0.0183496	0.836808	0.491443	0.48564	0.477773	0.439979	0.463538	0.479482	0.47613	0.48819	chr3	149265300	+	27793287		CATTTAAAATACTCTACCTTTTCTTTTCTTTTTTTTTAAACTAAAATTTC		II			NA	NA	NA	NA	NA	NA		OpenSea	GACGTGGAGGTTGCAGTCACCCGAGATCACGCCATTGCACTCCAGCCTGAGCAACAAGAG[CG]AAACTCCAGCTTAAAAAAAAAGAAAAGAAAAGGCAGAGTATTCCAAATGCAGTATCTGAG	ATTTGGAATACTCTGCCTTTTCTTTTCTTTTTTTTTAAGCTGGAGTTTCG	WWTR1;WWTR1;WWTR1	NM_015472;NM_001168278;NM_001168280	Body;Body;Body				TRUE										chr3:149265300-149265550	3
cg21399685	-0.0620303	0.83859	0.505316	0.283654	0.391268	0.302389	0.371958	0.373769	0.302878	0.381892	chr3	149375922	-	31605146		TAAACTATTAAATTATATATAACCTCCTAATCCCTAACCRACCAACCCCC		II			NA	NA	NA	NA	NA	NA	chr3:149374709-149376300	Island	GGCCCGAAAGTTGAGCTGTTGAATTATGTATGACCTCCTAGTCCCTAGCCGGCCAGCCCC[CG]CTCGCCCCTCCTCTTCCTCCTCCTCCTCCTCCCACCTCGGCTCCAGAAAACCCTGGGCGT	CGGGGGCTGGCCGGCTAGGGACTAGGAGGTCATACATAATTCAACAGCTC	WWTR1;WWTR1;WWTR1	NM_001168278;NM_001168280;NM_015472	5'UTR;TSS200;TSS200			DMR		3:150857299-150859184	3:149375251-149375950	Unclassified_Cell_type_specific	WWTR1-AS1;WWTR1-AS1;WWTR1;WWTR1;WWTR1	ENST00000495094.1;ENST00000479752.1;ENST00000467467.1;ENST00000360632.3;ENST00000465804.1	5'UTR;TSS200;TSS200;TSS200;5'UTR	WWTR1-AS1;WWTR1;WWTR1;WWTR1;WWTR1-AS1;WWTR1;WWTR1;WWTR1;WWTR1	ENST00000495094.1;ENST00000475579.1;ENST00000479238.1;ENST00000485352.1;ENST00000479752.1;ENST00000467467.1;ENST00000460517.1;ENST00000360632.3;ENST00000465804.1	5'UTR;5'UTR;TSS1500;TSS1500;TSS200;TSS200;TSS200;TSS200;5'UTR	chr3:149373985-149377150	3
cg18725337	-0.0563061	0.838669	0.902545	0.939161	0.873877	0.86899	0.910933	0.896093	0.900379	0.875787	chr3	149421490	+	53618115		ACAACCAAATCTCTTATAAACTCATAAAATAAAAACTCACTCATTATATC		II			NA	NA	NA	NA	NA	NA		OpenSea	CTCTTGGGAGGTGTTTGCGTCATGGGGGTGGATCCTTCATAAGAGGGTTGGTGCTGTCCT[CG]ACATAATGAGTGAGTTCTCACTCTATGAGTTCACAAGAGATCTGGTTGTTTAAAACAAGC	CAACCAGATCTCTTGTGAACTCATAGAGTGAGAACTCACTCATTATGTCG	WWTR1	NM_001168278	TSS1500								WWTR1;WWTR1	ENST00000474080.1;ENST00000465804.1	3'UTR;TSS1500	WWTR1;WWTR1	ENST00000474080.1;ENST00000465804.1	3'UTR;TSS1500	chr3:149421340-149421590	3
cg08452338	0.094094	0.840224	0.0555884	0.0751407	0.112082	0.0293959	0.0533218	0.111556	0.0556277	0.0538963	chr3	149271990	+	9694210		ATAACTAAATCAACATATATTCCAAAACTCTATACCTTATCAACTAAACC		II			rs75169342	0.017376	NA	NA	NA	NA		OpenSea	TTCACACTGAGCCCTTTATTCCAATTCTGGGTGAGAATAACTGCAAGGAAATTTCTCAGC[CG]GCTCAGTTGATAAGGCACAGAGCTCTGGAATATATGTTGATTCAGCCACACTTTCCCAGC	CGGCTCAGTTGATAAGGCACAGAGCTCTGGAATATATGTTGATTCAGCCA	WWTR1;WWTR1;WWTR1	NM_015472;NM_001168278;NM_001168280	Body;Body;Body				TRUE										chr3:149271940-149272310	3
cg15740518	-0.0168445	0.842069	0.370053	0.34894	0.327412	0.345899	0.349208	0.340315	0.332661	0.3592	chr3	149259182	+	88653180		CATCAATCAAACACTTTTATACCATACTCCATTCATTCAATTTTCATTCC		II			NA	NA	NA	NA	NA	NA		OpenSea	TTTGAAGTACAGCACTGAGCCTGACCCACAGAGGGCACACGGCAACACACTCCTGACTGA[CG]GAATGAAAACTGAATGAATGGAGTATGGTACAAAAGTGCCTGATTGATGCCCAGGCAGTT	CGGAATGAAAACTGAATGAATGGAGTATGGTACAAAAGTGCCTGATTGAT	WWTR1;WWTR1;WWTR1	NM_001168280;NM_001168278;NM_015472	Body;Body;Body				TRUE							WWTR1;WWTR1;WWTR1	ENST00000494754.1;ENST00000471586.1;ENST00000485244.1	TSS1500;TSS1500;3'UTR	chr3:149258820-149259290	3
cg15043384	0.1386	0.847904	0.0141638	0.00404334	0.00243191	0.0157572	0.00803596	0.00964827	0	0.00553984	chr3	149374761	-	48711568	39728973	AAACAATAACAACTCATCAATCACATCATAAAACTACTAACAAAAATACA	AAACAATAACAACTCGTCGATCACGTCGTAAAACTACTAACGAAAATACG	I	C	Grn	NA	NA	NA	NA	NA	NA	chr3:149374709-149376300	Island	CTCCCAGCCCGGGGGCAGTGGCAGCTCGTCGGTCACGTCGTAGGACTGCTGGCGGAGGTG[CG]CGTGCTGCTGCGCGGGGCTACCCGCAGCACCCGCGCCGGTGCCCAGCTGCAGGGACGCGG	GGGCAGTGGCAGCTCGTCGGTCACGTCGTAGGACTGCTGGCGGAGGTGCG	WWTR1;WWTR1;WWTR1	NM_015472;NM_001168278;NM_001168280	Body;Body;Body					3:150857299-150859184			WWTR1-AS1;WWTR1-AS1;WWTR1-AS1	ENST00000479752.1;ENST00000495094.1;ENST00000466836.1	TSS1500;TSS200;TSS200	WWTR1-AS1;WWTR1-AS1;WWTR1-AS1;WWTR1	ENST00000479752.1;ENST00000495094.1;ENST00000466836.1;ENST00000479238.1	TSS1500;TSS200;TSS200;1stExon	chr3:149373985-149377150	3
cg18154786	0.0786626	0.852823	0.913747	0.944524	0.929667	0.945216	0.894993	0.960971	0.902768	0.963311	chr3	149281123	+	38731573		TACTTCAATTTTACTTACAAAAAATAAACCTAAAAATCCATCAAACCTTC		II			NA	NA	NA	NA	NA	NA		OpenSea	GGCCTCCCTCTTCCCCAGGTGTGGGGGTGCTTCTCTGGAATTCGTCACGGTTTAGGCTTA[CG]AAGGCCTGATGGATTCTCAGGCCCACTCTCTGCAAGCAAAACTGAAGCAGACTTGTACAT	CGAAGGCCTGATGGATTCTCAGGCCCACTCTCTGCAAGCAAAACTGAAGC	WWTR1;WWTR1;WWTR1	NM_015472;NM_001168278;NM_001168280	Body;Body;Body				TRUE
cg19121132	-0.0193577	0.891754	0.916941	0.882256	0.905474	0.92031	0.902153	0.903672	0.907658	0.910724	chr3	149243372	+	40645542		AATACRATCATCTCAATTTTAAAATCCAACCAAAAACACTCAATCTCAAC		II			NA	NA	NA	NA	NA	NA		OpenSea	CTACAGTTTATTAATAGTGCCTGGGGGTTCAGTGGCTTTTCAGCTGTTATTTTATGTTGT[CG]TTGAGATTGAGTGTTTCTGGTTGGATTTTAAAATTGAGATGACCGTACTCGCTCTGGCAG	GTACGGTCATCTCAATTTTAAAATCCAACCAGAAACACTCAATCTCAACG	WWTR1;WWTR1;WWTR1	NM_001168280;NM_001168278;NM_015472	Body;Body;Body								U6	ENST00000516772.1	TSS200	U6;WWTR1;WWTR1	ENST00000516772.1;ENST00000471586.1;ENST00000494754.1	TSS200;3'UTR;3'UTR
cg04156077	-0.0133327	0.906551	0.605367	0.635048	0.57503	0.602302	0.640678	0.589725	0.588922	0.589444	chr3	149421196	-	80640880		AAAAAAATTTTACCAACAAACAAAAATATTTACCACACAACAATTATAAC		II			NA	NA	rs6785251	0.329894	rs6785251	0.329894		OpenSea	ATGAACAACCCAAAAGGGTTTTGCCAACAAACAGAAATATTTACCACACAACAGTTATGA[CG]GCCAAAATATTAAAACCCAGTTAGAAATTAAATGAACACATTTACAAAGCTATTCTCAGG	AAAGGGTTTTGCCAACAAACAGAAATATTTACCACACAACAGTTATGACG	WWTR1	NM_001168278	TSS200								WWTR1;WWTR1	ENST00000465804.1;ENST00000474080.1	TSS200;3'UTR	WWTR1;WWTR1	ENST00000465804.1;ENST00000474080.1	TSS200;3'UTR			chr3:149420794-149421220
cg08290677	-0.0179162	0.951482	0.925588	0.958395	0.909944	0.909429	0.940926	0.938042	0.912262	0.916891	chr3	149369231	+	60695271		TAACCTATCRAATCTTCTTTATCTAAACTATATACCRAAATTCCTTTCTC		II			NA	NA	NA	NA	NA	NA		OpenSea	GTTCCAGGATGACAGCTCTGTAGTGGGCTTAGTGAATAACCAGTTCAGAACGGCACAGAA[CG]AGAAAGGAATCTCGGCATACAGCTTAGACAAAGAAGACTCGATAGGTTAGACAAGATTGA	CGAGAAAGGAATCTCGGCATACAGCTTAGACAAAGAAGACTCGATAGGTT	WWTR1;WWTR1;WWTR1	NM_001168280;NM_001168278;NM_015472	Body;Body;Body								WWTR1-IT1	ENST00000463167.1	TSS1500	WWTR1-IT1	ENST00000463167.1	TSS1500
cg08184198	0.00738862	0.969319	0.0579489	0.0509276	0.0446588	0.0461487	0.0359866	0.047758	0.0609654	0.0589909	chr3	149375860	+	7663417		ACTAAAAACTAAAAAATCATACATAATTCAACAACTCAACTTTCRAACCC		II			NA	NA	NA	NA	NA	NA	chr3:149374709-149376300	Island	CAGCTCCCGGACTGTCCCATAAACAAAGTTTGGAGCAAACTCCCACCCCCAGGAAAGAGG[CG]GGCCCGAAAGTTGAGCTGTTGAATTATGTATGACCTCCTAGTCCCTAGCCGGCCAGCCCC	CGGGCCCGAAAGTTGAGCTGTTGAATTATGTATGACCTCCTAGTCCCTAG	WWTR1;WWTR1;WWTR1-AS1;WWTR1;WWTR1	NM_015472;NM_015472;NR_040250;NM_001168280;NM_001168278	5'UTR;1stExon;TSS200;TSS200;5'UTR	high-CpG:150858410-150858551		DMR		3:150857299-150859184	3:149375251-149375950	Unclassified_Cell_type_specific	WWTR1-AS1;WWTR1;WWTR1;WWTR1-AS1;WWTR1;WWTR1	ENST00000495094.1;ENST00000360632.3;ENST00000360632.3;ENST00000479752.1;ENST00000467467.1;ENST00000465804.1	5'UTR;5'UTR;1stExon;TSS200;TSS200;5'UTR	WWTR1-AS1;WWTR1;WWTR1;WWTR1;WWTR1;WWTR1;WWTR1-AS1;WWTR1;WWTR1;WWTR1	ENST00000495094.1;ENST00000360632.3;ENST00000475579.1;ENST00000479238.1;ENST00000360632.3;ENST00000485352.1;ENST00000479752.1;ENST00000467467.1;ENST00000460517.1;ENST00000465804.1	5'UTR;5'UTR;5'UTR;TSS1500;1stExon;TSS1500;TSS200;TSS200;TSS200;5'UTR	chr3:149373985-149377150	3
[truncated: 6 more columns]

## Sheet: YAP1
Supplementary Dataset S6: (f)List of probes from hNPCs exposed to HG for YAP1 gene
Probe name	Estimate difference	p value	PG1_β value	PG2_β value	PG3_β value	PG4_β value	HG1_β value	HG2_β value	HG3_β value	HG4_β value	chr	pos	strand	AddressA	AddressB	ProbeSeqA	ProbeSeqB	Type	NextBase	Color	Probe_rs	Probe_maf	CpG_rs	CpG_maf	SBE_rs	SBE_maf	Islands_Name	Relation_to_Island	Forward_Sequence	SourceSeq	UCSC_RefGene_Name	UCSC_RefGene_Accession	UCSC_RefGene_Group	Phantom4_Enhancers	Phantom5_Enhancers	DMR	X450k_Enhancer	HMM_Island	Regulatory_Feature_Name	Regulatory_Feature_Group	GencodeBasicV12_NAME	GencodeBasicV12_Accession	GencodeBasicV12_Group	GencodeCompV12_NAME	GencodeCompV12_Accession	GencodeCompV12_Group	DNase_Hypersensitivity_NAME	DNase_Hypersensitivity_Evidence_Count	OpenChromatin_NAME
cg26369667	1.2158	0.00242568	0	0.00884956	0.0129984	0.00786812	0.0150954	0.0228723	0.0244875	0.0286011	chr11	101981789	+	87602892	95636331	TCATAAACACAATCTAAAACACATTAACCATCTTAAAATTCATAACAACA	TCATAAACACGATCTAAAACACGTTAACCGTCTTAAAATTCATAACGACG	I	T	Red	NA	NA	NA	NA	NA	NA	chr11:101980632-101982330	Island	CGGGCATCAGATCGTGCACGTCCGCGGGGACTCGGAGACCGACCTGGAGGCGCTCTTCAA[CG]CCGTCATGAACCCCAAGACGGCCAACGTGCCCCAGACCGTGCCCATGAGGCTCCGGAAGC	CGCCGTCATGAACCCCAAGACGGCCAACGTGCCCCAGACCGTGCCCATGA	YAP1;YAP1	NM_006106;NM_001130145	1stExon;1stExon					11:101485843-101487952			YAP1;YAP1;YAP1;YAP1;YAP1	ENST00000526343.1;ENST00000445250.2;ENST00000445250.2;ENST00000531439.1;ENST00000524575.1	1stExon;5'UTR;1stExon;1stExon;TSS1500	YAP1;YAP1;YAP1;YAP1;YAP1	ENST00000526343.1;ENST00000445250.2;ENST00000445250.2;ENST00000531439.1;ENST00000524575.1	1stExon;5'UTR;1stExon;1stExon;TSS1500	chr11:101980440-101982455	3
cg14009651	-0.422359	0.0194801	0.937119	0.924421	0.945842	0.925926	0.919185	0.92344	0.90913	0.89989	chr11	102101937	+	5780223		AAACTTATTTCTATCATACACATTATAAACCTACTCACTAAATTCCAATC		II			rs11225174	0.375729	NA	NA	NA	NA		OpenSea	ATTGGAAAGGAGCAAACCAGAAATGGCTTTATTTTCTCCCTTGGACTAATTTTTAAGTCT[CG]ATTGGAATTCAGTGAGTAGGTTCATAATGTGCATGACAGAAATAAGCTTTATAGTGGTTT	AGCTTATTTCTGTCATGCACATTATGAACCTACTCACTGAATTCCAATCG	YAP1;YAP1;YAP1;YAP1;YAP1;YAP1;YAP1;YAP1;YAP1	NM_006106;NM_001130145;NM_001282099;NM_001282098;NM_001282100;NM_001195045;NM_001195044;NM_001282097;NM_001282101	3'UTR;3'UTR;3'UTR;3'UTR;3'UTR;3'UTR;3'UTR;3'UTR;3'UTR								YAP1;RP11-864G5.3	ENST00000282441.5;ENST00000526310.1	3'UTR;TSS1500	YAP1;RP11-864G5.3	ENST00000282441.5;ENST00000526310.1	3'UTR;TSS1500			chr11:102101777-102102300
cg17630771	-0.274007	0.0336573	0.0839125	0.0848758	0.0839275	0.0944608	0.0779669	0.0744668	0.079131	0.0610036	chr11	101981004	+	34661859	7600233	AACACAAAAAAACTTTTCACTACAAATTACTACATTCCTACACACTCCCA	AACGCAAAAAAACTTTTCGCTACAAATTACTACATTCCTACACACTCCCG	I	A	Red	NA	NA	NA	NA	NA	NA	chr11:101980632-101982330	Island	CGAAGGGCGGACCGGGCCAGGGCGAGCGGGTCACGTGCGGCCGGGAGAGGCGCCGCGGGC[CG]GGAGTGTGCAGGAATGTAGCAACTTGCAGCGAAAAGTTTCCCTGCGCTGCCGGCCGGGCC	AGCGCAGGGAAACTTTTCGCTGCAAGTTGCTACATTCCTGCACACTCCCG	YAP1;YAP1	NM_001130145;NM_006106	TSS1500;TSS1500	high-CpG:101485946-101486878				11:101485843-101487952			YAP1;YAP1;YAP1	ENST00000445250.2;ENST00000531439.1;ENST00000526343.1	TSS1500;TSS1500;TSS200	YAP1;YAP1;YAP1	ENST00000445250.2;ENST00000531439.1;ENST00000526343.1	TSS1500;TSS1500;TSS200	chr11:101980440-101982455	3
cg09612099	0.186665	0.0492122	0.809122	0.793673	0.805833	0.795717	0.832151	0.827529	0.815819	0.807605	chr11	102096840	+	9748450		TACCTACCCTAATCTAAAACAAAAACCTAATCCTAATCATCACTCTATTC		II			NA	NA	NA	NA	NA	NA		OpenSea	GTAAGTTCAGTTATTCAGTAATAGACTAAAATGTCTGATGTGTGTCCCATGCTTAGCAGC[CG]AATAGAGTGATGACTAGGACCAGGCTCTTGTCCCAGATCAGGGCAGGCAAAATACAAACA	GCCTGCCCTGATCTGGGACAAGAGCCTGGTCCTAGTCATCACTCTATTCG	YAP1;YAP1	NM_001130145;NM_006106	Body;Body				TRUE				YAP1	ENST00000528834.1	TSS1500	YAP1	ENST00000528834.1	TSS1500	chr11:102096585-102096995	3
cg07102435	-0.225802	0.0658227	0.937837	0.930648	0.936946	0.942437	0.915361	0.930125	0.928054	0.934132	chr11	102096771	-	95718888		ATCCTCAAAAATACCCATATACTTCCCCTATAATTTAAAATAAACTCTAC		II			NA	NA	NA	NA	NA	NA		OpenSea	CTGTAAACTCTGTCCTCAGGAATGCCCATGTGCTTCCCCTGTGGTTTGGAATGAACTCTG[CG]CAACTCTGTAAGTTCAGTTATTCAGTAATAGACTAAAATGTCTGATGTGTGTCCCATGCT	CGCAGAGTTCATTCCAAACCACAGGGGAAGCACATGGGCATTCCTGAGGA	YAP1;YAP1;YAP1;YAP1;YAP1;YAP1;YAP1;YAP1;YAP1	NM_006106;NM_001130145;NM_001282099;NM_001282098;NM_001282100;NM_001195044;NM_001282097;NM_001282101;NM_001195045	Body;Body;Body;Body;Body;Body;Body;Body;Body				TRUE				YAP1	ENST00000528834.1	TSS1500	YAP1	ENST00000528834.1	TSS1500	chr11:102096585-102096995	3
cg21332901	-0.235188	0.0660306	0.908055	0.922832	0.898017	0.898048	0.897769	0.891532	0.887962	0.89296	chr11	102055346	+	76739406		CACACAAAACCCATAAAACCCAAAATCCTATTTTTAAACCAATTTCATTC		II			NA	NA	NA	NA	NA	NA		OpenSea	ATTTTACCCCATCAAAGTAGACCTTTGAAAATGCAGCTGCAAATTGATCTGTTCCTAATA[CG]AATGAAACTGGCCTAAAAATAGGACTTTGGGTCCCATGGGCCTTGTGTGAGTGGTCAGTT	CGAATGAAACTGGCCTAAAAATAGGACTTTGGGTCCCATGGGCCTTGTGT	YAP1;YAP1;YAP1;YAP1;YAP1;YAP1;YAP1;YAP1;YAP1	NM_006106;NM_001130145;NM_001282099;NM_001282098;NM_001282100;NM_001195044;NM_001282097;NM_001282101;NM_001195045	Body;Body;Body;Body;Body;Body;Body;Body;Body											YAP1;YAP1	ENST00000526594.1;ENST00000529029.1	5'UTR;TSS1500	chr11:102055120-102055470	3
cg27147938	-0.322755	0.0915959	0.895732	0.917543	0.89047	0.896281	0.899693	0.84667	0.889503	0.873155	chr11	102039379	+	1618438		AAACATTTTTCCCCACTTCAAAAAAAATACTTAACACATTCCTCTAACAC		II			NA	NA	NA	NA	NA	NA		OpenSea	TTCCTAGGAAATACCTCAAGATGGGTGGAGAAAATGCCCTCTTGATCATGAAAGGTGATA[CG]TGTTAGAGGAATGTGCTAAGCACCTTCCTTGAAGTGGGGAAAAATGTTCAGAAGCAAGCA	CGTGTTAGAGGAATGTGCTAAGCACCTTCCTTGAAGTGGGGAAAAATGTT	YAP1;YAP1;YAP1;YAP1;YAP1;YAP1;YAP1;YAP1;YAP1	NM_006106;NM_001130145;NM_001282099;NM_001282098;NM_001282100;NM_001195044;NM_001282097;NM_001282101;NM_001195045	Body;Body;Body;Body;Body;Body;Body;Body;Body											YAP1	ENST00000526594.1	5'UTR	chr11:102039260-102039570	3
cg05260877	-0.239111	0.108626	0.105593	0.0869571	0.10629	0.0841635	0.0907428	0.0907612	0.0717711	0.0759692	chr11	102068599	+	60629928		ACCCACATAAAATACAACAAAAACCTCACAAACAAACAAAAAACAAAACC		II			NA	NA	NA	NA	NA	NA		OpenSea	TTGGTAATGCTATTCTTTTCTTTTCTTGCTGCCCTGCCCCCTTTCCCCAGGAAACAAAGC[CG]GTTTTGTTTCTTGCCTGCTTGTGAGGTCTCTGCTGCACCCCATGTGGGTGCACCGCTCTG	CCCACATGGGGTGCAGCAGAGACCTCACAAGCAGGCAAGAAACAAAACCG	YAP1;YAP1	NM_001130145;NM_006106	Body;Body				TRUE										chr11:102068500-102068810	3
cg06809604	0.439083	0.117578	0.0557736	0.0693859	0.0377628	0.0695309	0.0849218	0.0636805	0.0968975	0.0605319	chr11	101982988	+	73668289		ACACAATAATCRAACATTATATATATAAAATAACAACCATATTCATATCC		II			NA	NA	NA	NA	NA	NA	chr11:101980632-101982330	S_Shore	GTTAATGTTTGGGAAGCGATGACTAATTCTAGGATCGCCATTGCTTTTTAATTCTTATTG[CG]GATATGAACATGGCTGCTATTCCACATACACAATGTTCGATTATTGTGCCAACTTGATTC	CGGATATGAACATGGCTGCTATTCCACATACACAATGTTCGATTATTGTG	YAP1;YAP1;YAP1;YAP1;YAP1;YAP1;YAP1;YAP1;YAP1	NM_001195045;NM_006106;NM_001130145;NM_001282099;NM_001282098;NM_001282100;NM_001195044;NM_001282097;NM_001282101	TSS200;Body;Body;Body;Body;Body;Body;Body;Body						11:101982645-101983067	Unclassified_Cell_type_specific	YAP1	ENST00000524575.1	TSS1500	YAP1	ENST00000524575.1	TSS1500	chr11:101982460-101983055	3
cg09098768	0.343017	0.150343	0.934103	0.94424	0.933492	0.943517	0.925379	0.962326	0.957473	0.953329	chr11	102101696	+	30730977		TACCAATAAAATATAAACTACTAATCATATATTCTAAATACATACAAAAC		II			NA	NA	NA	NA	NA	NA		OpenSea	GTAGTGGAATGTATCCTTTTTTAGGTTTCCCTGCTTTCCAGTTAATTTTTAAAATGGTAG[CG]CTTTGTATGCATTTAGAATACATGACTAGTAGTTTATATTTCACTGGTAGTTTAAATCTG	ACCAGTGAAATATAAACTACTAGTCATGTATTCTAAATGCATACAAAGCG	YAP1;YAP1;YAP1;YAP1;YAP1;YAP1;YAP1;YAP1;YAP1	NM_006106;NM_001130145;NM_001282099;NM_001282098;NM_001282100;NM_001195045;NM_001195044;NM_001282097;NM_001282101	3'UTR;3'UTR;3'UTR;3'UTR;3'UTR;3'UTR;3'UTR;3'UTR;3'UTR								YAP1;RP11-864G5.3	ENST00000282441.5;ENST00000526310.1	3'UTR;TSS200	YAP1;RP11-864G5.3	ENST00000282441.5;ENST00000526310.1	3'UTR;TSS200
cg06542869	-0.101372	0.162656	0.369006	0.370153	0.378178	0.367877	0.346502	0.358111	0.347257	0.368516	chr11	102028101	+	63648559		ATTATAAAATCACATACTAAAAACTATTCCCAAACTAACTAAACCTACAC		II			NA	NA	NA	NA	NA	NA		OpenSea	ACTGTGGCTCATGGAAGGATTAGATTGAACAATGTATCATTGTTCCTAGAGTCAGTTAAG[CG]TGTAGGTTTAGCTAGTTTGGGAACAGCCTCTAGCATGTGACTCTATAACACTTGCACAAC	TTATAGAGTCACATGCTAGAGGCTGTTCCCAAACTAGCTAAACCTACACG	YAP1;YAP1;YAP1;YAP1;YAP1;YAP1;YAP1;YAP1;YAP1	NM_006106;NM_001130145;NM_001282099;NM_001282098;NM_001282100;NM_001195044;NM_001282097;NM_001282101;NM_001195045	Body;Body;Body;Body;Body;Body;Body;Body;Body														chr11:102028025-102028270	3
cg13128280	-0.505775	0.19594	0.948867	0.932689	0.917869	0.888995	0.894097	0.866831	0.942328	0.86312	chr11	102097528	-	41654889		TATTTTACTCTTTTCTTTAACTAAAACTATATAATTTCCCRTTTCRTTTC		II			NA	NA	NA	NA	NA	NA		OpenSea	TTGCAGTTTTTTGTTTTGCTCTTTTCTTTAACTGGAGCTATATGATTTCCCGTTTCGTTT[CG]TACTGAAGTGTTTGAGGCTTTTTCCTCCCCCGCCCAAACACAGAAGCAAGGAGATCAAGC	GTTTTGCTCTTTTCTTTAACTGGAGCTATATGATTTCCCGTTTCGTTTCG	YAP1;YAP1;YAP1;YAP1;YAP1;YAP1;YAP1;YAP1;YAP1	NM_006106;NM_001130145;NM_001282099;NM_001282098;NM_001282100;NM_001195044;NM_001282097;NM_001282101;NM_001195045	Body;Body;Body;Body;Body;Body;Body;Body;Body				TRUE				YAP1	ENST00000528834.1	TSS200	YAP1	ENST00000528834.1	TSS200	chr11:102097480-102097755	3
cg04569179	-0.262875	0.20437	0.918721	0.898498	0.923184	0.871546	0.892204	0.893673	0.896163	0.867662	chr11	102023735	+	30743556	69651276	CATAAATCACTACATCATATCTCCATACCCTTATTCACACAATATCTCCA	CGTAAATCACTACGTCATATCTCCATACCCTTATTCACACAATATCTCCG	I	C	Grn	rs76622023	0.013901	NA	NA	NA	NA		OpenSea	ATTTGAGCTGTCCTCAAAGACTTGACAGGAGAGGAGTGGGGATGGGAAAGGAATTGAAGG[CG]GAGATACTGTGTGAACAAGGGCATGGAGACATGACGTAGTGATCTACGGCTGAAGTTTCC	CGTAGATCACTACGTCATGTCTCCATGCCCTTGTTCACACAGTATCTCCG	YAP1;YAP1	NM_001130145;NM_006106	Body;Body				TRUE
cg26126306	-0.538716	0.206683	0.879714	0.963558	0.937533	0.954923	0.933401	0.909612	0.926767	0.885518	chr11	102028770	+	17610964		TATACACAACTACCTAACAAACTAATTCCTTCCAAATCTACTAAAATTTC		II			NA	NA	NA	NA	NA	NA		OpenSea	TTTATAACGTTTGTAGATTATATTAAATTCCTAACGCCTAATTTGTGCCATCTGACATCA[CG]AAATCTTAGCAGACTTGGAAGGAACCAGTTTGTTAGGTAGCTGTGCACAGGTACAAACGA	GTGCACAGCTACCTAACAAACTGGTTCCTTCCAAGTCTGCTAAGATTTCG	YAP1;YAP1;YAP1;YAP1;YAP1;YAP1;YAP1;YAP1;YAP1	NM_006106;NM_001130145;NM_001282099;NM_001282098;NM_001282100;NM_001195044;NM_001282097;NM_001282101;NM_001195045	Body;Body;Body;Body;Body;Body;Body;Body;Body
cg25321742	0.117524	0.210595	0.619332	0.630883	0.603309	0.623998	0.63813	0.664443	0.614245	0.636171	chr11	102100474	+	91755326		TCCAAAATCCACATTTATCCCAAAAATAACTTCAAAATAATCTAAAAAAC		II			NA	NA	NA	NA	NA	NA		OpenSea	CTCTGTGTGTTTCCACTAGGTGATACTATCAACCAAAGCACCCTGCCCTCACAGCAGAAC[CG]TTTCCCAGACTACCTTGAAGCCATTCCTGGGACAAATGTGGACCTTGGAACACTGGAAGG	CCAAGGTCCACATTTGTCCCAGGAATGGCTTCAAGGTAGTCTGGGAAACG	YAP1;YAP1;YAP1;YAP1;YAP1;YAP1;YAP1;YAP1;YAP1	NM_006106;NM_001130145;NM_001282099;NM_001282098;NM_001282100;NM_001195044;NM_001282097;NM_001282101;NM_001195045	Body;Body;Body;Body;Body;Body;Body;Body;Body								YAP1	ENST00000528834.1	5'UTR	YAP1	ENST00000528834.1	5'UTR	chr11:102100400-102100795	3
cg14304702	0.113168	0.211233	0.837083	0.834318	0.843884	0.829387	0.841697	0.840503	0.862409	0.841224	chr11	102002205	+	3712863		ACTAAACAAAAACAACAAAATCTCTCTTTATTAAACTCATAACCTCAATC		II			NA	NA	NA	NA	NA	NA		OpenSea	CTCAAAACTTCATTGTAAGTCATGTGTCTTGTTTGCCTTTTCATTGGTAACTGTCCCTCA[CG]ATTGAGGCTATGAGTTCAATAAAGAGAGATCTTGCTGTCTTTGTTCAGCATTATGTGTGT	CTGAACAAAGACAGCAAGATCTCTCTTTATTGAACTCATAGCCTCAATCG	YAP1;YAP1	NM_001130145;NM_006106	Body;Body				TRUE
cg27443156	-0.190614	0.283968	0.93406	0.929995	0.944824	0.933119	0.933657	0.903781	0.940403	0.927039	chr11	102091939	+	63787181		CTTCCCTACAAAATAAACTACTTCTTATACTCAAATTTACTAATCTCTTC		II			NA	NA	NA	NA	NA	NA		OpenSea	TTGGAGTGGCAAGAGGCTTTGACCAGACTCCAGAATTTTCCCGTATATAAGATGGAGTAA[CG]AAGAGATCAGTAAATTTGAGTACAAGAAGCAGTTTACCTTGCAGGGAAGACAGGCAAACA	CGAAGAGATCAGTAAATTTGAGTACAAGAAGCAGTTTACCTTGCAGGGAA	YAP1;YAP1;YAP1;YAP1;YAP1;YAP1;YAP1;YAP1;YAP1	NM_006106;NM_001130145;NM_001282099;NM_001282098;NM_001282100;NM_001195044;NM_001282097;NM_001282101;NM_001195045	Body;Body;Body;Body;Body;Body;Body;Body;Body														chr11:102091860-102092135	3
cg05504411	0.434968	0.30565	0.918047	0.918723	0.944364	1	0.93648	0.972132	0.913976	0.944306	chr11	102097274	-	55700240		TTCACACTCACACAAACCATTAAAAAATAACAACTACCTTAATTTTATAC		II			NA	NA	NA	NA	NA	NA		OpenSea	GAAAGTTGAAGTTCACACTCACACAGACCATTGAAGAATAACAGCTGCCTTGATTTTATG[CG]TTTCTCTAAGATTTTGTAGAGTTAGTAGAACTCAGGGAATGCCAGCTGATGTCTAGATGC	CGCATAAAATCAAGGCAGCTGTTATTCTTCAATGGTCTGTGTGAGTGTGA	YAP1;YAP1;YAP1;YAP1;YAP1;YAP1;YAP1;YAP1;YAP1	NM_006106;NM_001130145;NM_001282099;NM_001282098;NM_001282100;NM_001195044;NM_001282097;NM_001282101;NM_001195045	Body;Body;Body;Body;Body;Body;Body;Body;Body				TRUE				YAP1	ENST00000528834.1	TSS1500	YAP1	ENST00000528834.1	TSS1500
cg24576201	-0.195288	0.320595	0.881134	0.829949	0.889788	0.877451	0.844835	0.876824	0.829694	0.865683	chr11	102097523	-	52655128		TTTTTTATTTTACTCTTTTCTTTAACTAAAACTATATAATTTCCCRTTTC		II			NA	NA	NA	NA	NA	NA		OpenSea	GTGCCTTGCAGTTTTTTGTTTTGCTCTTTTCTTTAACTGGAGCTATATGATTTCCCGTTT[CG]TTTCGTACTGAAGTGTTTGAGGCTTTTTCCTCCCCCGCCCAAACACAGAAGCAAGGAGAT	CGAAACGGGAAATCATATAGCTCCAGTTAAAGAAAAGAGCAAAACAAAAA	YAP1;YAP1;YAP1;YAP1;YAP1;YAP1;YAP1;YAP1;YAP1	NM_006106;NM_001130145;NM_001282099;NM_001282098;NM_001282100;NM_001195044;NM_001282097;NM_001282101;NM_001195045	Body;Body;Body;Body;Body;Body;Body;Body;Body				TRUE				YAP1	ENST00000528834.1	TSS200	YAP1	ENST00000528834.1	TSS200	chr11:102097480-102097755	3
cg22104427	-0.874046	0.338076	0.995037	0.935926	0.933907	0.927022	0.932416	0.932298	0.917508	0.956606	chr11	102033860	-	85609503		AAACCCAAAAAAATATTTCTTATTCCCAAAACAAACATAAATTATTAAAC		II			NA	NA	NA	NA	NA	NA		OpenSea	GTAACTTTTGTAAACCCAAAAGAATATTTCTTATTCCCAGGGCAAGCATGGATTATTAAA[CG]CATCTTCACCTTTTTTACTAGAAGATAAACCTGAGTATAAATCTTTTTCTACCTCTTATT	AACCCAAAAGAATATTTCTTATTCCCAGGGCAAGCATGGATTATTAAACG	YAP1;YAP1	NM_001130145;NM_006106	Body;Body				TRUE							YAP1	ENST00000526594.1	5'UTR
cg17978903	-0.123102	0.398976	0.0844293	0.0593407	0.0680894	0.0707071	0.0745143	0.0610254	0.0677262	0.0570253	chr11	101981422	-	78780412	39791865	ATAAAACCAAAACACAAAACAAAAACAAAAACACCAAAACAAAAAATACA	ATAAAACCGAAACGCAAAACGAAAACGAAAACGCCGAAACGAAAAATACG	I	A	Red	NA	NA	NA	NA	NA	NA	chr11:101980632-101982330	Island	GCCGCCAGACCAGTGGAGCCGGGGCGCAGGGCGGGGGCGGAGGCGCCGGGGCGGGGGATG[CG]GGGCCGCGGCGCAGCCCCCCGGCCCTGAGAGCGAGGACAGCGCCGCCCGGCCCGCAGCCG	GTGGAGCCGGGGCGCAGGGCGGGGGCGGAGGCGCCGGGGCGGGGGATGCG	YAP1;YAP1;YAP1;YAP1	NM_006106;NM_001130145;NM_006106;NM_001130145	1stExon;5'UTR;5'UTR;1stExon	high-CpG:101485946-101486878				11:101485843-101487952			YAP1;YAP1;YAP1;YAP1;YAP1;YAP1	ENST00000526343.1;ENST00000526343.1;ENST00000345877.2;ENST00000445250.2;ENST00000445250.2;ENST00000531439.1	5'UTR;1stExon;5'UTR;5'UTR;1stExon;TSS200	YAP1;YAP1;YAP1;YAP1;YAP1;YAP1	ENST00000526343.1;ENST00000526343.1;ENST00000537274.1;ENST00000445250.2;ENST00000445250.2;ENST00000531439.1	5'UTR;1stExon;5'UTR;5'UTR;1stExon;TSS200	chr11:101980440-101982455	3
cg10227420	0.105215	0.453346	0.138605	0.135777	0.12928	0.133636	0.178686	0.123353	0.142389	0.132317	chr11	101980494	-	28683138		AAATTACACTAAATTACAAACCTAATCTCAAAACTTCAATTACAATAACC		II			NA	NA	NA	NA	NA	NA	chr11:101980632-101982330	N_Shore	TTTCTTTTAATAAGTTACACTGAGTTACAGACCTGGTCTCAAAGCTTCAATTACAGTAAC[CG]TTTACCCCTCTCAAGTGAGTTTTTGCAGACTAACAGATAAGTGAAACAATTACAAAATAA	CGGTTACTGTAATTGAAGCTTTGAGACCAGGTCTGTAACTCAGTGTAACT	YAP1;YAP1;YAP1;YAP1;YAP1;YAP1;YAP1;YAP1	NM_006106;NM_001130145;NM_001282099;NM_001282098;NM_001282100;NM_001195044;NM_001282097;NM_001282101	TSS1500;TSS1500;TSS1500;TSS1500;TSS1500;TSS1500;TSS1500;TSS1500								RP11-732A21.2;YAP1;YAP1;YAP1	ENST00000566440.1;ENST00000526343.1;ENST00000445250.2;ENST00000531439.1	5'UTR;TSS1500;TSS1500;TSS1500	RP11-732A21.2;YAP1;YAP1;YAP1	ENST00000566440.1;ENST00000526343.1;ENST00000445250.2;ENST00000531439.1	5'UTR;TSS1500;TSS1500;TSS1500	chr11:101980440-101982455	3
cg26608694	-0.0938701	0.454771	0.899636	0.908715	0.892664	0.872914	0.884799	0.888549	0.882222	0.895469	chr11	102029941	+	2604595		ACTAAACTTTAAAAACCTATACRACACCACAACCTATCAATAAACACCTC		II			NA	NA	NA	NA	NA	NA		OpenSea	TCCTTTTCTAGTTCATTCTCTGTCTCTCTCTGTTTGTTTGTTTGTGTTTGTTTTTGCTGG[CG]AGGTGTTTATTGACAGGTTGTGGTGCCGCACAGGTCCTCAAAGCCCAGCCAGCCAGCAGG	CTGGGCTTTGAGGACCTGTGCGGCACCACAACCTGTCAATAAACACCTCG	YAP1;YAP1	NM_001130145;NM_006106	Body;Body				TRUE
cg01442799	0.171275	0.47015	0.080023	0.0969748	0.0776526	0.090505	0.0618894	0.0984083	0.112077	0.1216	chr11	101981050	-	31680254		AACCRAAAATATACAAAAATATAACAACTTACAACRAAAAATTTCCCTAC		II			NA	NA	NA	NA	NA	NA	chr11:101980632-101982330	Island	GAGGCGCCGCGGGCCGGGAGTGTGCAGGAATGTAGCAACTTGCAGCGAAAAGTTTCCCTG[CG]CTGCCGGCCGGGCCGCGGTGCGGGCGGGCGCGCAGAGGAAGGAAGAGCCGAGAGGAGGCG	GCCGGGAGTGTGCAGGAATGTAGCAACTTGCAGCGAAAAGTTTCCCTGCG	YAP1;YAP1	NM_001130145;NM_006106	TSS200;TSS200	high-CpG:101485946-101486878				11:101485843-101487952			YAP1;YAP1;YAP1	ENST00000531439.1;ENST00000526343.1;ENST00000445250.2	TSS1500;TSS200;TSS200	YAP1;YAP1;YAP1	ENST00000531439.1;ENST00000526343.1;ENST00000445250.2	TSS1500;TSS200;TSS200	chr11:101980440-101982455	3
cg22381591	0.166267	0.479012	0.0325137	0.0485924	0.0577579	0.0545277	0.0633489	0.0486326	0.0409828	0.0611407	chr11	101982741	+	77802307		AAACRTTTCAACCRACTATAAATAATAATCTACAACTAAAAAACCAACAC		II			NA	NA	NA	NA	NA	NA	chr11:101980632-101982330	S_Shore	TGCTCTTCCCTTGTGTGTTGGAACTTGGGCCGGCTTGCTCTTATCAAACTTAGTAGGTCG[CG]TGTTGGTTTCCCAGTTGTAGACTATTATTTACAGTCGGCTGAAACGCTTTTGAATTAGCC	AGCGTTTCAGCCGACTGTAAATAATAGTCTACAACTGGGAAACCAACACG	YAP1;YAP1;YAP1;YAP1;YAP1;YAP1;YAP1;YAP1;YAP1	NM_001195045;NM_006106;NM_001130145;NM_001282099;NM_001282098;NM_001282100;NM_001195044;NM_001282097;NM_001282101	TSS1500;Body;Body;Body;Body;Body;Body;Body;Body					11:101485843-101487952	11:101982645-101983067	Unclassified_Cell_type_specific	YAP1	ENST00000524575.1	TSS1500	YAP1	ENST00000524575.1	TSS1500	chr11:101982460-101983055	3
cg19471911	-0.265313	0.496387	0.0701849	0.0630535	0.0576886	0.109359	0.06967	0.0303526	0.0869104	0.0757949	chr11	102079985	-	28629963		TCAAATATATTATATCTACTTTATCTAATACTCAAAAACAAAAAACCTAC		II			NA	NA	rs7107909	0.423068	rs7107909	0.423068		OpenSea	GCACTGAAACATCAAATATATTGTATCTGCTTTATCTAATACTCAGAAACAAAGAACCTA[CG]TGACCAATATCAAATTTTATTTTTTAGTTCTGACTCCTAAAGTCTTGCTGTCCTATCCTC	CAAATATATTGTATCTGCTTTATCTAATACTCAGAAACAAAGAACCTACG	YAP1;YAP1	NM_001130145;NM_006106	Body;Body				TRUE
cg13927387	0.196922	0.502279	0.00800745	0.0139628	0.00878004	0.00738007	0.00681555	0.0103788	0.0148871	0.0118073	chr11	101980807	+	55759297	21757862	ATAATATCTACAAAAAACACAAACACCCTTAACTACAAAAAATTCTTCCA	ATAATATCTACGAAAAACGCGAACGCCCTTAACTACAAAAAATTCTTCCG	I	C	Grn	NA	NA	NA	NA	NA	NA	chr11:101980632-101982330	Island	GTCCAGGCGAACTGGAAGCGCCTTTCCCGAGCACGGGCGGGGAAAAGGGGCCGAGCGGAG[CG]GAAGAACTTCCTGCAGCCAAGGGCGCCCGCGTTCTCCGCAGACACCACAGTTCGGACCCG	GTGGTGTCTGCGGAGAACGCGGGCGCCCTTGGCTGCAGGAAGTTCTTCCG	YAP1;YAP1	NM_001130145;NM_006106	TSS1500;TSS1500	high-CpG:101485946-101486878				11:101485843-101487952			YAP1;YAP1;YAP1	ENST00000526343.1;ENST00000445250.2;ENST00000531439.1	TSS1500;TSS1500;TSS1500	YAP1;YAP1;YAP1	ENST00000526343.1;ENST00000445250.2;ENST00000531439.1	TSS1500;TSS1500;TSS1500	chr11:101980440-101982455	3
cg08556511	-0.208441	0.50684	0.931443	0.924382	0.964454	0.934544	0.915988	0.912484	0.950383	0.943109	chr11	102048882	+	56781547		CTAATCTCRTATATTTATAATAATTCACAAACTATTCTTACTATATACAC		II			rs73582059	0.042086	NA	NA	NA	NA		OpenSea	CTCCATCGTAGGGTTGTTAAGTGACTTAACATTTGCTTGCAAAGAACTTAGGAAAAGTGC[CG]TGTACATAGTAAGAACAGTTTGTGAATCATCATAAATACACGAGACCAGAATTTCAAAAC	TGGTCTCGTGTATTTATGATGATTCACAAACTGTTCTTACTATGTACACG	YAP1;YAP1	NM_001130145;NM_006106	Body;Body				TRUE							YAP1	ENST00000526594.1	5'UTR	chr11:102048800-102049335	3
cg20989729	0.128445	0.524953	0.0860314	0.0880138	0.0587897	0.109894	0.0859027	0.0935275	0.100146	0.0848284	chr11	101981056	-	75623591		AAATATACAAAAATATAACAACTTACAACRAAAAATTTCCCTACRCTACC		II			NA	NA	NA	NA	NA	NA	chr11:101980632-101982330	Island	CCGCGGGCCGGGAGTGTGCAGGAATGTAGCAACTTGCAGCGAAAAGTTTCCCTGCGCTGC[CG]GCCGGGCCGCGGTGCGGGCGGGCGCGCAGAGGAAGGAAGAGCCGAGAGGAGGCGGGGCCG	AGTGTGCAGGAATGTAGCAACTTGCAGCGAAAAGTTTCCCTGCGCTGCCG	YAP1;YAP1	NM_001130145;NM_006106	TSS200;TSS200	high-CpG:101485946-101486878				11:101485843-101487952			YAP1;YAP1;YAP1	ENST00000531439.1;ENST00000526343.1;ENST00000445250.2	TSS1500;TSS200;TSS200	YAP1;YAP1;YAP1	ENST00000531439.1;ENST00000526343.1;ENST00000445250.2	TSS1500;TSS200;TSS200	chr11:101980440-101982455	3
cg15448495	0.272068	0.538501	0.087631	0.08034	0.0551142	0.0990167	0.0419274	0.143502	0.0921104	0.133247	chr11	101981188	-	37607555		CTCCTAACTTTAATTTTAACRTTTAAAACRAATTTCTATCTCAATCRAAC		II			NA	NA	NA	NA	NA	NA	chr11:101980632-101982330	Island	GGCGGGCGCTTCTCCTAACTTTAGTTTTGGCGTTTGAGGCGAGTTTCTGTCTCAGTCGGG[CG]CAGCCGCCGCCAGGGAAAAGAAAGGGAGGAAGGAAGGAACAAGAAAAGGAAATAAAGAGA	CGCCCGACTGAGACAGAAACTCGCCTCAAACGCCAAAACTAAAGTTAGGA	YAP1;YAP1	NM_001130145;NM_006106	TSS200;TSS200	high-CpG:101485946-101486878				11:101485843-101487952			YAP1;YAP1;YAP1	ENST00000531439.1;ENST00000526343.1;ENST00000445250.2	TSS1500;TSS200;TSS200	YAP1;YAP1;YAP1	ENST00000531439.1;ENST00000526343.1;ENST00000445250.2	TSS1500;TSS200;TSS200	chr11:101980440-101982455	3
cg11854740	0.103362	0.552297	0.803421	0.836999	0.773557	0.800502	0.799357	0.850867	0.817971	0.789522	chr11	101986990	+	94685246		TCCCATATACTTTATATCACCTCTAAATTACTTATAATACTTAATACAAC		II			NA	NA	NA	NA	NA	NA		OpenSea	TGTACAAACTTTTTTCCTTGTCATTATTTCCTAAATAATGTAACAACTATTTAGCCTTTA[CG]TTGTATTAAGTATTATAAGTAATCTAGAGGTGATATAAAGTATATGGGAGAATATGTATA	CGTTGTATTAAGTATTATAAGTAATCTAGAGGTGATATAAAGTATATGGG	YAP1;YAP1;YAP1;YAP1;YAP1;YAP1;YAP1;YAP1;YAP1	NM_006106;NM_001130145;NM_001282099;NM_001282098;NM_001282100;NM_001195044;NM_001282097;NM_001282101;NM_001195045	Body;Body;Body;Body;Body;Body;Body;Body;Body
cg20782778	0.0689815	0.605866	0.0877638	0.0882854	0.0873629	0.120655	0.103472	0.102182	0.0975542	0.0944806	chr11	101982138	-	3760186		CCCAAAATCCRAAACTAAAATTTATTTTTCCCTTCTAAATTTCTCTCTAC		II			NA	NA	NA	NA	NA	NA	chr11:101980632-101982330	Island	TCCCCACTCCTCCCAGAGTCCGGGGCTGAGATTTGTTTTTCCCTTCTGAGTTTCTCTCTG[CG]GTTGCAGCCCCGGGGGGCGTGCTTTCCCTCCTTCTTCCTTTCTTTCTTCCCGGGGTTCCC	CGCAGAGAGAAACTCAGAAGGGAAAAACAAATCTCAGCCCCGGACTCTGG	YAP1;YAP1	NM_001130145;NM_006106	Body;Body					11:101485843-101487952			YAP1	ENST00000524575.1	TSS1500	YAP1	ENST00000524575.1	TSS1500	chr11:101980440-101982455	3
cg12059804	0.0428072	0.621911	0.908864	0.909669	0.902562	0.896149	0.904987	0.900181	0.910494	0.911853	chr11	102101842	+	1809216		TTTACTCCTTTCCAATTCATCAAATAATATCTACCRTATACCCAAAAAAC		II			NA	NA	rs73585834	0.011894	NA	NA		OpenSea	AAGTAGTTTAGTGTTCTAGAAAGAGCTATTACTGTGGATAGTGCCTAGGGGAGTGCTCCA[CG]CCCTCTGGGCATACGGTAGATATTATCTGATGAATTGGAAAGGAGCAAACCAGAAATGGC	CGCCCTCTGGGCATACGGTAGATATTATCTGATGAATTGGAAAGGAGCAA	YAP1;YAP1;YAP1;YAP1;YAP1;YAP1;YAP1;YAP1;YAP1	NM_006106;NM_001130145;NM_001282099;NM_001282098;NM_001282100;NM_001195045;NM_001195044;NM_001282097;NM_001282101	3'UTR;3'UTR;3'UTR;3'UTR;3'UTR;3'UTR;3'UTR;3'UTR;3'UTR								YAP1;RP11-864G5.3	ENST00000282441.5;ENST00000526310.1	3'UTR;TSS200	YAP1;RP11-864G5.3	ENST00000282441.5;ENST00000526310.1	3'UTR;TSS200			chr11:102101777-102102300
cg05819150	0.0439211	0.631041	0.303368	0.330269	0.336647	0.306637	0.31516	0.318672	0.349841	0.319745	chr11	101980380	+	66786569		AAACACTACATTTTCCAAATAATAAAATCACATCAACTTTTTTAATACTC		II			NA	NA	NA	NA	NA	NA	chr11:101980632-101982330	N_Shore	GCTTGTACCTGAAGACGCACTAATTTTTTGGGTTGCGGCTTCCAGTGACTATTGCAAATT[CG]AGTACTAAAAAAGTTGATGTGATTTCACTATTTGGAAAATGTAGTGTTTTTGTTTCTTTT	CGAGTACTAAAAAAGTTGATGTGATTTCACTATTTGGAAAATGTAGTGTT	YAP1;YAP1	NM_001130145;NM_006106	TSS1500;TSS1500								RP11-732A21.2;YAP1;YAP1;YAP1	ENST00000566440.1;ENST00000526343.1;ENST00000445250.2;ENST00000531439.1	5'UTR;TSS1500;TSS1500;TSS1500	RP11-732A21.2;YAP1;YAP1;YAP1	ENST00000566440.1;ENST00000526343.1;ENST00000445250.2;ENST00000531439.1	5'UTR;TSS1500;TSS1500;TSS1500	chr11:101980165-101980415	3
cg22907490	0.139196	0.6509	0.913762	0.960904	0.930845	0.936831	0.955042	0.930408	0.95625	0.924921	chr11	102062718	+	65799217		ACTAAATACCTTTAAAATCTATTCCAATCAAAAATCTTAAATTCTCTTAC		II			rs11225160	0.358182	NA	NA	NA	NA		OpenSea	ACCTCCCAAAGTGCTGAGTTTACAGGTGTGAGCCATAGGGCCTGGCCAAGTTTCTAATTA[CG]TAAGAGAATTTAAGATCTCTGATTGGAACAGACTTTAAAGGCATCTAGTTGAATTATTTA	CGTAAGAGAATTTAAGATCTCTGATTGGAACAGACTTTAAAGGCATCTAG	YAP1;YAP1;YAP1;YAP1;YAP1;YAP1;YAP1;YAP1;YAP1	NM_006106;NM_001130145;NM_001282099;NM_001282098;NM_001282100;NM_001195044;NM_001282097;NM_001282101;NM_001195045	Body;Body;Body;Body;Body;Body;Body;Body;Body				TRUE										chr11:102062680-102062950	3
cg22073838	0.0721775	0.716466	0.0706478	0.070434	0.0663398	0.0650492	0.0788485	0.0526229	0.0976717	0.0633066	chr11	101982817	+	50688273		AAAAACTTATATTAAAACCTCRATACTATAAAACRCAACTCAATTCCTAC		II			rs111446925	0.029707	NA	NA	NA	NA	chr11:101980632-101982330	S_Shore	TTGTAGACTATTATTTACAGTCGGCTGAAACGCTTTTGAATTAGCCACATCTGTACGTTG[CG]CAGGAACTGAGTTGCGCTTTACAGTACCGAGGTTTTAACACAAGCCTTTGATAATACACT	CGCAGGAACTGAGTTGCGCTTTACAGTACCGAGGTTTTAACACAAGCCTT	YAP1;YAP1;YAP1;YAP1;YAP1;YAP1;YAP1;YAP1;YAP1	NM_001195045;NM_006106;NM_001130145;NM_001282099;NM_001282098;NM_001282100;NM_001195044;NM_001282097;NM_001282101	TSS1500;Body;Body;Body;Body;Body;Body;Body;Body						11:101982645-101983067	Unclassified_Cell_type_specific	YAP1	ENST00000524575.1	TSS1500	YAP1	ENST00000524575.1	TSS1500	chr11:101982460-101983055	3
cg08447142	-0.0500683	0.739449	0.802859	0.846277	0.853981	0.84937	0.822971	0.819985	0.83287	0.859122	chr11	102074864	+	24737103		AACTTCAAACAATCCTACTATCTATCTCTCAAACAACTAAAACTACAAAC		II			rs7931576	0.441244	NA	NA	NA	NA		OpenSea	GTCTCGGTGCTGTGCTAGCCTGATAGAAGAATTGGGCAGTCTTGAGCCAGGTATGATGCT[CG]CCTGCAGTCTCAGCTGCTTGAGAGACAGACAGTAGGATTGTTTGAAGCCAGGCATTTGAG	CGCCTGCAGTCTCAGCTGCTTGAGAGACAGACAGTAGGATTGTTTGAAGC	YAP1;YAP1	NM_001130145;NM_006106	Body;Body				TRUE
cg12697442	-0.0445632	0.774221	0.331017	0.287432	0.279844	0.264233	0.33655	0.262123	0.257007	0.283108	chr11	101981167	-	47801876	67622853	AACAACACAAACAAACACTTCTCCTAACTTTAATTTTAACATTTAAAACA	GACGACGCGAACGAACGCTTCTCCTAACTTTAATTTTAACGTTTAAAACG	I	A	Red	NA	NA	NA	NA	NA	NA	chr11:101980632-101982330	Island	AGGCGGGGCCGCGGCGGCGCGGGCGGGCGCTTCTCCTAACTTTAGTTTTGGCGTTTGAGG[CG]AGTTTCTGTCTCAGTCGGGCGCAGCCGCCGCCAGGGAAAAGAAAGGGAGGAAGGAAGGAA	CGCCTCAAACGCCAAAACTAAAGTTAGGAGAAGCGCCCGCCCGCGCCGCC	YAP1;YAP1	NM_001130145;NM_006106	TSS200;TSS200	high-CpG:101485946-101486878				11:101485843-101487952			YAP1;YAP1;YAP1	ENST00000531439.1;ENST00000526343.1;ENST00000445250.2	TSS1500;TSS200;TSS200	YAP1;YAP1;YAP1	ENST00000531439.1;ENST00000526343.1;ENST00000445250.2	TSS1500;TSS200;TSS200	chr11:101980440-101982455	3
cg00064284	0.072873	0.782683	0.0709816	0.073411	0.0608564	0.082429	0.0648422	0.0488829	0.102617	0.0957039	chr11	101981184	-	14778561		RCTTCTCCTAACTTTAATTTTAACRTTTAAAACRAATTTCTATCTCAATC		II			NA	NA	NA	NA	NA	NA	chr11:101980632-101982330	Island	CGCGGGCGGGCGCTTCTCCTAACTTTAGTTTTGGCGTTTGAGGCGAGTTTCTGTCTCAGT[CG]GGCGCAGCCGCCGCCAGGGAAAAGAAAGGGAGGAAGGAAGGAACAAGAAAAGGAAATAAA	CTTCTCCTAACTTTAGTTTTGGCGTTTGAGGCGAGTTTCTGTCTCAGTCG	YAP1;YAP1	NM_001130145;NM_006106	TSS200;TSS200	high-CpG:101485946-101486878				11:101485843-101487952			YAP1;YAP1;YAP1	ENST00000531439.1;ENST00000526343.1;ENST00000445250.2	TSS1500;TSS200;TSS200	YAP1;YAP1;YAP1	ENST00000531439.1;ENST00000526343.1;ENST00000445250.2	TSS1500;TSS200;TSS200	chr11:101980440-101982455	3
cg15894431	0.0734624	0.792974	0.0230443	0.0240296	0.011331	0.016525	0.0188361	0.024308	0.0140499	0.0197194	chr11	101981130	+	53747179	3708933	AAACAAAAACTCACCTCAAACACCAAAACTAAAATTAAAAAAAACACCCA	AAACAAAAACTCGCCTCAAACGCCAAAACTAAAATTAAAAAAAACGCCCG	I	C	Grn	NA	NA	NA	NA	NA	NA	chr11:101980632-101982330	Island	TGCGGGCGGGCGCGCAGAGGAAGGAAGAGCCGAGAGGAGGCGGGGCCGCGGCGGCGCGGG[CG]GGCGCTTCTCCTAACTTTAGTTTTGGCGTTTGAGGCGAGTTTCTGTCTCAGTCGGGCGCA	AGACAGAAACTCGCCTCAAACGCCAAAACTAAAGTTAGGAGAAGCGCCCG	YAP1;YAP1	NM_001130145;NM_006106	TSS200;TSS200	high-CpG:101485946-101486878				11:101485843-101487952			YAP1;YAP1;YAP1	ENST00000531439.1;ENST00000526343.1;ENST00000445250.2	TSS1500;TSS200;TSS200	YAP1;YAP1;YAP1	ENST00000531439.1;ENST00000526343.1;ENST00000445250.2	TSS1500;TSS200;TSS200	chr11:101980440-101982455	3
cg15099051	0.0329377	0.805639	0.894883	0.914064	0.912963	0.912028	0.907738	0.909383	0.926206	0.896969	chr11	101980355	+	80707185		AATCACATCAACTTTTTTAATACTCRAATTTACAATAATCACTAAAAACC		II			NA	NA	NA	NA	NA	NA	chr11:101980632-101982330	N_Shore	GAAAGACAGGTACAGAGGCATGAATGCTTGTACCTGAAGACGCACTAATTTTTTGGGTTG[CG]GCTTCCAGTGACTATTGCAAATTCGAGTACTAAAAAAGTTGATGTGATTTCACTATTTGG	CGGCTTCCAGTGACTATTGCAAATTCGAGTACTAAAAAAGTTGATGTGAT	YAP1;YAP1;YAP1;YAP1;YAP1;YAP1;YAP1;YAP1	NM_006106;NM_001130145;NM_001282099;NM_001282098;NM_001282100;NM_001195044;NM_001282097;NM_001282101	TSS1500;TSS1500;TSS1500;TSS1500;TSS1500;TSS1500;TSS1500;TSS1500								RP11-732A21.2;YAP1;YAP1;YAP1	ENST00000566440.1;ENST00000526343.1;ENST00000445250.2;ENST00000531439.1	5'UTR;TSS1500;TSS1500;TSS1500	RP11-732A21.2;YAP1;YAP1;YAP1	ENST00000566440.1;ENST00000526343.1;ENST00000445250.2;ENST00000531439.1	5'UTR;TSS1500;TSS1500;TSS1500	chr11:101980165-101980415	3
cg19154027	-0.0526962	0.817108	0.0504151	0.05806	0.0637995	0.0578511	0.0667378	0.0362287	0.053719	0.0719585	chr11	101983027	+	89767334		TCATTATAAACAATTTCACTTCTATACTAAATCAAATTAACACAATAATC		II			NA	NA	NA	NA	NA	NA	chr11:101980632-101982330	S_Shore	ATTGCTTTTTAATTCTTATTGCGGATATGAACATGGCTGCTATTCCACATACACAATGTT[CG]ATTATTGTGCCAACTTGATTCAGCATAGAAGTGAAACTGTTTATAATGAGTGTTAACATT	CATTATAAACAGTTTCACTTCTATGCTGAATCAAGTTGGCACAATAATCG	YAP1;YAP1	NM_001130145;NM_006106	Body;Body						11:101982645-101983067	Unclassified_Cell_type_specific	YAP1	ENST00000524575.1	TSS1500	YAP1	ENST00000524575.1	TSS1500	chr11:101982460-101983055	3
cg09441394	-0.0227662	0.81744	0.668402	0.650702	0.687771	0.674933	0.686729	0.640062	0.657526	0.682976	chr11	102102362	+	75709450		CACAACCAACTATTACTTCATAACTTATATTAAAAAATTAATTCATACTC		II			NA	NA	NA	NA	NA	NA		OpenSea	AGAGTATGTGTCTACAGGAGTAATAATGGTTTCCAAAGAGTATTTTTTAAAGGAACAAAA[CG]AGCATGAATTAACTCTTCAATATAAGCTATGAAGTAATAGTTGGTTGTGAATTAAAGTGG	CGAGCATGAATTAACTCTTCAATATAAGCTATGAAGTAATAGTTGGTTGT	YAP1;YAP1;YAP1;YAP1;YAP1;YAP1;YAP1;YAP1;YAP1	NM_006106;NM_001130145;NM_001282099;NM_001282098;NM_001282100;NM_001195045;NM_001195044;NM_001282097;NM_001282101	3'UTR;3'UTR;3'UTR;3'UTR;3'UTR;3'UTR;3'UTR;3'UTR;3'UTR								YAP1;RP11-864G5.3	ENST00000282441.5;ENST00000526310.1	3'UTR;TSS1500	YAP1;RP11-864G5.3	ENST00000282441.5;ENST00000526310.1	3'UTR;TSS1500
cg20710944	0.0230416	0.836977	0.544394	0.54986	0.568556	0.575962	0.540371	0.57976	0.532352	0.601328	chr11	102068960	-	33650597		AACTAATTCTTCCTTCATCTTTTAATATCCTAACTAATTTTTCCTATTCC		II			NA	NA	NA	NA	NA	NA		OpenSea	TTAATTCTGTGGACTGGTTCTTCCTTCATCTTTTGATATCCTAACTAATTTTTCCTGTTC[CG]TGGTTTTGAATAGTCAGATAAGCTTAGATTTGAAAAAGACCTTACCAACCAATTCAGTTT	CGGAACAGGAAAAATTAGTTAGGATATCAAAAGATGAAGGAAGAACCAGT	YAP1;YAP1;YAP1;YAP1;YAP1;YAP1;YAP1;YAP1;YAP1	NM_006106;NM_001130145;NM_001282099;NM_001282098;NM_001282100;NM_001195044;NM_001282097;NM_001282101;NM_001195045	Body;Body;Body;Body;Body;Body;Body;Body;Body				TRUE
cg15999356	-0.0434149	0.838429	0.156753	0.145295	0.162186	0.131985	0.135784	0.157754	0.105167	0.192533	chr11	101990755	+	97657829		AAAACCCTTTTTATAAAAAATACATCACCTAATAACCACAATTATAAAAC		II			NA	NA	NA	NA	NA	NA		OpenSea	TGAAAGTTTTTAATAATAGCTGAGTAGCATTGTATAAAGGGAGGTCTTAAAGAGCTGTGT[CG]TTCTATAACTGTGGTTACTAGGTGATGCACTTCTTACAAAAAGGGCTTCTGATTCTAGGA	AAGCCCTTTTTGTAAGAAGTGCATCACCTAGTAACCACAGTTATAGAACG	YAP1;YAP1	NM_001130145;NM_006106	Body;Body				TRUE										chr11:101990740-101991035	3
cg04268312	0.0209011	0.842025	0.845049	0.854058	0.852583	0.852052	0.868745	0.854864	0.829104	0.856233	chr11	102043542	+	23657290		TATTCACATAACTCTCACTCTCAATTCATTCAAATCTCTACTCAAAAAAC		II			NA	NA	NA	NA	NA	NA		OpenSea	TGGGGATGGAGGGAGATGATAGCTTAGATTACCTTCTCCAGTGCAGGTCTCTGTAATTGA[CG]TCTTTTGAGCAGAGATCTGAATGAACTGAGAGTGAGAGCCATGTGAATATCTGGGGAAGG	CGTCTTTTGAGCAGAGATCTGAATGAACTGAGAGTGAGAGCCATGTGAAT	YAP1;YAP1;YAP1;YAP1;YAP1;YAP1;YAP1;YAP1;YAP1	NM_006106;NM_001130145;NM_001282099;NM_001282098;NM_001282100;NM_001195044;NM_001282097;NM_001282101;NM_001195045	Body;Body;Body;Body;Body;Body;Body;Body;Body											YAP1	ENST00000526594.1	5'UTR			chr11:102043251-102043750
cg24142849	-0.0178086	0.860896	0.429878	0.444524	0.390574	0.40407	0.415267	0.411078	0.392274	0.4382	chr11	102057803	+	80736412		CCCRCAAAATTATATTTTCATAACATTCACAAAATTAATTCCTCTTTCCC		II			NA	NA	NA	NA	NA	NA		OpenSea	GGGACTCGGAACCTTTGAAGCTTTACAGGGTTTGACCTAACAACAACTGCGGGGCCCTCA[CG]GGAAAGAGGAATTAACTCTGTGAATGCCATGAAAACACAACCCTGCGGGGGGAAAAAAGA	CGGGAAAGAGGAATTAACTCTGTGAATGCCATGAAAACACAACCCTGCGG	YAP1;YAP1;YAP1;YAP1;YAP1;YAP1;YAP1;YAP1;YAP1	NM_006106;NM_001130145;NM_001282099;NM_001282098;NM_001282100;NM_001195044;NM_001282097;NM_001282101;NM_001195045	Body;Body;Body;Body;Body;Body;Body;Body;Body														chr11:102057560-102057815	3
cg14076719	0.0547411	0.865006	0.939405	0.880441	0.931322	0.919265	0.90031	0.952506	0.923731	0.903408	chr11	102009572	+	15633113		ACAAAAACCACAAAAATATAACAATCATCCTAAAACCACTACAAATATTC		II			rs7108698	0.448301	NA	NA	NA	NA		OpenSea	AGTTATGTACGTGTATGTGGGTATCTATATACATAAATATAGATAAAATAATGCAGGAGG[CG]AATACTTGCAGTGGCTTTAGGATGATTGTTATATTCCTGTGGTTCCTGCTTCCCAGAAAT	CAGGAACCACAGGAATATAACAATCATCCTAAAGCCACTGCAAGTATTCG	YAP1;YAP1;YAP1;YAP1;YAP1;YAP1;YAP1;YAP1;YAP1	NM_006106;NM_001130145;NM_001282099;NM_001282098;NM_001282100;NM_001195044;NM_001282097;NM_001282101;NM_001195045	Body;Body;Body;Body;Body;Body;Body;Body;Body														chr11:102009445-102010210	3
cg13748734	-0.0157576	0.889435	0.925911	0.91813	0.922084	0.918638	0.906013	0.924113	0.919017	0.930828	chr11	102101857	+	81759977		TAAAACCATTTCTAATTTACTCCTTTCCAATTCATCAAATAATATCTACC		II			NA	NA	NA	NA	NA	NA		OpenSea	CTAGAAAGAGCTATTACTGTGGATAGTGCCTAGGGGAGTGCTCCACGCCCTCTGGGCATA[CG]GTAGATATTATCTGATGAATTGGAAAGGAGCAAACCAGAAATGGCTTTATTTTCTCCCTT	CGGTAGATATTATCTGATGAATTGGAAAGGAGCAAACCAGAAATGGCTTT	YAP1;YAP1;YAP1;YAP1;YAP1;YAP1;YAP1;YAP1;YAP1	NM_006106;NM_001130145;NM_001282099;NM_001282098;NM_001282100;NM_001195045;NM_001195044;NM_001282097;NM_001282101	3'UTR;3'UTR;3'UTR;3'UTR;3'UTR;3'UTR;3'UTR;3'UTR;3'UTR								YAP1;RP11-864G5.3	ENST00000282441.5;ENST00000526310.1	3'UTR;TSS1500	YAP1;RP11-864G5.3	ENST00000282441.5;ENST00000526310.1	3'UTR;TSS1500			chr11:102101777-102102300
cg27355643	0.0121631	0.897807	0.806153	0.823891	0.783733	0.811582	0.816843	0.804094	0.803939	0.807127	chr11	102014713	+	79780340		CCCTCTACAAATATCTATCAACCTCTACATTTACTTAATTTTCTTTACAC		II			NA	NA	NA	NA	NA	NA		OpenSea	CAATAGGAATGATTTCTTTCATAGTACCTGATTAAGATAAAGTGGCCTTCATCATAAAGA[CG]TGTAAAGAAAACTAAGCAAATGTAGAGGCTGACAGATATTTGTAGAGGGCATCCCAGCAT	CGTGTAAAGAAAACTAAGCAAATGTAGAGGCTGACAGATATTTGTAGAGG	YAP1;YAP1;YAP1;YAP1;YAP1;YAP1;YAP1;YAP1;YAP1	NM_006106;NM_001130145;NM_001282099;NM_001282098;NM_001282100;NM_001195044;NM_001282097;NM_001282101;NM_001195045	Body;Body;Body;Body;Body;Body;Body;Body;Body
cg17251526	-0.0397474	0.902722	0.0669839	0.0586901	0.0532073	0.0687957	0.0538578	0.058943	0.0369501	0.108478	chr11	101983266	-	16649966		ACCCAAAAATTAATAAATTTTCCAAATACTACAATATAATTAACCCACTC		II			NA	NA	NA	NA	NA	NA	chr11:101980632-101982330	S_Shore	ATAGGAACTTTGCCCAAAAGTTAATAGGTTTTCCAAATACTGCAATGTAGTTAGCCCACT[CG]GGATGTAACTTGAGTGGAAAGAAGAGTTACCGCCCCCACTCCCATTCCCTCTCCTATTTG	CCCAAAAGTTAATAGGTTTTCCAAATACTGCAATGTAGTTAGCCCACTCG	YAP1;YAP1;YAP1;YAP1;YAP1;YAP1;YAP1;YAP1;YAP1;YAP1	NM_001195045;NM_001195045;NM_006106;NM_001130145;NM_001282099;NM_001282098;NM_001282100;NM_001195044;NM_001282097;NM_001282101	1stExon;5'UTR;Body;Body;Body;Body;Body;Body;Body;Body								YAP1;YAP1	ENST00000524575.1;ENST00000524575.1	1stExon;5'UTR	YAP1;YAP1	ENST00000524575.1;ENST00000524575.1	1stExon;5'UTR	chr11:101983200-101983655	3
cg23899643	-0.0194761	0.908562	0.902256	0.935529	0.935719	0.93786	0.925004	0.931479	0.933168	0.922533	chr11	102019230	+	96801177		TTAAACTAAACACATTAATACCATCCAAAAACCATCAATATATAACACAC		II			NA	NA	NA	NA	NA	NA		OpenSea	GACAAAGACTTAGGTGGTTTAGTGGTGGTTCACTCAGTTCAATAAATCCCGTGTACTTAA[CG]TGTGCTACACACTGATGGTTTTTGGATGGCATTAATGTGCCTAGTTTAAGGATTCCATGA	CGTGTGCTACACACTGATGGTTTTTGGATGGCATTAATGTGCCTAGTTTA	YAP1;YAP1;YAP1;YAP1;YAP1;YAP1;YAP1;YAP1;YAP1	NM_006106;NM_001130145;NM_001282099;NM_001282098;NM_001282100;NM_001195044;NM_001282097;NM_001282101;NM_001195045	Body;Body;Body;Body;Body;Body;Body;Body;Body
cg19298498	-0.0128906	0.932617	0.927982	0.942088	0.930625	0.907815	0.933434	0.923052	0.925292	0.927664	chr11	102027686	+	65620138		ACTATAATCTAACCCTATAACTTTAAATTTAATAAAATTAACATTTACCC		II			NA	NA	NA	NA	NA	NA		OpenSea	TCAGCATGTCACTTTTTTTGTCAACATGTTTAAGTTGTGTTTAAATTGGTTTCATGCTTG[CG]GGCAAATGTTAATTTTATCAAACCTAAAGCTATAGGGTCAGATTATAGTGTGGTGTACAG	CGGGCAAATGTTAATTTTATCAAACCTAAAGCTATAGGGTCAGATTATAG	YAP1;YAP1	NM_001130145;NM_006106	Body;Body				TRUE
[truncated: 6 more columns]
